# Supplementary material for: 2D Synthetic dataset of numerical simulations of long-period seismicity in a volcanic edifice and related sensitivity kernels
Source: Data Brief. 2021 Jan 25;34:106673. doi: 10.1016/j.dib.2020.106673 (PMC7841316; doi:10.1016/j.dib.2020.106673)
Supplement: Supplementary Data S1 — Supplementary Raw Research Data. This is open data under the CC BY license http://creativecommons.org/licenses/by/4.0/ [file mmc1.zip › Dataset/OUTPUT_SEISMOGRAMS/9000_3000/vel_X_hetero_14000_1946_ISO7e-1Hz.semv]

-1.714286 0.0
-1.713286 0.0
-1.712286 0.0
-1.711286 0.0
-1.710286 0.0
-1.709286 0.0
-1.708286 0.0
-1.707286 0.0
-1.706286 0.0
-1.705286 0.0
-1.704286 0.0
-1.703286 0.0
-1.702286 0.0
-1.701286 0.0
-1.700286 0.0
-1.699286 0.0
-1.698286 0.0
-1.697286 0.0
-1.696286 0.0
-1.695286 0.0
-1.694286 0.0
-1.693286 0.0
-1.692286 0.0
-1.691286 0.0
-1.690286 0.0
-1.689286 0.0
-1.688286 0.0
-1.687286 0.0
-1.686286 0.0
-1.685286 0.0
-1.684286 0.0
-1.683286 0.0
-1.682286 0.0
-1.681286 0.0
-1.680286 0.0
-1.679286 0.0
-1.678286 0.0
-1.677286 0.0
-1.676286 0.0
-1.675286 0.0
-1.674286 0.0
-1.673286 0.0
-1.672286 0.0
-1.671286 0.0
-1.670286 0.0
-1.669286 0.0
-1.668286 0.0
-1.667286 0.0
-1.666286 0.0
-1.665286 0.0
-1.664286 0.0
-1.663286 0.0
-1.662286 0.0
-1.661286 0.0
-1.660286 0.0
-1.659286 0.0
-1.658286 0.0
-1.657286 0.0
-1.656286 0.0
-1.655286 0.0
-1.654286 0.0
-1.653286 -6.0635895e-34
-1.652286 -1.4378208000000002e-33
-1.651286 -1.9508456500000003e-33
-1.650286 -2.6167964999999992e-33
-1.649286 -3.489205399999999e-33
-1.648286 -4.6211352e-33
-1.647286 -6.0854344999999996e-33
-1.646286 -7.9128725e-33
-1.645286 -1.0133171499999999e-32
-1.644286 -1.28399925e-32
-1.643286 -1.61083115e-32
-1.642286 -2.0039344000000002e-32
-1.641286 -2.4759717500000004e-32
-1.640286 -3.0360878500000006e-32
-1.639286 -3.6941269999999997e-32
-1.638286 -4.4627465e-32
-1.637286 -5.356383500000001e-32
-1.636286 -6.3884325e-32
-1.635286 -7.572146999999999e-32
-1.634286 -8.922515999999999e-32
-1.633286 -1.0456177499999998e-31
-1.632286 -1.2186613499999998e-31
-1.631286 -1.41231445e-31
-1.630286 -1.6272807500000005e-31
-1.629286 -1.8634506000000004e-31
-1.628286 -2.1193709999999997e-31
-1.627286 -2.3916805e-31
-1.626286 -2.6743249999999996e-31
-1.625286 -2.9573195e-31
-1.624286 -3.225608499999999e-31
-1.623286 -3.4578539999999992e-31
-1.622286 -3.624819000000001e-31
-1.621286 -3.6879415e-31
-1.620286 -3.5981129999999987e-31
-1.619286 -3.294724500000001e-31
-1.618286 -2.705383500000002e-31
-1.617286 -1.7465489999999983e-31
-1.616286 -3.254894999999991e-32
-1.615286 1.6561254999999977e-31
-1.614286 4.296591499999999e-31
-1.613286 7.686164500000002e-31
-1.612286 1.1896414e-30
-1.611286 1.6966798549999996e-30
-1.610286 2.288854e-30
-1.609286 2.958616145e-30
-1.608286 3.6897094e-30
-1.607286 4.4550632999999996e-30
-1.606286 5.214751e-30
-1.605286 5.9141754999999996e-30
-1.604286 6.482762999999998e-30
-1.603286 6.833379499999999e-30
-1.602286 6.862781499999998e-30
-1.601286 6.453441000000001e-30
-1.600286 5.476998000000001e-30
-1.599286 3.799666e-30
-1.598286 1.2897860000000036e-30
-1.597286 -2.1723985000000016e-30
-1.596286 -6.682685500000003e-30
-1.595286 -1.2298874499999997e-29
-1.594286 -1.902513845e-29
-1.593286 -2.67954605e-29
-1.592286 -3.5457142050000005e-29
-1.591286 -4.4755577e-29
-1.590286 -5.43218565e-29
-1.589286 -6.3664935e-29
-1.588286 -7.217025999999999e-29
-1.587286 -7.910698499999998e-29
-1.586286 -8.364562000000002e-29
-1.585286 -8.4887995e-29
-1.584286 -8.191082000000003e-29
-1.583286 -7.382374500000003e-29
-1.582286 -5.9841805e-29
-1.581286 -3.937108999999997e-29
-1.580286 -1.2105574999999969e-29
-1.579286 2.186901000000001e-29
-1.578286 6.196937999999999e-29
-1.577286 1.0701401e-28
-1.576286 1.5513548499999998e-28
-1.575286 2.0371628e-28
-1.574286 2.4935837e-28
-1.573286 2.8789724000000002e-28
-1.572286 3.1447228500000006e-28
-1.571286 3.2366252499999997e-28
-1.570286 3.0969631000000003e-28
-1.569286 2.6673964999999996e-28
-1.568286 1.892646999999999e-28
-1.567286 7.249244999999999e-29
-1.566286 -8.709829999999988e-29
-1.565286 -2.9121429999999994e-28
-1.564286 -5.3917007e-28
-1.563286 -8.2731808e-28
-1.562286 -1.14852958e-27
-1.561286 -1.49177122e-27
-1.560286 -1.8418289e-27
-1.559286 -2.17923095e-27
-1.558286 -2.4804277500000003e-27
-1.557286 -2.7182736999999997e-27
-1.556286 -2.8628555e-27
-1.555286 -2.8826900000000003e-27
-1.554286 -2.7463120000000003e-27
-1.553286 -2.424236499999999e-27
-1.552286 -1.8912505000000003e-27
-1.551286 -1.1289850000000018e-27
-1.550286 -1.2864699999999791e-28
-1.549286 1.1062035000000015e-27
-1.548286 2.557015999999999e-27
-1.547286 4.187925e-27
-1.546286 5.9439578999999994e-27
-1.545286 7.750040553499999e-27
-1.544286 9.5109836e-27
-1.543286 1.1112698446500001e-26
-1.542286 1.2424849499999999e-26
-1.541286 1.330507e-26
-1.540286 1.3604838e-26
-1.539286 1.3177026e-26
-1.538286 1.1885030500000002e-26
-1.537286 9.613240000000001e-27
-1.536286 6.2785739999999975e-27
-1.535286 1.842578e-27
-1.534286 -3.676490499999996e-27
-1.533286 -1.0192293000000005e-26
-1.532286 -1.7540541000000002e-26
-1.531286 -2.5471542499999995e-26
-1.530286 -3.3646046e-26
-1.529286 -4.1635239000000005e-26
-1.528286 -4.8925828499999994e-26
-1.527286 -5.493080149999999e-26
-1.526286 -5.900645000000001e-26
-1.525286 -6.047586499999999e-26
-1.524286 -5.8658915e-26
-1.523286 -5.290826e-26
-1.522286 -4.2650489999999993e-26
-1.521286 -2.743141e-26
-1.520286 -6.963460000000005e-27
-1.519286 1.8826639999999977e-26
-1.518286 4.975239500000001e-26
-1.517286 8.532723500000002e-26
-1.516286 1.2473193899999999e-25
-1.515286 1.6679321249999998e-25
-1.514286 2.0997617599999994e-25
-1.513286 2.5239318750000004e-25
-1.512286 2.9183165e-25
-1.511286 3.2580222999999995e-25
-1.510286 3.5160836e-25
-1.509286 3.6643644999999997e-25
-1.508286 3.674669499999999e-25
-1.507286 3.5200270000000015e-25
-1.506286 3.1761085000000007e-25
-1.505286 2.622753999999998e-25
-1.504286 1.8455299999999983e-25
-1.503286 8.37256000000002e-26
-1.502286 -4.005559999999997e-26
-1.501286 -1.8564519999999994e-25
-1.500286 -3.5080379999999983e-25
-1.499286 -5.3213e-25
-1.498286 -7.2503340000000005e-25
-1.497286 -9.23750287e-25
-1.496286 -1.1214092499999999e-24
-1.495286 -1.3101479629999999e-24
-1.494286 -1.48127885e-24
-1.493286 -1.62550415e-24
-1.492286 -1.733174e-24
-1.491286 -1.7945812000000002e-24
-1.490286 -1.8002831e-24
-1.489286 -1.74143865e-24
-1.488286 -1.6101545e-24
-1.487286 -1.3998190000000006e-24
-1.486286 -1.105418e-24
-1.485286 -7.238224999999997e-25
-1.484286 -2.540289999999995e-25
-1.483286 3.0263899999999957e-25
-1.482286 9.42389e-25
-1.481286 1.6588710000000004e-24
-1.480286 2.443129e-24
-1.479286 3.28361e-24
-1.478286 4.166204499999999e-24
-1.477286 5.0743033e-24
-1.476286 5.9888717500000004e-24
-1.475286 6.888518699999998e-24
-1.474286 7.749548749999997e-24
-1.473286 8.5459865e-24
-1.472286 9.249574500000002e-24
-1.471286 9.829744e-24
-1.470286 1.0253561999999997e-23
-1.469286 1.0485673e-23
-1.468286 1.0488277499999997e-23
-1.467286 1.0221172500000002e-23
-1.466286 9.641905e-24
-1.465286 8.706090499999997e-24
-1.464286 7.367965000000005e-24
-1.463286 5.581235000000006e-24
-1.462286 3.3002699999999972e-24
-1.461286 4.817399999999936e-25
-1.460286 -2.913309999999998e-24
-1.459286 -6.916904999999997e-24
-1.458286 -1.1551040500000002e-23
-1.457286 -1.6824163e-23
-1.456286 -2.27272105e-23
-1.455286 -2.9229302e-23
-1.454286 -3.6273269000000004e-23
-1.453286 -4.3771143999999994e-23
-1.452286 -5.1599835e-23
-1.451286 -5.9597286e-23
-1.450286 -6.75593e-23
-1.449286 -7.523743e-23
-1.448286 -8.2338195e-23
-1.447286 -8.8524e-23
-1.446286 -9.3416e-23
-1.445286 -9.659903999999999e-23
-1.444286 -9.762931499999998e-23
-1.443286 -9.604439500000001e-23
-1.442286 -9.137594e-23
-1.441286 -8.316505500000001e-23
-1.440286 -7.097997000000005e-23
-1.439286 -5.443614999999996e-23
-1.438286 -3.321810000000001e-23
-1.437286 -7.1018e-24
-1.436286 2.4021500000000029e-23
-1.435286 6.012189999999997e-23
-1.434286 1.0100908500000001e-22
-1.433286 1.4631216500000004e-22
-1.432286 1.95462725e-22
-1.431286 2.4768193999999997e-22
-1.430286 3.019729205e-22
-1.429286 3.57119015e-22
-1.428286 4.1168902950000006e-22
-1.427286 4.6405003e-22
-1.426286 5.1238809e-22
-1.425286 5.547377e-22
-1.424286 5.890195999999998e-22
-1.423286 6.130864999999999e-22
-1.422286 6.2477665e-22
-1.421286 6.219744500000001e-22
-1.420286 6.026773999999998e-22
-1.419286 5.650663000000001e-22
-1.418286 5.075786500000004e-22
-1.417286 4.289844499999999e-22
-1.416286 3.2845949999999994e-22
-1.415286 2.0565510000000004e-22
-1.414286 6.076384999999953e-23
-1.413286 -1.0542234999999994e-22
-1.412286 -2.9146529999999963e-22
-1.411286 -4.952444e-22
-1.410286 -7.139354500000003e-22
-1.409286 -9.4400335e-22
-1.408286 -1.1812131999999996e-21
-1.407286 -1.4206615e-21
-1.406286 -1.656821995e-21
-1.405286 -1.8836144499999995e-21
-1.404286 -2.094493405e-21
-1.403286 -2.2825547e-21
-1.402286 -2.4406609e-21
-1.401286 -2.5615874500000005e-21
-1.400286 -2.6381776500000006e-21
-1.399286 -2.663520999999999e-21
-1.398286 -2.631136999999999e-21
-1.397286 -2.5351669999999998e-21
-1.396286 -2.37058e-21
-1.395286 -2.1333695e-21
-1.394286 -1.8207550000000008e-21
-1.393286 -1.4313760000000017e-21
-1.392286 -9.654760000000004e-22
-1.391286 -4.2506799999999925e-22
-1.390286 1.8592450000000047e-22
-1.389286 8.61546000000001e-22
-1.388286 1.5937285000000003e-21
-1.387286 2.3722489999999986e-21
-1.386286 3.1847280000000003e-21
-1.385286 4.016684e-21
-1.384286 4.851641e-21
-1.383286 5.6712989e-21
-1.382286 6.455765649999999e-21
-1.381286 7.1838552e-21
-1.380286 7.833454350000001e-21
-1.379286 8.381953899999998e-21
-1.378286 8.806736500000001e-21
-1.377286 9.0857335e-21
-1.376286 9.198023e-21
-1.375286 9.124448499999999e-21
-1.374286 8.848293000000003e-21
-1.373286 8.355937500000001e-21
-1.372286 7.637504499999995e-21
-1.371286 6.687494500000004e-21
-1.370286 5.5053370000000005e-21
-1.369286 4.095858499999998e-21
-1.368286 2.4696915000000063e-21
-1.367286 6.435100000000019e-22
-1.366286 -1.3598900000000017e-21
-1.365286 -3.5116200000000005e-21
-1.364286 -5.7769684999999994e-21
-1.363286 -8.115872500000003e-21
-1.362286 -1.0483540000000002e-20
-1.361286 -1.2831325499999999e-20
-1.360286 -1.5107768500000002e-20
-1.359286 -1.7259799500000002e-20
-1.358286 -1.923414e-20
-1.357286 -2.0978777e-20
-1.356286 -2.2444520000000003e-20
-1.355286 -2.3586602e-20
-1.354286 -2.4366244499999996e-20
-1.353286 -2.4752108499999997e-20
-1.352286 -2.47216635e-20
-1.351286 -2.426226500000001e-20
-1.350286 -2.3371970000000006e-20
-1.349286 -2.206014999999999e-20
-1.348286 -2.0347515000000003e-20
-1.347286 -1.8265844999999995e-20
-1.346286 -1.5857344999999993e-20
-1.345286 -1.3173355000000004e-20
-1.344286 -1.0272745000000005e-20
-1.343286 -7.219875000000005e-21
-1.342286 -4.0821199999999964e-21
-1.341286 -9.270849999999868e-22
-1.340286 2.180385000000006e-21
-1.339286 5.181414999999987e-21
-1.338286 8.026285e-21
-1.337286 1.0677525e-20
-1.336286 1.3112849999999991e-20
-1.335286 1.5327599999999997e-20
-1.334286 1.7336835000000002e-20
-1.333286 1.9176695000000014e-20
-1.332286 2.0904999999999998e-20
-1.331286 2.2601064999999993e-20
-1.330286 2.436446e-20
-1.329286 2.63128125e-20
-1.328286 2.8578599e-20
-1.327286 3.1304843999999993e-20
-1.326286 3.46398156e-20
-1.325286 3.8730836000000003e-20
-1.324286 4.37172204e-20
-1.323286 4.972256749999999e-20
-1.322286 5.6846565e-20
-1.321286 6.515644500000001e-20
-1.320286 7.467844499999998e-20
-1.319286 8.538954499999999e-20
-1.318286 9.720945500000002e-20
-1.317286 1.0999351999999998e-19
-1.316286 1.23526745e-19
-1.315286 1.37519005e-19
-1.314286 1.5160192500000001e-19
-1.313286 1.6532747e-19
-1.312286 1.7816885e-19
-1.311286 1.8952380000000005e-19
-1.310286 1.9871995e-19
-1.309286 2.0502299999999996e-19
-1.308286 2.0764769999999999e-19
-1.307286 2.0577169999999995e-19
-1.306286 1.9855200000000005e-19
-1.305286 1.8514364999999997e-19
-1.304286 1.647220499999998e-19
-1.303286 1.3650705000000002e-19
-1.302286 9.978885000000003e-20
-1.301286 5.395710000000009e-20
-1.300286 -1.4696499999998318e-21
-1.299286 -6.681365000000012e-20
-1.298286 -1.4220605000000024e-19
-1.297286 -2.275551499999999e-19
-1.296286 -3.2251639999999983e-19
-1.295286 -4.2646365000000005e-19
-1.294286 -5.3846235e-19
-1.293286 -6.5724612e-19
-1.292286 -7.8119808e-19
-1.291286 -9.083373799999998e-19
-1.290286 -1.0363119199999999e-18
-1.289286 -1.16239905e-18
-1.288286 -1.2835142000000001e-18
-1.287286 -1.3962295e-18
-1.286286 -1.4968032999999998e-18
-1.285286 -1.5812195999999995e-18
-1.284286 -1.6452405e-18
-1.283286 -1.6844721999999996e-18
-1.282286 -1.6944395000000002e-18
-1.281286 -1.6706760000000004e-18
-1.280286 -1.608828e-18
-1.279286 -1.5047635e-18
-1.278286 -1.3546954999999995e-18
-1.277286 -1.1553159999999994e-18
-1.276286 -9.039279999999999e-19
-1.275286 -5.985874999999998e-19
-1.274286 -2.3825e-19
-1.273286 1.7709349999999875e-19
-1.272286 6.462840000000007e-19
-1.271286 1.1668660000000005e-18
-1.270286 1.7349769999999993e-18
-1.269286 2.3452545e-18
-1.268286 2.990760499999999e-18
-1.267286 3.662939000000001e-18
-1.266286 4.3515961499999995e-18
-1.265286 5.0449134e-18
-1.264286 5.729502899999999e-18
-1.263286 6.3904961e-18
-1.262286 7.011673949999999e-18
-1.261286 7.575645e-18
-1.260286 8.0640595e-18
-1.259286 8.457866499999997e-18
-1.258286 8.737624000000001e-18
-1.257286 8.883840999999999e-18
-1.256286 8.877348499999995e-18
-1.255286 8.699719500000005e-18
-1.254286 8.333716000000002e-18
-1.253286 7.763744499999994e-18
-1.252286 6.976350999999996e-18
-1.251286 5.960713500000006e-18
-1.250286 4.709120000000009e-18
-1.249286 3.217460000000002e-18
-1.248286 1.485724999999995e-18
-1.247286 -4.815900000000036e-19
-1.246286 -2.6750600000000023e-18
-1.245286 -5.079965000000003e-18
-1.244286 -7.676012999999993e-18
-1.243286 -1.0437074499999998e-17
-1.242286 -1.3331072500000003e-17
-1.241286 -1.6319909e-17
-1.240286 -1.9359501e-17
-1.239286 -2.239995735e-17
-1.238286 -2.5385849000000002e-17
-1.237286 -2.825661565e-17
-1.236286 -3.094711599999999e-17
-1.235286 -3.3388313499999995e-17
-1.234286 -3.5508098499999995e-17
-1.233286 -3.7232285e-17
-1.232286 -3.8485710000000006e-17
-1.231286 -3.919348500000001e-17
-1.230286 -3.9282434999999994e-17
-1.229286 -3.8682559999999996e-17
-1.228286 -3.7328654999999997e-17
-1.227286 -3.516202000000002e-17
-1.226286 -3.2132270000000014e-17
-1.225286 -2.8199124999999986e-17
-1.224286 -2.3334150000000006e-17
-1.223286 -1.7522640000000002e-17
-1.222286 -1.0765339999999974e-17
-1.221286 -3.080035000000005e-18
-1.220286 5.496969999999993e-18
-1.219286 1.4909565000000015e-17
-1.218286 2.5080739999999983e-17
-1.217286 3.5911839999999984e-17
-1.216286 4.728211499999999e-17
-1.215286 5.904865500000003e-17
-1.214286 7.104674e-17
-1.213286 8.3090565e-17
-1.212286 9.49745095e-17
-1.211286 1.06474904e-16
-1.210286 1.173522605e-16
-1.209286 1.27354031e-16
-1.208286 1.3621791499999998e-16
-1.207286 1.4367561e-16
-1.206286 1.4945707999999998e-16
-1.205286 1.5329528999999998e-16
-1.204286 1.5493114000000005e-16
-1.203286 1.5411892000000002e-16
-1.202286 1.5063209999999999e-16
-1.201286 1.4426889999999995e-16
-1.200286 1.3485844999999995e-16
-1.199286 1.2226634999999995e-16
-1.198286 1.0640055000000005e-16
-1.197286 8.721690000000013e-17
-1.196286 6.472414999999995e-17
-1.195286 3.8988549999999866e-17
-1.194286 1.0137950000000084e-17
-1.193286 -2.1635099999999975e-17
-1.192286 -5.60711e-17
-1.191286 -9.284174999999999e-17
-1.190286 -1.3154995000000007e-16
-1.189286 -1.7173054999999993e-16
-1.188286 -2.1285249999999992e-16
-1.187286 -2.5432227000000004e-16
-1.186286 -2.9548840000000004e-16
-1.185286 -3.3564764999999997e-16
-1.184286 -3.7405275500000003e-16
-1.183286 -4.0992111499999996e-16
-1.182286 -4.4244504500000007e-16
-1.181286 -4.70803215e-16
-1.180286 -4.941733000000001e-16
-1.179286 -5.117456000000002e-16
-1.178286 -5.2273775e-16
-1.177286 -5.264097500000001e-16
-1.176286 -5.2207955e-16
-1.175286 -5.091396999999999e-16
-1.174286 -4.870730499999999e-16
-1.173286 -4.554684000000004e-16
-1.172286 -4.1403620000000016e-16
-1.171286 -3.6262239999999993e-16
-1.170286 -3.012223499999999e-16
-1.169286 -2.299927499999997e-16
-1.168286 -1.4926150000000013e-16
-1.167286 -5.953535000000008e-17
-1.166286 3.8493950000000026e-17
-1.165286 1.4394690000000022e-16
-1.164286 2.557565e-16
-1.163286 3.726700499999997e-16
-1.162286 4.932575000000002e-16
-1.161286 6.1592015e-16
-1.160286 7.389036000000001e-16
-1.159286 8.603161500000001e-16
-1.158286 9.7814795e-16
-1.157286 1.09029576e-15
-1.156286 1.1945903949999997e-15
-1.155286 1.28882649e-15
-1.154286 1.370795655e-15
-1.153286 1.4383222499999999e-15
-1.152286 1.48930075e-15
-1.151286 1.52173395e-15
-1.150286 1.5337731499999997e-15
-1.149286 1.5237582499999997e-15
-1.148286 1.4902568999999998e-15
-1.147286 1.4321030000000006e-15
-1.146286 1.3484324999999997e-15
-1.145286 1.238718499999999e-15
-1.144286 1.1028015000000008e-15
-1.143286 9.409170000000008e-16
-1.142286 7.537160000000003e-16
-1.141286 5.42281e-16
-1.140286 3.081399999999994e-16
-1.139286 5.326799999999963e-17
-1.138286 -2.1991350000000022e-16
-1.137286 -5.085470000000003e-16
-1.136286 -8.093584999999992e-16
-1.135286 -1.1186795e-15
-1.134286 -1.4324810000000004e-15
-1.133286 -1.7464114999999994e-15
-1.132286 -2.0558485e-15
-1.131286 -2.3559505e-15
-1.130286 -2.64171755e-15
-1.129286 -2.9080614500000007e-15
-1.128286 -3.1498742e-15
-1.127286 -3.36210685e-15
-1.126286 -3.5398496e-15
-1.125286 -3.6784142e-15
-1.124286 -3.77341565e-15
-1.123286 -3.8208590000000005e-15
-1.122286 -3.817221e-15
-1.121286 -3.759527999999999e-15
-1.120286 -3.6454305000000005e-15
-1.119286 -3.473278500000001e-15
-1.118286 -3.2421809999999988e-15
-1.117286 -2.95206e-15
-1.116286 -2.6037020000000005e-15
-1.115286 -2.1987884999999987e-15
-1.114286 -1.7399159999999984e-15
-1.113286 -1.2306169999999992e-15
-1.112286 -6.753495000000016e-16
-1.111286 -7.947149999999989e-17
-1.110286 5.507704999999988e-16
-1.109286 1.2083039999999968e-15
-1.108286 1.8852945000000023e-15
-1.107286 2.573219500000003e-15
-1.106286 3.2629589999999987e-15
-1.105286 3.944904499999999e-15
-1.104286 4.6090825e-15
-1.103286 5.2452774999999996e-15
-1.102286 5.843178499999999e-15
-1.101286 6.392529550000001e-15
-1.100286 6.88328455e-15
-1.099286 7.30576645e-15
-1.098286 7.650833449999999e-15
-1.097286 7.910036e-15
-1.096286 8.0757765e-15
-1.095286 8.141465500000002e-15
-1.094286 8.101655000000002e-15
-1.093286 7.952175999999998e-15
-1.092286 7.690251999999999e-15
-1.091286 7.314600500000004e-15
-1.090286 6.825516999999998e-15
-1.089286 6.224916499999997e-15
-1.088286 5.516387500000002e-15
-1.087286 4.705191999999999e-15
-1.086286 3.798250500000002e-15
-1.085286 2.8041059999999977e-15
-1.084286 1.732839999999992e-15
-1.083286 5.959835000000016e-16
-1.082286 -5.935954999999981e-16
-1.081286 -1.8218495000000007e-15
-1.080286 -3.0737255000000016e-15
-1.079286 -4.333350999999999e-15
-1.078286 -5.584246999999997e-15
-1.077286 -6.809549999999999e-15
-1.076286 -7.9922555e-15
-1.075286 -9.115463e-15
-1.074286 -1.0162626999999998e-14
-1.073286 -1.1117809000000001e-14
-1.072286 -1.1965930999999999e-14
-1.071286 -1.269301905e-14
-1.070286 -1.32864293e-14
-1.069286 -1.3735064450000002e-14
-1.068286 -1.4029572200000001e-14
-1.067286 -1.4162514500000001e-14
-1.066286 -1.4128512499999998e-14
-1.065286 -1.3924365499999997e-14
-1.064286 -1.3549135500000004e-14
-1.063286 -1.3004188500000001e-14
-1.062286 -1.2293210499999997e-14
-1.061286 -1.1422194999999998e-14
-1.060286 -1.0399374999999996e-14
-1.059286 -9.235105000000003e-15
-1.058286 -7.941770000000002e-15
-1.057286 -6.5335799999999944e-15
-1.056286 -5.0263800000000026e-15
-1.055286 -3.437430000000005e-15
-1.054286 -1.7851399999999977e-15
-1.053286 -8.880000000000141e-17
-1.052286 1.6317449999999975e-15
-1.051286 3.356370000000002e-15
-1.050286 5.064975000000002e-15
-1.049286 6.7378200000000035e-15
-1.048286 8.355855000000003e-15
-1.047286 9.900999999999994e-15
-1.046286 1.1356394999999994e-14
-1.045286 1.2706698000000003e-14
-1.044286 1.3938332000000002e-14
-1.043286 1.5039635e-14
-1.042286 1.6001043499999996e-14
-1.041286 1.6815207999999996e-14
-1.040286 1.7477061e-14
-1.039286 1.7983834475e-14
-1.038286 1.83350305e-14
-1.037286 1.8532349525e-14
-1.036286 1.857956e-14
-1.035286 1.84823115e-14
-1.034286 1.8247920000000003e-14
-1.033286 1.7885118499999995e-14
-1.032286 1.7403732999999997e-14
-1.031286 1.6814385000000002e-14
-1.030286 1.6128119999999997e-14
-1.029286 1.5356060000000003e-14
-1.028286 1.4509040000000008e-14
-1.027286 1.3597245000000002e-14
-1.026286 1.2629860000000004e-14
-1.025286 1.1614745000000001e-14
-1.024286 1.0558174999999989e-14
-1.023286 9.464560000000002e-15
-1.022286 8.336279999999998e-15
-1.021286 7.173534999999994e-15
-1.020286 5.974294999999995e-15
-1.019286 4.734294999999992e-15
-1.018286 3.44714000000001e-15
-1.017286 2.104420000000007e-15
-1.016286 6.959800000000059e-16
-1.015286 -7.89740000000001e-16
-1.014286 -2.3653450000000073e-15
-1.013286 -4.0439999999999916e-15
-1.012286 -5.838944999999992e-15
-1.011286 -7.762845e-15
-1.010286 -9.827215000000013e-15
-1.009286 -1.2041755000000009e-14
-1.008286 -1.4413629999999992e-14
-1.007286 -1.6946849999999993e-14
-1.006286 -1.964154000000001e-14
-1.005286 -2.249331e-14
-1.004286 -2.5492694999999998e-14
-1.003286 -2.862454450000001e-14
-1.002286 -3.1867599e-14
-1.001286 -3.51941255e-14
-1.000286 -3.85696305e-14
-0.9992857 -4.195273999999999e-14
-0.9982857 -4.5295200500000015e-14
-0.9972857 -4.8542029999999995e-14
-0.9962857 -5.163180499999998e-14
-0.9952857 -5.4497185000000003e-14
-0.9942857 -5.7065505e-14
-0.9932857 -5.925959e-14
-0.9922857 -6.0998795e-14
-0.9912857 -6.220009499999999e-14
-0.9902857 -6.277946999999998e-14
-0.9892857 -6.265329000000002e-14
-0.9882857 -6.173993499999999e-14
-0.9872857 -5.996157499999998e-14
-0.9862857 -5.724589999999998e-14
-0.9852857 -5.3527934999999993e-14
-0.9842857 -4.875200000000002e-14
-0.9832857 -4.2873720000000035e-14
-0.9822857 -3.5861835000000015e-14
-0.9812857 -2.7700044999999968e-14
-0.9802857 -1.8388715000000027e-14
-0.9792857 -7.946500000000037e-15
-0.9782857 3.5881500000000494e-15
-0.9772857 1.6155935000000064e-14
-0.9762857 2.9675709999999964e-14
-0.9752857 4.4043809999999997e-14
-0.9742857 5.913373500000005e-14
-0.9732857 7.479610999999996e-14
-0.9722857 9.085917499999997e-14
-0.9712857 1.0712967500000002e-13
-0.9702857 1.2339409e-13
-0.9692857 1.39420215e-13
-0.9682857 1.54959445e-13
-0.9672857 1.6974934449999998e-13
-0.9662857 1.8351659499999997e-13
-0.9652857 1.959804555e-13
-0.9642857 2.0685658999999998e-13
-0.9632857 2.158612e-13
-0.9622857 2.2271546000000002e-13
-0.9612857 2.27150155e-13
-0.9602857 2.2891080000000004e-13
-0.9592857 2.277623999999999e-13
-0.9582857 2.234945499999999e-13
-0.9572857 2.1592650000000007e-13
-0.9562857 2.0491205000000008e-13
-0.9552857 1.9034425000000003e-13
-0.9542857 1.7215960000000004e-13
-0.9532857 1.5034230000000003e-13
-0.9522857 1.2492794999999983e-13
-0.9512857 9.600589999999984e-14
-0.9502857 6.37222e-14
-0.9492857 2.8281149999999954e-14
-0.9482857 -1.0054049999999984e-14
-0.9472857 -5.096094999999999e-14
-0.9462857 -9.405904999999987e-14
-0.9452857 -1.3891139999999976e-13
-0.9442857 -1.850273000000001e-13
-0.9432857 -2.318659500000002e-13
-0.9422857 -2.788412e-13
-0.9412857 -3.253270499999999e-13
-0.9402857 -3.706643e-13
-0.9392857 -4.1416756e-13
-0.9382857 -4.55133655e-13
-0.9372857 -4.9285059e-13
-0.9362857 -5.266068599999999e-13
-0.9352857 -5.557015499999999e-13
-0.9342857 -5.79454835e-13
-0.9332857 -5.972186000000001e-13
-0.9322857 -6.083875e-13
-0.9312857 -6.1240995e-13
-0.9302857 -6.08798e-13
-0.9292857 -5.971385499999999e-13
-0.9282857 -5.7710305e-13
-0.9272857 -5.484563000000001e-13
-0.9262857 -5.1106545e-13
-0.9252857 -4.649069499999996e-13
-0.9242857 -4.1007280000000034e-13
-0.9232857 -3.4677560000000025e-13
-0.9222857 -2.7535224999999957e-13
-0.9212857 -1.9626550000000016e-13
-0.9202857 -1.1010500000000038e-13
-0.9192857 -1.7585499999999804e-14
-0.9182857 8.045690000000039e-14
-0.9172857 1.830683000000001e-13
-0.9162857 2.891849499999998e-13
-0.9152857 3.9764189999999954e-13
-0.9142857 5.0718285e-13
-0.9132857 6.164726000000005e-13
-0.9122857 7.241115999999998e-13
-0.9112857 8.286508e-13
-0.9102857 9.286075e-13
-0.9092857 1.0224846999999998e-12
-0.9082857 1.1087894100000001e-12
-0.9072857 1.18605236e-12
-0.9062857 1.25284864e-12
-0.9052857 1.30781749e-12
-0.9042857 1.3496836e-12
-0.9032857 1.3772772500000004e-12
-0.9022857 1.38955345e-12
-0.9012857 1.3856119e-12
-0.9002857 1.3647142999999998e-12
-0.8992857 1.3263003000000003e-12
-0.8982857 1.2700023999999996e-12
-0.8972857 1.1956599999999998e-12
-0.8962857 1.1033280000000004e-12
-0.8952857 9.932855e-13
-0.8942857 8.660429999999998e-13
-0.8932857 7.223439999999994e-13
-0.8922857 5.631655000000002e-13
-0.8912857 3.8971400000000086e-13
-0.8902857 2.0342099999999993e-13
-0.8892857 5.9344999999989726e-15
-0.8882857 -2.0089350000000017e-13
-0.8872857 -4.150229999999999e-13
-0.8862857 -6.342420000000004e-13
-0.8852857 -8.561879999999992e-13
-0.8842857 -1.0783714999999996e-12
-0.8832857 -1.2981980000000003e-12
-0.8822857 -1.5129980000000002e-12
-0.8812857 -1.7200583500000001e-12
-0.8802857 -1.9166495999999997e-12
-0.8792857 -2.1000575499999996e-12
-0.8782857 -2.2676184499999995e-12
-0.8772857 -2.41675077e-12
-0.8762857 -2.54498895e-12
-0.8752857 -2.6500166800000004e-12
-0.8742857 -2.7296978499999995e-12
-0.8732857 -2.7821096499999995e-12
-0.8722857 -2.80557115e-12
-0.8712857 -2.7986715000000003e-12
-0.8702857 -2.7602939999999996e-12
-0.8692857 -2.689639e-12
-0.8682857 -2.5862465000000002e-12
-0.8672857 -2.4500099999999984e-12
-0.8662857 -2.2811919999999994e-12
-0.8652857 -2.080425500000001e-12
-0.8642857 -1.848724500000001e-12
-0.8632857 -1.5874905000000002e-12
-0.8622857 -1.2984980000000006e-12
-0.8612857 -9.838869999999984e-13
-0.8602857 -6.461574999999998e-13
-0.8592857 -2.8815000000000105e-13
-0.8582857 8.697850000000163e-14
-0.8572857 4.757810000000002e-13
-0.8562857 8.745494999999992e-13
-0.8552857 1.2793425000000007e-12
-0.8542857 1.6860294999999987e-12
-0.8532857 2.0903305e-12
-0.8522857 2.4878525000000016e-12
-0.8512857 2.8741375e-12
-0.8502857 3.244713999999999e-12
-0.8492857 3.5951369999999982e-12
-0.8482857 3.9210395e-12
-0.8472857 4.2181868e-12
-0.8462857 4.4825154e-12
-0.8452857 4.7101856e-12
-0.8442857 4.89762955e-12
-0.8432857 5.041591600000001e-12
-0.8422857 5.139171049999999e-12
-0.8412857 5.187862499999999e-12
-0.8402857 5.1855879999999996e-12
-0.8392857 5.1307310000000005e-12
-0.8382857 5.022164500000001e-12
-0.8372857 4.8592695e-12
-0.8362857 4.641957500000003e-12
-0.8352857 4.370679500000001e-12
-0.8342857 4.046434999999997e-12
-0.8332857 3.6707784999999965e-12
-0.8322857 3.245811999999998e-12
-0.8312857 2.774176000000001e-12
-0.8302857 2.2590395000000014e-12
-0.8292857 1.7040765000000036e-12
-0.8282857 1.1134459999999982e-12
-0.8272857 4.917634999999971e-13
-0.8262857 -1.5593349999999912e-13
-0.8252857 -8.242289999999993e-13
-0.8242857 -1.5073664999999995e-12
-0.8232857 -2.1992865000000012e-12
-0.8222857 -2.8936870000000002e-12
-0.8212857 -3.584074499999997e-12
-0.8202857 -4.2638129999999975e-12
-0.8192857 -4.926185e-12
-0.8182857 -5.564449500000001e-12
-0.8172857 -6.171900000000003e-12
-0.8162857 -6.741927e-12
-0.8152857 -7.268074999999999e-12
-0.8142857 -7.744106999999998e-12
-0.8132857 -8.1640638e-12
-0.8122857 -8.522320099999998e-12
-0.8112857 -8.813642699999999e-12
-0.8102857 -9.033244899999999e-12
-0.8092857 -9.1768375e-12
-0.8082857 -9.240679499999998e-12
-0.8072857 -9.221623000000001e-12
-0.8062857 -9.117157000000002e-12
-0.8052857 -8.925445500000001e-12
-0.8042857 -8.645353000000001e-12
-0.8032857 -8.276483e-12
-0.8022857 -7.819196499999994e-12
-0.8012857 -7.274640000000001e-12
-0.8002857 -6.644739500000001e-12
-0.7992857 -5.932224999999993e-12
-0.7982857 -5.140635000000004e-12
-0.7972857 -4.274285000000006e-12
-0.7962857 -3.3382749999999957e-12
-0.7952857 -2.3384949999999993e-12
-0.7942857 -1.2815750000000055e-12
-0.7932857 -1.7483499999999804e-13
-0.7922857 9.737049999999976e-13
-0.7912857 2.155374999999994e-12
-0.7902857 3.360935000000009e-12
-0.7892857 4.580600000000008e-12
-0.7882857 5.804104999999996e-12
-0.7872857 7.020787499999999e-12
-0.7862857 8.219626e-12
-0.7852857 9.389351999999999e-12
-0.7842857 1.0518524e-11
-0.7832857 1.1595598e-11
-0.7822857 1.2609040999999996e-11
-0.7812857 1.3547416999999996e-11
-0.7802857 1.4399487500000001e-11
-0.7792857 1.5154319530000002e-11
-0.7782857 1.580139e-11
-0.7772857 1.6330693469999997e-11
-0.7762857 1.6732849999999997e-11
-0.7752857 1.6999215500000002e-11
-0.7742857 1.7121985e-11
-0.7732857 1.7094312e-11
-0.7722857 1.69104015e-11
-0.7712857 1.6565610000000003e-11
-0.7702857 1.605654e-11
-0.7692857 1.538114e-11
-0.7682857 1.4538759999999992e-11
-0.7672857 1.3530254999999998e-11
-0.7662857 1.2358030000000006e-11
-0.7652857 1.1026070000000001e-11
-0.7642857 9.54001499999999e-12
-0.7632857 7.907170000000001e-12
-0.7622857 6.1365150000000135e-12
-0.7612857 4.238680000000007e-12
-0.7602857 2.2259699999999944e-12
-0.7592857 1.1228499999999862e-13
-0.7582857 -2.086930000000001e-12
-0.7572857 -4.354745000000015e-12
-0.7562857 -6.672855000000007e-12
-0.7552857 -9.021654999999994e-12
-0.7542857 -1.1380404999999984e-11
-0.7532857 -1.3727385000000005e-11
-0.7522857 -1.604001000000001e-11
-0.7512857 -1.8295039999999987e-11
-0.7502857 -2.0468789999999994e-11
-0.7492857 -2.2537305e-11
-0.7482857 -2.4476608499999996e-11
-0.7472857 -2.6262918000000003e-11
-0.7462857 -2.7872894499999997e-11
-0.7452857 -2.9283898500000006e-11
-0.7442857 -3.0474232999999994e-11
-0.7432857 -3.14234085e-11
-0.7422857 -3.211239900000001e-11
-0.7412857 -3.252389e-11
-0.7402857 -3.2642545e-11
-0.7392857 -3.245524000000001e-11
-0.7382857 -3.195129999999999e-11
-0.7372857 -3.1122689999999994e-11
-0.7362857 -2.996422500000001e-11
-0.7352857 -2.8473789999999997e-11
-0.7342857 -2.6652445e-11
-0.7332857 -2.4504574999999988e-11
-0.7322857 -2.203804e-11
-0.7312857 -1.9264135000000006e-11
-0.7302857 -1.6197725e-11
-0.7292857 -1.285724e-11
-0.7282857 -9.264589999999999e-12
-0.7272857 -5.445150000000005e-12
-0.7262857 -1.4275899999999858e-12
-0.7252857 2.7562249999999986e-12
-0.7242857 7.071434999999992e-12
-0.7232857 1.1480429999999984e-11
-0.7222857 1.594317e-11
-0.7212857 2.0417429999999992e-11
-0.7202857 2.4859134999999994e-11
-0.7192857 2.9222805000000014e-11
-0.7182857 3.3461974999999996e-11
-0.7172857 3.7529575e-11
-0.7162857 4.1378435e-11
-0.7152857 4.496182e-11
-0.7142857 4.8233865000000006e-11
-0.7132857 5.115012199999999e-11
-0.7122857 5.366811839999999e-11
-0.7112857 5.5747851999999996e-11
-0.7102857 5.73523066e-11
-0.7092857 5.8447996e-11
-0.7082857 5.9005405e-11
-0.7072857 5.8999495e-11
-0.7062857 5.841015999999998e-11
-0.7052857 5.722256000000001e-11
-0.7042857 5.542754e-11
-0.7032857 5.3021889999999994e-11
-0.7022857 5.0008635000000004e-11
-0.7012857 4.639724999999998e-11
-0.7002857 4.220368999999998e-11
-0.6992857 3.745058500000002e-11
-0.6982857 3.2167160000000006e-11
-0.6972857 2.6389120000000018e-11
-0.6962857 2.0158575000000016e-11
-0.6952857 1.3523854999999967e-11
-0.6942857 6.5390549999999965e-12
-0.6932857 -7.363250000000387e-13
-0.6922857 -8.237695000000012e-12
-0.6912857 -1.589596999999998e-11
-0.6902857 -2.363821000000001e-11
-0.6892857 -3.138824499999998e-11
-0.6882857 -3.906731999999999e-11
-0.6872857 -4.659496500000001e-11
-0.6862857 -5.3889714999999985e-11
-0.6852857 -6.086994999999999e-11
-0.6842857 -6.745482500000002e-11
-0.6832857 -7.356512500000001e-11
-0.6822857 -7.912412499999998e-11
-0.6812857 -8.405851e-11
-0.6802857 -8.8299297e-11
-0.6792857 -9.178266750000001e-11
-0.6782857 -9.445080299999999e-11
-0.6772857 -9.625265750000002e-11
-0.6762857 -9.714473500000001e-11
-0.6752857 -9.7091785e-11
-0.6742857 -9.606736499999998e-11
-0.6732857 -9.405439499999999e-11
-0.6722857 -9.10456e-11
-0.6712857 -8.704387499999999e-11
-0.6702857 -8.2062585e-11
-0.6692857 -7.612552000000001e-11
-0.6682857 -6.926716e-11
-0.6672857 -6.153247999999998e-11
-0.6662857 -5.2976699999999963e-11
-0.6652857 -4.366515000000002e-11
-0.6642857 -3.36727e-11
-0.6632857 -2.3083150000000034e-11
-0.6622857 -1.1988600000000037e-11
-0.6612857 -4.889999999999967e-13
-0.6602857 1.1309050000000032e-11
-0.6592857 2.3293400000000048e-11
-0.6582857 3.534694999999999e-11
-0.6572857 4.7348999999999975e-11
-0.6562857 5.917654999999997e-11
-0.6552857 7.070530999999998e-11
-0.6542857 8.1811145e-11
-0.6532857 9.237131500000003e-11
-0.6522857 1.0226574e-10
-0.6512857 1.1137847999999997e-10
-0.6502857 1.19598975e-10
-0.6492857 1.2682324500000001e-10
-0.6482857 1.32955215e-10
-0.6472857 1.3790787949999999e-10
-0.6462857 1.4160439000000002e-10
-0.6452857 1.4397909549999998e-10
-0.6442857 1.4497848e-10
-0.6432857 1.4456196e-10
-0.6422857 1.4270254499999997e-10
-0.6412857 1.3938752999999995e-10
-0.6402857 1.3461881000000002e-10
-0.6392857 1.2841313500000003e-10
-0.6382857 1.2080239999999995e-10
-0.6372857 1.118335e-10
-0.6362857 1.0156809999999998e-10
-0.6352857 9.008244999999994e-11
-0.6342857 7.746675e-11
-0.6332857 6.382470000000011e-11
-0.6322857 4.927235000000001e-11
-0.6312857 3.393729999999993e-11
-0.6302857 1.7957950000000053e-11
-0.6292857 1.4816500000000346e-12
-0.6282857 -1.5336200000000022e-11
-0.6272857 -3.2333800000000054e-11
-0.6262857 -4.934444999999995e-11
-0.6252857 -6.619789999999991e-11
-0.6242857 -8.272275000000002e-11
-0.6232857 -9.874760000000007e-11
-0.6222857 -1.1410275e-10
-0.6212857 -1.2862244999999997e-10
-0.6202857 -1.4214635500000002e-10
-0.6192857 -1.5452137999999997e-10
-0.6182857 -1.6560341e-10
-0.6172857 -1.7525887e-10
-0.6162857 -1.8336630500000001e-10
-0.6152857 -1.898178775e-10
-0.6142857 -1.9452068000000002e-10
-0.6132857 -1.9739789749999998e-10
-0.6122857 -1.9838988999999997e-10
-0.6112857 -1.9745510999999994e-10
-0.6102857 -1.94570755e-10
-0.6092857 -1.8973331500000006e-10
-0.6082857 -1.82958905e-10
-0.6072857 -1.7428335000000003e-10
-0.6062857 -1.6376215000000005e-10
-0.6052857 -1.5147030000000001e-10
-0.6042857 -1.3750149999999993e-10
-0.6032857 -1.2196774999999997e-10
-0.6022857 -1.0499855000000003e-10
-0.6012857 -8.673949999999992e-11
-0.6002857 -6.735105000000008e-11
-0.5992857 -4.700745000000009e-11
-0.5982857 -2.5894799999999876e-11
-0.5972857 -4.209549999999887e-12
-0.5962857 1.7843300000000028e-11
-0.5952857 4.0052600000000015e-11
-0.5942857 6.220254999999995e-11
-0.5932857 8.407499999999985e-11
-0.5922857 1.0545155000000005e-10
-0.5912857 1.2611590000000004e-10
-0.5902857 1.4585599999999997e-10
-0.5892857 1.6446600000000002e-10
-0.5882857 1.817483499999999e-10
-0.5872857 1.9751600000000002e-10
-0.5862857 2.1159437500000001e-10
-0.5852857 2.2382328e-10
-0.5842857 2.34058535e-10
-0.5832857 2.4217347e-10
-0.5822857 2.4806057999999997e-10
-0.5812857 2.5163274e-10
-0.5802857 2.52824265e-10
-0.5792857 2.5159180500000003e-10
-0.5782857 2.4791504499999996e-10
-0.5772857 2.4179710499999996e-10
-0.5762857 2.3326499999999997e-10
-0.5752857 2.2236954999999994e-10
-0.5742857 2.0918495000000002e-10
-0.5732857 1.9380864999999998e-10
-0.5722857 1.7636069999999994e-10
-0.5712857 1.5698265000000013e-10
-0.5702857 1.3583665000000006e-10
-0.5692857 1.1310389999999997e-10
-0.5682857 8.898334999999998e-11
-0.5672857 6.369019999999986e-11
-0.5662857 3.745359999999999e-11
-0.5652857 1.0514900000000151e-11
-0.5642857 -1.6874499999999954e-11
-0.5632857 -4.44556000000001e-11
-0.5622857 -7.196410000000007e-11
-0.5612857 -9.91327e-11
-0.5602857 -1.2569375e-10
-0.5592857 -1.5138204999999998e-10
-0.5582857 -1.7593695000000002e-10
-0.5572857 -1.9910524999999996e-10
-0.5562857 -2.206438e-10
-0.5552857 -2.4032145e-10
-0.5542857 -2.5792209999999997e-10
-0.5532857 -2.73246615e-10
-0.5522857 -2.8611489999999997e-10
-0.5512857 -2.9636822e-10
-0.5502857 -3.0387075e-10
-0.5492857 -3.0851135e-10
-0.5482857 -3.10205015e-10
-0.5472857 -3.08894025e-10
-0.5462857 -3.04548985e-10
-0.5452857 -2.9716949000000007e-10
-0.5442857 -2.8678449999999995e-10
-0.5432857 -2.7345280000000004e-10
-0.5422857 -2.572627000000001e-10
-0.5412857 -2.3833159999999993e-10
-0.5402857 -2.1680549999999999e-10
-0.5392857 -1.928578e-10
-0.5382857 -1.666886999999998e-10
-0.5372857 -1.385231000000001e-10
-0.5362857 -1.0860860000000026e-10
-0.5352857 -7.721434999999986e-11
-0.5342857 -4.4628449999999744e-11
-0.5332857 -1.1155100000000062e-11
-0.5322857 2.2887849999999936e-11
-0.5312857 5.717119999999988e-11
-0.5302857 9.13582499999998e-11
-0.5292857 1.2510775000000026e-10
-0.5282857 1.5807685000000017e-10
-0.5272857 1.899243999999999e-10
-0.5262857 2.2031454999999994e-10
-0.5252857 2.4892045e-10
-0.5242857 2.754270000000001e-10
-0.5232857 2.9953455e-10
-0.5222857 3.209620499999999e-10
-0.5212857 3.3945026999999996e-10
-0.5202857 3.5476466499999997e-10
-0.5192857 3.6669816e-10
-0.5182857 3.7507389e-10
-0.5172857 3.797474e-10
-0.5162857 3.8060877999999993e-10
-0.5152857 3.7758442e-10
-0.5142857 3.7063861499999996e-10
-0.5132857 3.597744499999999e-10
-0.5122857 3.4503444999999997e-10
-0.5112857 3.2650145e-10
-0.5102857 3.042982000000002e-10
-0.5092857 2.785869500000002e-10
-0.5082857 2.4956879999999987e-10
-0.5072857 2.1748229999999978e-10
-0.5062857 1.8260215e-10
-0.5052857 1.4523684999999988e-10
-0.5042857 1.0572635000000011e-10
-0.5032857 6.443940000000018e-11
-0.5022857 2.1770399999999807e-11
-0.5012857 -2.1863650000000058e-11
-0.5002857 -6.60276999999998e-11
-0.4992857 -1.1027234999999985e-10
-0.4982857 -1.541373000000001e-10
-0.4972857 -1.9715705000000014e-10
-0.4962857 -2.3886485000000004e-10
-0.4952857 -2.7879699999999993e-10
-0.4942857 -3.1649849999999993e-10
-0.4932857 -3.5152765000000005e-10
-0.4922857 -3.8346054999999996e-10
-0.4912857 -4.1189605000000003e-10
-0.4902857 -4.364604000000001e-10
-0.4892857 -4.56811805e-10
-0.4882857 -4.72644642e-10
-0.4872857 -4.83693355e-10
-0.4862857 -4.89736408e-10
-0.4852857 -4.905994899999999e-10
-0.4842857 -4.861587000000001e-10
-0.4832857 -4.76343e-10
-0.4822857 -4.6113594999999987e-10
-0.4812857 -4.4057780000000017e-10
-0.4802857 -4.1476675e-10
-0.4792857 -3.838583999999998e-10
-0.4782857 -3.480663500000002e-10
-0.4772857 -3.076618500000001e-10
-0.4762857 -2.629715499999998e-10
-0.4752857 -2.1437624999999988e-10
-0.4742857 -1.623081000000001e-10
-0.4732857 -1.072470499999999e-10
-0.4722857 -4.971780000000011e-11
-0.4712857 9.715099999999944e-12
-0.4702857 7.045230000000024e-11
-0.4692857 1.3186454999999987e-10
-0.4682857 1.9329934999999986e-10
-0.4672857 2.540868499999999e-10
-0.4662857 3.1354670000000016e-10
-0.4652857 3.709953499999999e-10
-0.4642857 4.257531499999998e-10
-0.4632857 4.771518000000002e-10
-0.4622857 5.245421e-10
-0.4612857 5.673018499999999e-10
-0.4602857 6.048428499999999e-10
-0.4592857 6.36618455e-10
-0.4582857 6.621308499999999e-10
-0.4572857 6.80937855e-10
-0.4562857 6.9265915e-10
-0.4552857 6.9698229e-10
-0.4542857 6.9366785e-10
-0.4532857 6.8255405e-10
-0.4522857 6.6356055e-10
-0.4512857 6.366916499999998e-10
-0.4502857 6.020385e-10
-0.4492857 5.597801500000002e-10
-0.4482857 5.101835000000003e-10
-0.4472857 4.5360379999999983e-10
-0.4462857 3.9048219999999975e-10
-0.4452857 3.213422499999999e-10
-0.4442857 2.467874500000002e-10
-0.4432857 1.6749670000000026e-10
-0.4422857 8.421815000000012e-11
-0.4412857 -2.238200000000297e-12
-0.4402857 -9.10062500000004e-11
-0.4392857 -1.8117219999999998e-10
-0.4382857 -2.7178474999999993e-10
-0.4372857 -3.618636499999997e-10
-0.4362857 -4.5041009999999993e-10
-0.4352857 -5.364171499999998e-10
-0.4342857 -6.188798999999998e-10
-0.4332857 -6.968079500000003e-10
-0.4322857 -7.6923585e-10
-0.4312857 -8.3523405e-10
-0.4302857 -8.939207e-10
-0.4292857 -9.444719949999998e-10
-0.4282857 -9.8613246e-10
-0.4272857 -1.0182250550000001e-09
-0.4262857 -1.04016054e-09
-0.4252857 -1.05144585e-09
-0.4242857 -1.0516918499999999e-09
-0.4232857 -1.0406200000000003e-09
-0.4222857 -1.0180680500000002e-09
-0.4212857 -9.8399425e-10
-0.4202857 -9.38481e-10
-0.4192857 -8.817369000000001e-10
-0.4182857 -8.140969e-10
-0.4172857 -7.3602225e-10
-0.4162857 -6.480974000000003e-10
-0.4152857 -5.510274999999994e-10
-0.4142857 -4.4563249999999996e-10
-0.4132857 -3.3284100000000054e-10
-0.4122857 -2.1368399999999924e-10
-0.4112857 -8.928349999999975e-11
-0.4102857 3.915649999999884e-11
-0.4092857 1.7036199999999999e-10
-0.4082857 3.0299950000000076e-10
-0.4072857 4.3568950000000033e-10
-0.4062857 5.670244999999995e-10
-0.4052857 6.955795999999996e-10
-0.4042857 8.199270500000001e-10
-0.4032857 9.386555e-10
-0.4022857 1.0503839000000003e-09
-0.4012857 1.1537761e-09
-0.4002857 1.2475568499999996e-09
-0.3992857 1.33052765e-09
-0.3982857 1.4015813e-09
-0.3972857 1.4597146900000001e-09
-0.3962857 1.50404255e-09
-0.3952857 1.5338092099999999e-09
-0.3942857 1.5483995e-09
-0.3932857 1.54734775e-09
-0.3922857 1.53034575e-09
-0.3912857 1.4972499999999996e-09
-0.3902857 1.4480850999999996e-09
-0.3892857 1.3830479999999999e-09
-0.3882857 1.3025075000000005e-09
-0.3872857 1.2070055000000002e-09
-0.3862857 1.0972530000000002e-09
-0.3852857 9.741239999999996e-10
-0.3842857 8.386545000000001e-10
-0.3832857 6.920290000000008e-10
-0.3822857 5.355719999999989e-10
-0.3812857 3.707364999999992e-10
-0.3802857 1.9908900000000033e-10
-0.3792857 2.2298000000000425e-11
-0.3782857 -1.5788499999999968e-10
-0.3772857 -3.3964249999999964e-10
-0.3762857 -5.211090000000003e-10
-0.3752857 -7.003915000000004e-10
-0.3742857 -8.755894999999993e-10
-0.3732857 -1.044815e-09
-0.3722857 -1.2062130000000009e-09
-0.3712857 -1.3579825000000005e-09
-0.3702857 -1.4983969999999994e-09
-0.3692857 -1.6258263499999994e-09
-0.3682857 -1.7387547e-09
-0.3672857 -1.8357972000000002e-09
-0.3662857 -1.91571965e-09
-0.3652857 -1.977453835e-09
-0.3642857 -2.0201108000000002e-09
-0.3632857 -2.042994165e-09
-0.3622857 -2.0456096e-09
-0.3612857 -2.0276738500000003e-09
-0.3602857 -1.9891203000000004e-09
-0.3592857 -1.9301025999999994e-09
-0.3582857 -1.8509944499999996e-09
-0.3572857 -1.752392e-09
-0.3562857 -1.6351050000000002e-09
-0.3552857 -1.5001525000000008e-09
-0.3542857 -1.3487569999999997e-09
-0.3532857 -1.1823279999999996e-09
-0.3522857 -1.0024515000000005e-09
-0.3512857 -8.108719999999993e-10
-0.3502857 -6.094795000000004e-10
-0.3492857 -4.0028549999999926e-10
-0.3482857 -1.8540199999999829e-10
-0.3472857 3.29769999999988e-11
-0.3462857 2.526019999999987e-10
-0.3452857 4.711925000000001e-10
-0.3442857 6.864590000000002e-10
-0.3432857 8.961294999999994e-10
-0.3422857 1.0979779999999995e-09
-0.3412857 1.2898450000000003e-09
-0.3402857 1.4696605000000002e-09
-0.3392857 1.6354709999999998e-09
-0.3382857 1.7854615000000002e-09
-0.3372857 1.917974e-09
-0.3362857 2.0315274999999995e-09
-0.3352857 2.1248365e-09
-0.3342857 2.1968250000000002e-09
-0.3332857 2.2466398000000004e-09
-0.3322857 2.273662135e-09
-0.3312857 2.27751515e-09
-0.3302857 2.258069665e-09
-0.3292857 2.21544735e-09
-0.3282857 2.15002085e-09
-0.3272857 2.062412200000001e-09
-0.3262857 1.95348535e-09
-0.3252857 1.8243399999999997e-09
-0.3242857 1.6763035e-09
-0.3232857 1.5109115e-09
-0.3222857 1.3298985000000005e-09
-0.3212857 1.1351774999999998e-09
-0.3202857 9.288184999999995e-10
-0.3192857 7.130294999999995e-10
-0.3182857 4.901345e-10
-0.3172857 2.6254499999999963e-10
-0.3162857 3.27340000000009e-11
-0.3152857 -1.9678749999999882e-10
-0.3142857 -4.235000000000007e-10
-0.3132857 -6.449050000000007e-10
-0.3122857 -8.585510000000005e-10
-0.3112857 -1.0620594999999998e-09
-0.3102857 -1.2531559999999996e-09
-0.3092857 -1.4296929999999998e-09
-0.3082857 -1.5896774999999994e-09
-0.3072857 -1.73129e-09
-0.3062857 -1.8529105000000005e-09
-0.3052857 -1.9531368000000008e-09
-0.3042857 -2.03080125e-09
-0.3032857 -2.0849867e-09
-0.3022857 -2.1150358999999997e-09
-0.3012857 -2.120564747e-09
-0.3002857 -2.1014659e-09
-0.2992857 -2.0579128029999997e-09
-0.2982857 -1.99036015e-09
-0.2972857 -1.8995409999999997e-09
-0.2962857 -1.78646055e-09
-0.2952857 -1.6523859499999997e-09
-0.2942857 -1.4988362499999996e-09
-0.2932857 -1.3275645000000003e-09
-0.2922857 -1.1405414999999997e-09
-0.2912857 -9.399355e-10
-0.2902857 -7.28088e-10
-0.2892857 -5.074909999999997e-10
-0.2882857 -2.8075750000000036e-10
-0.2872857 -5.0593000000000307e-11
-0.2862857 1.8023200000000013e-10
-0.2852857 4.0891349999999966e-10
-0.2842857 6.32648e-10
-0.2832857 8.486625000000004e-10
-0.2822857 1.0542465000000003e-09
-0.2812857 1.2467819999999997e-09
-0.2802857 1.4237764999999997e-09
-0.2792857 1.5828943000000002e-09
-0.2782857 1.7219797499999996e-09
-0.2772857 1.8390867000000003e-09
-0.2762857 1.93250535e-09
-0.2752857 2.0007809499999997e-09
-0.2742857 2.0427350000000004e-09
-0.2732857 2.0574826500000002e-09
-0.2722857 2.0444458e-09
-0.2712857 2.00336405e-09
-0.2702857 1.9343021999999997e-09
-0.2692857 1.8376538500000001e-09
-0.2682857 1.7141419e-09
-0.2672857 1.5648135000000002e-09
-0.2662857 1.3910355000000006e-09
-0.2652857 1.1944824999999993e-09
-0.2642857 9.771204999999996e-10
-0.2632857 7.411940000000007e-10
-0.2622857 4.892015000000002e-10
-0.2612857 2.238709999999991e-10
-0.2602857 -5.186300000000011e-11
-0.2592857 -3.3489199999999983e-10
-0.2582857 -6.219670000000007e-10
-0.2572857 -9.097265e-10
-0.2562857 -1.194735e-09
-0.2552857 -1.473522e-09
-0.2542857 -1.7426154999999991e-09
-0.2532857 -1.9985798500000003e-09
-0.2522857 -2.23805555e-09
-0.2512857 -2.4577968499999998e-09
-0.2502857 -2.6547080000000004e-09
-0.2492857 -2.8258781e-09
-0.2482857 -2.96861585e-09
-0.2472857 -3.0804837e-09
-0.2462857 -3.1593250999999994e-09
-0.2452857 -3.2032945000000006e-09
-0.2442857 -3.2108825e-09
-0.2432857 -3.1809349999999996e-09
-0.2422857 -3.1126735e-09
-0.2412857 -3.005713e-09
-0.2402857 -2.8600710000000008e-09
-0.2392857 -2.676173000000001e-09
-0.2382857 -2.454858499999998e-09
-0.2372857 -2.1973824999999993e-09
-0.2362857 -1.9054110000000007e-09
-0.2352857 -1.581010500000001e-09
-0.2342857 -1.2266390000000014e-09
-0.2332857 -8.451289999999986e-10
-0.2322857 -4.396644999999978e-10
-0.2312857 -1.3764999999999386e-11
-0.2302857 4.287464999999995e-10
-0.2292857 8.837749999999979e-10
-0.2282857 1.3469829999999983e-09
-0.2272857 1.8138309999999998e-09
-0.2262857 2.279616500000002e-09
-0.2252857 2.7395135000000013e-09
-0.2242857 3.1886154999999995e-09
-0.2232857 3.6219844999999993e-09
-0.2222857 4.034701499999999e-09
-0.2212857 4.4219105e-09
-0.2202857 4.778865199999999e-09
-0.2192857 5.10098445e-09
-0.2182857 5.38390045e-09
-0.2172857 5.6235056e-09
-0.2162857 5.81600235e-09
-0.2152857 5.95794695e-09
-0.2142857 6.046298500000002e-09
-0.2132857 6.0784565000000015e-09
-0.2122857 6.0522984999999986e-09
-0.2112857 5.9662204999999994e-09
-0.2102857 5.8191635000000015e-09
-0.2092857 5.610639499999997e-09
-0.2082857 5.340755499999996e-09
-0.2072857 5.010233500000002e-09
-0.2062857 4.6204145000000024e-09
-0.2052857 4.173264999999998e-09
-0.2042857 3.6713769999999968e-09
-0.2032857 3.1179650000000027e-09
-0.2022857 2.5168480000000002e-09
-0.2012857 1.872422500000001e-09
-0.2002857 1.1896460000000036e-09
-0.1992857 4.740049999999966e-10
-0.1982857 -2.6853500000000036e-10
-0.1972857 -1.0315719999999963e-09
-0.1962857 -1.808311000000002e-09
-0.1952857 -2.591628500000001e-09
-0.1942857 -3.3741295000000017e-09
-0.1932857 -4.148216999999999e-09
-0.1922857 -4.906164e-09
-0.1912857 -5.640177000000001e-09
-0.1902857 -6.342481999999996e-09
-0.1892857 -7.005397500000001e-09
-0.1882857 -7.621413e-09
-0.1872857 -8.183276e-09
-0.1862857 -8.684061e-09
-0.1852857 -9.11725085e-09
-0.1842857 -9.4768177e-09
-0.1832857 -9.75729215e-09
-0.1822857 -9.9538333e-09
-0.1812857 -1.00622955e-08
-0.1802857 -1.0079285499999999e-08
-0.1792857 -1.0002224000000001e-08
-0.1782857 -9.8293905e-09
-0.1772857 -9.5599555e-09
-0.1762857 -9.194026499999998e-09
-0.1752857 -8.732665999999996e-09
-0.1742857 -8.177901e-09
-0.1732857 -7.532748000000004e-09
-0.1722857 -6.801182000000003e-09
-0.1712857 -5.9881550000000035e-09
-0.1702857 -5.0995500000000015e-09
-0.1692857 -4.142139999999994e-09
-0.1682857 -3.123579999999997e-09
-0.1672857 -2.0523099999999966e-09
-0.1662857 -9.375350000000049e-10
-0.1652857 2.108799999999992e-10
-0.1642857 1.382475000000005e-09
-0.1632857 2.5662949999999998e-09
-0.1622857 3.750985000000003e-09
-0.1612857 4.924869999999997e-09
-0.1602857 6.076104999999994e-09
-0.1592857 7.1927635e-09
-0.1582857 8.262950500000003e-09
-0.1572857 9.274943e-09
-0.1562857 1.0217318e-08
-0.1552857 1.107905e-08
-0.1542857 1.18496505e-08
-0.1532857 1.2519291e-08
-0.1522857 1.3078910499999999e-08
-0.1512857 1.3520337549999997e-08
-0.1502857 1.3836397e-08
-0.1492857 1.4021006450000002e-08
-0.1482857 1.40692665e-08
-0.1472857 1.3977549e-08
-0.1462857 1.3743562499999997e-08
-0.1452857 1.3366413e-08
-0.1442857 1.284666e-08
-0.1432857 1.2186331500000002e-08
-0.1422857 1.13889595e-08
-0.1412857 1.0459569999999991e-08
-0.1402857 9.404690000000001e-09
-0.1392857 8.232305000000003e-09
-0.1382857 6.951815000000003e-09
-0.1372857 5.574005000000005e-09
-0.1362857 4.1109199999999956e-09
-0.1352857 2.5758049999999968e-09
-0.1342857 9.830049999999998e-10
-0.1332857 -6.521700000000028e-10
-0.1322857 -2.3135549999999997e-09
-0.1312857 -3.984310000000003e-09
-0.1302857 -5.647069999999996e-09
-0.1292857 -7.28408499999999e-09
-0.1282857 -8.877415e-09
-0.1272857 -1.040912e-08
-0.1262857 -1.1861443e-08
-0.1252857 -1.3216999000000005e-08
-0.1242857 -1.4458966000000003e-08
-0.1232857 -1.5571284499999997e-08
-0.1222857 -1.6538844e-08
-0.1212857 -1.73476725e-08
-0.1202857 -1.7985114695e-08
-0.1192857 -1.8439994e-08
-0.1182857 -1.8702779804999997e-08
-0.1172857 -1.87657275e-08
-0.1162857 -1.8623006000000003e-08
-0.1152857 -1.82708175e-08
-0.1142857 -1.7707491499999994e-08
-0.1132857 -1.6933544999999995e-08
-0.1122857 -1.595175000000001e-08
-0.1112857 -1.4767140000000002e-08
-0.1102857 -1.3387039999999994e-08
-0.1092857 -1.1821050000000005e-08
-0.1082857 -1.0080970000000008e-08
-0.1072857 -8.180744999999997e-09
-0.1062857 -6.1363699999999975e-09
-0.1052857 -3.965795000000009e-09
-0.1042857 -1.688749999999991e-09
-0.1032857 6.734100000000057e-10
-0.1022857 3.097889999999991e-09
-0.1012857 5.560665000000008e-09
-0.1002857 8.036675000000003e-09
-0.099285714 1.050009499999999e-08
-0.098285712 1.2924579999999997e-08
-0.097285718 1.5283535000000004e-08
-0.096285716 1.7550375000000005e-08
-0.095285714 1.9698793999999997e-08
-0.094285712 2.1703063499999998e-08
-0.093285717 2.35382975e-08
-0.092285715 2.5180728e-08
-0.091285713 2.6607984995000002e-08
-0.090285711 2.77993475e-08
-0.089285716 2.8735987504999997e-08
-0.088285714 2.9401207499999998e-08
-0.087285712 2.9780656e-08
-0.086285718 2.98625185e-08
-0.085285716 2.9637679999999998e-08
-0.084285714 2.9099889999999994e-08
-0.083285712 2.8245880000000002e-08
-0.082285717 2.7075425000000002e-08
-0.081285715 2.5591455000000007e-08
-0.080285713 2.3800069999999997e-08
-0.079285711 2.1710519999999994e-08
-0.078285716 1.9335174999999997e-08
-0.077285714 1.66895e-08
-0.076285712 1.3791959999999984e-08
-0.075285718 1.0663825000000024e-08
-0.074285716 7.329080000000004e-09
-0.073285714 3.814244999999987e-09
-0.072285712 1.481199999999996e-10
-0.071285717 -3.638390000000012e-09
-0.070285715 -7.512609999999966e-09
-0.069285713 -1.1440379999999997e-08
-0.068285711 -1.5386270000000026e-08
-0.067285717 -1.9313955000000006e-08
-0.066285715 -2.3186574999999985e-08
-0.065285712 -2.6967049999999985e-08
-0.064285718 -3.0618420000000005e-08
-0.063285716 -3.4104215e-08
-0.062285714 -3.7388825000000005e-08
-0.061285716 -4.0437830000000007e-08
-0.060285714 -4.32183415e-08
-0.059285715 -4.5699363e-08
-0.058285713 -4.7852095e-08
-0.057285715 -4.9650245499999995e-08
-0.056285713 -5.107030350000001e-08
-0.055285715 -5.2091806499999994e-08
-0.054285713 -5.2697584999999997e-08
-0.053285714 -5.2873930000000005e-08
-0.052285716 -5.2610804999999994e-08
-0.051285714 -5.190197499999997e-08
-0.050285716 -5.0745060000000015e-08
-0.049285714 -4.914170000000002e-08
-0.048285715 -4.7097485e-08
-0.047285713 -4.4621944999999973e-08
-0.046285715 -4.172859999999998e-08
-0.045285713 -3.8434775e-08
-0.044285715 -3.4761495e-08
-0.043285713 -3.0733315000000026e-08
-0.042285714 -2.637813999999999e-08
-0.041285716 -2.172699499999999e-08
-0.040285714 -1.681372000000001e-08
-0.039285716 -1.1674734999999997e-08
-0.038285714 -6.348610000000034e-09
-0.037285715 -8.757750000000372e-10
-0.036285713 4.701710000000028e-09
-0.035285715 1.0340730000000073e-08
-0.034285713 1.5997399999999966e-08
-0.033285715 2.1627469999999973e-08
-0.032285713 2.7186825000000034e-08
-0.031285714 3.2631754999999995e-08
-0.030285714 3.791938499999999e-08
-0.029285714 4.3008130000000005e-08
-0.028285714 4.785801000000003e-08
-0.027285714 5.243101999999999e-08
-0.026285714 5.669151999999999e-08
-0.025285713 6.060644499999998e-08
-0.024285715 6.4145695e-08
-0.023285715 6.7282365e-08
-0.022285715 6.9992945e-08
-0.021285715 7.225756399999999e-08
-0.020285714 7.4060089e-08
-0.019285714 7.538828000000001e-08
-0.018285714 7.6233861e-08
-0.017285714 7.659256100000001e-08
-0.016285714 7.646409499999999e-08
-0.015285715 7.585213999999999e-08
-0.014285714 7.476426500000002e-08
-0.013285714 7.321174500000001e-08
-0.012285714 7.120952999999999e-08
-0.011285714 6.8775935e-08
-0.010285715 6.593239500000003e-08
-0.0092857145 6.270338000000002e-08
-0.0082857143 5.9115949999999936e-08
-0.0072857141 5.519954999999999e-08
-0.0062857145 5.0985605000000014e-08
-0.0052857143 4.6507160000000025e-08
-0.0042857141 4.179862500000002e-08
-0.0032857142 3.689549999999996e-08
-0.0022857143 3.1833699999999996e-08
-0.0012857143 2.664935000000004e-08
-0.00028571428 2.1378700000000032e-08
0.00071428571 1.6057249999999943e-08
0.0017142857 1.0719649999999977e-08
0.0027142856 5.399700000000026e-09
0.0037142858 1.2945000000000608e-10
0.0047142855 -5.060849999999987e-09
0.0057142857 -1.0142600000000002e-08
0.0067142858 -1.5089650000000052e-08
0.0077142855 -1.9878450000000025e-08
0.0087142857 -2.4487899999999946e-08
0.0097142858 -2.8899600000000022e-08
0.010714286 -3.309810000000005e-08
0.011714286 -3.707080999999995e-08
0.012714285 -4.080817999999994e-08
0.013714286 -4.4303664999999973e-08
0.014714286 -4.755349500000006e-08
0.015714286 -5.0556825e-08
0.016714286 -5.3315640000000003e-08
0.017714286 -5.583446000000005e-08
0.018714286 -5.8120284999999955e-08
0.019714287 -6.018237000000001e-08
0.020714285 -6.203202e-08
0.021714285 -6.3682395e-08
0.022714285 -6.514808500000001e-08
0.023714285 -6.644497999999998e-08
0.024714286 -6.7589975e-08
0.025714286 -6.8600515e-08
0.026714286 -6.949438349999999e-08
0.027714286 -7.028935950000001e-08
0.028714286 -7.10028525e-08
0.029714286 -7.16515855e-08
0.030714286 -7.2251269e-08
0.031714287 -7.281628499999998e-08
0.032714285 -7.3359375e-08
0.033714287 -7.389131999999999e-08
0.034714285 -7.4420665e-08
0.035714287 -7.495354000000002e-08
0.036714286 -7.549334499999998e-08
0.037714284 -7.604053999999997e-08
0.038714286 -7.659255e-08
0.039714284 -7.714363e-08
0.040714286 -7.768464999999998e-08
0.041714285 -7.820317000000001e-08
0.042714287 -7.868333000000005e-08
0.043714285 -7.910594999999998e-08
0.044714287 -7.944849999999997e-08
0.045714285 -7.968524999999996e-08
0.046714287 -7.978744999999999e-08
0.047714286 -7.972340000000009e-08
0.048714284 -7.945895000000003e-08
0.049714286 -7.89573499999999e-08
0.050714284 -7.817989999999992e-08
0.051714286 -7.708625000000013e-08
0.052714285 -7.563455000000012e-08
0.053714287 -7.378214999999998e-08
0.054714285 -7.148565000000004e-08
0.055714287 -6.87017e-08
0.056714285 -6.538744999999997e-08
0.057714287 -6.150070000000001e-08
0.058714285 -5.700089999999998e-08
0.059714288 -5.1849099999999995e-08
0.060714286 -4.6008550000000014e-08
0.061714284 -3.94456e-08
0.062714286 -3.2129899999999886e-08
0.063714288 -2.4034749999999927e-08
0.064714283 -1.513775000000011e-08
0.065714285 -5.4211000000000205e-09
0.066714287 5.127850000000051e-09
0.067714289 1.651655000000004e-08
0.068714283 2.874664999999994e-08
0.069714285 4.181335000000004e-08
0.070714287 5.570610000000007e-08
0.071714282 7.040774999999997e-08
0.072714284 8.589404999999998e-08
0.073714286 1.021343999999999e-07
0.074714288 1.1909140000000004e-07
0.075714283 1.3672035000000005e-07
0.076714285 1.5497004999999988e-07
0.077714287 1.7378270000000004e-07
0.078714289 1.930937500000001e-07
0.079714283 2.1283233999999997e-07
0.080714285 2.3292165999999996e-07
0.081714287 2.5327906000000003e-07
0.082714289 2.73816535e-07
0.083714284 2.9444122500000003e-07
0.084714286 3.1505575499999997e-07
0.085714288 3.35558885e-07
0.086714283 3.55846e-07
0.087714285 3.7580974e-07
0.088714287 3.953407e-07
0.089714289 4.1432804999999995e-07
0.090714283 4.326602000000001e-07
0.091714285 4.5022559999999995e-07
0.092714287 4.669136500000001e-07
0.093714289 4.826151999999999e-07
0.094714284 4.972234499999998e-07
0.095714286 5.106346e-07
0.096714288 5.227488500000002e-07
0.097714283 5.334711499999998e-07
0.098714285 5.427116999999997e-07
0.099714287 5.503872e-07
0.1007143 5.564205499999999e-07
0.1017143 5.607427500000005e-07
0.1027143 5.6329315e-07
0.1037143 5.640189499999995e-07
0.1047143 5.628774e-07
0.1057143 5.598360499999999e-07
0.1067143 5.548710000000001e-07
0.1077143 5.479700000000004e-07
0.1087143 5.391330000000005e-07
0.1097143 5.283690000000004e-07
0.1107143 5.156989999999992e-07
0.1117143 5.011559999999999e-07
0.1127143 4.847830000000003e-07
0.1137143 4.6663649999999975e-07
0.1147143 4.467814999999997e-07
0.1157143 4.2529499999999947e-07
0.1167143 4.0226599999999996e-07
0.1177143 3.7778950000000057e-07
0.1187143 3.519745000000006e-07
0.1197143 3.249374999999996e-07
0.1207143 2.968009999999992e-07
0.1217143 2.676979999999999e-07
0.1227143 2.3776750000000042e-07
0.1237143 2.0715300000000035e-07
0.1247143 1.7600500000000052e-07
0.1257143 1.4447549999999954e-07
0.1267143 1.1272149999999887e-07
0.1277143 8.090150000000016e-08
0.1287143 4.9172500000001e-08
0.1297143 1.7695000000000318e-08
0.1307143 -1.3374000000000423e-08
0.1317143 -4.388099999999986e-08
0.1327143 -7.367450000000036e-08
0.1337143 -1.0260749999999979e-07
0.1347143 -1.3054000000000006e-07
0.1357143 -1.5733750000000039e-07
0.1367143 -1.8287399999999915e-07
0.1377143 -2.070320000000003e-07
0.1387143 -2.2970350000000084e-07
0.1397143 -2.5078899999999964e-07
0.1407143 -2.7020149999999943e-07
0.1417143 -2.878645000000007e-07
0.1427143 -3.0371299999999946e-07
0.1437143 -3.176964999999995e-07
0.1447143 -3.2977450000000014e-07
0.1457143 -3.399195000000003e-07
0.1467143 -3.4811750000000096e-07
0.1477143 -3.543675000000003e-07
0.1487143 -3.5868049999999946e-07
0.1497143 -3.610789999999992e-07
0.1507143 -3.615995000000004e-07
0.1517143 -3.602904999999996e-07
0.1527143 -3.5720799999999926e-07
0.1537143 -3.524215000000001e-07
0.1547143 -3.460105000000009e-07
0.1557143 -3.380630000000007e-07
0.1567143 -3.286739999999994e-07
0.1577143 -3.179454999999998e-07
0.1587143 -3.0598900000000013e-07
0.1597143 -2.929190000000001e-07
0.1607143 -2.788544999999998e-07
0.1617143 -2.6391900000000013e-07
0.1627143 -2.482364000000002e-07
0.1637143 -2.319328499999995e-07
0.1647143 -2.1513589999999964e-07
0.1657143 -1.979708000000002e-07
0.1667143 -1.8056074999999989e-07
0.1677143 -1.630272500000004e-07
0.1687143 -1.4548815000000024e-07
0.1697143 -1.2805554999999952e-07
0.1707143 -1.1083669999999976e-07
0.1717143 -9.393354999999998e-08
0.1727143 -7.744080000000058e-08
0.1737143 -6.144530000000034e-08
0.1747143 -4.602675000000002e-08
0.1757143 -3.1256599999999826e-08
0.1767143 -1.719734999999965e-08
0.1777143 -3.902749999999824e-09
0.1787143 8.582349999999933e-09
0.1797143 2.0221300000000112e-08
0.1807143 3.0987400000000165e-08
0.1817143 4.08620999999994e-08
0.1827143 4.9835449999999504e-08
0.1837143 5.7906450000000556e-08
0.1847143 6.508095000000043e-08
0.1857143 7.137209999999992e-08
0.1867143 7.68003500000002e-08
0.1877143 8.13925499999996e-08
0.1887143 8.518014999999985e-08
0.1897143 8.820025000000036e-08
0.1907143 9.049429999999953e-08
0.1917143 9.210584999999957e-08
0.1927143 9.308210000000057e-08
0.1937143 9.347175000000028e-08
0.1947143 9.332394999999963e-08
0.1957143 9.268905000000019e-08
0.1967143 9.161665000000022e-08
0.1977143 9.015464999999958e-08
0.1987143 8.834985000000011e-08
0.1997143 8.624659999999994e-08
0.2007143 8.388599999999951e-08
0.2017143 8.130650000000003e-08
0.2027143 7.85424000000006e-08
0.2037143 7.56245000000003e-08
0.2047143 7.257939999999958e-08
0.2057143 6.942949999999974e-08
0.2067143 6.619349999999999e-08
0.2077143 6.288550000000001e-08
0.2087143 5.951600000000009e-08
0.2097143 5.60925e-08
0.2107143 5.261849999999985e-08
0.2117143 4.9095500000000494e-08
0.2127143 4.552400000000028e-08
0.2137143 4.190149999999971e-08
0.2147143 3.822350000000005e-08
0.2157143 3.448749999999988e-08
0.2167143 3.069149999999996e-08
0.2177143 2.6834000000000087e-08
0.2187143 2.2915499999999895e-08
0.2197143 1.8938999999999823e-08
0.2207143 1.491300000000026e-08
0.2217143 1.084749999999987e-08
0.2227143 6.758499999999481e-09
0.2237143 2.6700000000000282e-09
0.2247143 -1.3914999999999946e-09
0.2257143 -5.391499999999412e-09
0.2267143 -9.28749999999954e-09
0.2277143 -1.3030500000000527e-08
0.2287143 -1.656450000000042e-08
0.2297143 -1.9824999999999464e-08
0.2307143 -2.2739499999999755e-08
0.2317143 -2.5229000000000275e-08
0.2327143 -2.720649999999992e-08
0.2337143 -2.8578000000000003e-08
0.2347143 -2.9243500000000307e-08
0.2357143 -2.9096500000000108e-08
0.2367143 -2.8025499999999658e-08
0.2377143 -2.5914000000000208e-08
0.2387143 -2.264300000000027e-08
0.2397143 -1.8090999999999503e-08
0.2407143 -1.213449999999964e-08
0.2417143 -4.651000000000401e-09
0.2427143 4.481999999999778e-09
0.2437143 1.5385000000000018e-08
0.2447143 2.817349999999979e-08
0.2457143 4.295800000000019e-08
0.2467143 5.984300000000015e-08
0.2477143 7.89249999999998e-08
0.2487143 1.0029049999999997e-07
0.2497143 1.2401649999999987e-07
0.2507143 1.5016700000000024e-07
0.2517143 1.7879350000000044e-07
0.2527143 2.0993299999999987e-07
0.2537143 2.4360599999999936e-07
0.2547143 2.7981950000000044e-07
0.2557143 3.1856200000000086e-07
0.2567143 3.598024999999997e-07
0.2577143 4.034934999999997e-07
0.2587143 4.4956950000000006e-07
0.2597143 4.979440000000005e-07
0.2607143 5.485139999999998e-07
0.2617143 6.011555e-07
0.2627143 6.557255e-07
0.2637143 7.120644999999988e-07
0.2647143 7.699944999999997e-07
0.2657143 8.293200000000003e-07
0.2667143 8.898289999999998e-07
0.2677143 9.512965000000001e-07
0.2687143 1.0134810000000004e-06
0.2697143 1.0761295e-06
0.2707143 1.138977499999999e-06
0.2717143 1.2017500000000004e-06
0.2727143 1.2641665000000018e-06
0.2737143 1.3259365000000001e-06
0.2747143 1.3867669999999987e-06
0.2757143 1.4463624999999987e-06
0.2767143 1.5044244999999995e-06
0.2777143 1.5606554999999992e-06
0.2787143 1.6147650000000018e-06
0.2797143 1.6664630000000022e-06
0.2807143 1.7154664999999987e-06
0.2817143 1.7615049999999986e-06
0.2827143 1.8043125000000011e-06
0.2837143 1.8436390000000013e-06
0.2847143 1.8792494999999993e-06
0.2857143 1.910921500000002e-06
0.2867143 1.938451000000002e-06
0.2877143 1.961652999999998e-06
0.2887143 1.980357499999997e-06
0.2897143 1.9944185000000014e-06
0.2907143 2.0037165e-06
0.2917143 2.0081464999999958e-06
0.2927143 2.0076275e-06
0.2937143 2.002106500000004e-06
0.2947143 1.9915485000000018e-06
0.2957143 1.9759419999999995e-06
0.2967143 1.955302499999998e-06
0.2977143 1.9296674999999998e-06
0.2987143 1.8990920000000018e-06
0.2997143 1.8636590000000008e-06
0.3007143 1.823474499999999e-06
0.3017143 1.7786549999999986e-06
0.3027143 1.7293419999999983e-06
0.3037143 1.6756929999999974e-06
0.3047143 1.6178835000000022e-06
0.3057143 1.556102500000001e-06
0.3067143 1.4905494999999993e-06
0.3077143 1.4214435000000003e-06
0.3087143 1.3490094999999982e-06
0.3097143 1.2734785000000033e-06
0.3107143 1.195091500000004e-06
0.3117143 1.1140919999999988e-06
0.3127143 1.0307309999999949e-06
0.3137143 9.452635000000007e-07
0.3147143 8.579415000000066e-07
0.3157143 7.690179999999976e-07
0.3167143 6.787404999999953e-07
0.3177143 5.873580000000026e-07
0.3187143 4.951094999999986e-07
0.3197143 4.022339999999932e-07
0.3207143 3.0896950000000236e-07
0.3217143 2.1552750000000663e-07
0.3227143 1.2212449999999852e-07
0.3237143 2.8970999999995515e-08
0.3247143 -6.373800000000229e-08
0.3257143 -1.558139999999927e-07
0.3267143 -2.470799999999937e-07
0.3277143 -3.3737450000000977e-07
0.3287143 -4.26536500000006e-07
0.3297143 -5.144219999999923e-07
0.3307143 -6.008974999999945e-07
0.3317143 -6.85829000000005e-07
0.3327143 -7.691014999999973e-07
0.3337143 -8.506139999999974e-07
0.3347143 -9.302665000000041e-07
0.3357143 -1.0079635000000007e-06
0.3367143 -1.0836225000000023e-06
0.3377143 -1.1571685000000002e-06
0.3387143 -1.2285339999999988e-06
0.3397143 -1.2976479999999974e-06
0.3407143 -1.3644500000000003e-06
0.3417143 -1.4288875000000012e-06
0.3427143 -1.490904499999999e-06
0.3437143 -1.5504489999999992e-06
0.3447143 -1.6074724999999981e-06
0.3457143 -1.6619234999999994e-06
0.3467143 -1.7137540000000006e-06
0.3477143 -1.7629175000000015e-06
0.3487143 -1.809364000000002e-06
0.3497143 -1.853036999999998e-06
0.3507143 -1.8938849999999983e-06
0.3517143 -1.9318545000000023e-06
0.3527143 -1.966884999999999e-06
0.3537143 -1.9989149999999985e-06
0.3547143 -2.0278805000000005e-06
0.3557143 -2.053713e-06
0.3567143 -2.0763420000000024e-06
0.3577143 -2.095695500000003e-06
0.3587143 -2.111693999999999e-06
0.3597143 -2.1242595e-06
0.3607143 -2.1333074999999963e-06
0.3617143 -2.1387544999999986e-06
0.3627143 -2.1405155000000034e-06
0.3637143 -2.1385014999999986e-06
0.3647143 -2.132625999999998e-06
0.3657143 -2.1227994999999997e-06
0.3667143 -2.108935500000002e-06
0.3677143 -2.0909479999999994e-06
0.3687143 -2.0687559999999996e-06
0.3697143 -2.0422790000000012e-06
0.3707143 -2.0114409999999996e-06
0.3717143 -1.976174500000001e-06
0.3727143 -1.936416499999999e-06
0.3737143 -1.8921104999999981e-06
0.3747143 -1.8432085000000003e-06
0.3757143 -1.7896745e-06
0.3767143 -1.7314835000000008e-06
0.3777143 -1.6686205000000007e-06
0.3787143 -1.6010849999999992e-06
0.3797143 -1.5288904999999995e-06
0.3807143 -1.4520643500000005e-06
0.3817143 -1.3706518000000003e-06
0.3827143 -1.2847147e-06
0.3837143 -1.1943320999999997e-06
0.3847143 -1.0996021999999997e-06
0.3857143 -1.0006416000000001e-06
0.3867143 -8.975873999999997e-07
0.3877143 -7.905962500000001e-07
0.3887143 -6.798449500000001e-07
0.3897143 -5.655310999999999e-07
0.3907143 -4.4787239999999997e-07
0.3917143 -3.2710671e-07
0.3927143 -2.0349202e-07
0.3937143 -7.730576500000003e-08
0.3947143 5.115589000000001e-08
0.3957143 1.8157862499999995e-07
0.3967143 3.1363108e-07
0.3977143 4.4696565000000003e-07
0.3987143 5.8121985e-07
0.3997143 7.160176999999999e-07
0.4007143 8.509713000000001e-07
0.4017143 9.856820499999998e-07
0.4027143 1.1197428499999998e-06
0.4037143 1.2527400999999999e-06
0.4047143 1.3842544999999995e-06
0.4057143 1.5138647e-06
0.4067143 1.6411485499999998e-06
0.4077143 1.7656849999999999e-06
0.4087143 1.8870574999999997e-06
0.4097143 2.0048545e-06
0.4107143 2.118674500000001e-06
0.4117143 2.228126e-06
0.4127143 2.3328285000000012e-06
0.4137143 2.432420999999999e-06
0.4147143 2.526557999999999e-06
0.4157143 2.614912500000001e-06
0.4167143 2.6971815000000004e-06
0.4177143 2.773086e-06
0.4187143 2.8423719999999993e-06
0.4197143 2.904815e-06
0.4207143 2.9602180000000022e-06
0.4217143 3.008417e-06
0.4227143 3.0492774999999973e-06
0.4237143 3.0826979999999976e-06
0.4247143 3.108619000000003e-06
0.4257143 3.127010000000002e-06
0.4267143 3.1378734999999996e-06
0.4277143 3.1412510000000013e-06
0.4287143 3.1372209999999985e-06
0.4297143 3.125897000000002e-06
0.4307143 3.1074279999999966e-06
0.4317143 3.081995499999996e-06
0.4327143 3.0498160000000026e-06
0.4337143 3.011141500000001e-06
0.4347143 2.966247000000002e-06
0.4357143 2.9154400000000054e-06
0.4367143 2.8590630000000016e-06
0.4377143 2.7974734999999957e-06
0.4387143 2.7310495000000015e-06
0.4397143 2.6601939999999947e-06
0.4407143 2.5853350000000004e-06
0.4417143 2.5069050000000004e-06
0.4427143 2.4253399999999942e-06
0.4437143 2.3410950000000017e-06
0.4447143 2.254634999999996e-06
0.4457143 2.1664149999999982e-06
0.4467143 2.0768949999999996e-06
0.4477143 1.9865200000000077e-06
0.4487143 1.8957250000000059e-06
0.4497143 1.8049599999999928e-06
0.4507143 1.7146299999999943e-06
0.4517143 1.6251350000000036e-06
0.4527143 1.5368500000000059e-06
0.4537143 1.45013e-06
0.4547143 1.365304999999999e-06
0.4557143 1.282670000000003e-06
0.4567143 1.2025049999999982e-06
0.4577143 1.1250449999999975e-06
0.4587143 1.0504950000000042e-06
0.4597143 9.790300000000017e-07
0.4607143 9.107949999999949e-07
0.4617143 8.458899999999948e-07
0.4627143 7.843950000000066e-07
0.4637143 7.263399999999982e-07
0.4647143 6.71739999999995e-07
0.4657143 6.205699999999996e-07
0.4667143 5.727700000000031e-07
0.4677143 5.282600000000008e-07
0.4687143 4.869299999999989e-07
0.4697143 4.486549999999988e-07
0.4707143 4.1326999999999973e-07
0.4717143 3.8060500000000957e-07
0.4727143 3.504750000000003e-07
0.4737143 3.226749999999996e-07
0.4747143 2.9699000000000107e-07
0.4757143 2.732049999999981e-07
0.4767143 2.510950000000018e-07
0.4777143 2.3042499999999923e-07
0.4787143 2.1098499999999582e-07
0.4797143 1.9255999999999545e-07
0.4807143 1.7493000000000034e-07
0.4817143 1.5789499999999844e-07
0.4827143 1.4127499999999441e-07
0.4837143 1.2490500000000807e-07
0.4847143 1.0862500000000902e-07
0.4857143 9.229999999999563e-08
0.4867143 7.581999999999489e-08
0.4877143 5.9100000000000344e-08
0.4887143 4.2070000000000045e-08
0.4897143 2.4685000000000313e-08
0.4907143 6.929999999996377e-09
0.4917143 -1.1189999999999834e-08
0.4927143 -2.9644999999999436e-08
0.4937143 -4.8370000000002385e-08
0.4947143 -6.73049999999999e-08
0.4957143 -8.635499999999272e-08
0.4967143 -1.053899999999911e-07
0.4977143 -1.242750000000037e-07
0.4987143 -1.4285500000000176e-07
0.4997143 -1.6097999999999958e-07
0.5007143 -1.7847000000000176e-07
0.5017143 -1.9513499999999945e-07
0.5027143 -2.1079000000000606e-07
0.5037143 -2.2525000000000395e-07
0.5047143 -2.3831499999999142e-07
0.5057143 -2.49795000000001e-07
0.5067143 -2.5951999999999914e-07
0.5077143 -2.673100000000008e-07
0.5087143 -2.7299500000000354e-07
0.5097143 -2.764399999999954e-07
0.5107143 -2.7751499999999686e-07
0.5117143 -2.7610500000000235e-07
0.5127143 -2.721350000000086e-07
0.5137143 -2.655199999999989e-07
0.5147143 -2.562349999999963e-07
0.5157143 -2.442600000000047e-07
0.5167143 -2.2960999999999794e-07
0.5177143 -2.123349999999919e-07
0.5187143 -1.9248000000000097e-07
0.5197143 -1.7015999999999974e-07
0.5207143 -1.4551000000000025e-07
0.5217143 -1.1867500000000735e-07
0.5227143 -8.98349999999957e-08
0.5237143 -5.918999999999802e-08
0.5247143 -2.6975000000006517e-08
0.5257143 6.549999999999321e-09
0.5267143 4.114000000000344e-08
0.5277143 7.649000000000166e-08
0.5287143 1.1229500000000017e-07
0.5297143 1.482649999999996e-07
0.5307143 1.840649999999965e-07
0.5317143 2.1937500000000266e-07
0.5327143 2.538699999999972e-07
0.5337143 2.872250000000005e-07
0.5347143 3.1913000000000696e-07
0.5357143 3.492649999999971e-07
0.5367143 3.7734000000000277e-07
0.5377143 4.0309500000000294e-07
0.5387143 4.2625999999999434e-07
0.5397143 4.4659000000000225e-07
0.5407143 4.638949999999972e-07
0.5417143 4.779899999999924e-07
0.5427143 4.88730000000004e-07
0.5437143 4.960050000000069e-07
0.5447143 4.997250000000037e-07
0.5457143 4.998499999999918e-07
0.5467143 4.963799999999921e-07
0.5477143 4.893550000000067e-07
0.5487143 4.788400000000049e-07
0.5497143 4.6495000000000264e-07
0.5507143 4.478299999999943e-07
0.5517143 4.2765999999999604e-07
0.5527143 4.0467499999999996e-07
0.5537143 3.791149999999999e-07
0.5547143 3.5125500000000075e-07
0.5557143 3.214099999999996e-07
0.5567143 2.8991000000000856e-07
0.5577143 2.571199999999992e-07
0.5587143 2.2341499999999803e-07
0.5597143 1.8918000000000368e-07
0.5607143 1.5479999999999413e-07
0.5617143 1.2068999999999826e-07
0.5627143 8.727000000000523e-08
0.5637143 5.4925000000003306e-08
0.5647143 2.406499999999913e-08
0.5657143 -4.9100000000038636e-09
0.5667143 -3.1624999999999875e-08
0.5677143 -5.571999999999823e-08
0.5687143 -7.68450000000011e-08
0.5697143 -9.467499999999791e-08
0.5707143 -1.0892500000000125e-07
0.5717143 -1.1932000000000615e-07
0.5727143 -1.2562499999999975e-07
0.5737143 -1.2764000000000103e-07
0.5747143 -1.2518500000000425e-07
0.5757143 -1.1812999999999906e-07
0.5767143 -1.0638499999999808e-07
0.5777143 -8.989000000000288e-08
0.5787143 -6.861999999999516e-08
0.5797143 -4.259000000000037e-08
0.5807143 -1.1855000000005022e-08
0.5817143 2.3480000000009105e-08
0.5827143 6.329500000000376e-08
0.5837143 1.0743999999999317e-07
0.5847143 1.5569500000000026e-07
0.5857143 2.078400000000066e-07
0.5867143 2.636150000000017e-07
0.5877143 3.2273999999999967e-07
0.5887143 3.8490499999999475e-07
0.5897143 4.4976999999999236e-07
0.5907143 5.169900000000065e-07
0.5917143 5.86195000000002e-07
0.5927143 6.570099999999937e-07
0.5937143 7.29034999999999e-07
0.5947143 8.018800000000071e-07
0.5957143 8.751450000000044e-07
0.5967143 9.484199999999945e-07
0.5977143 1.021314999999998e-06
0.5987143 1.093440000000004e-06
0.5997143 1.1644050000000023e-06
0.6007143 1.2338399999999987e-06
0.6017143 1.3013850000000027e-06
0.6027143 1.366684999999994e-06
0.6037143 1.429435e-06
0.6047143 1.4893200000000023e-06
0.6057143 1.5460549999999934e-06
0.6067143 1.5993949999999983e-06
0.6077143 1.6490899999999989e-06
0.6087143 1.6949500000000076e-06
0.6097143 1.7367850000000051e-06
0.6107143 1.7744449999999952e-06
0.6117143 1.8078199999999947e-06
0.6127143 1.836805000000001e-06
0.6137143 1.861340000000005e-06
0.6147143 1.8813900000000064e-06
0.6157143 1.89694e-06
0.6167143 1.9080149999999945e-06
0.6177143 1.914675000000008e-06
0.6187143 1.9169799999999986e-06
0.6197143 1.9150249999999957e-06
0.6207143 1.90894e-06
0.6217143 1.8988599999999918e-06
0.6227143 1.8849600000000071e-06
0.6237143 1.8674149999999978e-06
0.6247143 1.8464199999999845e-06
0.6257143 1.822199999999998e-06
0.6267143 1.7949750000000048e-06
0.6277143 1.7649900000000004e-06
0.6287143 1.7324799999999977e-06
0.6297143 1.697695000000014e-06
0.6307143 1.6609050000000118e-06
0.6317143 1.622379999999994e-06
0.6327143 1.5823699999999995e-06
0.6337143 1.5411150000000006e-06
0.6347143 1.4988900000000026e-06
0.6357143 1.455945000000003e-06
0.6367143 1.4125149999999935e-06
0.6377143 1.3688249999999837e-06
0.6387143 1.3251050000000057e-06
0.6397143 1.2815650000000024e-06
0.6407143 1.2383999999999944e-06
0.6417143 1.195789999999998e-06
0.6427143 1.1539000000000037e-06
0.6437143 1.1128750000000162e-06
0.6447143 1.0728399999999928e-06
0.6457143 1.033929999999997e-06
0.6467143 9.9621500000001e-07
0.6477143 9.597649999999922e-07
0.6487143 9.246350000000019e-07
0.6497143 8.908550000000079e-07
0.6507143 8.584249999999892e-07
0.6517143 8.273449999999873e-07
0.6527143 7.975849999999926e-07
0.6537143 7.690550000000177e-07
0.6547143 7.41684999999999e-07
0.6557143 7.153949999999937e-07
0.6567143 6.900500000000001e-07
0.6577143 6.654750000000039e-07
0.6587143 6.415300000000016e-07
0.6597143 6.180299999999964e-07
0.6607143 5.947350000000154e-07
0.6617143 5.714299999999897e-07
0.6627143 5.478749999999876e-07
0.6637143 5.237700000000171e-07
0.6647143 4.988549999999952e-07
0.6657143 4.7283499999999324e-07
0.6667143 4.453550000000015e-07
0.6677143 4.161100000000055e-07
0.6687143 3.847700000000034e-07
0.6697143 3.509749999999839e-07
0.6707143 3.143699999999992e-07
0.6717143 2.746049999999998e-07
0.6727143 2.3130500000001092e-07
0.6737143 1.8410499999999893e-07
0.6747143 1.3267000000000178e-07
0.6757143 7.664000000000813e-08
0.6767143 1.5674999999992297e-08
0.6777143 -5.0524999999996576e-08
0.6787143 -1.2229000000000166e-07
0.6797143 -1.9991000000001199e-07
0.6807143 -2.836149999999975e-07
0.6817143 -3.736649999999997e-07
0.6827143 -4.7028000000000593e-07
0.6837143 -5.736099999999814e-07
0.6847143 -6.837849999999883e-07
0.6857143 -8.009350000000058e-07
0.6867143 -9.25105000000007e-07
0.6877143 -1.0562900000000111e-06
0.6887143 -1.194479999999994e-06
0.6897143 -1.3396049999999955e-06
0.6907143 -1.4915399999999967e-06
0.6917143 -1.6501150000000052e-06
0.6927143 -1.815105000000011e-06
0.6937143 -1.986229999999988e-06
0.6947143 -2.1631900000000043e-06
0.6957143 -2.3456250000000086e-06
0.6967143 -2.5331299999999953e-06
0.6977143 -2.7252450000000038e-06
0.6987143 -2.921475000000001e-06
0.6997143 -3.1212999999999857e-06
0.7007143 -3.3241400000000016e-06
0.7017143 -3.5294000000000026e-06
0.7027143 -3.736465e-06
0.7037143 -3.9446650000000066e-06
0.7047143 -4.153334999999999e-06
0.7057143 -4.3617900000000055e-06
0.7067143 -4.569310000000003e-06
0.7077143 -4.775214999999982e-06
0.7087143 -4.978789999999994e-06
0.7097143 -5.17933000000001e-06
0.7107143 -5.3761499999999985e-06
0.7117143 -5.568559999999998e-06
0.7127143 -5.755904999999996e-06
0.7137143 -5.937549999999997e-06
0.7147143 -6.112880000000001e-06
0.7157143 -6.281314999999998e-06
0.7167143 -6.442320000000006e-06
0.7177143 -6.595390000000007e-06
0.7187143 -6.7400750000000025e-06
0.7197143 -6.875954999999993e-06
0.7207143 -7.0026699999999995e-06
0.7217143 -7.119905000000002e-06
0.7227143 -7.227406499999991e-06
0.7237143 -7.324977999999998e-06
0.7247143 -7.412456500000006e-06
0.7257143 -7.489762000000001e-06
0.7267143 -7.556861e-06
0.7277143 -7.6137735e-06
0.7287143 -7.660574999999999e-06
0.7297143 -7.6973965e-06
0.7307143 -7.724425e-06
0.7317143 -7.741896e-06
0.7327143 -7.75009e-06
0.7337143 -7.749336e-06
0.7347143 -7.7400023e-06
0.7357143 -7.72249655e-06
0.7367143 -7.697262699999999e-06
0.7377143 -7.66477095e-06
0.7387143 -7.625518000000001e-06
0.7397143 -7.580022999999999e-06
0.7407143 -7.528821999999998e-06
0.7417143 -7.472460499999999e-06
0.7427143 -7.411490999999999e-06
0.7437143 -7.346467500000002e-06
0.7447143 -7.277945000000001e-06
0.7457143 -7.206465999999999e-06
0.7467143 -7.132560999999998e-06
0.7477143 -7.056749999999997e-06
0.7487143 -6.979528999999997e-06
0.7497143 -6.901368500000004e-06
0.7507143 -6.822720000000001e-06
0.7517143 -6.744000000000003e-06
0.7527143 -6.665585000000008e-06
0.7537143 -6.587829999999995e-06
0.7547143 -6.511059999999998e-06
0.7557143 -6.435540000000006e-06
0.7567143 -6.361519999999995e-06
0.7577143 -6.289214999999994e-06
0.7587143 -6.218785e-06
0.7597143 -6.1503749999999995e-06
0.7607143 -6.084080000000001e-06
0.7617143 -6.019970000000007e-06
0.7627143 -5.95809499999999e-06
0.7637143 -5.898454999999994e-06
0.7647143 -5.841050000000017e-06
0.7657143 -5.785849999999998e-06
0.7667143 -5.73279e-06
0.7677143 -5.681825000000008e-06
0.7687143 -5.632859999999991e-06
0.7697143 -5.5858199999999895e-06
0.7707143 -5.540624999999996e-06
0.7717143 -5.497169999999998e-06
0.7727143 -5.455379999999995e-06
0.7737143 -5.415175e-06
0.7747143 -5.376500000000018e-06
0.7757143 -5.339275000000001e-06
0.7767143 -5.303459999999999e-06
0.7777143 -5.2690300000000045e-06
0.7787143 -5.23596499999999e-06
0.7797143 -5.204295000000007e-06
0.7807143 -5.174029999999996e-06
0.7817143 -5.14520499999999e-06
0.7827143 -5.117905000000014e-06
0.7837143 -5.09220500000001e-06
0.7847143 -5.068209999999991e-06
0.7857143 -5.046050000000001e-06
0.7867143 -5.025835000000009e-06
0.7877143 -5.007730000000007e-06
0.7887143 -4.991885000000002e-06
0.7897143 -4.978459999999982e-06
0.7907143 -4.967614999999999e-06
0.7917143 -4.95951e-06
0.7927143 -4.954314999999999e-06
0.7937143 -4.952160000000015e-06
0.7947143 -4.953194999999993e-06
0.7957143 -4.957549999999996e-06
0.7967143 -4.96531500000001e-06
0.7977143 -4.976559999999976e-06
0.7987143 -4.991354999999977e-06
0.7997143 -5.009750000000009e-06
0.8007143 -5.031685000000012e-06
0.8017143 -5.057130000000017e-06
0.8027143 -5.086045000000011e-06
0.8037143 -5.118284999999989e-06
0.8047143 -5.15367499999998e-06
0.8057143 -5.19204500000001e-06
0.8067143 -5.233170000000009e-06
0.8077143 -5.276760000000007e-06
0.8087143 -5.322519999999995e-06
0.8097143 -5.370079999999977e-06
0.8107143 -5.419044999999993e-06
0.8117143 -5.469004999999996e-06
0.8127143 -5.519495000000002e-06
0.8137143 -5.570035000000024e-06
0.8147143 -5.6201050000000205e-06
0.8157143 -5.6691499999999794e-06
0.8167143 -5.716624999999975e-06
0.8177143 -5.76194999999999e-06
0.8187143 -5.804490000000026e-06
0.8197143 -5.843635000000013e-06
0.8207143 -5.878784999999969e-06
0.8217143 -5.909295000000016e-06
0.8227143 -5.934520000000033e-06
0.8237143 -5.953839999999988e-06
0.8247143 -5.966605000000005e-06
0.8257143 -5.972200000000009e-06
0.8267143 -5.970004999999972e-06
0.8277143 -5.959384999999978e-06
0.8287143 -5.939780000000015e-06
0.8297143 -5.9106050000000205e-06
0.8307143 -5.8713049999999826e-06
0.8317143 -5.8213699999999884e-06
0.8327143 -5.76026000000003e-06
0.8337143 -5.687515000000002e-06
0.8347143 -5.602694999999971e-06
0.8357143 -5.505329999999995e-06
0.8367143 -5.395039999999993e-06
0.8377143 -5.2714950000000245e-06
0.8387143 -5.134335000000019e-06
0.8397143 -4.983234999999995e-06
0.8407143 -4.81792499999999e-06
0.8417143 -4.638179999999974e-06
0.8427143 -4.4437800000000025e-06
0.8437143 -4.2345000000000016e-06
0.8447143 -4.0102150000000165e-06
0.8457143 -3.770759999999992e-06
0.8467143 -3.5159850000000065e-06
0.8477143 -3.245825000000038e-06
0.8487143 -2.960209999999982e-06
0.8497143 -2.659029999999969e-06
0.8507143 -2.3422399999999844e-06
0.8517143 -2.0097950000000134e-06
0.8527143 -1.6616449999999997e-06
0.8537143 -1.2978049999999886e-06
0.8547143 -9.182250000000059e-07
0.8557143 -5.228699999999991e-07
0.8567143 -1.1175500000001416e-07
0.8577143 3.151499999999997e-07
0.8587143 7.578850000000139e-07
0.8597143 1.2164449999999855e-06
0.8607143 1.6908450000000019e-06
0.8617143 2.1810999999999854e-06
0.8627143 2.6872099999999773e-06
0.8637143 3.2092100000000296e-06
0.8647143 3.7471100000000224e-06
0.8657143 4.300894999999991e-06
0.8667143 4.870594999999987e-06
0.8677143 5.456190000000005e-06
0.8687143 6.057664999999997e-06
0.8697143 6.674994999999999e-06
0.8707143 7.308155e-06
0.8717143 7.95707999999998e-06
0.8727143 8.6217e-06
0.8737143 9.301960000000002e-06
0.8747143 9.997714999999982e-06
0.8757143 1.0708835000000018e-05
0.8767143 1.1435185000000031e-05
0.8777143 1.217661500000001e-05
0.8787143 1.2932880000000005e-05
0.8797143 1.3703744999999978e-05
0.8807143 1.4488984999999985e-05
0.8817143 1.5288305000000015e-05
0.8827143 1.6101410000000012e-05
0.8837143 1.692794999999999e-05
0.8847143 1.7767544999999995e-05
0.8857143 1.861981499999999e-05
0.8867143 1.9484390000000012e-05
0.8877143 2.036084500000002e-05
0.8887143 2.1248734999999974e-05
0.8897143 2.214763e-05
0.8907143 2.3057060000000014e-05
0.8917143 2.3976589999999982e-05
0.8927143 2.4905764999999982e-05
0.8937143 2.5844135e-05
0.8947143 2.679129500000001e-05
0.8957143 2.7746820000000008e-05
0.8967143 2.8710320000000003e-05
0.8977143 2.968143199999999e-05
0.8987143 3.0659831999999995e-05
0.8997143 3.164523900000001e-05
0.9007143 3.2637401e-05
0.9017143 3.3636126999999995e-05
0.9027143 3.4641276e-05
0.9037143 3.5652762e-05
0.9047143 3.6670561e-05
0.9057143 3.76947e-05
0.9067143 3.87253e-05
0.9077143 3.9762529999999986e-05
0.9087143 4.0806610000000004e-05
0.9097143 4.185786000000002e-05
0.9107143 4.291666e-05
0.9117143 4.3983459999999994e-05
0.9127143 4.5058799999999996e-05
0.9137143 4.6143245000000005e-05
0.9147143 4.723741499999998e-05
0.9157143 4.834202e-05
0.9167143 4.945786000000001e-05
0.9177143 5.0585734999999975e-05
0.9187143 5.1726490000000027e-05
0.9197143 5.2881125e-05
0.9207143 5.4050545000000003e-05
0.9217143 5.523568000000002e-05
0.9227143 5.6437650000000014e-05
0.9237143 5.765746e-05
0.9247143 5.889616499999997e-05
0.9257143 6.0154900000000036e-05
0.9267143 6.143479999999998e-05
0.9277143 6.273684999999995e-05
0.9287143 6.406214999999998e-05
0.9297143 6.541190000000004e-05
0.9307143 6.678710000000008e-05
0.9317143 6.818890000000001e-05
0.9327143 6.961820000000001e-05
0.9337143 7.107609999999988e-05
0.9347143 7.256374999999995e-05
0.9357143 7.408180000000013e-05
0.9367143 7.563139999999994e-05
0.9377143 7.721345000000001e-05
0.9387143 7.882860000000003e-05
0.9397143 8.047785000000001e-05
0.9407143 8.21619e-05
0.9417143 8.388144999999989e-05
0.9427143 8.56371999999999e-05
0.9437143 8.742970000000006e-05
0.9447143 8.925960000000004e-05
0.9457143 9.112745000000006e-05
0.9467143 9.303370000000006e-05
0.9477143 9.497870000000002e-05
0.9487143 9.696285000000004e-05
0.9497143 9.898685000000004e-05
0.9507143 0.00010105074999999985
0.9517143 0.00010315464999999982
0.9527143 0.00010529905000000015
0.9537143 0.00010748415000000022
0.9547143 0.0001097100999999999
0.9557143 0.00011197724999999982
0.9567143 0.00011428565000000013
0.9577143 0.00011663525000000003
0.9587143 0.00011902654999999997
0.9597143 0.00012145944999999993
0.9607143 0.00012393409999999984
0.9617143 0.00012645085000000022
0.9627143 0.00012900970000000013
0.9637143 0.00013161064999999992
0.9647143 0.0001342538500000001
0.9657143 0.0001369396999999998
0.9667143 0.00013966839999999978
0.9677143 0.00014244005000000002
0.9687143 0.00014525465000000026
0.9697143 0.00014811260000000023
0.9707143 0.00015101429999999976
0.9717143 0.00015395969999999998
0.9727143 0.00015694930000000005
0.9737143 0.0001599833000000001
0.9747143 0.00016306174999999987
0.9757143 0.00016618530000000014
0.9767143 0.00016935429999999984
0.9777143 0.00017256914999999975
0.9787143 0.00017582985000000057
0.9797143 0.00017913670000000004
0.9807143 0.00018249044999999958
0.9817143 0.00018589149999999997
0.9827143 0.00018933975000000016
0.9837143 0.00019283559999999967
0.9847143 0.00019637944999999993
0.9857143 0.0001999716
0.9867143 0.00020361239999999988
0.9877143 0.00020730225000000036
0.9887143 0.00021104150000000004
0.9897143 0.00021482975000000008
0.9907143 0.00021866774999999998
0.9917143 0.00022255619999999955
0.9927143 0.00022649440000000026
0.9937143 0.0002304826000000004
0.9947143 0.0002345221999999997
0.9957143 0.00023861199999999975
0.9967143 0.00024275199999999994
0.9977143 0.00024694400000000013
0.9987143 0.00025118749999999995
0.9997143 0.0002554809999999998
1.000714 0.00025982600000000044
1.001714 0.00026422250000000065
1.002714 0.00026867
1.003714 0.0002731704999999989
1.004714 0.0002777220000000003
1.005714 0.00028232550000000103
1.006714 0.00028698199999999943
1.007714 0.00029168999999999934
1.008714 0.00029644999999999997
1.009714 0.000301262
1.010714 0.00030612700000000033
1.011714 0.0003110460000000007
1.012714 0.00031601700000000047
1.013714 0.0003210409999999992
1.014714 0.0003261189999999993
1.015714 0.0003312505000000002
1.016714 0.00033643650000000035
1.017714 0.00034167650000000045
1.018714 0.00034697150000000023
1.019714 0.0003523214999999997
1.020714 0.0003577254999999991
1.021714 0.0003631854999999993
1.022714 0.0003687020000000005
1.023714 0.00037427450000000105
1.024714 0.00037990399999999927
1.025714 0.0003855904999999991
1.026714 0.0003913335000000001
1.027714 0.00039713450000000103
1.028714 0.0004029940000000011
1.029714 0.000408911999999999
1.030714 0.0004148889999999991
1.031714 0.0004209250000000002
1.032714 0.0004270210000000005
1.033714 0.00043317750000000063
1.034714 0.00043939399999999996
1.035714 0.0004456719999999988
1.036714 0.00045201200000000017
1.037714 0.00045841250000000136
1.038714 0.00046487649999999987
1.039714 0.0004714039999999984
1.040714 0.00047799349999999964
1.041714 0.0004846485000000002
1.042714 0.0004913674999999999
1.043714 0.0004981514999999999
1.044714 0.0005050024999999994
1.045714 0.0005119190000000009
1.046714 0.0005189025000000018
1.047714 0.0005259549999999991
1.048714 0.0005330759999999986
1.049714 0.0005402670000000006
1.050714 0.0005475285000000016
1.051714 0.0005548614999999999
1.052714 0.0005622679999999975
1.053714 0.0005697485000000014
1.054714 0.0005773035000000003
1.055714 0.0005849344999999996
1.056714 0.0005926435000000013
1.057714 0.0006004324999999992
1.058714 0.0006083029999999992
1.059714 0.0006162539999999999
1.060714 0.0006242870000000017
1.061714 0.0006324070000000013
1.062714 0.0006406154999999991
1.063714 0.0006489114999999993
1.064714 0.0006572990000000005
1.065714 0.0006657789999999985
1.066714 0.0006743535000000005
1.067714 0.0006830245000000005
1.068714 0.0006917954999999978
1.069714 0.0007006675000000017
1.070714 0.0007096420000000014
1.071714 0.0007187214999999983
1.072714 0.0007279069999999985
1.073714 0.0007372020000000014
1.074714 0.0007466095000000022
1.075714 0.0007561325000000012
1.076714 0.0007657689999999961
1.077714 0.0007755234999999984
1.078714 0.0007854000000000012
1.079714 0.0007953955000000014
1.080714 0.0008055140000000034
1.081714 0.000815757499999998
1.082714 0.000826127999999998
1.083714 0.0008366269999999984
1.084714 0.0008472540000000024
1.085714 0.0008580145000000038
1.086714 0.000868908499999997
1.087714 0.0008799329999999977
1.088714 0.0008910945000000031
1.089714 0.0009023925000000007
1.090714 0.0009138234999999991
1.091714 0.0009253904999999984
1.092714 0.0009370949999999989
1.093714 0.0009489355000000003
1.094714 0.000960914999999998
1.095714 0.0009730345000000002
1.096714 0.0009852900000000037
1.097714 0.0009976815000000028
1.098714 0.0010102069999999956
1.099714 0.0010228689999999966
1.100714 0.0010356700000000042
1.101714 0.0010486050000000002
1.102714 0.0010616729999999967
1.103714 0.0010748745000000014
1.104714 0.0010882075000000011
1.105714 0.0011016709999999979
1.106714 0.001115265000000002
1.107714 0.0011289899999999999
1.108714 0.0011428424999999993
1.109714 0.0011568205000000043
1.110714 0.001170926499999997
1.111714 0.0011851569999999968
1.112714 0.0011995094999999996
1.113714 0.0012139875000000025
1.114714 0.0012285879999999996
1.115714 0.0012433079999999964
1.116714 0.0012581495000000046
1.117714 0.001273110500000002
1.118714 0.0012881914999999951
1.119714 0.0013033909999999999
1.120714 0.0013187075000000005
1.121714 0.0013341379999999962
1.122714 0.0013496845000000052
1.123714 0.001365356000000007
1.124714 0.0013811414999999987
1.125714 0.001397041499999993
1.126714 0.0014130614999999988
1.127714 0.0014291900000000068
1.128714 0.00144544
1.129714 0.001461815000000002
1.130714 0.0014783000000000008
1.131714 0.001494899999999993
1.132714 0.001511624999999994
1.133714 0.001528470000000007
1.134714 0.001545430000000003
1.135714 0.00156251
1.136714 0.0015797150000000058
1.137714 0.0015970399999999919
1.138714 0.0016144850000000001
1.139714 0.0016320600000000035
1.140714 0.0016497599999999945
1.141714 0.0016675750000000004
1.142714 0.001685524999999998
1.143714 0.0017036050000000017
1.144714 0.0017218050000000064
1.145714 0.0017401349999999957
1.146714 0.0017585949999999906
1.147714 0.0017772000000000035
1.148714 0.0017959300000000037
1.149714 0.0018147850000000024
1.150714 0.0018337800000000003
1.151714 0.0018529099999999906
1.152714 0.0018721800000000015
1.153714 0.0018915800000000077
1.154714 0.0019111149999999954
1.155714 0.0019307950000000006
1.156714 0.0019506150000000058
1.157714 0.0019705799999999965
1.158714 0.001990680000000001
1.159714 0.0020109200000000046
1.160714 0.0020313099999999915
1.161714 0.0020518399999999992
1.162714 0.002072525000000008
1.163714 0.0020933499999999956
1.164714 0.0021143249999999976
1.165714 0.0021354500000000036
1.166714 0.0021567149999999987
1.167714 0.002178144999999999
1.168714 0.0021997199999999966
1.169714 0.0022214550000000024
1.170714 0.0022433500000000064
1.171714 0.0022653949999999934
1.172714 0.002287595000000003
1.173714 0.002309955
1.174714 0.0023324800000000022
1.175714 0.002355164999999992
1.176714 0.002378019999999984
1.177714 0.0024010450000000114
1.178714 0.002424235000000001
1.179714 0.002447594999999994
1.180714 0.002471135000000004
1.181714 0.0024948500000000137
1.182714 0.002518730000000008
1.183714 0.0025427849999999806
1.184714 0.0025670249999999893
1.185714 0.0025914600000000064
1.186714 0.0026160700000000016
1.187714 0.0026408650000000113
1.188714 0.0026658550000000086
1.189714 0.0026910250000000027
1.190714 0.002716390000000005
1.191714 0.002741954999999992
1.192714 0.002767714999999987
1.193714 0.002793669999999991
1.194714 0.0028198299999999976
1.195714 0.0028461950000000062
1.196714 0.0028727649999999967
1.197714 0.0028995249999999983
1.198714 0.0029264949999999994
1.199714 0.002953690000000012
1.200714 0.002981085000000009
1.201714 0.0030086849999999875
1.202714 0.0030365050000000014
1.203714 0.0030645349999999937
1.204714 0.003092769999999989
1.205714 0.0031212249999999983
1.206714 0.003149900000000001
1.207714 0.003178785000000003
1.208714 0.003207880000000005
1.209714 0.0032371900000000026
1.210714 0.0032667199999999942
1.211714 0.003296474999999997
1.212714 0.003326435000000002
1.213714 0.0033566000000000104
1.214714 0.0033869900000000086
1.215714 0.003417584999999988
1.216714 0.003448395000000006
1.217714 0.00347942
1.218714 0.003510649999999996
1.219714 0.003542085000000015
1.220714 0.003573724999999995
1.221714 0.003605579999999993
1.222714 0.0036376349999999954
1.223714 0.0036698900000000038
1.224714 0.0037023500000000144
1.225714 0.0037350099999999883
1.226714 0.0037678649999999926
1.227714 0.0038009150000000045
1.228714 0.0038341550000000075
1.229714 0.0038675800000000033
1.230714 0.003901199999999987
1.231714 0.0039350100000000035
1.232714 0.003968999999999995
1.233714 0.004003184999999995
1.234714 0.00403755500000001
1.235714 0.004072095000000007
1.236714 0.004106799999999987
1.237714 0.004141675000000013
1.238714 0.004176740000000008
1.239714 0.004211984999999978
1.240714 0.004247410000000008
1.241714 0.004282994999999984
1.242714 0.004318734999999992
1.243714 0.00435463500000003
1.244714 0.00439070000000001
1.245714 0.004426945000000008
1.246714 0.004463344999999996
1.247714 0.004499904999999972
1.248714 0.004536624999999978
1.249714 0.004573510000000011
1.250714 0.004610570000000021
1.251714 0.004647764999999992
1.252714 0.00468512499999999
1.253714 0.0047226450000000175
1.254714 0.004760319999999994
1.255714 0.004798150000000002
1.256714 0.004836149999999993
1.257714 0.004874304999999973
1.258714 0.0049126100000000325
1.259714 0.004951105000000018
1.260714 0.004989740000000004
1.261714 0.00502852999999998
1.262714 0.005067499999999973
1.263714 0.0051066299999999966
1.264714 0.005145920000000007
1.265714 0.005185390000000036
1.266714 0.005225025000000006
1.267714 0.005264839999999995
1.268714 0.005304830000000004
1.269714 0.005344984999999997
1.270714 0.005385325000000006
1.271714 0.005425820000000004
1.272714 0.005466494999999978
1.273714 0.005507374999999997
1.274714 0.005548439999999989
1.275714 0.005589684999999997
1.276714 0.005631115000000021
1.277714 0.005672724999999977
1.278714 0.005714534999999981
1.279714 0.005756555000000027
1.280714 0.005798755000000006
1.281714 0.00584114
1.282714 0.005883729999999996
1.283714 0.005926515
1.284714 0.005969510000000005
1.285714 0.006012714999999966
1.286714 0.0060561000000000295
1.287714 0.006099665000000027
1.288714 0.006143429999999987
1.289714 0.006187429999999972
1.290714 0.006231609999999977
1.291714 0.006275965000000001
1.292714 0.006320555000000011
1.293714 0.0063653300000000345
1.294714 0.006410279999999994
1.295714 0.006455430000000002
1.296714 0.0065007950000000045
1.297714 0.006546339999999985
1.298714 0.006592060000000026
1.299714 0.006637994999999981
1.300714 0.006684104999999998
1.301714 0.0067303700000000055
1.302714 0.006776824999999982
1.303714 0.006823485000000004
1.304714 0.006870305000000013
1.305714 0.006917254999999986
1.306714 0.006964385000000018
1.307714 0.00701170500000002
1.308714 0.00705917999999997
1.309714 0.00710683499999998
1.310714 0.007154629999999989
1.311714 0.007202560000000002
1.312714 0.007250674999999986
1.313714 0.007298925000000058
1.314714 0.0073472599999999935
1.315714 0.007395784999999983
1.316714 0.00744444500000006
1.317714 0.00749319
1.318714 0.0075421199999999985
1.319714 0.007591184999999998
1.320714 0.00764034499999994
1.321714 0.007689644999999967
1.322714 0.007739030000000027
1.323714 0.007788545000000008
1.324714 0.007838204999999985
1.325714 0.007887959999999989
1.326714 0.007937840000000003
1.327714 0.007987815000000042
1.328714 0.008037890000000021
1.329714 0.008088095000000007
1.330714 0.008138385000000026
1.331714 0.008188769999999986
1.332714 0.008239294999999947
1.333714 0.008289909999999937
1.334714 0.008340655000000016
1.335714 0.008391495000000039
1.336714 0.008442405000000019
1.337714 0.008493395000000035
1.338714 0.008544549999999951
1.339714 0.008595799999999978
1.340714 0.008647050000000007
1.341714 0.008698499999999998
1.342714 0.008750050000000013
1.343714 0.008801599999999942
1.344714 0.008853300000000036
1.345714 0.008905050000000013
1.346714 0.008956900000000016
1.347714 0.00900890000000001
1.348714 0.009060999999999946
1.349714 0.00911310000000005
1.350714 0.009165300000000008
1.351714 0.00921759999999999
1.352714 0.009269899999999973
1.353714 0.00932234999999995
1.354714 0.009374900000000033
1.355714 0.009427500000000004
1.356714 0.009480150000000027
1.357714 0.009532800000000051
1.358714 0.00958554999999993
1.359714 0.009638400000000002
1.360714 0.009691250000000073
1.361714 0.009744149999999946
1.362714 0.009797099999999956
1.363714 0.009850050000000053
1.364714 0.009903050000000035
1.365714 0.009956099999999983
1.366714 0.010009149999999934
1.367714 0.010062199999999969
1.368714 0.010115300000000058
1.369714 0.010168399999999978
1.370714 0.010221450000000014
1.371714 0.010274550000000018
1.372714 0.010327649999999938
1.373714 0.010380750000000027
1.374714 0.010433800000000062
1.375714 0.010486799999999958
1.376714 0.01053979999999994
1.377714 0.010592850000000058
1.378714 0.010645799999999985
1.379714 0.010698699999999941
1.380714 0.010751600000000068
1.381714 0.0108044
1.382714 0.010857199999999933
1.383714 0.010909950000000066
1.384714 0.01096265000000006
1.385714 0.011015299999999999
1.386714 0.011067849999999999
1.387714 0.011120399999999999
1.388714 0.011172899999999944
1.389714 0.011225249999999897
1.390714 0.01127755000000005
1.391714 0.011329850000000032
1.392714 0.01138209999999996
1.393714 0.01143415000000001
1.394714 0.01148615000000009
1.395714 0.01153824999999994
1.396714 0.011590149999999912
1.397714 0.011641950000000113
1.398714 0.011693749999999977
1.399714 0.01174539999999993
1.400714 0.011797050000000054
1.401714 0.011848650000000037
1.402714 0.011900099999999945
1.403714 0.01195150000000005
1.404714 0.012002800000000048
1.405714 0.012053949999999966
1.406714 0.012105100000000054
1.407714 0.012156249999999974
1.408714 0.012207249999999982
1.409714 0.012258049999999944
1.410714 0.01230879999999994
1.411714 0.01235960000000007
1.412714 0.012410150000000014
1.413714 0.01246060000000002
1.414714 0.012511099999999995
1.415714 0.012561399999999924
1.416714 0.01261160000000008
1.417714 0.012661700000000128
1.418714 0.01271164999999993
1.419714 0.012761499999999962
1.420714 0.012811250000000055
1.421714 0.01286079999999993
1.422714 0.012910249999999865
1.423714 0.012959550000000061
1.424714 0.013008700000000008
1.425714 0.013057799999999987
1.426714 0.013106700000000087
1.427714 0.013155399999999972
1.428714 0.013203949999999947
1.429714 0.013252350000000012
1.430714 0.013300550000000029
1.431714 0.013348549999999997
1.432714 0.01339640000000006
1.433714 0.013444050000000074
1.434714 0.013491449999999898
1.435714 0.013538649999999847
1.436714 0.013585700000000055
1.437714 0.013632450000000107
1.438714 0.013678850000000032
1.439714 0.01372515000000002
1.440714 0.013771249999999955
1.441714 0.013816949999999968
1.442714 0.013862399999999962
1.443714 0.01390764999999991
1.444714 0.01395255000000007
1.445714 0.013997100000000103
1.446714 0.014041449999999919
1.447714 0.014085449999999949
1.448714 0.014129149999999988
1.449714 0.014172550000000042
1.450714 0.014215599999999972
1.451714 0.014258349999999914
1.452714 0.014300700000000098
1.453714 0.014342750000000126
1.454714 0.014384400000000058
1.455714 0.014425649999999894
1.456714 0.014466599999999913
1.457714 0.014507199999999975
1.458714 0.014547300000000003
1.459714 0.014587000000000102
1.460714 0.014626400000000046
1.461714 0.014665349999999926
1.462714 0.014703849999999909
1.463714 0.014742050000000074
1.464714 0.014779849999999973
1.465714 0.014817150000000006
1.466714 0.014853950000000006
1.467714 0.01489039999999988
1.468714 0.014926449999999996
1.469714 0.014961950000000107
1.470714 0.014997050000000123
1.471714 0.015031649999999936
1.472714 0.01506584999999999
1.473714 0.015099599999999979
1.474714 0.015132899999999904
1.475714 0.01516564999999999
1.476714 0.015197950000000014
1.477714 0.015229799999999974
1.478714 0.015261050000000127
1.479714 0.015291850000000046
1.480714 0.015322149999999929
1.481714 0.015351899999999977
1.482714 0.01538119999999996
1.483714 0.015410050000000047
1.484714 0.015438299999999992
1.485714 0.01546594999999996
1.486714 0.015493050000000093
1.487714 0.015519699999999994
1.488714 0.015545799999999886
1.489714 0.015571350000000116
1.490714 0.01559639999999997
1.491714 0.015620799999999883
1.492714 0.01564450000000005
1.493714 0.015667650000000043
1.494714 0.0156903
1.495714 0.015712450000000093
1.496714 0.015733900000000103
1.497714 0.015754599999999893
1.498714 0.01577484999999995
1.499714 0.01579439999999993
1.500714 0.015813299999999964
1.501714 0.015831550000000055
1.502714 0.015849200000000004
1.503714 0.015866150000000037
1.504714 0.01588229999999988
1.505714 0.015897950000000025
1.506714 0.015912900000000257
1.507714 0.0159271000000001
1.508714 0.01594054999999989
1.509714 0.015953249999999964
1.510714 0.015965250000000125
1.511714 0.015976550000000037
1.512714 0.015987099999999893
1.513714 0.015997099999999913
1.514714 0.016006199999999807
1.515714 0.016014399999999904
1.516714 0.01602200000000003
1.517714 0.016028950000000042
1.518714 0.016034950000000124
1.519714 0.016039999999999936
1.520714 0.01604459999999985
1.521714 0.016048200000000033
1.522714 0.016050950000000227
1.523714 0.016053149999999905
1.524714 0.016054399999999993
1.525714 0.016054750000000288
1.526714 0.016054399999999993
1.527714 0.016053149999999905
1.528714 0.016050949999999887
1.529714 0.016048049999999956
1.530714 0.016044350000000172
1.531714 0.016039800000000055
1.532714 0.01603439999999995
1.533714 0.016028049999999912
1.534714 0.016020949999999822
1.535714 0.016013100000000016
1.536714 0.016004200000000007
1.537714 0.01599439999999986
1.538714 0.015983800000000204
1.539714 0.015972550000000096
1.540714 0.015960350000000054
1.541714 0.015947249999999885
1.542714 0.01593329999999972
1.543714 0.015918350000000164
1.544714 0.015902500000000142
1.545714 0.015885749999999987
1.546714 0.01586829999999992
1.547714 0.015849950000000057
1.548714 0.015830500000000188
1.549714 0.015810100000000046
1.550714 0.015788999999999994
1.551714 0.01576699999999981
1.552714 0.015743899999999957
1.553714 0.01571989999999997
1.554714 0.015694950000000055
1.555714 0.01566915000000015
1.556714 0.01564239999999997
1.557714 0.015614550000000123
1.558714 0.015585650000000067
1.559714 0.01555584999999988
1.560714 0.01552509999999976
1.561714 0.015493199999999834
1.562714 0.015460500000000052
1.563714 0.015426700000000263
1.564714 0.015391749999999987
1.565714 0.015355899999999919
1.566714 0.015318800000000101
1.567714 0.015280599999999936
1.568714 0.015241499999999979
1.569714 0.015201100000000134
1.570714 0.015159599999999942
1.571714 0.015117100000000019
1.572714 0.015073449999999947
1.573714 0.015028649999999727
1.574714 0.014982450000000019
1.575714 0.0149352000000001
1.576714 0.014886800000000035
1.577714 0.014837100000000082
1.578714 0.014786400000000059
1.579714 0.014734399999999809
1.580714 0.014681049999999873
1.581714 0.014626450000000187
1.582714 0.014570650000000213
1.583714 0.014513749999999891
1.584714 0.014455499999999882
1.585714 0.014395850000000047
1.586714 0.014334899999999984
1.587714 0.014272700000000173
1.588714 0.014209249999999935
1.589714 0.01414445000000001
1.590714 0.014078249999999919
1.591714 0.01401074999999994
1.592714 0.013942000000000213
1.593714 0.01387200000000006
1.594714 0.01380064999999988
1.595714 0.013727899999999873
1.596714 0.013653900000000116
1.597714 0.013578600000000135
1.598714 0.013501800000000048
1.599714 0.013423549999999994
1.600714 0.013344099999999992
1.601714 0.013263349999999766
1.602714 0.013181299999999988
1.603714 0.013098000000000123
1.604714 0.013013249999999955
1.605714 0.01292700000000002
1.606714 0.012839499999999998
1.607714 0.012750800000000027
1.608714 0.012660549999999812
1.609714 0.01256884999999997
1.610714 0.012475900000000041
1.611714 0.012381649999999885
1.612714 0.012286000000000241
1.613714 0.012189050000000031
1.614714 0.012090849999999735
1.615714 0.011991150000000011
1.616714 0.011889999999999982
1.617714 0.011787599999999867
1.618714 0.011683900000000202
1.619714 0.011578750000000231
1.620714 0.011472200000000097
1.621714 0.011364149999999856
1.622714 0.011254799999999728
1.623714 0.011144249999999991
1.624714 0.01103215000000001
1.625714 0.010918650000000201
1.626714 0.010803899999999967
1.627714 0.010687649999999965
1.628714 0.010569949999999998
1.629714 0.010450999999999945
1.630714 0.010330600000000262
1.631714 0.01020855000000006
1.632714 0.01008504999999989
1.633714 0.009960249999999834
1.634714 0.00983400000000015
1.635714 0.00970630000000016
1.636714 0.009577149999999868
1.637714 0.009446549999999948
1.638714 0.00931450000000006
1.639714 0.00918099999999987
1.640714 0.009045999999999913
1.641714 0.00890954999999999
1.642714 0.008771550000000163
1.643714 0.00863185000000001
1.644714 0.008490849999999973
1.645714 0.008348450000000108
1.646714 0.008204199999999842
1.647714 0.008058449999999811
1.648714 0.007911299999999953
1.649714 0.00776255000000005
1.650714 0.007612300000000042
1.651714 0.007460400000000191
1.652714 0.007307050000000034
1.653714 0.007152099999999833
1.654714 0.006995500000000127
1.655714 0.006837399999999976
1.656714 0.006677699999999782
1.657714 0.006516350000000082
1.658714 0.0063535500000000775
1.659714 0.006189099999999889
1.660714 0.0060229999999998575
1.661714 0.005855350000000259
1.662714 0.005685999999999999
1.663714 0.005515149999999974
1.664714 0.005342750000000043
1.665714 0.00516864999999979
1.666714 0.004992749999999953
1.667714 0.0048154500000002895
1.668714 0.004636600000000043
1.669714 0.0044559499999998736
1.670714 0.004273699999999999
1.671714 0.004089799999999942
1.672714 0.003904300000000179
1.673714 0.003717149999999894
1.674714 0.0035282999999999643
1.675714 0.0033380000000000688
1.676714 0.003145950000000051
1.677714 0.0029522000000000493
1.678714 0.0027570000000000823
1.679714 0.0025600499999999925
1.680714 0.0023614499999997196
1.681714 0.002161150000000141
1.682714 0.0019592000000000402
1.683714 0.0017557000000000347
1.684714 0.0015505000000000455
1.685714 0.0013436999999996734
1.686714 0.0011350499999999172
1.687714 0.0009247500000003167
1.688714 0.0007130500000002116
1.689714 0.0004996999999999234
1.690714 0.0002844999999999123
1.691714 6.765000000005686e-05
1.692714 -0.00015080000000018158
1.693714 -0.0003709000000002644
1.694714 -0.0005925999999997138
1.695714 -0.0008161499999999024
1.696714 -0.0010414000000000744
1.697714 -0.0012680500000000735
1.698714 -0.0014963000000001165
1.699714 -0.0017263999999998824
1.700714 -0.0019581499999998314
1.701714 -0.0021913500000000853
1.702714 -0.002426350000000262
1.703714 -0.002662999999999944
1.704714 -0.002901099999999931
1.705714 -0.00314099999999984
1.706714 -0.0033826000000000715
1.707714 -0.0036258000000000084
1.708714 -0.0038705999999999897
1.709714 -0.0041171000000002934
1.710714 -0.004365199999999963
1.711714 -0.004614799999999738
1.712714 -0.004865999999999896
1.713714 -0.005118800000000098
1.714714 -0.005373299999999944
1.715714 -0.005629400000000173
1.716714 -0.00588695000000003
1.717714 -0.00614619999999987
1.718714 -0.006407050000000093
1.719714 -0.006669299999999804
1.720714 -0.006933049999999959
1.721714 -0.007198500000000097
1.722714 -0.007465499999999802
1.723714 -0.00773395000000015
1.724714 -0.008004100000000142
1.725714 -0.008275699999999763
1.726714 -0.008548550000000148
1.727714 -0.008823000000000237
1.728714 -0.009099099999999832
1.729714 -0.009376499999999994
1.730714 -0.009655399999999922
1.731714 -0.009935899999999892
1.732714 -0.010217600000000151
1.733714 -0.010500849999999977
1.734714 -0.010785550000000105
1.735714 -0.011071450000000184
1.736714 -0.011358849999999688
1.737714 -0.011647699999999837
1.738714 -0.011938050000000092
1.739714 -0.012229599999999955
1.740714 -0.012522450000000044
1.741714 -0.012816800000000239
1.742714 -0.013112350000000043
1.743714 -0.013409199999999736
1.744714 -0.013707549999999872
1.745714 -0.014007150000000095
1.746714 -0.014308000000000067
1.747714 -0.014610100000000126
1.748714 -0.014913500000000073
1.749714 -0.015218399999999787
1.750714 -0.015524549999999925
1.751714 -0.015831749999999936
1.752714 -0.016140250000000172
1.753714 -0.016450250000000173
1.754714 -0.016761249999999908
1.755714 -0.017073549999999868
1.756714 -0.01738734999999993
1.757714 -0.017702250000000006
1.758714 -0.01801819999999995
1.759714 -0.01833539999999998
1.760714 -0.018654100000000118
1.761714 -0.018973900000000262
1.762714 -0.019294949999999818
1.763714 -0.019617249999999798
1.764714 -0.01994065000000013
1.765714 -0.02026535000000001
1.766714 -0.020591350000000112
1.767714 -0.020918550000000168
1.768714 -0.02124684999999989
1.769714 -0.021576499999999978
1.770714 -0.021907400000000157
1.771714 -0.022239499999999943
1.772714 -0.022572749999999878
1.773714 -0.02290709999999982
1.774714 -0.02324284999999993
1.775714 -0.023579900000000265
1.776714 -0.023918049999999934
1.777714 -0.024257299999999947
1.778714 -0.024597850000000192
1.779714 -0.02493964999999984
1.780714 -0.02528250000000004
1.781714 -0.025626650000000126
1.782714 -0.025972049999999965
1.783714 -0.026318599999999946
1.784714 -0.026666199999999803
1.785714 -0.0270149
1.786714 -0.02736490000000009
1.787714 -0.02771610000000013
1.788714 -0.0280682999999999
1.789714 -0.02842154999999988
1.790714 -0.028776200000000023
1.791714 -0.029131999999999974
1.792714 -0.0294887500000002
1.793714 -0.029846549999999954
1.794714 -0.03020539999999992
1.795714 -0.03056540000000003
1.796714 -0.03092645000000001
1.797714 -0.031288400000000126
1.798714 -0.03165150000000005
1.799714 -0.03201569999999998
1.800714 -0.032380749999999896
1.801714 -0.03274689999999983
1.802714 -0.03311400000000003
1.803714 -0.033481950000000225
1.804714 -0.033850850000000016
1.805714 -0.03422064999999993
1.806714 -0.03459150000000006
1.807714 -0.03496315000000003
1.808714 -0.03533549999999993
1.809714 -0.03570894999999983
1.810714 -0.03608329999999985
1.811714 -0.03645820000000006
1.812714 -0.03683380000000018
1.813714 -0.037210499999999966
1.814714 -0.03758799999999995
1.815714 -0.037965950000000165
1.816714 -0.03834465000000009
1.817714 -0.038724099999999914
1.818714 -0.03910424999999997
1.819714 -0.03948514999999992
1.820714 -0.03986669999999998
1.821714 -0.04024880000000005
1.822714 -0.04063149999999992
1.823714 -0.04101485000000007
1.824714 -0.04139875000000006
1.825714 -0.04178319999999988
1.826714 -0.04216825000000002
1.827714 -0.04255384999999999
1.828714 -0.042939900000000024
1.829714 -0.043326349999999986
1.830714 -0.04371329999999999
1.831714 -0.04410075000000002
1.832714 -0.044488699999999916
1.833714 -0.04487694999999998
1.834714 -0.04526554999999998
1.835714 -0.045654500000000126
1.836714 -0.046043899999999985
1.837714 -0.04643364999999998
1.838714 -0.04682350000000007
1.839714 -0.04721369999999996
1.840714 -0.047604200000000006
1.841714 -0.047994899999999924
1.842714 -0.048385850000000036
1.843714 -0.048776950000000055
1.844714 -0.04916809999999987
1.845714 -0.049559450000000074
1.846714 -0.049950900000000055
1.847714 -0.05034244999999997
1.848714 -0.05073409999999998
1.849714 -0.05112559999999993
1.850714 -0.05151715000000001
1.851714 -0.0519087000000001
1.852714 -0.052300100000000016
1.853714 -0.05269149999999993
1.854714 -0.0530828
1.855714 -0.05347390000000001
1.856714 -0.053864799999999984
1.857714 -0.05425549999999999
1.858714 -0.054646000000000035
1.859714 -0.055036249999999974
1.860714 -0.055426200000000016
1.861714 -0.05581587000000006
1.862714 -0.05620515499999999
1.863714 -0.05659407999999998
1.864714 -0.056982619999999935
1.865714 -0.05737072
1.866714 -0.05775841500000005
1.867714 -0.05814563500000001
1.868714 -0.05853234999999998
1.869714 -0.05891854500000002
1.870714 -0.059304195
1.871714 -0.05968928499999999
1.872714 -0.060073805
1.873714 -0.060457714999999995
1.874714 -0.060841
1.875714 -0.061223635
1.876714 -0.0616056065
1.877714 -0.0619868931
1.878714 -0.062367481999999995
1.879714 -0.0627473569
1.880714 -0.0631264915
1.881714 -0.06350488
1.882714 -0.06388250999999999
1.883714 -0.06425936000000002
1.884714 -0.064635415
1.885714 -0.06501066000000001
1.886714 -0.065385075
1.887714 -0.06575866999999999
1.888714 -0.06613142500000002
1.889714 -0.06650329999999997
1.890714 -0.06687434999999999
1.891714 -0.06724453500000001
1.892714 -0.06761379499999999
1.893714 -0.06798216000000003
1.894714 -0.06834955999999996
1.895714 -0.06871604999999993
1.896714 -0.06908165000000004
1.897714 -0.06944620000000001
1.898714 -0.0698099
1.899714 -0.07017265000000003
1.900714 -0.07053430000000008
1.901714 -0.07089495000000005
1.902714 -0.07125464999999992
1.903714 -0.07161334999999998
1.904714 -0.07197095000000002
1.905714 -0.07232744999999989
1.906714 -0.07268290000000005
1.907714 -0.07303725000000004
1.908714 -0.07339049999999984
1.909714 -0.07374264999999998
1.910714 -0.07409370000000012
1.911714 -0.0744435
1.912714 -0.07479209999999992
1.913714 -0.07513964999999997
1.914714 -0.07548580000000003
1.915714 -0.07583075000000013
1.916714 -0.07617454999999992
1.917714 -0.07651689999999993
1.918714 -0.07685795000000004
1.919714 -0.07719770000000008
1.920714 -0.07753615000000007
1.921714 -0.07787314999999993
1.922714 -0.07820869999999999
1.923714 -0.07854284999999989
1.924714 -0.07887560000000013
1.925714 -0.07920680000000012
1.926714 -0.07953654999999982
1.927714 -0.07986494999999981
1.928714 -0.08019144999999996
1.929714 -0.08051645000000032
1.930714 -0.08083990000000012
1.931714 -0.08116149999999984
1.932714 -0.08148159999999982
1.933714 -0.08180014999999988
1.934714 -0.08211664999999999
1.935714 -0.08243150000000027
1.936714 -0.08274475000000014
1.937714 -0.08305594999999975
1.938714 -0.08336520000000004
1.939714 -0.08367259999999994
1.940714 -0.08397815000000011
1.941714 -0.08428180000000007
1.942714 -0.08458339999999975
1.943714 -0.08488295000000018
1.944714 -0.08518054999999992
1.945714 -0.08547595
1.946714 -0.08576935000000026
1.947714 -0.08606054999999982
1.948714 -0.08634959999999985
1.949714 -0.08663649999999999
1.950714 -0.08692095000000011
1.951714 -0.08720325
1.952714 -0.08748340000000002
1.953714 -0.08776115000000013
1.954714 -0.08803654999999981
1.955714 -0.08830954999999995
1.956714 -0.08858005000000023
1.957714 -0.08884819999999974
1.958714 -0.08911354999999994
1.959714 -0.0893764000000003
1.960714 -0.0896372500000002
1.961714 -0.08989514999999966
1.962714 -0.09015019999999968
1.963714 -0.09040305000000036
1.964714 -0.0906533500000004
1.965714 -0.09090074999999981
1.966714 -0.09114519999999948
1.967714 -0.09138674999999992
1.968714 -0.09162575000000038
1.969714 -0.09186224999999999
1.970714 -0.0920954499999999
1.971714 -0.09232570000000008
1.972714 -0.09255345000000009
1.973714 -0.09277830000000017
1.974714 -0.09299984999999988
1.975714 -0.09321844999999986
1.976714 -0.0934341999999997
1.977714 -0.09364670000000033
1.978714 -0.09385620000000008
1.979714 -0.0940628499999997
1.980714 -0.0942662500000001
1.981714 -0.09446630000000035
1.982714 -0.09466344999999998
1.983714 -0.09485734999999972
1.984714 -0.09504800000000024
1.985714 -0.0952354000000002
1.986714 -0.09541949999999981
1.987714 -0.09560059999999987
1.988714 -0.09577814999999988
1.989714 -0.09595245000000002
1.990714 -0.09612339999999998
1.991714 -0.09629110000000006
1.992714 -0.09645555000000025
1.993714 -0.09661635000000011
1.994714 -0.09677384999999962
1.995714 -0.09692774999999995
1.996714 -0.09707840000000038
1.997714 -0.09722574999999978
1.998714 -0.09736939999999975
1.999714 -0.09750964999999973
2.000714 -0.09764650000000041
2.001714 -0.09777950000000024
2.002714 -0.09790949999999984
2.003714 -0.09803599999999989
2.004714 -0.09815849999999963
2.005714 -0.09827749999999985
2.006714 -0.09839250000000042
2.007714 -0.09850450000000012
2.008714 -0.09861349999999963
2.009714 -0.0987185000000002
2.010714 -0.09881950000000049
2.011714 -0.09891699999999984
2.012714 -0.09901099999999965
2.013714 -0.09910099999999986
2.014714 -0.09918799999999983
2.015714 -0.0992710000000002
2.016714 -0.09935000000000033
2.017714 -0.09942600000000022
2.018714 -0.09949799999999984
2.019714 -0.09956599999999985
2.020714 -0.09963100000000033
2.021714 -0.09969199999999986
2.022714 -0.0997489999999991
2.023714 -0.09980200000000077
2.024714 -0.09985150000000084
2.025714 -0.09989749999999864
2.026714 -0.09993950000000024
2.027714 -0.09997850000000023
2.028714 -0.10001249999999991
2.029714 -0.100043
2.030714 -0.1000699999999992
2.031714 -0.10009250000000008
2.032714 -0.10011150000000006
2.033714 -0.10012649999999974
2.034714 -0.10013750000000053
2.035714 -0.10014450000000101
2.036714 -0.10014749999999986
2.037714 -0.10014699999999915
2.038714 -0.10014249999999952
2.039714 -0.10013400000000096
2.040714 -0.10012200000000013
2.041714 -0.10010499999999892
2.042714 -0.10008350000000081
2.043714 -0.10005900000000112
2.044714 -0.10003049999999983
2.045714 -0.09999799999999959
2.046714 -0.09996099999999969
2.047714 -0.09991899999999947
2.048714 -0.09987400000000038
2.049714 -0.0998245000000003
2.050714 -0.09977099999999996
2.051714 -0.09971349999999932
2.052714 -0.09965149999999906
2.053714 -0.0995855000000012
2.054714 -0.09951450000000031
2.055714 -0.09943949999999913
2.056714 -0.09936050000000038
2.057714 -0.09927700000000063
2.058714 -0.0991889999999999
2.059714 -0.09909649999999953
2.060714 -0.09899949999999952
2.061714 -0.09889850000000058
2.062714 -0.09879300000000066
2.063714 -0.09868299999999973
2.064714 -0.09856849999999918
2.065714 -0.0984499999999997
2.066714 -0.09832749999999994
2.067714 -0.09819950000000048
2.068714 -0.09806700000000002
2.069714 -0.09792999999999992
2.070714 -0.0977885000000002
2.071714 -0.09764300000000017
2.072714 -0.09749300000000052
2.073714 -0.09733799999999918
2.074714 -0.09717849999999953
2.075714 -0.09701400000000089
2.076714 -0.09684499999999992
2.077714 -0.09667200000000001
2.078714 -0.0964935000000004
2.079714 -0.09631099999999915
2.080714 -0.09612450000000033
2.081714 -0.09593199999999974
2.082714 -0.09573550000000022
2.083714 -0.09553500000000044
2.084714 -0.09532899999999958
2.085714 -0.09511799999999972
2.086714 -0.09490250000000024
2.087714 -0.09468249999999975
2.088714 -0.09445799999999963
2.089714 -0.09422900000000123
2.090714 -0.0939939999999997
2.091714 -0.09375549999999995
2.092714 -0.09351299999999993
2.093714 -0.09326499999999885
2.094714 -0.09301150000000076
2.095714 -0.09275350000000034
2.096714 -0.09249199999999898
2.097714 -0.09222500000000063
2.098714 -0.09195300000000058
2.099714 -0.09167649999999952
2.100714 -0.0913955000000002
2.101714 -0.09110950000000052
2.102714 -0.0908185000000005
2.103714 -0.09052299999999947
2.104714 -0.09022299999999882
2.105714 -0.08991800000000051
2.106714 -0.08960800000000052
2.107714 -0.08929349999999953
2.108714 -0.08897399999999953
2.109714 -0.08864999999999991
2.110714 -0.08832150000000064
2.111714 -0.08798750000000032
2.112714 -0.08764900000000035
2.113714 -0.0873065000000001
2.114714 -0.08695850000000016
2.115714 -0.08660549999999986
2.116714 -0.08624799999999992
2.117714 -0.08588549999999964
2.118714 -0.08551849999999972
2.119714 -0.08514700000000015
2.120714 -0.08476999999999953
2.121714 -0.08438850000000063
2.122714 -0.08400300000000008
2.123714 -0.08361199999999984
2.124714 -0.0832160000000006
2.125714 -0.082815499999999
2.126714 -0.08241049999999914
2.127714 -0.0820000000000009
2.128714 -0.08158500000000034
2.129714 -0.0811665000000002
2.130714 -0.08074199999999965
2.131714 -0.08031350000000016
2.132714 -0.07988000000000033
2.133714 -0.07944099999999943
2.134714 -0.07899799999999961
2.135714 -0.07855050000000016
2.136714 -0.07809800000000035
2.137714 -0.07764099999999954
2.138714 -0.07717950000000047
2.139714 -0.07671299999999968
2.140714 -0.07624299999999933
2.141714 -0.07576699999999992
2.142714 -0.07528650000000085
2.143714 -0.07480200000000017
2.144714 -0.07431199999999977
2.145714 -0.07381900000000052
2.146714 -0.0733205000000002
2.147714 -0.07281699999999955
2.148714 -0.07230999999999932
2.149714 -0.0717985000000008
2.150714 -0.07128200000000058
2.151714 -0.07076050000000002
2.152714 -0.07023549999999988
2.153714 -0.0697060000000001
2.154714 -0.06917149999999998
2.155714 -0.06863249999999887
2.156714 -0.06808949999999883
2.157714 -0.06754200000000186
2.158714 -0.06699100000000127
2.159714 -0.06643549999999833
2.160714 -0.06587349999999967
2.161714 -0.06530900000000016
2.162714 -0.06473999999999966
2.163714 -0.06416500000000144
2.164714 -0.06358749999999967
2.165714 -0.06300549999999962
2.166714 -0.06241900000000127
2.167714 -0.061828499999999946
2.168714 -0.06123299999999962
2.169714 -0.06063349999999902
2.170714 -0.06002950000000013
2.171714 -0.05942100000000026
2.172714 -0.05880900000000081
2.173714 -0.05819149999999895
2.174714 -0.05756999999999952
2.175714 -0.056946000000001946
2.176714 -0.05631749999999796
2.177714 -0.05568299999999897
2.178714 -0.0550440000000017
2.179714 -0.054402500000000874
2.180714 -0.05375649999999905
2.181714 -0.05310549999999823
2.182714 -0.052450499999999844
2.183714 -0.05179200000000189
2.184714 -0.05113000000000166
2.185714 -0.05046299999999972
2.186714 -0.04979049999999808
2.187714 -0.04911399999999887
2.188714 -0.04843500000000151
2.189714 -0.04775249999999917
2.190714 -0.04706500000000054
2.191714 -0.046372500000000205
2.192714 -0.045675499999998884
2.193714 -0.04497550000000141
2.194714 -0.044271500000000956
2.195714 -0.04356249999999879
2.196714 -0.04285099999999848
2.197714 -0.042134999999999895
2.198714 -0.04141450000000031
2.199714 -0.04069200000000059
2.200714 -0.039964000000001165
2.201714 -0.039231500000000745
2.202714 -0.038495499999998045
2.203714 -0.03775649999999921
2.204714 -0.037014500000001505
2.205714 -0.03626650000000068
2.206714 -0.03551399999999886
2.207714 -0.0347585000000009
2.208714 -0.03400049999999937
2.209714 -0.03323799999999956
2.210714 -0.03247100000000147
2.211714 -0.03170149999999982
2.212714 -0.03092899999999931
2.213714 -0.030151499999999807
2.214714 -0.029370000000000025
2.215714 -0.02858599999999939
2.216714 -0.02779849999999919
2.217714 -0.027006500000000704
2.218714 -0.026211000000002652
2.219714 -0.025411999999999615
2.220714 -0.02460999999999772
2.221714 -0.02380449999999897
2.222714 -0.02299499999999994
2.223714 -0.022182500000002055
2.224714 -0.02136650000000189
2.225714 -0.020547500000000163
2.226714 -0.01972349999999944
2.227714 -0.018896999999997863
2.228714 -0.018068000000000858
2.229714 -0.017235500000001572
2.230714 -0.016399999999998013
2.231714 -0.015560499999999595
2.232714 -0.014717500000001608
2.233714 -0.01387200000000006
2.234714 -0.013024000000000369
2.235714 -0.012172999999999112
2.236714 -0.011316999999998863
2.237714 -0.01045850000000047
2.238714 -0.009598499999999939
2.239714 -0.008734000000001126
2.240714 -0.00786699999999875
2.241714 -0.006997999999998946
2.242714 -0.006126000000000287
2.243714 -0.005250000000001347
2.244714 -0.0043715000000015556
2.245714 -0.0034909999999989134
2.246714 -0.002607999999998129
2.247714 -0.0017215000000004883
2.248714 -0.0008320000000012822
2.249714 5.950000000077421e-05
2.250714 0.0009544999999996874
2.251714 0.0018525000000001656
2.252714 0.0027514999999993586
2.253714 0.0036540000000008293
2.254714 0.004559500000001155
2.255714 0.005465499999999482
2.256714 0.006375000000000087
2.257714 0.0072880000000002595
2.258714 0.008201499999998434
2.259714 0.009117999999998173
2.260714 0.01003800000000019
2.261714 0.010959000000000923
2.262714 0.011881500000001082
2.263714 0.012807000000000096
2.264714 0.013735500000000674
2.265714 0.014665500000000681
2.266714 0.01559799999999883
2.267714 0.01653249999999983
2.268714 0.017468500000000255
2.269714 0.018406499999998112
2.270714 0.019346500000001526
2.271714 0.020288500000002374
2.272714 0.02123299999999865
2.273714 0.02217999999999849
2.274714 0.023128500000000468
2.275714 0.024078999999999875
2.276714 0.02503099999999871
2.277714 0.02598400000000168
2.278714 0.026940000000000797
2.279714 0.02789749999999934
2.280714 0.02885500000000059
2.281714 0.029815500000000696
2.282714 0.030778499999998946
2.283714 0.03174199999999791
2.284714 0.03270700000000172
2.285714 0.03367450000000096
2.286714 0.034643499999999626
2.287714 0.03561299999999901
2.288714 0.03658400000000053
2.289714 0.037557000000002186
2.290714 0.03853199999999857
2.291714 0.039506999999997655
2.292714 0.04048300000000088
2.293714 0.04146300000000167
2.294714 0.04244399999999847
2.295714 0.04342399999999926
2.296714 0.04440650000000091
2.297714 0.04539049999999927
2.298714 0.04637399999999964
2.299714 0.047359000000002135
2.300714 0.04834599999999935
2.301714 0.04933399999999799
2.302714 0.05032300000000077
2.303714 0.05131299999999955
2.304714 0.052302500000000335
2.305714 0.05329350000000054
2.306714 0.05428600000000018
2.307714 0.05528000000000195
2.308714 0.056273999999998305
2.309714 0.05726749999999936
2.310714 0.058263000000000564
2.311714 0.05925950000000048
2.312714 0.06025650000000111
2.313714 0.061253499999999024
2.314714 0.062251499999998364
2.315714 0.06325000000000112
2.316714 0.0642494999999999
2.317714 0.06524949999999938
2.318714 0.06624900000000086
2.319714 0.06724849999999963
2.320714 0.06824849999999912
2.321714 0.06925000000000073
2.322714 0.07025250000000106
2.323714 0.07125449999999799
2.324714 0.0722559999999996
2.325714 0.07325750000000122
2.326714 0.07426000000000156
2.327714 0.07526249999999918
2.328714 0.07626499999999951
2.329714 0.07726900000000199
2.330714 0.07827200000000033
2.331714 0.07927449999999794
2.332714 0.08027699999999828
2.333714 0.08128000000000069
2.334714 0.08228300000000038
2.335714 0.08328549999999936
2.336714 0.0842885000000004
2.337714 0.08529100000000074
2.338714 0.08629349999999972
2.339714 0.08729600000000005
2.340714 0.0882990000000011
2.341714 0.08930099999999937
2.342714 0.09030149999999956
2.343714 0.09130350000000054
2.344714 0.09230499999999944
2.345714 0.09330549999999964
2.346714 0.09430599999999983
2.347714 0.09530600000000068
2.348714 0.09630550000000081
2.349714 0.09730499999999957
2.350714 0.09830400000000034
2.351714 0.09930199999999968
2.352714 0.10029949999999965
2.353714 0.10129650000000029
2.354714 0.1022930000000002
2.355714 0.10328800000000068
2.356714 0.10428299999999983
2.357714 0.10527799999999896
2.358714 0.1062715
2.359714 0.10726400000000101
2.360714 0.10825599999999994
2.361714 0.10924749999999948
2.362714 0.11023800000000035
2.363714 0.11122749999999976
2.364714 0.11221549999999977
2.365714 0.11320300000000041
2.366714 0.11418999999999897
2.367714 0.11517500000000012
2.368714 0.1161590000000012
2.369714 0.11714199999999948
2.370714 0.11812449999999979
2.371714 0.11910550000000064
2.372714 0.12008450000000001
2.373714 0.12106300000000003
2.374714 0.12204049999999997
2.375714 0.12301599999999978
2.376714 0.12399000000000014
2.377714 0.12496349999999981
2.378714 0.12593449999999995
2.379714 0.12690399999999935
2.380714 0.12787299999999938
2.381714 0.12884000000000062
2.382714 0.12980500000000034
2.383714 0.13076900000000002
2.384714 0.13173150000000028
2.385714 0.13269200000000037
2.386714 0.133650499999999
2.387714 0.13460699999999884
2.388714 0.13556200000000057
2.389714 0.1365155000000002
2.390714 0.13746699999999967
2.391714 0.138416000000001
2.392714 0.1393635000000002
2.393714 0.14030899999999927
2.394714 0.14125249999999953
2.395714 0.14219399999999968
2.396714 0.14313350000000102
2.397714 0.14407050000000016
2.398714 0.14500549999999915
2.399714 0.1459390000000001
2.400714 0.14687000000000017
2.401714 0.1477990000000001
2.402714 0.14872499999999983
2.403714 0.14964900000000075
2.404714 0.15057050000000086
2.405714 0.15148899999999937
2.406714 0.1524064999999992
2.407714 0.15332100000000015
2.408714 0.15423250000000088
2.409714 0.1551430000000002
2.410714 0.15605049999999931
2.411714 0.15695499999999957
2.412714 0.15785700000000033
2.413714 0.1587569999999996
2.414714 0.159654
2.415714 0.16054850000000093
2.416714 0.16144049999999963
2.417714 0.16232949999999946
2.418714 0.1632159999999998
2.419714 0.1640990000000006
2.420714 0.1649799999999999
2.421714 0.16585799999999898
2.422714 0.16673300000000055
2.423714 0.1676054999999999
2.424714 0.1684754999999998
2.425714 0.1693420000000001
2.426714 0.1702055000000002
2.427714 0.17106650000000082
2.428714 0.17192399999999983
2.429714 0.17277899999999932
2.430714 0.17363099999999995
2.431714 0.17447950000000037
2.432714 0.17532499999999987
2.433714 0.1761679999999999
2.434714 0.17700750000000035
2.435714 0.17784349999999988
2.436714 0.17867699999999992
2.437714 0.1795070000000004
2.438714 0.18033349999999992
2.439714 0.18115749999999997
2.440714 0.18197799999999975
2.441714 0.1827949499999995
2.442714 0.18360884999999993
2.443714 0.1844193500000004
2.444714 0.18522625000000034
2.445714 0.18602984999999989
2.446714 0.18683019999999959
2.447714 0.1876269500000001
2.448714 0.18842040000000024
2.449714 0.18921020000000005
2.450714 0.18999635000000023
2.451714 0.19077920000000004
2.452714 0.1915584999999998
2.453714 0.19233414999999993
2.454714 0.19310644999999987
2.455714 0.1938748
2.456714 0.19463949999999985
2.457714 0.1954009499999998
2.458714 0.19615835000000031
2.459714 0.19691214999999965
2.460714 0.1976623
2.461714 0.1984086000000002
2.462714 0.19915134999999995
2.463714 0.19989020000000007
2.464714 0.2006252499999998
2.465714 0.20135650000000013
2.466714 0.20208390000000026
2.467714 0.20280749999999997
2.468714 0.20352729999999966
2.469714 0.2042432
2.470714 0.2049551500000002
2.471714 0.20566314999999996
2.472714 0.20636744999999987
2.473714 0.20706774999999988
2.474714 0.20776404999999992
2.475714 0.20845635000000004
2.476714 0.20914470000000018
2.477714 0.20982910000000005
2.478714 0.21050934999999998
2.479714 0.21118565000000003
2.480714 0.2118579499999999
2.481714 0.21252619999999994
2.482714 0.21319030000000005
2.483714 0.21385035000000002
2.484714 0.2145062499999999
2.485714 0.21515789999999999
2.486714 0.215805485
2.487714 0.216448865
2.488714 0.21708798000000004
2.489714 0.21772287500000004
2.490714 0.2183534765
2.491714 0.21897978500000004
2.492714 0.21960177349999999
2.493714 0.22021943
2.494714 0.22083267999999998
2.495714 0.22144149499999996
2.496714 0.22204590500000004
2.497714 0.22264584999999995
2.498714 0.22324125000000003
2.499714 0.2238321000000001
2.500714 0.22441844999999985
2.501714 0.22500014999999995
2.502714 0.22557725000000012
2.503714 0.22614970000000004
2.504714 0.22671739999999982
2.505714 0.2272803500000001
2.506714 0.22783859999999997
2.507714 0.22839214999999988
2.508714 0.2289407000000001
2.509714 0.22948459999999998
2.510714 0.23002360000000005
2.511714 0.23055745000000005
2.512714 0.23108659999999986
2.513714 0.23161065000000006
2.514714 0.2321296
2.515714 0.23264384999999974
2.516714 0.23315295000000003
2.517714 0.23365679999999997
2.518714 0.2341556000000001
2.519714 0.23464930000000028
2.520714 0.2351378499999997
2.521714 0.23562129999999984
2.522714 0.23609975000000033
2.523714 0.23657305000000037
2.524714 0.23704085000000003
2.525714 0.23750364999999998
2.526714 0.2379613000000002
2.527714 0.23841344999999942
2.528714 0.2388605999999996
2.529714 0.23930225000000005
2.530714 0.2397387999999999
2.531714 0.24017025000000045
2.532714 0.24059630000000023
2.533714 0.24101684999999964
2.534714 0.24143209999999987
2.535714 0.24184280000000002
2.536714 0.24224749999999973
2.537714 0.24264649999999988
2.538714 0.24304100000000034
2.539714 0.24343000000000048
2.540714 0.24381350000000018
2.541714 0.24419199999999958
2.542714 0.24456499999999992
2.543714 0.2449324999999999
2.544714 0.24529499999999949
2.545714 0.24565250000000075
2.546714 0.24600449999999965
2.547714 0.24635099999999882
2.548714 0.24669150000000026
2.549714 0.24702650000000068
2.550714 0.24735750000000079
2.551714 0.24768299999999985
2.552714 0.24800249999999982
2.553714 0.24831699999999945
2.554714 0.2486259999999994
2.555714 0.24893000000000032
2.556714 0.2492285000000002
2.557714 0.2495209999999997
2.558714 0.24980850000000016
2.559714 0.2500905000000009
2.560714 0.25036700000000056
2.561714 0.2506379999999992
2.562714 0.25090299999999877
2.563714 0.2511625
2.564714 0.25141700000000083
2.565714 0.25166600000000067
2.566714 0.25190900000000005
2.567714 0.2521464999999997
2.568714 0.25237900000000035
2.569714 0.2526055000000006
2.570714 0.25282649999999984
2.571714 0.2530419999999993
2.572714 0.25325099999999906
2.573714 0.25345499999999976
2.574714 0.253653
2.575714 0.25384499999999993
2.576714 0.2540315000000001
2.577714 0.2542115000000005
2.578714 0.2543865000000005
2.579714 0.25455599999999956
2.580714 0.25471949999999943
2.581714 0.2548770000000003
2.582714 0.25502800000000003
2.583714 0.25517350000000005
2.584714 0.2553135000000003
2.585714 0.2554475000000002
2.586714 0.25557500000000033
2.587714 0.2556975000000001
2.588714 0.25581399999999943
2.589714 0.2559244999999997
2.590714 0.2560295000000003
2.591714 0.25612750000000034
2.592714 0.2562200000000008
2.593714 0.2563069999999987
2.594714 0.25638699999999887
2.595714 0.25646150000000206
2.596714 0.25652999999999937
2.597714 0.256592499999999
2.598714 0.2566510000000011
2.599714 0.25670149999999986
2.600714 0.2567449999999995
2.601714 0.2567849999999996
2.602714 0.25681800000000055
2.603714 0.25684399999999963
2.604714 0.25686449999999905
2.605714 0.25687900000000075
2.606714 0.25688800000000006
2.607714 0.25689099999999887
2.608714 0.25688800000000006
2.609714 0.25687900000000075
2.610714 0.25686450000000177
2.611714 0.25684300000000093
2.612714 0.256814999999999
2.613714 0.2567815
2.614714 0.25674249999999865
2.615714 0.2566969999999989
2.616714 0.2566450000000007
2.617714 0.2565869999999993
2.618714 0.25652249999999954
2.619714 0.2564525000000001
2.620714 0.2563755000000014
2.621714 0.2562930000000004
2.622714 0.25620399999999827
2.623714 0.2561090000000011
2.624714 0.2560090000000022
2.625714 0.25590150000000084
2.626714 0.25578599999999885
2.627714 0.2556654999999978
2.628714 0.2555389999999992
2.629714 0.25540500000000066
2.630714 0.2552654999999997
2.631714 0.25511950000000033
2.632714 0.25496850000000193
2.633714 0.25481000000000104
2.634714 0.25464400000000026
2.635714 0.25447099999999767
2.636714 0.25429149999999934
2.637714 0.25410700000000197
2.638714 0.2539149999999994
2.639714 0.25371549999999965
2.640714 0.25351050000000025
2.641714 0.25329799999999825
2.642714 0.25307799999999914
2.643714 0.25285250000000026
2.644714 0.2526199999999996
2.645714 0.2523810000000005
2.646714 0.2521350000000023
2.647714 0.25188050000000006
2.648714 0.2516200000000001
2.649714 0.2513540000000005
2.650714 0.2510789999999989
2.651714 0.2507979999999996
2.652714 0.2505095000000004
2.653714 0.2502139999999993
2.654714 0.24991349999999934
2.655714 0.24960350000000206
2.656714 0.2492874999999989
2.657714 0.24896399999999866
2.658714 0.24863399999999997
2.659714 0.24829800000000082
2.660714 0.24795300000000245
2.661714 0.24760099999999952
2.662714 0.24724249999999817
2.663714 0.24687750000000108
2.664714 0.24650500000000147
2.665714 0.2461255
2.666714 0.24573849999999864
2.667714 0.24534349999999946
2.668714 0.2449435000000013
2.669714 0.24453649999999857
2.670714 0.2441199999999986
2.671714 0.2436980000000016
2.672714 0.24327049999999947
2.673714 0.2428349999999995
2.674714 0.24239100000000097
2.675714 0.2419400000000006
2.676714 0.2414835000000005
2.677714 0.24101899999999987
2.678714 0.24054750000000008
2.679714 0.24007049999999786
2.680714 0.23958550000000053
2.681714 0.23909200000000194
2.682714 0.23859149999999876
2.683714 0.2380854999999986
2.684714 0.2375720000000013
2.685714 0.23705050000000075
2.686714 0.23652349999999778
2.687714 0.23598999999999906
2.688714 0.2354475000000038
2.689714 0.23489849999999926
2.690714 0.23434399999999506
2.691714 0.23377950000000097
2.692714 0.23320900000000375
2.693714 0.23263249999999797
2.694714 0.23204749999999907
2.695714 0.23145700000000044
2.696714 0.23085749999999985
2.697714 0.2302495000000007
2.698714 0.22963799999999923
2.699714 0.22901799999999922
2.700714 0.22838950000000066
2.701714 0.22775749999999984
2.702714 0.22711749999999842
2.703714 0.22646850000000046
2.704714 0.22581349999999936
2.705714 0.2251505000000031
2.706714 0.22447800000000148
2.707714 0.2237994999999967
2.708714 0.22311600000000106
2.709714 0.2224260000000043
2.710714 0.22172749999999813
2.711714 0.22102049999999882
2.712714 0.22030700000000378
2.713714 0.21958549999999735
2.714714 0.21885799999999864
2.715714 0.21812450000000222
2.716714 0.21737949999999753
2.717714 0.21662850000000056
2.718714 0.21587150000000047
2.719714 0.2151064999999998
2.720714 0.2143325000000026
2.721714 0.2135519999999988
2.722714 0.21276649999999875
2.723714 0.21196899999999783
2.724714 0.21116549999999923
2.725714 0.21035700000000432
2.726714 0.20953899999999862
2.727714 0.20871199999999632
2.728714 0.20788000000000317
2.729714 0.20704200000000147
2.730714 0.20619199999999893
2.731714 0.20533299999999982
2.732714 0.204468999999999
2.733714 0.20359900000000047
2.734714 0.20272250000000083
2.735714 0.20183800000000063
2.736714 0.20094149999999958
2.737714 0.20003949999999882
2.738714 0.19913150000000035
2.739714 0.1982144999999999
2.740714 0.19728900000000088
2.741714 0.19635449999999988
2.742714 0.19541499999999717
2.743714 0.19446899999999875
2.744714 0.1935140000000038
2.745714 0.19254800000000397
2.746714 0.1915759999999956
2.747714 0.19059800000000038
2.748714 0.18961150000000115
2.749714 0.18861599999999995
2.750714 0.1876120000000002
2.751714 0.1866024999999953
2.752714 0.18558350000000126
2.753714 0.18455600000000325
2.754714 0.1835230000000001
2.755714 0.1824810000000004
2.756714 0.18143050000000213
2.757714 0.18037400000000073
2.758714 0.17930849999999735
2.759714 0.17823449999999538
2.760714 0.17715499999999915
2.761714 0.17606650000000093
2.762714 0.17496949999999872
2.763714 0.17386349999999998
2.764714 0.17274850000000463
2.765714 0.17162800000000417
2.766714 0.17049899999999973
2.767714 0.16936149999999672
2.768714 0.16821449999999916
2.769714 0.16706149999999848
2.770714 0.1659004999999972
2.771714 0.1647305000000048
2.772714 0.16355450000000385
2.773714 0.16237049999999692
2.774714 0.16117699999999544
2.775714 0.15997500000000078
2.776714 0.15876450000000217
2.777714 0.1575475000000024
2.778714 0.15632250000000208
2.779714 0.1550884999999998
2.780714 0.15384849999999978
2.781714 0.15260049999999922
2.782714 0.15134299999999867
2.783714 0.15007649999999612
2.784714 0.14880199999999844
2.785714 0.14752150000000305
2.786714 0.14623200000000025
2.787714 0.1449344999999969
2.788714 0.14363050000000327
2.789714 0.1423175000000022
2.790714 0.1409964999999952
2.791714 0.13966650000000244
2.792714 0.13832750000000227
2.793714 0.136982999999997
2.794714 0.1356324999999994
2.795714 0.13427049999999902
2.796714 0.13290000000000002
2.797714 0.13152299999999992
2.798714 0.13013750000000127
2.799714 0.12874650000000287
2.800714 0.12734700000000052
2.801714 0.1259379999999982
2.802714 0.12452350000000155
2.803714 0.12309800000000008
2.804714 0.12166549999999948
2.805714 0.12022749999999918
2.806714 0.11877849999999945
2.807714 0.11732050000000317
2.808714 0.11585649999999834
2.809714 0.11438699999999921
2.810714 0.11290849999999811
2.811714 0.11142100000000044
2.812714 0.1099250000000042
2.813714 0.10842049999999856
2.814714 0.10690999999999522
2.815714 0.10539399999999759
2.816714 0.10386900000000339
2.817714 0.10233200000000293
2.818714 0.10078949999999735
2.819714 0.09924099999999948
2.820714 0.09768400000000305
2.821714 0.0961179999999992
2.822714 0.09454400000000023
2.823714 0.09296099999999927
2.824714 0.09137099999999916
2.825714 0.08977350000000192
2.826714 0.0881675000000007
2.827714 0.08655450000000035
2.828714 0.08493349999999944
2.829714 0.08330399999999998
2.830714 0.08166549999999852
2.831714 0.08002099999999934
2.832714 0.07837050000000247
2.833714 0.07670900000000076
2.834714 0.07503849999999707
2.835714 0.07336200000000108
2.836714 0.07167700000000111
2.837714 0.06998599999999801
2.838714 0.06828650000000178
2.839714 0.06657799999999812
2.840714 0.06486349999999677
2.841714 0.06314100000000028
2.842714 0.06140599999999953
2.843714 0.059665499999999067
2.844714 0.05792000000000232
2.845714 0.056164500000002164
2.846714 0.05440049999999802
2.847714 0.05263150000000302
2.848714 0.050853500000000613
2.849714 0.04906599999999822
2.850714 0.047273000000001536
2.851714 0.045471999999998874
2.852714 0.0436645000000005
2.853714 0.04184849999999815
2.854714 0.040023499999999226
2.855714 0.0381930000000006
2.856714 0.03635399999999799
2.857714 0.03450550000000081
2.858714 0.032651500000003934
2.859714 0.0307914999999985
2.860714 0.02892349999999793
2.861714 0.027046500000000792
2.862714 0.025163000000002524
2.863714 0.02327399999999913
2.864714 0.02137649999999717
2.865714 0.01947050000000207
2.866714 0.01755849999999842
2.867714 0.01564050000000248
2.868714 0.01371400000000256
2.869714 0.011781499999999508
2.870714 0.009842500000000745
2.871714 0.007895499999996001
2.872714 0.005940499999996119
2.873714 0.003978500000002523
2.874714 0.0020110000000037997
2.875714 3.5000000001093184e-05
2.876714 -0.0019469999999993225
2.877714 -0.003937500000003721
2.878714 -0.005934500000003831
2.879714 -0.007936999999998227
2.880714 -0.009947499999998603
2.881714 -0.011964500000000112
2.882714 -0.01398749999999933
2.883714 -0.016015500000000252
2.884714 -0.018053000000001165
2.885714 -0.02009649999999978
2.886714 -0.02214500000000011
2.887714 -0.024202499999996997
2.888714 -0.026266500000000435
2.889714 -0.028335500000000163
2.890714 -0.0304104999999976
2.891714 -0.03249150000000359
2.892714 -0.03458100000000271
2.893714 -0.036676999999997545
2.894714 -0.038777999999999514
2.895714 -0.04088800000000346
2.896714 -0.043001000000000844
2.897714 -0.04511949999999793
2.898714 -0.04724699999999701
2.899714 -0.04938049999999922
2.900714 -0.05151999999999913
2.901714 -0.053667499999999604
2.902714 -0.0558210000000032
2.903714 -0.057977500000000244
2.904714 -0.06014000000000041
2.905714 -0.06230849999999829
2.906714 -0.06448550000000014
2.907714 -0.06666800000000171
2.908714 -0.06885400000000014
2.909714 -0.07104549999999826
2.910714 -0.07324550000000038
2.911714 -0.0754515000000002
2.912714 -0.07766049999999888
2.913714 -0.07987550000000068
2.914714 -0.08209599999999678
2.915714 -0.08432250000000142
2.916714 -0.08655500000000378
2.917714 -0.08879300000000043
2.918714 -0.09103649999999677
2.919714 -0.09328649999999968
2.920714 -0.09553950000000143
2.921714 -0.09779749999999947
2.922714 -0.10006150000000064
2.923714 -0.10232950000000209
2.924714 -0.10460249999999982
2.925714 -0.10688049999999925
2.926714 -0.10916549999999783
2.927714 -0.11145600000000153
2.928714 -0.11374950000000408
2.929714 -0.11604899999999893
2.930714 -0.11835349999999548
2.931714 -0.12066149999999973
2.932714 -0.12297250000000283
2.933714 -0.1252890000000002
2.934714 -0.12761150000000074
2.935714 -0.1299370000000001
2.936714 -0.1322679999999992
2.937714 -0.1346019999999971
2.938714 -0.1369425000000016
2.939714 -0.1392885000000004
2.940714 -0.14163349999999775
2.941714 -0.14398500000000164
2.942714 -0.14634300000000125
2.943714 -0.1487035000000017
2.944714 -0.15106599999999962
2.945714 -0.1534319999999998
2.946714 -0.1558045000000011
2.947714 -0.15817949999999784
2.948714 -0.16055749999999885
2.949714 -0.16294099999999956
2.950714 -0.16532700000000114
2.951714 -0.16771649999999957
2.952714 -0.1701119999999957
2.953714 -0.17251000000000355
2.954714 -0.17490800000000054
2.955714 -0.17731199999999522
2.956714 -0.17971899999999963
2.957714 -0.18212600000000403
2.958714 -0.1845390000000007
2.959714 -0.18695449999999825
2.960714 -0.18937250000000205
2.961714 -0.1917939999999973
2.962714 -0.19421849999999682
2.963714 -0.19664600000000063
2.964714 -0.19907600000000528
2.965714 -0.20150900000000335
2.966714 -0.20394249999999944
2.967714 -0.2063779999999984
2.968714 -0.2088169999999996
2.969714 -0.2112560000000008
2.970714 -0.2136980000000009
2.971714 -0.21614550000000066
2.972714 -0.218592999999995
2.973714 -0.2210409999999982
2.974714 -0.22349100000000427
2.975714 -0.2259415000000029
2.976714 -0.2283954999999984
2.977714 -0.2308514999999967
2.978714 -0.23330750000000047
2.979714 -0.2357674999999991
2.980714 -0.2382265000000017
2.981714 -0.24068550000000433
2.982714 -0.24314799999999837
2.983714 -0.24561049999999784
2.984714 -0.2480724999999993
2.985714 -0.2505370000000016
2.986714 -0.25300249999999996
2.987714 -0.25546799999999825
2.988714 -0.2579325000000006
2.989714 -0.26039750000000095
2.990714 -0.2628659999999981
2.991714 -0.2653339999999973
2.992714 -0.26780200000000187
2.993714 -0.27026950000000305
2.994714 -0.2727374999999968
2.995714 -0.27520300000000053
2.996714 -0.27766800000000086
2.997714 -0.28013600000000005
2.998714 -0.28260399999999924
2.999714 -0.28507199999999844
3.000714 -0.28753700000000415
3.001714 -0.29000249999999705
3.002714 -0.2924674999999974
3.003714 -0.2949295000000043
3.004714 -0.2973915000000003
3.005714 -0.2998534999999964
3.006714 -0.30231600000000125
3.007714 -0.30477850000000073
3.008714 -0.30723749999999794
3.009714 -0.3096939999999997
3.010714 -0.31215050000000144
3.011714 -0.3146035000000009
3.012714 -0.3170569999999984
3.013714 -0.3195105000000013
3.014714 -0.3219584999999991
3.015714 -0.32440599999999886
3.016714 -0.32685350000000407
3.017714 -0.3292950000000007
3.018714 -0.33173399999999653
3.019714 -0.3341729999999977
3.020714 -0.33661200000000435
3.021714 -0.3390480000000013
3.022714 -0.3414779999999951
3.023714 -0.3439054999999989
3.024714 -0.3463330000000027
3.025714 -0.3487570000000042
3.026714 -0.35117550000000064
3.027714 -0.3535914999999962
3.028714 -0.35600499999999896
3.029714 -0.35841650000000164
3.030714 -0.36082350000000063
3.031714 -0.3632259999999986
3.032714 -0.36562550000000044
3.033714 -0.3680220000000007
3.034714 -0.3704149999999987
3.035714 -0.37280300000000044
3.036714 -0.37518600000000046
3.037714 -0.3775655000000009
3.038714 -0.3799405000000003
3.039714 -0.38231049999999805
3.040714 -0.38467699999999894
3.041714 -0.3870390000000016
3.042714 -0.3893945000000003
3.043714 -0.3917459999999988
3.044714 -0.3940934999999997
3.045714 -0.3964335000000008
3.046714 -0.3987690000000008
3.047714 -0.4011005000000007
3.048714 -0.40342600000000006
3.049714 -0.40574499999999825
3.050714 -0.40805900000000017
3.051714 -0.41036700000000176
3.052714 -0.41266750000000074
3.053714 -0.41496249999999996
3.054714 -0.4172524999999976
3.055714 -0.4195359999999994
3.056714 -0.42181200000000146
3.057714 -0.4240820000000003
3.058714 -0.4263464999999995
3.059714 -0.42860349999999886
3.060714 -0.430853000000001
3.061714 -0.4330970000000008
3.062714 -0.43533399999999867
3.063714 -0.4375629999999988
3.064714 -0.43978499999999976
3.065714 -0.4419985000000021
3.066714 -0.44420450000000195
3.067714 -0.4464044999999986
3.068714 -0.4485974999999988
3.069714 -0.4507820000000006
3.070714 -0.4529575000000003
3.071714 -0.45512599999999814
3.072714 -0.45728549999999946
3.073714 -0.4594360000000015
3.074714 -0.46157949999999903
3.075714 -0.46371399999999996
3.076714 -0.46584000000000225
3.077714 -0.4679575000000007
3.078714 -0.4700659999999998
3.079714 -0.47216600000000036
3.080714 -0.47425749999999955
3.081714 -0.47633949999999886
3.082714 -0.4784115000000001
3.083714 -0.48047500000000015
3.084714 -0.4825299999999989
3.085714 -0.4845739999999996
3.086714 -0.4866070000000009
3.087714 -0.48863149999999955
3.088714 -0.49064649999999954
3.089714 -0.4926505000000001
3.090714 -0.4946449999999994
3.091714 -0.49662950000000067
3.092714 -0.4986030000000012
3.093714 -0.5005660000000002
3.094714 -0.5025184999999993
3.095714 -0.5044604999999996
3.096714 -0.5063915000000004
3.097714 -0.5083115000000007
3.098714 -0.5102199999999993
3.099714 -0.5121164999999999
3.100714 -0.5140025000000003
3.101714 -0.5158779999999994
3.102714 -0.5177409999999996
3.103714 -0.5195914999999997
3.104714 -0.5214305000000008
3.105714 -0.5232570000000005
3.106714 -0.5250714999999995
3.107714 -0.5268744999999996
3.108714 -0.5286645000000001
3.109714 -0.5304415000000005
3.110714 -0.5322064999999998
3.111714 -0.5339584999999998
3.112714 -0.5356970000000001
3.113714 -0.5374225000000001
3.114714 -0.5391350499999998
3.115714 -0.5408342999999998
3.116714 -0.5425197500000001
3.117714 -0.5441913999999998
3.118714 -0.5458493000000003
3.119714 -0.5474933000000002
3.120714 -0.5491233999999998
3.121714 -0.5507394000000001
3.122714 -0.5523410499999998
3.123714 -0.5539283
3.124714 -0.5555010000000001
3.125714 -0.5570591500000001
3.126714 -0.55860255
3.127714 -0.5601310500000001
3.128714 -0.5616445999999999
3.129714 -0.5631430000000001
3.130714 -0.564626225
3.131714 -0.5660941500000001
3.132714 -0.567546635
3.133714 -0.5689835999999999
3.134714 -0.5704049899999999
3.135714 -0.5718105
3.136714 -0.5732001999999999
3.137714 -0.5745740500000001
3.138714 -0.5759315000000002
3.139714 -0.5772727999999999
3.140714 -0.5785980000000001
3.141714 -0.5799067499999998
3.142714 -0.5811989499999999
3.143714 -0.5824746000000002
3.144714 -0.5837337
3.145714 -0.5849757000000001
3.146714 -0.5862006000000002
3.147714 -0.5874087999999998
3.148714 -0.5885999999999997
3.149714 -0.5897736499999999
3.150714 -0.5909295000000001
3.151714 -0.5920679999999998
3.152714 -0.5931900000000003
3.153714 -0.5942934999999996
3.154714 -0.5953789999999989
3.155714 -0.5964475000000011
3.156714 -0.5974975000000001
3.157714 -0.5985294999999992
3.158714 -0.5995430000000002
3.159714 -0.6005385
3.160714 -0.601516
3.161714 -0.6024740000000006
3.162714 -0.6034139999999999
3.163714 -0.6043355
3.164714 -0.6052375000000009
3.165714 -0.606121499999999
3.166714 -0.6069859999999991
3.167714 -0.607831
3.168714 -0.6086575000000002
3.169714 -0.6094650000000005
3.170714 -0.6102525000000006
3.171714 -0.6110195
3.172714 -0.6117679999999989
3.173714 -0.612497499999999
3.174714 -0.6132060000000006
3.175714 -0.6138960000000001
3.176714 -0.6145655000000002
3.177714 -0.6152125000000006
3.178714 -0.6158414999999999
3.179714 -0.6164514999999993
3.180714 -0.617038999999999
3.181714 -0.6176065000000001
3.182714 -0.6181535000000018
3.183714 -0.618680500000002
3.184714 -0.6191870000000002
3.185714 -0.6196714999999995
3.186714 -0.6201354999999994
3.187714 -0.6205779999999985
3.188714 -0.6209989999999996
3.189714 -0.6213984999999997
3.190714 -0.6217784999999992
3.191714 -0.6221380000000021
3.192714 -0.6224755000000005
3.193714 -0.6227899999999988
3.194714 -0.623082500000001
3.195714 -0.623354500000001
3.196714 -0.6236050000000003
3.197714 -0.6238334999999979
3.198714 -0.6240399999999995
3.199714 -0.6242250000000003
3.200714 -0.6243874999999988
3.201714 -0.6245285000000019
3.202714 -0.6246484999999994
3.203714 -0.624744499999998
3.204714 -0.6248185000000004
3.205714 -0.6248710000000021
3.206714 -0.6249
3.207714 -0.6249069999999992
3.208714 -0.6248925000000003
3.209714 -0.6248549999999983
3.210714 -0.6247949999999995
3.211714 -0.6247125000000039
3.212714 -0.6246075000000006
3.213714 -0.6244804999999958
3.214714 -0.6243295000000028
3.215714 -0.6241550000000008
3.216714 -0.623956999999995
3.217714 -0.623736
3.218714 -0.6234945
3.219714 -0.6232295000000018
3.220714 -0.6229385000000045
3.221714 -0.6226239999999981
3.222714 -0.6222894999999956
3.223714 -0.6219315000000004
3.224714 -0.6215470000000026
3.225714 -0.621142499999998
3.226714 -0.6207149999999987
3.227714 -0.6202610000000022
3.228714 -0.6197835000000019
3.229714 -0.6192830000000015
3.230714 -0.6187589999999974
3.231714 -0.6182115000000004
3.232714 -0.6176385000000023
3.233714 -0.6170420000000005
3.234714 -0.6164249999999994
3.235714 -0.6157819999999992
3.236714 -0.6151125000000017
3.237714 -0.6144195000000008
3.238714 -0.6137034999999995
3.239714 -0.6129644999999979
3.240714 -0.612201999999998
3.241714 -0.6114134999999992
3.242714 -0.6105984999999977
3.243714 -0.6097630000000023
3.244714 -0.6089015000000023
3.245714 -0.6080139999999978
3.246714 -0.6071059999999994
3.247714 -0.6061714999999984
3.248714 -0.6052109999999983
3.249714 -0.6042275000000034
3.250714 -0.6032205000000047
3.251714 -0.6021905000000004
3.252714 -0.601133999999999
3.253714 -0.6000510000000004
3.254714 -0.5989449999999963
3.255714 -0.5978159999999972
3.256714 -0.5966610000000045
3.257714 -0.5954790000000005
3.258714 -0.5942739999999962
3.259714 -0.5930460000000024
3.260714 -0.5917915000000007
3.261714 -0.5905104999999965
3.262714 -0.5892070000000009
3.263714 -0.5878800000000015
3.264714 -0.5865264999999997
3.265714 -0.5851499999999976
3.266714 -0.5837500000000027
3.267714 -0.5823210000000043
3.268714 -0.5808689999999949
3.269714 -0.5793934999999981
3.270714 -0.5778910000000007
3.271714 -0.5763664999999991
3.272714 -0.5748155000000004
3.273714 -0.5732375000000011
3.274714 -0.5716369999999996
3.275714 -0.5700129999999999
3.276714 -0.5683659999999998
3.277714 -0.5666924999999973
3.278714 -0.564992500000003
3.279714 -0.5632695000000031
3.280714 -0.5615204999999986
3.281714 -0.5597455000000006
3.282714 -0.5579465000000008
3.283714 -0.5561245000000006
3.284714 -0.5542795000000003
3.285714 -0.5524084999999954
3.286714 -0.5505134999999998
3.287714 -0.5485955000000039
3.288714 -0.5466484999999991
3.289714 -0.5446779999999961
3.290714 -0.5426875000000025
3.291714 -0.540670500000001
3.292714 -0.538627499999995
3.293714 -0.5365614999999996
3.294714 -0.5344690000000071
3.295714 -0.5323494999999977
3.296714 -0.5302135
3.297714 -0.5280539999999987
3.298714 -0.5258665000000009
3.299714 -0.5236540000000054
3.300714 -0.5214099999999947
3.301714 -0.5191500000000047
3.302714 -0.5168699999999969
3.303714 -0.5145599999999899
3.304714 -0.5122250000000068
3.305714 -0.509870000000006
3.306714 -0.5074899999999968
3.307714 -0.5050850000000006
3.308714 -0.5026599999999977
3.309714 -0.5002049999999953
3.310714 -0.497729999999997
3.311714 -0.4952350000000027
3.312714 -0.49271000000000903
3.313714 -0.4901649999999977
3.314714 -0.4875949999999995
3.315714 -0.48500500000000535
3.316714 -0.4823899999999918
3.317714 -0.4797500000000023
3.318714 -0.47709500000000765
3.319714 -0.47440499999999025
3.320714 -0.47169499999999853
3.321714 -0.4689700000000017
3.322714 -0.46621499999999466
3.323714 -0.46344000000000246
3.324714 -0.46064500000000347
3.325714 -0.45782499999999593
3.326714 -0.45498000000000155
3.327714 -0.4521150000000003
3.328714 -0.4492300000000031
3.329714 -0.44632000000000827
3.330714 -0.4433899999999958
3.331714 -0.4404399999999981
3.332714 -0.43746500000000277
3.333714 -0.4344649999999989
3.334714 -0.4314500000000008
3.335714 -0.4284099999999941
3.336714 -0.4253450000000006
3.337714 -0.42226000000000025
3.338714 -0.4191599999999948
3.339714 -0.41603500000000254
3.340714 -0.4128850000000017
3.341714 -0.40971500000000494
3.342714 -0.40653000000000306
3.343714 -0.403329999999996
3.344714 -0.40010000000000046
3.345714 -0.39684499999999634
3.346714 -0.393574999999998
3.347714 -0.39028500000000366
3.348714 -0.3869700000000008
3.349714 -0.38364000000000364
3.350714 -0.3802899999999997
3.351714 -0.37691999999999976
3.352714 -0.37352999999999303
3.353714 -0.3701149999999994
3.354714 -0.3666900000000024
3.355714 -0.3632449999999986
3.356714 -0.35977499999999707
3.357714 -0.3562849999999996
3.358714 -0.3527750000000061
3.359714 -0.3492499999999967
3.360714 -0.34570500000000215
3.361714 -0.3421450000000025
3.362714 -0.33856499999999595
3.363714 -0.33496500000000434
3.364714 -0.3313400000000042
3.365714 -0.32769999999999894
3.366714 -0.32405499999999193
3.367714 -0.32038499999999814
3.368714 -0.31669000000000663
3.369714 -0.31297999999999915
3.370714 -0.30925999999999915
3.371714 -0.3055150000000014
3.372714 -0.3017499999999969
3.373714 -0.2979749999999998
3.374714 -0.2941849999999976
3.375714 -0.2903749999999994
3.376714 -0.2865450000000052
3.377714 -0.2826999999999951
3.378714 -0.27883499999999983
3.379714 -0.2749600000000012
3.380714 -0.27106999999999737
3.381714 -0.26716000000000845
3.382714 -0.2632350000000036
3.383714 -0.2592999999999953
3.384714 -0.2553400000000002
3.385714 -0.25136499999999995
3.386714 -0.24737999999999627
3.387714 -0.24337499999999662
3.388714 -0.23936000000000443
3.389714 -0.23533000000000712
3.390714 -0.23127999999999213
3.391714 -0.22721999999999543
3.392714 -0.22314500000000445
3.393714 -0.2190549999999975
3.394714 -0.214954999999998
3.395714 -0.21083500000000252
3.396714 -0.20670500000000364
3.397714 -0.20255999999999963
3.398714 -0.19840000000000135
3.399714 -0.19422999999999965
3.400714 -0.19004499999999286
3.401714 -0.18585000000000432
3.402714 -0.18164500000000156
3.403714 -0.17742499999999364
3.404714 -0.17319000000000231
3.405714 -0.16894999999999843
3.406714 -0.1646899999999986
3.407714 -0.16041000000000274
3.408714 -0.15613499999999778
3.409714 -0.15185000000000026
3.410714 -0.14754500000000673
3.411714 -0.14322999999999897
3.412714 -0.13890499999999864
3.413714 -0.13457000000000574
3.414714 -0.13022499999999856
3.415714 -0.12586999999999884
3.416714 -0.12150000000000485
3.417714 -0.11712499999999831
3.418714 -0.1127450000000009
3.419714 -0.10834499999999667
3.420714 -0.10393999999999073
3.421714 -0.09953000000000478
3.422714 -0.09511000000000458
3.423714 -0.09068500000000268
3.424714 -0.08623999999999395
3.425714 -0.08178999999999435
3.426714 -0.0773400000000056
3.427714 -0.07287500000000088
3.428714 -0.06840499999999447
3.429714 -0.0639299999999972
3.430714 -0.05944500000000735
3.431714 -0.05495000000000326
3.432714 -0.050449999999997455
3.433714 -0.04594500000000079
3.434714 -0.041430000000000716
3.435714 -0.03691500000000064
3.436714 -0.03238999999999716
3.437714 -0.027860000000002813
3.438714 -0.023329999999997623
3.439714 -0.01878499999999816
3.440714 -0.01424000000000954
3.441714 -0.00968999999999753
3.442714 -0.005134999999994658
3.443714 -0.000575000000000922
3.444714 0.003994999999996224
3.445714 0.008565000000004212
3.446714 0.013135000000001357
3.447714 0.017710000000000208
3.448714 0.02229500000000247
3.449714 0.026879999999993888
3.450714 0.031469999999997854
3.451714 0.036055000000000115
3.452714 0.04064500000000408
3.453714 0.04524500000000062
3.454714 0.049839999999995444
3.455714 0.054445000000004524
3.456714 0.05903999999999936
3.457714 0.0636399999999959
3.458714 0.06825499999999754
3.459714 0.07285999999999578
3.460714 0.07746500000000486
3.461714 0.0820750000000048
3.462714 0.08668000000000303
3.463714 0.09129000000000298
3.464714 0.09590499999999379
3.465714 0.10051499999999373
3.466714 0.10513000000000622
3.467714 0.10974500000000788
3.468714 0.11434999999999527
3.469714 0.11894999999999181
3.470714 0.12356000000000258
3.471714 0.12817500000000423
3.472714 0.13278000000000248
3.473714 0.137379999999999
3.474714 0.14198499999999725
3.475714 0.14658500000000463
3.476714 0.15117999999999945
3.477714 0.15577499999999428
3.478714 0.16036999999999996
3.479714 0.16496000000000394
3.480714 0.16954000000000446
3.481714 0.1741249999999959
3.482714 0.17870499999999645
3.483714 0.18328000000000616
3.484714 0.1878500000000033
3.485714 0.19240999999999703
3.486714 0.19697499999999246
3.487714 0.20152999999999535
3.488714 0.20608000000000734
3.489714 0.21063000000000853
3.490714 0.21516999999999542
3.491714 0.2197049999999915
3.492714 0.2242349999999967
3.493714 0.22876000000000016
3.494714 0.23327500000000023
3.495714 0.23778000000000774
3.496714 0.24228000000000272
3.497714 0.24677999999999767
3.498714 0.25126499999999835
3.499714 0.25574499999999734
3.500714 0.26022500000000715
3.501714 0.26469000000000104
3.502714 0.2691400000000006
3.503714 0.2735849999999985
3.504714 0.2780299999999964
3.505714 0.28246
3.506714 0.2868800000000002
3.507714 0.2912949999999987
3.508714 0.2956950000000029
3.509714 0.30009000000000546
3.510714 0.3044749999999937
3.511714 0.3088449999999986
3.512714 0.313205
3.513714 0.31754999999999634
3.514714 0.3218950000000035
3.515714 0.3262250000000055
3.516714 0.33053500000000074
3.517714 0.33484499999999595
3.518714 0.3391399999999969
3.519714 0.34342500000000525
3.520714 0.3476999999999994
3.521714 0.3519549999999976
3.522714 0.3562000000000031
3.523714 0.36043499999999445
3.524714 0.3646599999999932
3.525714 0.3688650000000068
3.526714 0.3730550000000045
3.527714 0.37723499999999877
3.528714 0.38140500000000044
3.529714 0.385559999999997
3.530714 0.3896949999999976
3.531714 0.39382000000000567
3.532714 0.39793499999999943
3.533714 0.4020349999999989
3.534714 0.40611500000000245
3.535714 0.41018499999999175
3.536714 0.41423499999999586
3.537714 0.41827000000000575
3.538714 0.42229500000000136
3.539714 0.4263050000000027
3.540714 0.43029500000000803
3.541714 0.43426999999999744
3.542714 0.43822999999999257
3.543714 0.44216500000000086
3.544714 0.44609000000000576
3.545714 0.4499999999999947
3.546714 0.45388999999999846
3.547714 0.45776999999999884
3.548714 0.4616250000000015
3.549714 0.46545500000000656
3.550714 0.46927999999999903
3.551714 0.4730899999999972
3.552714 0.4768749999999977
3.553714 0.48063500000000053
3.554714 0.48438499999999995
3.555714 0.4881200000000051
3.556714 0.4918300000000017
3.557714 0.49551999999999147
3.558714 0.49919499999999783
3.559714 0.5028500000000082
3.560714 0.506485000000001
3.561714 0.5100999999999977
3.562714 0.5136899999999968
3.563714 0.5172650000000015
3.564714 0.5208250000000012
3.565714 0.5243599999999924
3.566714 0.5278699999999967
3.567714 0.531360000000005
3.568714 0.5348350000000083
3.569714 0.5382850000000029
3.570714 0.5417150000000016
3.571714 0.5451299999999952
3.572714 0.5485150000000003
3.573714 0.5518749999999968
3.574714 0.555219999999999
3.575714 0.5585400000000036
3.576714 0.5618299999999979
3.577714 0.5651099999999998
3.578714 0.568364999999993
3.579714 0.5715899999999977
3.580714 0.5748000000000081
3.581714 0.5779865000000041
3.582714 0.5811510000000011
3.583714 0.5842884999999977
3.584714 0.5873994999999971
3.585714 0.5904905000000006
3.586714 0.5935580000000003
3.587714 0.5966024999999998
3.588714 0.5996234999999956
3.589714 0.6026179999999998
3.590714 0.6055865000000049
3.591714 0.6085319999999989
3.592714 0.6114539999999999
3.593714 0.6143530000000008
3.594714 0.6172254999999992
3.595714 0.6200715000000004
3.596714 0.6228920000000004
3.597714 0.6256859999999981
3.598714 0.6284564999999974
3.599714 0.6312004999999996
3.600714 0.6339190000000008
3.601714 0.6366145000000016
3.602714 0.6392830000000019
3.603714 0.6419230000000024
3.604714 0.6445364999999947
3.605714 0.6471264999999998
3.606714 0.6496905000000003
3.607714 0.6522254999999973
3.608714 0.6547345000000008
3.609714 0.6572170000000016
3.610714 0.659670499999999
3.611714 0.6620974999999995
3.612714 0.6644985000000007
3.613714 0.6668704999999986
3.614714 0.6692165000000028
3.615714 0.671535999999999
3.616714 0.6738259999999994
3.617714 0.6760905000000039
3.618714 0.6783289999999985
3.619714 0.6805349999999983
3.620714 0.6827149999999991
3.621714 0.6848685000000027
3.622714 0.6869900000000041
3.623714 0.6890854999999955
3.624714 0.6911519999999998
3.625714 0.6931895000000007
3.626714 0.6951999999999956
3.627714 0.6971820000000015
3.628714 0.699135000000004
3.629714 0.7010589999999975
3.630714 0.7029564999999995
3.631714 0.7048250000000036
3.632714 0.7066614999999998
3.633714 0.7084685000000002
3.634714 0.7102499999999995
3.635714 0.7120019999999974
3.636714 0.7137219999999984
3.637714 0.7154130000000015
3.638714 0.7170745000000032
3.639714 0.7187104999999985
3.640714 0.7203169999999977
3.641714 0.7218910000000021
3.642714 0.7234369999999991
3.643714 0.7249505000000013
3.644714 0.7264345000000021
3.645714 0.7278924999999984
3.646714 0.7293184999999978
3.647714 0.7307159999999974
3.648714 0.7320835000000029
3.649714 0.7334190000000008
3.650714 0.7347264999999966
3.651714 0.7360039999999987
3.652714 0.7372495000000038
3.653714 0.7384660000000001
3.654714 0.7396534999999984
3.655714 0.740809
3.656714 0.7419350000000001
3.657714 0.7430325000000031
3.658714 0.7440989999999998
3.659714 0.7451349999999991
3.660714 0.7461409999999989
3.661714 0.7471160000000008
3.662714 0.7480615000000012
3.663714 0.7489764999999987
3.664714 0.7498600000000003
3.665714 0.7507145000000011
3.666714 0.7515394999999978
3.667714 0.7523325000000004
3.668714 0.7530950000000003
3.669714 0.7538284999999995
3.670714 0.7545315000000011
3.671714 0.7552025000000007
3.672714 0.7558439999999987
3.673714 0.756456499999999
3.674714 0.7570369999999995
3.675714 0.7575870000000001
3.676714 0.7581085000000006
3.677714 0.7585990000000005
3.678714 0.7590584999999993
3.679714 0.7594890000000003
3.680714 0.7598890000000011
3.681714 0.760259
3.682714 0.7605984999999987
3.683714 0.7609064999999985
3.684714 0.7611855000000004
3.685714 0.7614365000000004
3.686714 0.7616560000000016
3.687714 0.7618435000000005
3.688714 0.7620024999999992
3.689714 0.7621309999999994
3.690714 0.7622295000000003
3.691714 0.7622984999999997
3.692714 0.7623370000000004
3.693714 0.7623455000000003
3.694714 0.7623244999999987
3.695714 0.762274
3.696714 0.7621935000000005
3.697714 0.7620830000000002
3.698714 0.7619429999999999
3.699714 0.7617730000000003
3.700714 0.7615735000000005
3.701714 0.7613444999999994
3.702714 0.7610855000000002
3.703714 0.7607975000000003
3.704714 0.7604804999999999
3.705714 0.7601335
3.706714 0.7597564999999994
3.707714 0.7593515000000002
3.708714 0.7589168000000004
3.709714 0.7584522999999997
3.710714 0.7579593999999994
3.711714 0.7574373500000003
3.712714 0.7568862500000002
3.713714 0.7563064999999997
3.714714 0.7556980499999999
3.715714 0.7550607
3.716714 0.75439475
3.717714 0.7537002499999998
3.718714 0.7529771000000001
3.719714 0.75222575
3.720714 0.75144608
3.721714 0.75063817
3.722714 0.74980212
3.723714 0.74893803
3.724714 0.748046
3.725714 0.7471260499999999
3.726714 0.74617835
3.727714 0.7452030499999999
3.728714 0.7442002500000001
3.729714 0.7431699500000004
3.730714 0.7421121999999997
3.731714 0.7410271499999997
3.732714 0.7399150500000004
3.733714 0.7387756500000001
3.734714 0.7376091
3.735714 0.7364166
3.736714 0.7351969999999998
3.737714 0.7339494999999993
3.738714 0.7326764999999996
3.739714 0.7313780000000003
3.740714 0.7300525000000004
3.741714 0.7287
3.742714 0.7273219999999998
3.743714 0.7259180000000005
3.744714 0.7244880000000007
3.745714 0.7230325
3.746714 0.7215509999999999
3.747714 0.7200444999999996
3.748714 0.7185124999999994
3.749714 0.7169549999999996
3.750714 0.715372
3.751714 0.713764
3.752714 0.7121315000000004
3.753714 0.7104740000000003
3.754714 0.7087909999999991
3.755714 0.7070839999999989
3.756714 0.7053535000000005
3.757714 0.7035985000000011
3.758714 0.7018185000000012
3.759714 0.700013999999999
3.760714 0.6981859999999985
3.761714 0.6963350000000005
3.762714 0.6944615000000002
3.763714 0.6925620000000008
3.764714 0.6906395000000012
3.765714 0.6886944999999993
3.766714 0.6867249999999978
3.767714 0.6847345000000015
3.768714 0.6827195000000001
3.769714 0.6806819999999992
3.770714 0.6786225000000021
3.771714 0.6765399999999995
3.772714 0.6744359999999987
3.773714 0.6723090000000003
3.774714 0.6701594999999997
3.775714 0.6679894999999997
3.776714 0.6657980000000014
3.777714 0.6635845000000019
3.778714 0.6613499999999993
3.779714 0.6590944999999995
3.780714 0.6568179999999995
3.781714 0.6545199999999987
3.782714 0.6522024999999998
3.783714 0.6498640000000009
3.784714 0.6475060000000012
3.785714 0.645128500000001
3.786714 0.6427304999999985
3.787714 0.6403119999999994
3.788714 0.6378745000000003
3.789714 0.6354179999999986
3.790714 0.6329430000000003
3.791714 0.630449000000002
3.792714 0.6279354999999976
3.793714 0.6254034999999993
3.794714 0.6228540000000006
3.795714 0.6202870000000013
3.796714 0.6177025000000014
3.797714 0.6151004999999955
3.798714 0.6124784999999991
3.799714 0.609841500000003
3.800714 0.607187499999999
3.801714 0.6045159999999998
3.802714 0.601826500000002
3.803714 0.5991194999999984
3.804714 0.5963985000000018
3.805714 0.5936630000000036
3.806714 0.590909499999996
3.807714 0.5881389999999966
3.808714 0.5853565000000018
3.809714 0.5825569999999992
3.810714 0.5797400000000014
3.811714 0.5769104999999992
3.812714 0.5740669999999989
3.813714 0.5712065000000014
3.814714 0.5683309999999987
3.815714 0.5654435000000008
3.816714 0.562541999999999
3.817714 0.559626000000001
3.818714 0.5566950000000033
3.819714 0.5537524999999974
3.820714 0.5507959999999985
3.821714 0.5478245
3.822714 0.5448410000000008
3.823714 0.5418435000000031
3.824714 0.5388344999999973
3.825714 0.535812999999998
3.826714 0.5327775000000005
3.827714 0.5297305000000001
3.828714 0.5266715000000043
3.829714 0.5235984999999994
3.830714 0.5205164999999979
3.831714 0.517422500000001
3.832714 0.514313999999997
3.833714 0.5111969999999999
3.834714 0.5080685000000054
3.835714 0.5049279999999992
3.836714 0.5017789999999996
3.837714 0.4986185000000029
3.838714 0.49544599999999983
3.839714 0.4922624999999974
3.840714 0.4890695000000003
3.841714 0.4858679999999993
3.842714 0.48265499999999545
3.843714 0.47943300000000044
3.844714 0.47620299999999943
3.845714 0.4729634999999985
3.846714 0.4697155000000044
3.847714 0.46645900000000085
3.848714 0.46319299999999736
3.849714 0.4599159999999999
3.850714 0.45663350000000263
3.851714 0.4533445000000043
3.852714 0.4500469999999966
3.853714 0.4467409999999957
3.854714 0.4434260000000037
3.855714 0.44010500000000313
3.856714 0.4367784999999974
3.857714 0.4334464999999974
3.858714 0.43010500000000285
3.859714 0.4267580000000032
3.860714 0.4234054999999984
3.861714 0.4200469999999959
3.862714 0.416682500000001
3.863714 0.41331200000000307
3.864714 0.40993899999999894
3.865714 0.40656050000000044
3.866714 0.40317550000000074
3.867714 0.39978749999999685
3.868714 0.3963939999999987
3.869714 0.3929975000000016
3.870714 0.38959849999999835
3.871714 0.38619350000000274
3.872714 0.38278550000000283
3.873714 0.37937449999999867
3.874714 0.37596049999999565
3.875714 0.37254349999999925
3.876714 0.36912350000000393
3.877714 0.36570099999999695
3.878714 0.3622789999999988
3.879714 0.35885350000000377
3.880714 0.35542450000000103
3.881714 0.35199599999999637
3.882714 0.34856499999999624
3.883714 0.3451335000000035
3.884714 0.34170200000000533
3.885714 0.33826800000000096
3.886714 0.33483099999999766
3.887714 0.33139399999999986
3.888714 0.3279594999999974
3.889714 0.3245250000000004
3.890714 0.3210880000000026
3.891714 0.3176509999999993
3.892714 0.31421650000000234
3.893714 0.31077949999999904
3.894714 0.3073425000000012
3.895714 0.30390800000000423
3.896714 0.3004794999999995
3.897714 0.2970509999999948
3.898714 0.29361700000000124
3.899714 0.2901884999999965
3.900714 0.2867599999999918
3.901714 0.28333099999999994
3.902714 0.2799094999999998
3.903714 0.2764950000000042
3.904714 0.2730750000000089
3.905714 0.26965500000000275
3.906714 0.2662399999999983
3.907714 0.26282999999999557
3.908714 0.2594249999999946
3.909714 0.25602500000000605
3.910714 0.25262500000000676
3.911714 0.2492199999999949
3.912714 0.24581999999999554
3.913714 0.24242999999999965
3.914714 0.2390499999999963
3.915714 0.2356650000000021
3.916714 0.23228000000000787
3.917714 0.22890999999999712
3.918714 0.22555000000000058
3.919714 0.22218500000000235
3.920714 0.21882499999999497
3.921714 0.21547500000000186
3.922714 0.2121299999999996
3.923714 0.20878499999999736
3.924714 0.20544999999999852
3.925714 0.20212000000000138
3.926714 0.19879500000000594
3.927714 0.1954800000000031
3.928714 0.19216500000000022
3.929714 0.18886000000000075
3.930714 0.18555999999999218
3.931714 0.18226999999999782
3.932714 0.1789900000000069
3.933714 0.17571499999999599
3.934714 0.17244499999999763
3.935714 0.1691850000000027
3.936714 0.1659350000000003
3.937714 0.1626899999999996
3.938714 0.15945000000000065
3.939714 0.15622499999999595
3.940714 0.15300499999999295
3.941714 0.1497900000000025
3.942714 0.14658500000000463
3.943714 0.14338999999999932
3.944714 0.14020499999999742
3.945714 0.13702499999999723
3.946714 0.13385500000000045
3.947714 0.13070000000000875
3.948714 0.12755000000000796
3.949714 0.124404999999998
3.950714 0.12127999999999488
3.951714 0.11816499999999516
3.952714 0.11504999999999545
3.953714 0.11194499999999914
3.954714 0.10885500000000796
3.955714 0.1057749999999985
3.956714 0.10270000000000157
3.957714 0.09963999999999892
3.958714 0.0965899999999997
3.959714 0.09354500000000217
3.960714 0.09051999999998978
3.961714 0.08750000000000077
3.962714 0.08449500000000604
3.963714 0.08150000000000387
3.964714 0.07851000000000342
3.965714 0.07553499999999724
3.966714 0.07256499999999276
3.967714 0.06961000000000424
3.968714 0.06666999999999915
3.969714 0.06374499999999916
3.970714 0.060830000000002604
3.971714 0.05791499999999519
3.972714 0.05501500000000374
3.973714 0.052134999999997426
3.974714 0.04926999999999623
3.975714 0.04641000000000757
3.976714 0.04356000000000065
3.977714 0.040730000000000544
3.978714 0.03790500000000214
3.979714 0.035089999999996305
3.980714 0.032299999999998996
3.981714 0.029520000000005098
3.982714 0.026750000000003767
3.983714 0.0239849999999933
3.984714 0.021240000000000495
3.985714 0.018510000000001962
3.986714 0.015789999999995998
3.987714 0.013084999999995149
3.988714 0.010394999999999415
3.989714 0.007725000000010501
3.990714 0.005060000000001608
3.991714 0.0024049999999961255
3.992714 -0.00023500000000424223
3.993714 -0.002850000000006927
3.994714 -0.005459999999997064
3.995714 -0.008059999999994634
3.996714 -0.010635000000005362
3.997714 -0.013200000000001839
3.998714 -0.0157499999999932
3.999714 -0.01828500000000113
4.000714 -0.020805000000003945
4.001714 -0.023310000000001645
4.002714 -0.025804999999995935
4.003714 -0.028289999999997657
4.004714 -0.0307550000000034
4.005714 -0.033200000000002325
4.006714 -0.035634999999997835
4.007714 -0.038054999999999076
4.008714 -0.040464999999996906
4.009714 -0.04285499999999876
4.010714 -0.045225000000004636
4.011714 -0.04758999999999797
4.012714 -0.049939999999997015
4.013714 -0.05226499999999839
4.014714 -0.05457500000000549
4.015714 -0.05687499999999833
4.016714 -0.05915999999999691
4.017715 -0.061430000000001206
4.018714 -0.0636850000000004
4.019714 -0.0659200000000036
4.020714 -0.0681450000000034
4.021714 -0.07035499999999807
4.022714 -0.07254499999999678
4.023714 -0.07472500000000291
4.024714 -0.07688500000000223
4.025714 -0.07902499999999472
4.026714 -0.08115999999999636
4.027714 -0.08327500000000201
4.028714 -0.08536499999999914
4.029714 -0.08745000000000541
4.030715 -0.08952000000000655
4.031714 -0.09156999999999005
4.032714 -0.09360999999999181
4.033714 -0.09563000000000843
4.034714 -0.0976300000000074
4.035714 -0.0996199999999921
4.036714 -0.10158999999999169
4.037714 -0.10355000000000954
4.038714 -0.10549500000000059
4.039714 -0.10741499999999396
4.040714 -0.10932000000000389
4.041714 -0.11121499999999958
4.042714 -0.11308999999999929
4.043715 -0.11495000000000472
4.044714 -0.11679999999999591
4.045714 -0.1186299999999911
4.046714 -0.12044000000000117
4.047714 -0.12223000000000442
4.048714 -0.12400500000000256
4.049714 -0.12576999999999727
4.050714 -0.12751999999999772
4.051714 -0.1292500000000022
4.052714 -0.13095999999999985
4.053714 -0.13266000000000494
4.054714 -0.1343450000000049
4.055714 -0.13600999999999805
4.056714 -0.1376549999999952
4.057714 -0.1392899999999998
4.058714 -0.1409099999999993
4.059714 -0.1425100000000028
4.060714 -0.1440950000000012
4.061714 -0.14565999999999277
4.062714 -0.14721000000000092
4.063715 -0.14874500000000396
4.064714 -0.15027000000000357
4.065714 -0.15177499999999636
4.066714 -0.1532550000000023
4.067714 -0.15472500000000486
4.068714 -0.15618499999999316
4.069714 -0.1576199999999946
4.070714 -0.1590400000000018
4.071714 -0.16045000000000556
4.072714 -0.1618450000000042
4.073714 -0.16321999999999603
4.074714 -0.1645749999999919
4.075714 -0.16592000000000603
4.076715 -0.1672500000000042
4.077714 -0.16856499999999724
4.078714 -0.16986000000000517
4.079714 -0.17113999999999716
4.080714 -0.17240999999999654
4.081714 -0.17366500000000168
4.082714 -0.17490500000000167
4.083714 -0.17612499999999487
4.084714 -0.17732999999999377
4.085714 -0.17851500000000756
4.086714 -0.1796900000000071
4.087714 -0.18085999999999405
4.088714 -0.1820049999999942
4.089714 -0.18312999999999835
4.090714 -0.18425000000000083
4.091714 -0.18535999999999986
4.092714 -0.18643999999999952
4.093714 -0.18751000000000662
4.094714 -0.18856999999999946
4.095714 -0.1896099999999963
4.096714 -0.1906400000000006
4.097714 -0.19165499999999977
4.098714 -0.19265000000000299
4.099714 -0.19364000000000448
4.100714 -0.19461299999999798
4.101714 -0.19556499999999954
4.102714 -0.19650900000000052
4.103714 -0.19743449999999954
4.104714 -0.19834850000000115
4.105714 -0.19925049999999647
4.106714 -0.2001354999999947
4.107714 -0.20100249999999978
4.108714 -0.20186400000000515
4.109715 -0.20270850000000257
4.110714 -0.20353499999999602
4.111714 -0.20434950000000487
4.112714 -0.20515000000000463
4.113714 -0.2059384999999927
4.114714 -0.20671250000000077
4.115714 -0.20747249999999973
4.116714 -0.208217999999997
4.117714 -0.20895100000000083
4.118714 -0.20966950000000298
4.119714 -0.21037449999999946
4.120714 -0.21106699999999706
4.121714 -0.21174450000000042
4.122715 -0.21240849999999808
4.123714 -0.21306050000000032
4.124714 -0.21370050000000174
4.125714 -0.21432649999999945
4.126714 -0.2149375000000029
4.127714 -0.21553700000000348
4.128714 -0.21612499999999585
4.129714 -0.21669849999999732
4.130714 -0.21725750000000255
4.131714 -0.2178045000000015
4.132714 -0.21833999999999765
4.133714 -0.21886349999999835
4.134714 -0.21937550000000164
4.135714 -0.21987350000000125
4.136714 -0.220359999999998
4.137714 -0.22083449999999935
4.138714 -0.221293500000003
4.139714 -0.22174499999999867
4.140714 -0.22218449999999892
4.141714 -0.22260899999999947
4.142715 -0.2230260000000029
4.143714 -0.22343050000000206
4.144714 -0.2238199999999961
4.145714 -0.22420100000000243
4.146714 -0.2245710000000039
4.147714 -0.22492899999999916
4.148714 -0.22527499999999895
4.149714 -0.22560999999999937
4.150714 -0.22593599999999775
4.151714 -0.22625049999999874
4.152714 -0.2265560000000032
4.153714 -0.22684950000000137
4.154714 -0.2271320000000001
4.155715 -0.2274060000000003
4.156714 -0.22766749999999625
4.157714 -0.2279175000000002
4.158714 -0.22815950000000357
4.159714 -0.22839249999999953
4.160714 -0.22861350000000008
4.161714 -0.22882600000000206
4.162714 -0.22903000000000007
4.163714 -0.22922199999999723
4.164714 -0.22940499999999786
4.165714 -0.22957949999999988
4.166714 -0.2297424999999991
4.167714 -0.22989699999999974
4.168715 -0.2300424999999984
4.169714 -0.23017949999999848
4.170714 -0.23030750000000202
4.171714 -0.23042350000000472
4.172714 -0.23053150000000144
4.173714 -0.23063349999999502
4.174714 -0.23072649999999745
4.175714 -0.23080800000000248
4.176714 -0.2308805000000001
4.177714 -0.230947499999998
4.178714 -0.2310060000000028
4.179714 -0.23105500000000215
4.180714 -0.23109599999999553
4.181714 -0.23112850000000118
4.182714 -0.2311540000000023
4.183714 -0.23117149999999742
4.184714 -0.2311804999999994
4.185714 -0.23118350000000368
4.186714 -0.23117750000000054
4.187714 -0.2311659999999977
4.188715 -0.23114600000000174
4.189714 -0.23111600000000235
4.190714 -0.23108149999999925
4.191714 -0.23104099999999844
4.192714 -0.23099400000000195
4.193714 -0.23093600000000059
4.194714 -0.2308719999999961
4.195714 -0.2308049999999982
4.196714 -0.23072950000000172
4.197714 -0.23064499999999785
4.198714 -0.23055750000000055
4.199714 -0.2304645000000035
4.200714 -0.2303624999999991
4.201715 -0.23025500000000038
4.202714 -0.23014149999999856
4.203714 -0.230021999999999
4.204714 -0.22990000000000402
4.205714 -0.22977200000000048
4.206714 -0.22963799999999923
4.207714 -0.22949800000000029
4.208714 -0.2293524999999962
4.209714 -0.2292044999999967
4.210714 -0.22905000000000147
4.211714 -0.22889000000000112
4.212714 -0.22872400000000306
4.213714 -0.22855500000000073
4.214714 -0.22838399999999554
4.215714 -0.22820600000000207
4.216714 -0.22802250000000346
4.217714 -0.22783649999999858
4.218714 -0.22764699999999685
4.219714 -0.22745549999999767
4.220714 -0.2272575000000028
4.221714 -0.22705349999999935
4.222714 -0.22684999999999936
4.223714 -0.2266430000000025
4.224714 -0.2264305000000005
4.225714 -0.22621549999999765
4.226714 -0.22599699999999798
4.227714 -0.22577550000000482
4.228714 -0.22555200000000342
4.229714 -0.22532499999999975
4.230714 -0.2250944999999992
4.231714 -0.22486199999999582
4.232714 -0.22462649999999898
4.233714 -0.22438749999999988
4.234715 -0.2241489999999988
4.235714 -0.22390750000000426
4.236714 -0.22366000000000116
4.237714 -0.2234124999999981
4.238714 -0.22316500000000042
4.239714 -0.22291199999999764
4.240714 -0.22265900000000027
4.241714 -0.2224060000000029
4.242714 -0.22214649999999897
4.243714 -0.22188749999999846
4.244714 -0.2216290000000014
4.245714 -0.22136349999999977
4.246714 -0.22109849999999615
4.247715 -0.22083449999999935
4.248714 -0.22056950000000114
4.249714 -0.2203039999999995
4.250714 -0.22003650000000044
4.251714 -0.21976600000000254
4.252714 -0.2194954999999992
4.253714 -0.21922449999999785
4.254714 -0.21895350000000194
4.255714 -0.21868350000000203
4.256714 -0.21840999999999983
4.257714 -0.21813599999999964
4.258714 -0.21786249999999743
4.259714 -0.21759199999999954
4.260714 -0.2173210000000036
4.261714 -0.21704750000000142
4.262714 -0.21677399999999922
4.263714 -0.21650049999999704
4.264714 -0.21622999999999912
4.265714 -0.2159590000000032
4.266714 -0.21568849999999987
4.267715 -0.21541799999999653
4.268714 -0.2151470000000006
4.269714 -0.21487950000000153
4.270714 -0.21461200000000247
4.271714 -0.21434650000000086
4.272714 -0.21408199999999522
4.273714 -0.21381750000000044
4.274714 -0.21355500000000308
4.275714 -0.2132929999999983
4.276714 -0.2130339999999978
4.277714 -0.21277550000000073
4.278714 -0.21251900000000107
4.279714 -0.21226550000000027
4.280715 -0.21201300000000092
4.281714 -0.21176249999999897
4.282714 -0.21151199999999704
4.283714 -0.21126449999999938
4.284714 -0.21102000000000057
4.285714 -0.21077900000000405
4.286714 -0.21054050000000293
4.287714 -0.21030399999999927
4.288714 -0.21006849999999702
4.289714 -0.20983599999999905
4.290714 -0.20960550000000394
4.291714 -0.20937850000000024
4.292714 -0.20915499999999884
4.293715 -0.20893099999999945
4.294714 -0.20871199999999632
4.295714 -0.2084965000000009
4.296714 -0.20828450000000232
4.297714 -0.20807499999999918
4.298714 -0.20786850000000032
4.299714 -0.20766450000000233
4.300714 -0.20746049999999888
4.301714 -0.2072629999999966
4.302714 -0.20706800000000058
4.303714 -0.2068760000000034
4.304714 -0.20668950000000053
4.305714 -0.20650349999999565
4.306714 -0.2063230000000013
4.307714 -0.2061450000000024
4.308714 -0.20597099999999838
4.309714 -0.20580200000000146
4.310714 -0.20563299999999912
4.311714 -0.2054699999999999
4.312714 -0.20531300000000385
4.313715 -0.20515599999999692
4.314714 -0.20500449999999512
4.315714 -0.2048590000000019
4.316714 -0.20471350000000324
4.317714 -0.20457349999999885
4.318714 -0.2044394999999976
4.319714 -0.20430899999999866
4.320714 -0.2041839999999994
4.321714 -0.204061500000001
4.322714 -0.20394200000000146
4.323714 -0.2038284999999996
4.324714 -0.2037210000000009
4.325714 -0.2036194999999999
4.326715 -0.2035230000000006
4.327714 -0.20343000000000358
4.328714 -0.20334
4.329714 -0.20325799999999697
4.330714 -0.2031825000000005
4.331714 -0.20311000000000287
4.332714 -0.20304299999999953
4.333714 -0.20298149999999593
4.334714 -0.20292649999999884
4.335714 -0.20287700000000147
4.336714 -0.20283149999999897
4.337714 -0.2027925000000003
4.338714 -0.2027605000000008
4.339714 -0.20273449999999893
4.340714 -0.20271399999999953
4.341714 -0.2026995000000006
4.342714 -0.202691000000002
4.343714 -0.20268949999999986
4.344714 -0.20269499999999957
4.345714 -0.2027050000000003
4.346714 -0.20272149999999942
4.347714 -0.2027459999999991
4.348714 -0.20277649999999917
4.349714 -0.20281300000000244
4.350714 -0.20285649999999936
4.351714 -0.20290599999999945
4.352714 -0.20296300000000206
4.353714 -0.203025499999999
4.354714 -0.20309500000000044
4.355714 -0.20317249999999976
4.356714 -0.2032554999999988
4.357714 -0.2033454999999997
4.358714 -0.20344300000000043
4.359715 -0.20354650000000155
4.360714 -0.2036569999999991
4.361714 -0.20377449999999853
4.362714 -0.20389849999999907
4.363714 -0.20402950000000145
4.364714 -0.20416750000000028
4.365714 -0.20431349999999962
4.366714 -0.20446450000000072
4.367714 -0.20462149999999948
4.368714 -0.20478650000000154
4.369714 -0.2049579999999993
4.370714 -0.20513699999999963
4.371714 -0.20532300000000184
4.372715 -0.205514999999999
4.373714 -0.20571499999999943
4.374714 -0.205921500000001
4.375714 -0.20613349999999958
4.376714 -0.2063534999999987
4.377714 -0.20658049999999964
4.378714 -0.2068144999999998
4.379714 -0.20705599999999974
4.380714 -0.20730350000000008
4.381714 -0.2075585000000003
4.382714 -0.20782049999999966
4.383714 -0.20808800000000147
4.384714 -0.20836300000000035
4.385714 -0.2086454999999991
4.386714 -0.2089335000000003
4.387714 -0.20922899999999858
4.388714 -0.20953300000000089
4.389714 -0.2098445000000003
4.390714 -0.21016149999999947
4.391714 -0.21048600000000114
4.392715 -0.21081799999999998
4.393714 -0.21115700000000065
4.394714 -0.21150500000000058
4.395714 -0.21185849999999753
4.396714 -0.21221899999999905
4.397714 -0.21258900000000053
4.398714 -0.21296449999999903
4.399714 -0.21334700000000206
4.400714 -0.21373700000000226
4.401714 -0.21413549999999829
4.402714 -0.21454199999999757
4.403714 -0.21495399999999928
4.404714 -0.21537400000000156
4.405715 -0.21580350000000112
4.406714 -0.2162399999999998
4.407714 -0.2166820000000009
4.408714 -0.21713199999999988
4.409714 -0.2175905000000001
4.410714 -0.21805749999999888
4.411714 -0.21853200000000023
4.412714 -0.21901250000000197
4.413714 -0.2195009999999989
4.414714 -0.21999699999999833
4.415714 -0.22050100000000106
4.416714 -0.22101300000000168
4.417714 -0.22153249999999935
4.418715 -0.22205949999999966
4.419714 -0.22259349999999906
4.420714 -0.22313450000000032
4.421714 -0.22368300000000144
4.422714 -0.22423950000000037
4.423714 -0.22480249999999774
4.424714 -0.2253739999999991
4.425714 -0.225953500000001
4.426714 -0.22653999999999933
4.427714 -0.22713349999999954
4.428714 -0.22773300000000016
4.429714 -0.22834000000000057
4.430714 -0.22895549999999962
4.431714 -0.22957800000000048
4.432714 -0.23020699999999972
4.433714 -0.23084299999999816
4.434714 -0.23148750000000054
4.435714 -0.23213800000000065
4.436714 -0.2327960000000006
4.437714 -0.23346050000000168
4.438715 -0.2341314999999985
4.439714 -0.23480999999999785
4.440714 -0.235495000000001
4.441714 -0.23618750000000138
4.442714 -0.2368874999999988
4.443714 -0.23759499999999886
4.444714 -0.2383080000000013
4.445714 -0.23902700000000146
4.446714 -0.23975300000000074
4.447714 -0.24048649999999985
4.448714 -0.2412269999999995
4.449714 -0.24197449999999962
4.450714 -0.24272749999999943
4.451715 -0.24348749999999975
4.452714 -0.24425499999999992
4.453714 -0.24502799999999977
4.454714 -0.24580850000000082
4.455714 -0.2465959999999997
4.456714 -0.24738999999999967
4.457714 -0.24819050000000079
4.458714 -0.24899699999999958
4.459714 -0.24981050000000027
4.460714 -0.25063050000000076
4.461714 -0.2514569999999996
4.462714 -0.25228999999999957
4.463714 -0.2531300000000001
4.464714 -0.2539759999999996
4.465714 -0.2548285000000003
4.466714 -0.25568750000000073
4.467714 -0.2565525000000003
4.468714 -0.2574239999999996
4.469714 -0.2583024999999994
4.470714 -0.2591865000000002
4.471714 -0.2600759999999995
4.472714 -0.2609734999999992
4.473714 -0.2618765
4.474714 -0.2627850000000006
4.475714 -0.2637000000000009
4.476714 -0.2646214999999996
4.477714 -0.2655484999999994
4.478714 -0.26648100000000025
4.479714 -0.26741999999999955
4.480714 -0.2683644999999999
4.481714 -0.2693145000000013
4.482714 -0.27026950000000033
4.483714 -0.27123099999999917
4.484715 -0.2721980000000004
4.485714 -0.27317000000000063
4.486714 -0.27414799999999995
4.487714 -0.2751305000000002
4.488714 -0.27611899999999956
4.489714 -0.27711249999999926
4.490714 -0.2781105
4.491714 -0.2791134999999997
4.492714 -0.2801214999999997
4.493714 -0.2811345000000001
4.494714 -0.2821520000000001
4.495714 -0.28317450000000055
4.496714 -0.2842009999999998
4.497715 -0.28523199999999943
4.498714 -0.2862680000000001
4.499714 -0.28730850000000036
4.500714 -0.28835300000000025
4.501714 -0.2894009999999997
4.502714 -0.2904539999999995
4.503714 -0.2915114500000005
4.504714 -0.29257245000000015
4.505714 -0.2936372999999994
4.506714 -0.2947061000000004
4.507714 -0.2957789500000002
4.508714 -0.29685544999999963
4.509714 -0.2979355500000002
4.510714 -0.2990192999999998
4.511714 -0.3001066999999997
4.512714 -0.3011977000000001
4.513714 -0.3022924
4.514714 -0.30339034999999975
4.515714 -0.3044915500000001
4.516714 -0.3055962000000002
4.517715 -0.30670395000000006
4.518714 -0.30781505000000015
4.519714 -0.30892935
4.520714 -0.31004675
4.521714 -0.31116725000000006
4.522714 -0.3122906500000001
4.523714 -0.31341694999999975
4.524714 -0.31454619999999983
4.525714 -0.3156783500000001
4.526714 -0.3168132
4.527714 -0.3179507
4.528714 -0.31909085000000004
4.529714 -0.32023365
4.530715 -0.32137899999999997
4.531714 -0.32252680000000006
4.532714 -0.323677015
4.533714 -0.32482951
4.534714 -0.325984215
4.535714 -0.32714113
4.536714 -0.328300135
4.537714 -0.32946111
4.538714 -0.33062403500000004
4.539714 -0.33178875
4.540714 -0.3329551499999999
4.541714 -0.33412334999999993
4.542714 -0.3352931500000001
4.543715 -0.33646440000000005
4.544714 -0.3376371000000001
4.545714 -0.33881104999999995
4.546714 -0.3399859999999998
4.547714 -0.34116219999999997
4.548714 -0.34233945
4.549714 -0.34351760000000015
4.550714 -0.3446965
4.551714 -0.3458760999999998
4.552714 -0.34705645
4.553714 -0.34823735000000033
4.554714 -0.3494186000000003
4.555714 -0.35059999999999963
4.556714 -0.3517816499999997
4.557714 -0.35296359999999993
4.558714 -0.35414555000000014
4.559714 -0.35532725
4.560714 -0.3565088499999996
4.561714 -0.3576904500000005
4.562714 -0.3588713500000002
4.563715 -0.3600518499999994
4.564714 -0.36123204999999986
4.565714 -0.36241090000000026
4.566714 -0.3635895000000003
4.567714 -0.364767
4.568714 -0.3659439999999997
4.569714 -0.36711999999999995
4.570714 -0.36829400000000007
4.571714 -0.36946749999999956
4.572714 -0.37063950000000023
4.573714 -0.3718105000000008
4.574714 -0.3729794999999999
4.575714 -0.37414699999999956
4.576715 -0.3753135000000006
4.577714 -0.3764775000000007
4.578714 -0.37764000000000003
4.579714 -0.3788004999999992
4.580714 -0.37995849999999887
4.581714 -0.3811144999999998
4.582714 -0.3822685000000005
4.583714 -0.38342049999999983
4.584714 -0.38456999999999963
4.585714 -0.3857165000000005
4.586714 -0.38686099999999995
4.587714 -0.3880029999999999
4.588714 -0.38914150000000025
4.589714 -0.39027800000000046
4.590714 -0.39141150000000047
4.591714 -0.39254149999999954
4.592714 -0.39366899999999916
4.593714 -0.39479249999999977
4.594714 -0.39591300000000024
4.595714 -0.39703050000000056
4.596714 -0.39814349999999976
4.597714 -0.3992525000000001
4.598714 -0.40035850000000023
4.599714 -0.4014615000000002
4.600714 -0.40255949999999974
4.601714 -0.40365249999999897
4.602714 -0.40474150000000053
4.603714 -0.405828
4.604714 -0.40690949999999904
4.605714 -0.4079850000000005
4.606714 -0.40905600000000086
4.607714 -0.4101225000000003
4.608714 -0.4111844999999986
4.609715 -0.41224099999999997
4.610714 -0.4132920000000017
4.611714 -0.414337999999999
4.612714 -0.4153784999999993
4.613714 -0.4164134999999998
4.614714 -0.4174419999999993
4.615714 -0.4184650000000017
4.616714 -0.41948250000000176
4.617714 -0.42049199999999853
4.618714 -0.42149750000000047
4.619714 -0.4224960000000005
4.620714 -0.423486999999998
4.621714 -0.42447349999999995
4.622715 -0.425453
4.623714 -0.4264235000000008
4.624714 -0.4273880000000012
4.625714 -0.42834600000000045
4.626714 -0.4292959999999991
4.627714 -0.43024049999999814
4.628714 -0.43117650000000124
4.629714 -0.4321045000000011
4.630714 -0.4330254999999991
4.631714 -0.43393799999999866
4.632714 -0.4348434999999989
4.633714 -0.4357410000000014
4.634714 -0.43663150000000206
4.635714 -0.43751349999999867
4.636714 -0.4383864999999988
4.637714 -0.439251500000001
4.638714 -0.4401070000000005
4.639714 -0.44095500000000026
4.640714 -0.44179449999999865
4.641714 -0.4426254999999985
4.642715 -0.44344650000000035
4.643714 -0.44425800000000226
4.644714 -0.4450630000000003
4.645714 -0.4458579999999977
4.646714 -0.446642000000001
4.647714 -0.44741750000000036
4.648714 -0.4481840000000004
4.649714 -0.4489425
4.650714 -0.4496909999999988
4.651714 -0.4504270000000015
4.652714 -0.45115450000000024
4.653714 -0.4518729999999997
4.654714 -0.45258049999999966
4.655715 -0.45327799999999896
4.656714 -0.45396600000000104
4.657714 -0.4546439999999997
4.658714 -0.4553104999999982
4.659714 -0.4559649999999986
4.660714 -0.45660999999999896
4.661714 -0.45724450000000066
4.662714 -0.4578670000000016
4.663714 -0.4584815000000018
4.664714 -0.45908400000000127
4.665714 -0.45967449999999993
4.666714 -0.4602535000000011
4.667714 -0.46082149999999744
4.668715 -0.4613774999999984
4.669714 -0.4619215000000039
4.670714 -0.4624540000000012
4.671714 -0.4629749999999957
4.672714 -0.4634840000000001
4.673714 -0.4639820000000051
4.674714 -0.46446849999999645
4.675714 -0.46493949999999556
4.676714 -0.4654020000000015
4.677714 -0.46585350000000253
4.678714 -0.4662869999999997
4.679714 -0.4667089999999994
4.680714 -0.4671195000000017
4.681714 -0.46751799999999766
4.682714 -0.4679019999999975
4.683714 -0.4682720000000044
4.684714 -0.4686329999999984
4.685714 -0.46897899999999826
4.686714 -0.46931100000000525
4.687714 -0.4696280000000016
4.688715 -0.46993049999999637
4.689714 -0.47022199999999714
4.690714 -0.4705015000000024
4.691714 -0.4707660000000027
4.692714 -0.47101649999999917
4.693714 -0.47125199999999595
4.694714 -0.4714730000000019
4.695714 -0.47168000000000426
4.696714 -0.471871999999996
4.697714 -0.47204949999999685
4.698714 -0.47221299999999955
4.699714 -0.47236099999999903
4.700714 -0.4724945000000023
4.701715 -0.4726144999999998
4.702714 -0.4727160000000008
4.703714 -0.4728035000000036
4.704714 -0.472879499999998
4.705714 -0.47293699999999594
4.706714 -0.4729780000000002
4.707714 -0.47300700000000356
4.708714 -0.4730214999999999
4.709714 -0.473018999999999
4.710714 -0.47299849999999954
4.711714 -0.4729604999999996
4.712714 -0.4729080000000034
4.713714 -0.47284100000000007
4.714714 -0.47275649999999625
4.715714 -0.4726579999999995
4.716714 -0.47254450000000303
4.717714 -0.47241050000000184
4.718714 -0.47225900000000004
4.719714 -0.47209299999999654
4.720714 -0.4719130000000002
4.721714 -0.4717149999999999
4.722714 -0.47149650000000026
4.723714 -0.47126400000000224
4.724714 -0.47101649999999917
4.725714 -0.47074850000000207
4.726714 -0.4704634999999971
4.727714 -0.47016349999999774
4.728714 -0.4698435000000025
4.729714 -0.4695060000000012
4.730714 -0.4691535000000003
4.731714 -0.468780999999998
4.732714 -0.46839149999999846
4.733714 -0.46798400000000046
4.734715 -0.4675584999999985
4.735714 -0.4671165000000028
4.736714 -0.4666540000000023
4.737714 -0.4661764999999967
4.738714 -0.46568150000000136
4.739714 -0.4651635000000004
4.740714 -0.46462799999999876
4.741714 -0.464078000000001
4.742714 -0.4635079999999963
4.743714 -0.46291699999999975
4.744714 -0.46230850000000256
4.745714 -0.46168249999999944
4.746714 -0.46103650000000035
4.747715 -0.4603704999999998
4.748714 -0.4596865000000007
4.749714 -0.4589845000000032
4.750714 -0.4582629999999967
4.751714 -0.45752399999999516
4.752714 -0.4567640000000016
4.753714 -0.4559845000000047
4.754714 -0.4551869999999984
4.755714 -0.454368999999998
4.756714 -0.4535310000000018
4.757714 -0.4526750000000015
4.758714 -0.45179899999999984
4.759714 -0.4509024999999989
4.760714 -0.44998900000000064
4.761714 -0.4490549999999977
4.762714 -0.4480999999999973
4.763714 -0.4471250000000009
4.764714 -0.44612949999999973
4.765714 -0.4451140000000025
4.766714 -0.44407800000000053
4.767715 -0.44302399999999453
4.768714 -0.4419509999999994
4.769714 -0.4408590000000044
4.770714 -0.4397449999999996
4.771714 -0.4386050000000012
4.772714 -0.4374500000000085
4.773714 -0.43627999999999983
4.774714 -0.43507999999999175
4.775714 -0.4338599999999986
4.776714 -0.432630000000002
4.777714 -0.43137499999999684
4.778714 -0.4300900000000032
4.779714 -0.4287900000000044
4.780715 -0.4274800000000022
4.781714 -0.42614000000000063
4.782714 -0.4247749999999905
4.783714 -0.42338999999999527
4.784714 -0.42198500000000405
4.785714 -0.42056999999999856
4.786714 -0.4191250000000046
4.787714 -0.4176600000000037
4.788714 -0.4161799999999978
4.789714 -0.41467000000000326
4.790714 -0.41314500000000365
4.791714 -0.4115999999999972
4.792714 -0.4100349999999948
4.793715 -0.4084499999999964
4.794714 -0.4068349999999986
4.795714 -0.4052000000000049
4.796714 -0.40355499999999683
4.797714 -0.401885000000002
4.798714 -0.4001900000000095
4.799714 -0.39847499999999925
4.800714 -0.3967399999999931
4.801714 -0.39498500000000175
4.802714 -0.3932050000000019
4.803714 -0.391409999999997
4.804714 -0.3895900000000052
4.805714 -0.3877400000000032
4.806714 -0.385874999999996
4.807714 -0.38399999999999634
4.808714 -0.38209499999999724
4.809714 -0.3801650000000005
4.810714 -0.37821499999999686
4.811714 -0.3762399999999956
4.812714 -0.37425
4.813715 -0.3722449999999993
4.814714 -0.370215000000001
4.815714 -0.36815500000000323
4.816714 -0.3660749999999987
4.817714 -0.36397499999999816
4.818714 -0.36186000000000335
4.819714 -0.35972
4.820714 -0.35754999999999726
4.821714 -0.35537000000000196
4.822714 -0.3531699999999999
4.823714 -0.35093999999999836
4.824714 -0.34868500000001
4.825714 -0.34641500000000575
4.826715 -0.3441299999999963
4.827714 -0.34182000000000007
4.828714 -0.33948499999999526
4.829714 -0.3371249999999928
4.830714 -0.33474500000000523
4.831714 -0.33235000000000164
4.832714 -0.32993500000000214
4.833714 -0.32749000000000317
4.834714 -0.32502999999999915
4.835714 -0.32255500000000087
4.836714 -0.3200499999999923
4.837714 -0.3175199999999969
4.838714 -0.3149750000000073
4.839714 -0.31240999999999997
4.840714 -0.30981999999999493
4.841714 -0.3072149999999957
4.842714 -0.3045849999999987
4.843714 -0.3019250000000024
4.844714 -0.2992550000000026
4.845714 -0.2965699999999977
4.846714 -0.2938550000000043
4.847714 -0.2911200000000041
4.848714 -0.28836999999999874
4.849714 -0.28559000000000484
4.850714 -0.28278999999999327
4.851714 -0.27998
4.852714 -0.2771400000000073
4.853714 -0.27428499999999867
4.854714 -0.2714149999999958
4.855714 -0.26850999999999176
4.856714 -0.2655900000000043
4.857714 -0.2626500000000101
4.858714 -0.2596899999999982
4.859715 -0.256714999999992
4.860714 -0.25371499999999897
4.861714 -0.2507000000000008
4.862714 -0.24766499999999586
4.863714 -0.24460000000000237
4.864714 -0.24152000000000373
4.865714 -0.2384199999999983
4.866714 -0.23529999999999687
4.867714 -0.23215999999999948
4.868714 -0.22900000000000612
4.869714 -0.22582499999999678
4.870714 -0.2226199999999989
4.871714 -0.21939500000000503
4.872715 -0.2161549999999952
4.873714 -0.21289500000000028
4.874714 -0.2096149999999985
4.875714 -0.20632000000000245
4.876714 -0.2030049999999996
4.877714 -0.19966499999999904
4.878714 -0.1963050000000025
4.879714 -0.19293000000000088
4.880714 -0.18953000000000156
4.881714 -0.18611499999999712
4.882714 -0.1826799999999967
4.883714 -0.1792199999999986
4.884714 -0.17575000000000793
4.885714 -0.17225499999999788
4.886714 -0.1687399999999919
4.887714 -0.16521000000000244
4.888714 -0.1616600000000062
4.889714 -0.1580900000000031
4.890714 -0.1544999999999932
4.891714 -0.15090000000000156
4.892715 -0.1472750000000014
4.893714 -0.14362499999999273
4.894714 -0.1399650000000023
4.895714 -0.1362850000000051
4.896714 -0.13258500000000104
4.897714 -0.1288700000000027
4.898714 -0.12513499999999758
4.899714 -0.12137999999999646
4.900714 -0.11761500000000277
4.901714 -0.11383000000000226
4.902714 -0.11002499999999493
4.903714 -0.10620000000000247
4.904714 -0.10236000000000489
4.905715 -0.09850999999999306
4.906714 -0.0946399999999961
4.907714 -0.09075500000000486
4.908714 -0.0868500000000068
4.909714 -0.08292000000000022
4.910714 -0.07898000000000106
4.911714 -0.0750299999999985
4.912714 -0.07105999999999996
4.913714 -0.0670749999999963
4.914714 -0.06306999999999667
4.915714 -0.05905000000000277
4.916714 -0.05501500000000374
4.917714 -0.05096499999999961
4.918715 -0.04690499999999206
4.919714 -0.04282499999999938
4.920714 -0.038730000000001576
4.921714 -0.034625000000000364
4.922714 -0.03051000000000659
4.923714 -0.02637000000000429
4.924714 -0.022214999999996873
4.925714 -0.018054999999998593
4.926714 -0.013874999999993493
4.927714 -0.00967999999999412
4.928714 -0.0054800000000038845
4.929714 -0.0012649999999976916
4.930714 0.0029749999999953425
4.931714 0.007224999999991787
4.932714 0.011480000000000778
4.933714 0.015750000000004042
4.934714 0.020040000000003284
4.935714 0.024339999999995095
4.936714 0.028650000000001157
4.937714 0.03296999999999979
4.938715 0.03730499999999269
4.939714 0.04165500000000155
4.940714 0.046015000000002984
4.941714 0.050384999999996974
4.942714 0.05477000000000693
4.943714 0.05917500000000202
4.944714 0.06357999999999711
4.945714 0.06799500000000645
4.946714 0.07243000000000094
4.947714 0.07686999999999711
4.948714 0.0813199999999967
4.949714 0.08578500000000142
4.950714 0.09025999999999869
4.951715 0.09473999999999767
4.952714 0.09923000000000007
4.953714 0.10373999999999843
4.954714 0.1082549999999985
4.955714 0.11277500000000029
4.956714 0.11731000000000719
4.957714 0.12185999999999751
4.958714 0.1264099999999987
4.959714 0.13097000000000325
4.960714 0.13554999999999295
4.961714 0.14013000000000436
4.962714 0.14471500000000662
4.963714 0.14931499999999231
4.964714 0.15392500000000311
4.965714 0.15854000000000476
4.966714 0.16315999999999725
4.967714 0.16779000000000402
4.968714 0.17242999999999253
4.969714 0.17707499999999354
4.970714 0.18173000000000886
4.971714 0.18639000000000416
4.972714 0.19105500000000117
4.973714 0.1957300000000016
4.974714 0.2004149999999946
4.975714 0.20510500000000012
4.976714 0.20979999999999654
4.977714 0.21449499999999294
4.978714 0.2191950000000019
4.979714 0.2239100000000051
4.980714 0.2286249999999975
4.981714 0.2333400000000007
4.982714 0.23807000000000905
4.983714 0.2428049999999974
4.984715 0.2475349999999949
4.985714 0.2522749999999958
4.986714 0.2570250000000001
4.987714 0.2617700000000027
4.988714 0.2665249999999979
4.989714 0.27128500000000566
4.990714 0.27604000000000084
4.991714 0.2808049999999994
4.992714 0.285569999999998
4.993714 0.2903399999999983
4.994714 0.2951150000000003
4.995714 0.2998850000000006
4.996714 0.3046650000000043
4.997715 0.3094449999999972
4.998714 0.31421999999999917
4.999714 0.3190050000000046
5.000714 0.32379500000000083
5.001714 0.32857999999999543
5.002714 0.33336500000000086
5.003714 0.3381549999999971
5.004714 0.3429449999999934
5.005714 0.3477350000000005
5.006714 0.3525250000000076
5.007714 0.3573150000000039
5.008714 0.3621100000000019
5.009714 0.3669100000000015
5.010714 0.3716999999999978
5.011714 0.3764849999999924
5.012714 0.3812749999999995
5.013714 0.3860700000000083
5.014714 0.39085999999999377
5.015714 0.39563999999999744
5.016714 0.40043500000000626
5.017715 0.40522500000000256
5.018714 0.4099999999999937
5.019714 0.4147849999999991
5.020714 0.41957000000000455
5.021714 0.4243449999999957
5.022714 0.42911499999999597
5.023714 0.433889999999998
5.024714 0.4386600000000091
5.025714 0.44342500000000773
5.026714 0.4481899999999954
5.027714 0.4529450000000015
5.028714 0.45769499999999497
5.029714 0.46244999999999015
5.030715 0.4672000000000053
5.031714 0.4719400000000062
5.032714 0.4766749999999946
5.033714 0.4814050000000029
5.034714 0.4861300000000095
5.035714 0.4908499999999928
5.036714 0.495564999999996
5.037714 0.5002700000000067
5.038714 0.5049749999999956
5.039714 0.5096699999999921
5.040714 0.5143600000000084
5.041714 0.5190450000000014
5.042714 0.523719999999991
5.043715 0.5283849999999989
5.044714 0.5330400000000033
5.045714 0.5376950000000077
5.046714 0.5423399999999979
5.047714 0.5469749999999955
5.048714 0.5516000000000006
5.049714 0.5562150000000022
5.050714 0.5608250000000022
5.051714 0.5654249999999987
5.052714 0.570010000000001
5.053714 0.5745849999999999
5.054714 0.579154999999997
5.055714 0.5837150000000015
5.056714 0.5882549999999993
5.057714 0.5927899999999954
5.058714 0.5973200000000006
5.059714 0.601825000000008
5.060714 0.606325000000003
5.061714 0.6108199999999963
5.062714 0.6152999999999953
5.063715 0.6197700000000017
5.064714 0.6242149999999996
5.065714 0.6286464999999972
5.066714 0.6330765000000008
5.067714 0.6374905000000033
5.068714 0.6418880000000012
5.069714 0.6462734999999984
5.070714 0.6506450000000027
5.071714 0.6550024999999977
5.072714 0.6593445000000007
5.073714 0.6636750000000007
5.074714 0.6679884999999982
5.075714 0.6722834999999991
5.076715 0.6765679999999986
5.077714 0.6808380000000019
5.078714 0.6850865000000044
5.079714 0.6893209999999977
5.080714 0.6935414999999983
5.081714 0.6977440000000001
5.082714 0.7019290000000015
5.083714 0.7060970000000003
5.084714 0.7102499999999995
5.085714 0.7143854999999981
5.086714 0.7185004999999972
5.087714 0.7225984999999994
5.088714 0.7266819999999997
5.089714 0.7307450000000006
5.090714 0.7347875000000023
5.091714 0.7388119999999999
5.092714 0.7428199999999984
5.093714 0.7468105000000017
5.094714 0.7507794999999989
5.095714 0.7547259999999991
5.096714 0.7586555000000024
5.097714 0.7625640000000027
5.098714 0.7664525000000015
5.099714 0.7703204999999957
5.100714 0.7741674999999978
5.101714 0.777994500000004
5.102714 0.7817989999999971
5.103714 0.7855824999999981
5.104714 0.7893450000000019
5.105714 0.793088000000002
5.106714 0.7968050000000032
5.107714 0.8004979999999974
5.108714 0.8041734999999963
5.109715 0.8078264999999983
5.110714 0.8114530000000034
5.111714 0.8150555000000013
5.112714 0.8186379999999978
5.113714 0.8221974999999995
5.114714 0.8257310000000021
5.115714 0.8292410000000009
5.116714 0.8327274999999962
5.117714 0.8361880000000032
5.118714 0.8396225
5.119714 0.8430334999999989
5.120714 0.8464205000000012
5.121714 0.8497849999999961
5.122715 0.8531235000000026
5.123714 0.8564325000000024
5.124714 0.8597184999999964
5.125714 0.8629779999999988
5.126714 0.866211500000002
5.127714 0.8694190000000008
5.128714 0.8725999999999969
5.129714 0.8757545000000015
5.130714 0.8788805000000007
5.131714 0.8819829999999961
5.132714 0.8850560000000011
5.133714 0.8881005000000032
5.134714 0.8911185000000001
5.135714 0.8941089999999987
5.136714 0.8970719999999985
5.137714 0.9000054999999998
5.138714 0.9029110000000019
5.139714 0.9057880000000013
5.140714 0.9086365000000006
5.141714 0.9114565
5.142715 0.9142454999999985
5.143714 0.9170065000000007
5.144714 0.9197380000000014
5.145714 0.9224384999999984
5.146714 0.9251104999999984
5.147714 0.9277515000000002
5.148714 0.9303619999999991
5.149714 0.9329420000000007
5.150714 0.9354915000000023
5.151714 0.9380109999999988
5.152714 0.9404979999999982
5.153714 0.9429520000000016
5.154714 0.9453765000000012
5.155715 0.9477694999999993
5.156714 0.950129499999999
5.157714 0.9524574999999992
5.158714 0.9547525000000011
5.159714 0.9570155000000009
5.160714 0.9592454999999996
5.161714 0.9614429999999995
5.162714 0.9636075
5.163714 0.9657380000000005
5.164714 0.9678349999999996
5.165714 0.9698979999999987
5.166714 0.9719275000000005
5.167714 0.9739235000000006
5.168715 0.9758840000000001
5.169714 0.9778100000000006
5.170714 0.9797020000000002
5.171714 0.9815584999999993
5.172714 0.9833799999999994
5.173714 0.9851662999999998
5.174714 0.9869169500000003
5.175714 0.9886316500000002
5.176714 0.9903106
5.177714 0.9919536999999999
5.178714 0.9935605499999998
5.179714 0.9951311
5.180714 0.9966652000000001
5.181714 0.9981627499999998
5.182714 0.999623465
5.183714 1.001047235
5.184714 1.0024340349999998
5.185714 1.0037837150000002
5.186714 1.00509615
5.187714 1.00637125
5.188715 1.0076088499999998
5.189714 1.0088087999999997
5.190714 1.0099709
5.191714 1.01109505
5.192714 1.0121814
5.193714 1.0132294499999999
5.194714 1.0142394000000003
5.195714 1.015211
5.196714 1.0161439999999997
5.197714 1.0170394999999999
5.198714 1.0178959999999995
5.199714 1.0187125000000006
5.200714 1.019491
5.201715 1.0202310000000003
5.202714 1.0209320000000006
5.203714 1.0215935
5.204714 1.0222149999999994
5.205714 1.0227969999999995
5.206714 1.0233400000000008
5.207714 1.023844000000001
5.208714 1.0243079999999996
5.209714 1.0247324999999987
5.210714 1.0251169999999992
5.211714 1.0254605000000008
5.212714 1.025763000000001
5.213714 1.0260264999999997
5.214714 1.0262504999999993
5.215714 1.0264324999999983
5.216714 1.0265735000000016
5.217714 1.0266755000000005
5.218714 1.0267354999999991
5.219714 1.0267540000000013
5.220714 1.0267319999999995
5.221714 1.026667999999998
5.222714 1.0265635000000006
5.223714 1.0264180000000023
5.224714 1.0262299999999998
5.225714 1.0260014999999993
5.226714 1.0257309999999988
5.227714 1.0254185000000007
5.228714 1.0250645000000003
5.229714 1.0246670000000002
5.230714 1.0242280000000006
5.231714 1.0237459999999967
5.232714 1.0232234999999974
5.233714 1.0226595000000014
5.234715 1.0220510000000043
5.235714 1.021401500000003
5.236714 1.020709499999998
5.237714 1.0199729999999971
5.238714 1.0191954999999977
5.239714 1.0183780000000007
5.240714 1.0175165000000008
5.241714 1.0166085000000022
5.242714 1.0156594999999995
5.243714 1.0146699999999962
5.244714 1.0136339999999995
5.245714 1.0125569999999988
5.246714 1.0114370000000017
5.247715 1.0102730000000015
5.248714 1.0090674999999993
5.249714 1.0078190000000007
5.250714 1.0065270000000026
5.251714 1.005191000000001
5.252714 1.0038115000000003
5.253714 1.0023879999999963
5.254714 1.0009245000000002
5.255714 0.9994170000000011
5.256714 0.9978625000000001
5.257714 0.9962675000000037
5.258714 0.9946289999999969
5.259714 0.9929474999999991
5.260714 0.9912240000000013
5.261714 0.9894544999999974
5.262714 0.9876444999999981
5.263714 0.9857900000000033
5.264714 0.9838900000000005
5.265714 0.9819489999999989
5.266714 0.9799665000000004
5.267715 0.9779410000000004
5.268714 0.9758690000000018
5.269714 0.9737559999999991
5.270714 0.9716025000000008
5.271714 0.9694020000000007
5.272714 0.9671579999999955
5.273714 0.9648704999999961
5.274714 0.9625420000000032
5.275714 0.9601705000000034
5.276714 0.9577550000000004
5.277714 0.9552980000000006
5.278714 0.9527954999999984
5.279714 0.9502489999999985
5.280715 0.9476609999999963
5.281714 0.9450334999999949
5.282714 0.9423605000000015
5.283714 0.9396405000000064
5.284714 0.9368799999999997
5.285714 0.9340749999999972
5.286714 0.9312300000000029
5.287714 0.9283450000000057
5.288714 0.9254100000000024
5.289714 0.9224299999999944
5.290714 0.9194099999999946
5.291714 0.9163550000000045
5.292714 0.9132500000000081
5.293715 0.9100999999999965
5.294714 0.9069099999999929
5.295714 0.9036749999999957
5.296714 0.9004000000000064
5.297714 0.8970750000000002
5.298714 0.8937199999999945
5.299714 0.8903250000000078
5.300714 0.8868750000000023
5.301714 0.8833799999999922
5.302714 0.8798500000000027
5.303714 0.8762750000000088
5.304714 0.8726599999999904
5.305714 0.8690049999999907
5.306714 0.8653000000000067
5.307714 0.8615599999999999
5.308714 0.8577800000000011
5.309714 0.8539550000000087
5.310714 0.8500850000000008
5.311714 0.8461750000000011
5.312714 0.8422249999999986
5.313715 0.8382349999999931
5.314714 0.8341999999999942
5.315714 0.8301200000000014
5.316714 0.8260050000000076
5.317714 0.8218500000000002
5.318714 0.8176550000000008
5.319714 0.8134199999999987
5.320714 0.8091399999999921
5.321714 0.8048250000000059
5.322714 0.8004650000000045
5.323714 0.7960650000000004
5.324714 0.791629999999995
5.325714 0.787149999999996
5.326715 0.782630000000005
5.327714 0.7780700000000005
5.328714 0.7734749999999948
5.329714 0.7688449999999989
5.330714 0.7641650000000076
5.331714 0.7594450000000027
5.332714 0.7546949999999983
5.333714 0.7499000000000003
5.334714 0.7450700000000013
5.335714 0.7402050000000011
5.336714 0.7352899999999948
5.337714 0.7303449999999999
5.338714 0.7253600000000021
5.339714 0.7203349999999908
5.340714 0.7152800000000017
5.341714 0.7101850000000098
5.342714 0.7050549999999952
5.343714 0.6998799999999977
5.344714 0.6946649999999975
5.345714 0.6894199999999979
5.346714 0.6841450000000097
5.347714 0.678829999999997
5.348714 0.6734749999999924
5.349714 0.6680849999999975
5.350714 0.6626600000000016
5.351714 0.6571950000000027
5.352714 0.6516950000000029
5.353714 0.6461700000000054
5.354714 0.6406000000000033
5.355714 0.6349899999999985
5.356714 0.6293599999999977
5.357714 0.623689999999994
5.358714 0.6179799999999984
5.359715 0.6122400000000034
5.360714 0.6064649999999966
5.361714 0.6006549999999994
5.362714 0.5948100000000012
5.363714 0.5889350000000035
5.364714 0.5830250000000048
5.365714 0.5770799999999942
5.366714 0.571104999999995
5.367714 0.5651000000000072
5.368714 0.5590550000000057
5.369714 0.5529799999999941
5.370714 0.5468799999999957
5.371714 0.5407400000000052
5.372715 0.5345749999999955
5.373714 0.5283749999999954
5.374714 0.5221400000000052
5.375714 0.5158800000000063
5.376714 0.5095849999999955
5.377714 0.5032599999999963
5.378714 0.4969099999999993
5.379714 0.4905300000000029
5.380714 0.48411500000000546
5.381714 0.47767499999999946
5.382714 0.4712099999999958
5.383714 0.46470500000000015
5.384714 0.4581750000000068
5.385714 0.4516249999999959
5.386714 0.44503499999999296
5.387714 0.4384250000000049
5.388714 0.4317900000000083
5.389714 0.4251249999999906
5.390714 0.41843999999999865
5.391714 0.4117200000000056
5.392715 0.4049749999999932
5.393714 0.3982049999999939
5.394714 0.3914050000000061
5.395714 0.3845900000000024
5.396714 0.3777449999999992
5.397714 0.3708700000000075
5.398714 0.36397499999999816
5.399714 0.35705499999999113
5.400714 0.35011499999999895
5.401714 0.34314500000000736
5.402714 0.33615499999999815
5.403714 0.3291449999999929
5.404714 0.3221049999999992
5.405715 0.31504000000000776
5.406714 0.30796000000000034
5.407714 0.30085499999999527
5.408714 0.29372000000000165
5.409714 0.28657000000000293
5.410714 0.27940499999999907
5.411714 0.27221499999999754
5.412714 0.2649999999999983
5.413714 0.25777000000000483
5.414714 0.2505150000000028
5.415714 0.24323499999999226
5.416714 0.235945
5.417714 0.2286350000000009
5.418715 0.22130000000000413
5.419714 0.21395000000000225
5.420714 0.20657500000000267
5.421714 0.1991899999999997
5.422714 0.1917899999999916
5.423714 0.1843600000000058
5.424714 0.17691500000000404
5.425714 0.1694549999999972
5.426714 0.16197499999999432
5.427714 0.1544849999999989
5.428714 0.14697500000000752
5.429714 0.13944499999999846
5.430714 0.13190999999999853
5.431714 0.12435500000000264
5.432714 0.11678500000000162
5.433714 0.1091999999999955
5.434714 0.1015999999999951
5.435714 0.09398500000000043
5.436714 0.08635500000000063
5.437714 0.07871999999999914
5.438715 0.07107500000000508
5.439714 0.06341000000000419
5.440714 0.055724999999996486
5.441714 0.04803499999999793
5.442714 0.040339999999997656
5.443714 0.0326250000000014
5.444714 0.024900000000001744
5.445714 0.017164999999998674
5.446714 0.009425000000004742
5.447714 0.0016799999999982627
5.448714 -0.006085000000004195
5.449714 -0.013854999999997515
5.450714 -0.021630000000003383
5.451715 -0.029420000000003523
5.452714 -0.03720999999999282
5.453714 -0.04500999999999637
5.454714 -0.052820000000003337
5.455714 -0.06062999999999945
5.456714 -0.06844999999999898
5.457714 -0.07627500000000022
5.458714 -0.08410500000000315
5.459714 -0.09193999999999695
5.460714 -0.09978000000000331
5.461714 -0.10761999999999881
5.462714 -0.11546499999999602
5.463714 -0.12331500000000578
5.464714 -0.13116999999999557
5.465714 -0.13902999999999788
5.466714 -0.14689000000000021
5.467714 -0.15474500000000083
5.468714 -0.16260000000000147
5.469714 -0.17046999999999635
5.470714 -0.17833500000000038
5.471714 -0.18619500000000272
5.472714 -0.19405500000000503
5.473714 -0.20191999999999824
5.474714 -0.20978999999999312
5.475714 -0.21765000000000628
5.476714 -0.22551000000000862
5.477714 -0.2333700000000001
5.478714 -0.2412299999999916
5.479714 -0.2490849999999922
5.480714 -0.25693500000000197
5.481714 -0.2647850000000009
5.482714 -0.2726299999999981
5.483714 -0.28047000000000444
5.484715 -0.28830499999999826
5.485714 -0.2961350000000012
5.486714 -0.30397000000000585
5.487714 -0.3117899999999945
5.488714 -0.3196000000000015
5.489714 -0.3274149999999993
5.490714 -0.33521500000000287
5.491714 -0.3430150000000064
5.492714 -0.3508099999999974
5.493714 -0.35858999999999414
5.494714 -0.366365
5.495714 -0.37413000000000246
5.496714 -0.38188500000000153
5.497715 -0.38963499999999884
5.498714 -0.39737499999999276
5.499714 -0.4050950000000016
5.500714 -0.41281499999999954
5.501714 -0.4205200000000032
5.502714 -0.4282150000000035
5.503714 -0.4359099999999929
5.504714 -0.44357500000000466
5.505714 -0.4512350000000038
5.506714 -0.4588849999999996
5.507714 -0.4665149999999994
5.508714 -0.47413999999999745
5.509714 -0.4817449999999996
5.510714 -0.4893399999999983
5.511714 -0.4969200000000027
5.512714 -0.5044800000000003
5.513714 -0.5120250000000036
5.514714 -0.5195550000000019
5.515714 -0.5270749999999966
5.516714 -0.5345749999999955
5.517715 -0.5420549999999983
5.518714 -0.5495150000000052
5.519714 -0.5569599999999961
5.520714 -0.5643899999999927
5.521714 -0.5718000000000043
5.522714 -0.579190000000009
5.523714 -0.5865649999999977
5.524714 -0.5939249999999922
5.525714 -0.601254999999998
5.526714 -0.6085650000000079
5.527714 -0.6158550000000003
5.528714 -0.6231249999999965
5.529714 -0.630370000000006
5.530715 -0.6375949999999977
5.531714 -0.6448049999999953
5.532714 -0.6519850000000043
5.533714 -0.6591400000000047
5.534714 -0.66628
5.535714 -0.6733949999999976
5.536714 -0.6804799999999959
5.537714 -0.6875499999999999
5.538714 -0.6945850000000028
5.539714 -0.7015999999999989
5.540714 -0.708594999999999
5.541714 -0.715550000000007
5.542714 -0.7224899999999992
5.543715 -0.729399999999992
5.544714 -0.7362799999999963
5.545714 -0.7431400000000046
5.546714 -0.7499700000000026
5.547714 -0.756775000000003
5.548714 -0.7635450000000021
5.549714 -0.7702849999999912
5.550714 -0.7770000000000042
5.551714 -0.7836900000000088
5.552714 -0.7903449999999904
5.553714 -0.7969699999999944
5.554714 -0.8035700000000009
5.555714 -0.8101300000000043
5.556714 -0.8166649999999994
5.557714 -0.823169999999995
5.558714 -0.8296400000000004
5.559714 -0.8360750000000047
5.560714 -0.8424799999999988
5.561714 -0.8488549999999934
5.562714 -0.8551900000000069
5.563715 -0.8615050000000029
5.564714 -0.867779999999996
5.565714 -0.8740099999999954
5.566714 -0.8802149999999971
5.567714 -0.8863850000000086
5.568714 -0.8925150000000064
5.569714 -0.8986099999999924
5.570714 -0.9046699999999989
5.571714 -0.9106950000000043
5.572714 -0.9166849999999979
5.573714 -0.9226349999999992
5.574714 -0.9285499999999997
5.575714 -0.9344249999999974
5.576715 -0.9402650000000047
5.577714 -0.9460649999999985
5.578714 -0.9518149999999969
5.579714 -0.9575350000000068
5.580714 -0.9632200000000045
5.581714 -0.9688649999999996
5.582714 -0.9744599999999994
5.583714 -0.9800149999999964
5.584714 -0.985539999999994
5.585714 -0.9910150000000069
5.586714 -0.9964500000000064
5.587714 -1.001844999999992
5.588714 -1.0071899999999931
5.589714 -1.0125000000000042
5.590714 -1.0177750000000032
5.591714 -1.0229949999999943
5.592714 -1.0281750000000045
5.593714 -1.033309999999999
5.594714 -1.0384
5.595714 -1.0434549999999998
5.596714 -1.0484599999999935
5.597714 -1.0534150000000029
5.598714 -1.0583299999999982
5.599714 -1.0632000000000001
5.600714 -1.0680200000000066
5.601714 -1.0727965000000026
5.602714 -1.0775265000000003
5.603714 -1.0822110000000007
5.604714 -1.0868474999999977
5.605714 -1.0914344999999974
5.606714 -1.0959774999999994
5.607714 -1.100474000000003
5.608714 -1.1049179999999994
5.609715 -1.1093159999999955
5.610714 -1.1136670000000004
5.611714 -1.1179655000000035
5.612714 -1.1222174999999974
5.613714 -1.1264199999999993
5.614714 -1.130570500000003
5.615714 -1.1346739999999995
5.616714 -1.1387279999999984
5.617714 -1.1427299999999991
5.618714 -1.146681999999999
5.619714 -1.1505849999999997
5.620714 -1.1544354999999986
5.621714 -1.1582335000000015
5.622715 -1.1619790000000025
5.623714 -1.165672000000002
5.624714 -1.1693165
5.625714 -1.1729079999999987
5.626714 -1.1764434999999989
5.627714 -1.1799304999999973
5.628714 -1.1833649999999998
5.629714 -1.1867435000000037
5.630714 -1.1900669999999998
5.631714 -1.1933384999999974
5.632714 -1.196557499999999
5.633714 -1.199721
5.634714 -1.2028295000000042
5.635714 -1.2058819999999988
5.636714 -1.2088829999999986
5.637714 -1.2118315000000024
5.638714 -1.2147209999999977
5.639714 -1.2175555000000016
5.640714 -1.220335000000003
5.641714 -1.2230564999999975
5.642715 -1.2257254999999958
5.643714 -1.2283389999999992
5.644714 -1.230894000000003
5.645714 -1.2333925000000021
5.646714 -1.235835999999999
5.647714 -1.2382224999999987
5.648714 -1.240552000000001
5.649714 -1.2428254999999995
5.650714 -1.2450404999999987
5.651714 -1.2471965000000003
5.652714 -1.2492960000000002
5.653714 -1.2513395000000014
5.654714 -1.2533260000000002
5.655715 -1.2552539999999994
5.656714 -1.2571240000000001
5.657714 -1.2589354999999989
5.658714 -1.2606894999999996
5.659714 -1.2623859999999998
5.660714 -1.2640240000000005
5.661714 -1.2656035000000019
5.662714 -1.2671240000000004
5.663714 -1.2685864999999976
5.664714 -1.2699904999999998
5.665714 -1.2713355000000017
5.666714 -1.2726214999999994
5.667714 -1.2738489999999993
5.668715 -1.2750175000000004
5.669714 -1.2761275000000007
5.670714 -1.2771774999999996
5.671714 -1.2781674999999997
5.672714 -1.2790985000000012
5.673714 -1.2799709999999993
5.674714 -1.2807839999999993
5.675714 -1.2815365000000003
5.676714 -1.2822298
5.677714 -1.2828631
5.678714 -1.2834359999999998
5.679714 -1.2839487500000004
5.680714 -1.2844015000000002
5.681714 -1.2847938499999998
5.682714 -1.2851257500000002
5.683714 -1.28539726
5.684714 -1.2856081
5.685714 -1.28575819
5.686714 -1.28584745
5.687714 -1.2858759
5.688715 -1.2858436000000004
5.689714 -1.2857501000000002
5.690714 -1.2855954999999997
5.691714 -1.2853798500000002
5.692714 -1.2851027999999998
5.693714 -1.2847639999999991
5.694714 -1.2843645000000004
5.695714 -1.2839040000000006
5.696714 -1.2833804999999998
5.697714 -1.2827964999999997
5.698714 -1.2821514999999994
5.699714 -1.2814440000000007
5.700714 -1.2806745000000004
5.701715 -1.2798434999999992
5.702714 -1.278952000000001
5.703714 -1.2779989999999994
5.704714 -1.2769830000000002
5.705714 -1.2759059999999993
5.706714 -1.2747679999999986
5.707714 -1.2735675000000006
5.708714 -1.2723045000000002
5.709714 -1.2709804999999998
5.710714 -1.2695950000000011
5.711714 -1.2681484999999997
5.712714 -1.266640999999998
5.713714 -1.265070500000001
5.714714 -1.2634394999999994
5.715714 -1.2617455000000004
5.716714 -1.259990500000001
5.717714 -1.2581760000000006
5.718714 -1.2562990000000007
5.719714 -1.2543609999999978
5.720714 -1.2523624999999985
5.721714 -1.250302
5.722714 -1.2481815000000027
5.723714 -1.246
5.724714 -1.2437554999999967
5.725714 -1.2414505000000022
5.726714 -1.2390864999999993
5.727714 -1.2366624999999978
5.728714 -1.2341770000000036
5.729714 -1.231632999999999
5.730714 -1.2290290000000013
5.731714 -1.2263630000000019
5.732714 -1.2236384999999974
5.733714 -1.2208529999999984
5.734715 -1.2180069999999974
5.735714 -1.2151025000000022
5.736714 -1.2121365000000033
5.737714 -1.2091130000000012
5.738714 -1.2060305000000018
5.739714 -1.2028875
5.740714 -1.1996889999999978
5.741714 -1.1964289999999975
5.742714 -1.1931089999999984
5.743714 -1.1897330000000008
5.744714 -1.1862980000000003
5.745714 -1.182805500000002
5.746714 -1.1792525000000014
5.747715 -1.175640499999998
5.748714 -1.1719734999999978
5.749714 -1.1682485000000016
5.750714 -1.1644645000000022
5.751714 -1.1606224999999966
5.752714 -1.1567229999999982
5.753714 -1.1527650000000005
5.754714 -1.1487515000000024
5.755714 -1.1446800000000028
5.756714 -1.1405499999999984
5.757714 -1.136367499999998
5.758714 -1.1321274999999993
5.759714 -1.1278290000000015
5.760714 -1.1234745
5.761714 -1.1190625000000003
5.762714 -1.1145955000000036
5.763714 -1.110072500000003
5.764714 -1.1054969999999953
5.765714 -1.100872000000001
5.766714 -1.0961780000000005
5.767715 -1.0914299999999992
5.768714 -1.0866400000000027
5.769714 -1.0817849999999951
5.770714 -1.0768800000000032
5.771714 -1.071925000000005
5.772714 -1.066904999999995
5.773714 -1.061839999999992
5.774714 -1.056725000000004
5.775714 -1.0515500000000064
5.776714 -1.046324999999992
5.777714 -1.041045000000002
5.778714 -1.035715000000006
5.779714 -1.030334999999993
5.780715 -1.0248999999999935
5.781714 -1.0194149999999986
5.782714 -1.0138800000000088
5.783714 -1.0082950000000015
5.784714 -1.0026549999999972
5.785714 -0.9969649999999975
5.786714 -0.9912299999999935
5.787714 -0.9854400000000032
5.788714 -0.9796050000000084
5.789714 -0.9737249999999982
5.790714 -0.9677900000000017
5.791714 -0.9618100000000008
5.792714 -0.9557799999999937
5.793715 -0.9497000000000021
5.794714 -0.9435700000000041
5.795714 -0.9374000000000036
5.796714 -0.9311849999999985
5.797714 -0.9249099999999945
5.798714 -0.9186000000000003
5.799714 -0.9122450000000016
5.800714 -0.905834999999995
5.801714 -0.8993899999999981
5.802714 -0.8928950000000059
5.803714 -0.8863499999999966
5.804714 -0.8797649999999954
5.805714 -0.8731300000000096
5.806714 -0.8664600000000012
5.807714 -0.8597449999999989
5.808714 -0.8529800000000014
5.809714 -0.8461799999999918
5.810714 -0.8393299999999979
5.811714 -0.8324450000000029
5.812714 -0.8255200000000049
5.813715 -0.8185450000000007
5.814714 -0.8115299999999939
5.815714 -0.8044750000000058
5.816714 -0.7973750000000024
5.817714 -0.7902399999999979
5.818714 -0.7830650000000016
5.819714 -0.7758450000000007
5.820714 -0.768584999999997
5.821714 -0.7612850000000013
5.822714 -0.7539500000000046
5.823714 -0.7465749999999941
5.824714 -0.7391649999999934
5.825714 -0.7317150000000008
5.826715 -0.7242250000000054
5.827714 -0.7166900000000055
5.828714 -0.7091249999999953
5.829714 -0.7015299999999967
5.830714 -0.693895000000006
5.831714 -0.6862200000000017
5.832714 -0.6784999999999929
5.833714 -0.670759999999999
5.834714 -0.6629850000000039
5.835714 -0.6551649999999936
5.836714 -0.6473199999999963
5.837714 -0.6394300000000055
5.838714 -0.6315100000000043
5.839714 -0.6235699999999965
5.840714 -0.615580000000004
5.841714 -0.607565000000003
5.842714 -0.5995249999999935
5.843714 -0.5914400000000012
5.844714 -0.5833300000000003
5.845714 -0.5751900000000002
5.846714 -0.5670200000000005
5.847714 -0.5588200000000015
5.848714 -0.5505850000000014
5.849714 -0.5423249999999928
5.850714 -0.5340399999999973
5.851714 -0.5257200000000007
5.852714 -0.5173700000000049
5.853714 -0.5090050000000038
5.854714 -0.5006099999999924
5.855714 -0.4921850000000035
5.856714 -0.48373500000000597
5.857714 -0.4752599999999999
5.858714 -0.4667599999999962
5.859715 -0.4582349999999948
5.860714 -0.4496850000000065
5.861714 -0.4411049999999972
5.862714 -0.4325149999999953
5.863714 -0.42390000000000655
5.864714 -0.41525499999999677
5.865714 -0.4065900000000018
5.866714 -0.39791000000000176
5.867714 -0.38920499999999314
5.868714 -0.38047499999999773
5.869714 -0.37172999999999723
5.870714 -0.36295999999999895
5.871714 -0.35417500000000646
5.872715 -0.34537500000000887
5.873714 -0.33655000000000274
5.874714 -0.3277099999999915
5.875714 -0.3188549999999968
5.876714 -0.30997500000000444
5.877714 -0.3010849999999978
5.878714 -0.29217999999999694
5.879714 -0.28325500000000003
5.880714 -0.2743149999999981
5.881714 -0.2653650000000035
5.882714 -0.25640000000000385
5.883714 -0.24741499999999736
5.884714 -0.2384199999999983
5.885714 -0.22940999999999412
5.886714 -0.22038500000000652
5.887714 -0.21135000000000467
5.888714 -0.2023049999999994
5.889714 -0.1932500000000016
5.890714 -0.18419000000000205
5.891714 -0.17510999999999569
5.892715 -0.16600999999999336
5.893714 -0.15692000000000528
5.894714 -0.14782000000000292
5.895714 -0.13870499999999547
5.896714 -0.12957999999999548
5.897714 -0.12044500000000288
5.898714 -0.11131500000000115
5.899714 -0.10217000000000516
5.900714 -0.09301500000000575
5.901714 -0.0838599999999955
5.902714 -0.07469499999999268
5.903714 -0.06553000000000071
5.904714 -0.056365000000008735
5.905715 -0.0471850000000008
5.906714 -0.038009999999994576
5.907714 -0.028829999999997486
5.908714 -0.01964499999999869
5.909714 -0.010459999999999896
5.910714 -0.0012750000000011016
5.911714 0.007909999999997693
5.912714 0.017094999999996488
5.913714 0.026280000000006125
5.914714 0.03547000000000662
5.915714 0.044649999999992876
5.916714 0.05383499999999167
5.917714 0.0630200000000013
5.918715 0.07220000000000923
5.919714 0.08137500000000462
5.920714 0.09055
5.921714 0.09971999999999369
5.922714 0.1088849999999965
5.923714 0.11804500000000845
5.924714 0.127199999999997
5.925714 0.13634999999999473
5.926714 0.14548999999999984
5.927714 0.1546200000000016
5.928714 0.1637500000000033
5.929714 0.1728700000000016
5.930714 0.18198499999999823
5.931714 0.19109000000000226
5.932714 0.2001800000000012
5.933714 0.20927000000000012
5.934714 0.21834499999999393
5.935714 0.22740499999999347
5.936714 0.23645500000000044
5.937714 0.24550499999999656
5.938715 0.25453500000000756
5.939714 0.26355000000000256
5.940714 0.2725599999999959
5.941714 0.28155000000000413
5.942714 0.29052999999999807
5.943714 0.29949499999999774
5.944714 0.30845000000000483
5.945714 0.31738999999999595
5.946714 0.32630500000000023
5.947714 0.3352049999999994
5.948714 0.3440949999999952
5.949714 0.35297500000000925
5.950714 0.361830000000004
5.951715 0.3706649999999918
5.952714 0.37948499999999624
5.953714 0.3882850000000047
5.954714 0.397070000000008
5.955714 0.40583499999999373
5.956714 0.4145799999999943
5.957714 0.42330500000000965
5.958714 0.43200999999999656
5.959714 0.44069499999999834
5.960714 0.4493550000000024
5.961714 0.45799499999999965
5.962714 0.46660999999999925
5.963714 0.4752050000000029
5.964714 0.4837749999999979
5.965714 0.492324999999997
5.966714 0.5008500000000092
5.967714 0.5093450000000005
5.968714 0.5178149999999939
5.969714 0.5262600000000006
5.970714 0.5346850000000004
5.971714 0.5430800000000009
5.972714 0.551445000000002
5.973714 0.5597899999999962
5.974714 0.5681050000000019
5.975714 0.5763849999999957
5.976714 0.5846499999999951
5.977714 0.5928750000000027
5.978714 0.6010649999999983
5.979714 0.6092399999999996
5.980714 0.6173749999999981
5.981714 0.6254799999999973
5.982714 0.6335550000000079
5.983714 0.6416000000000083
5.984715 0.6496099999999967
5.985714 0.6575849999999949
5.986714 0.6655300000000044
5.987714 0.6734400000000021
5.988714 0.6813149999999988
5.989714 0.689159999999996
5.990714 0.6969699999999921
5.991714 0.704740000000007
5.992714 0.712480000000001
5.993714 0.7201799999999922
5.994714 0.7278400000000022
5.995714 0.735470000000002
5.996714 0.7430549999999972
5.997715 0.7506050000000023
5.998714 0.7581200000000062
5.999714 0.7655899999999948
6.000714 0.7730299999999949
6.001714 0.7804200000000104
6.002714 0.787775000000003
6.003714 0.7950949999999948
6.004714 0.8023650000000019
6.005714 0.8095999999999971
6.006714 0.8167899999999987
6.007714 0.8239399999999973
6.008714 0.8310500000000042
6.009714 0.8381150000000065
6.010714 0.8451349999999934
6.011714 0.8521099999999974
6.012714 0.8590449999999987
6.013714 0.8659350000000063
6.014714 0.8727850000000004
6.015714 0.8795849999999991
6.016714 0.886340000000004
6.017715 0.8930549999999954
6.018714 0.8997200000000023
6.019714 0.9063400000000046
6.020714 0.9129100000000007
6.021714 0.9194399999999939
6.022714 0.9259249999999936
6.023714 0.9323549999999962
6.024714 0.9387350000000034
6.025714 0.9450700000000062
6.026714 0.9513649999999951
6.027714 0.9576099999999997
6.028714 0.9637950000000055
6.029714 0.9699349999999959
6.030715 0.9760349999999943
6.031714 0.982075000000005
6.032714 0.9880700000000001
6.033714 0.9940099999999983
6.034714 0.999900000000001
6.035714 1.0057500000000008
6.036714 1.011540000000002
6.037714 1.0172749999999955
6.038714 1.022964999999995
6.039714 1.0286000000000084
6.040714 1.034180000000003
6.041714 1.0397099999999915
6.042714 1.045190000000006
6.043715 1.050615000000002
6.044714 1.0559799999999993
6.045714 1.0612950000000012
6.046714 1.066554999999995
6.047714 1.0717600000000027
6.048714 1.0769100000000025
6.049714 1.0820099999999961
6.050714 1.0870550000000034
6.051714 1.0920349999999994
6.052714 1.0969599999999984
6.053714 1.101835000000002
6.054714 1.1066574999999985
6.055714 1.111418000000004
6.056714 1.1161204999999979
6.057714 1.1207679999999942
6.058714 1.1253549999999992
6.059714 1.129886500000004
6.060714 1.1343595000000037
6.061714 1.138774499999997
6.062714 1.1431314999999993
6.063715 1.1474300000000026
6.064714 1.1516704999999992
6.065714 1.1558500000000007
6.066714 1.1599709999999976
6.067714 1.1640339999999987
6.068714 1.1680359999999994
6.069714 1.1719764999999964
6.070714 1.1758585
6.071714 1.1796800000000007
6.072714 1.1834405000000017
6.073714 1.187142500000003
6.074714 1.190783000000001
6.075714 1.1943599999999979
6.076715 1.1978759999999997
6.077714 1.201332999999999
6.078714 1.2047270000000008
6.079714 1.2080594999999987
6.080714 1.2113304999999983
6.081714 1.2145375000000047
6.082714 1.2176834999999997
6.083714 1.2207689999999982
6.084714 1.2237899999999993
6.085714 1.2267470000000014
6.086714 1.2296425000000002
6.087714 1.2324774999999966
6.088714 1.2352484999999993
6.089714 1.2379515000000028
6.090714 1.240594000000004
6.091714 1.2431729999999985
6.092714 1.245688
6.093714 1.2481384999999983
6.094714 1.2505245
6.095714 1.2528470000000005
6.096714 1.2551024999999976
6.097714 1.2572955000000008
6.098714 1.2594249999999998
6.099714 1.261488000000002
6.100714 1.2634860000000006
6.101714 1.2654184999999982
6.102714 1.2672855000000003
6.103714 1.2690875000000017
6.104714 1.2708244999999998
6.105714 1.272494999999998
6.106714 1.274098500000001
6.107714 1.2756385000000003
6.108714 1.2771109999999983
6.109715 1.2785165000000012
6.110714 1.2798570000000007
6.111714 1.2811304999999997
6.112714 1.2823379999999995
6.113714 1.2834784999999986
6.114714 1.2845530000000014
6.115714 1.2855599999999998
6.116714 1.2864999999999993
6.117714 1.2873745000000014
6.118714 1.288181999999999
6.119714 1.2889219999999992
6.120714 1.2895950000000003
6.121714 1.2902019999999994
6.122715 1.2907420000000007
6.123714 1.2912145000000004
6.124714 1.2916199999999995
6.125714 1.2919585000000002
6.126714 1.2922304999999996
6.127714 1.2924356499999998
6.128714 1.2925737500000003
6.129714 1.2926451500000002
6.130714 1.29264955
6.131714 1.2925869999999995
6.132714 1.2924577499999998
6.133714 1.2922618500000003
6.134714 1.29199921
6.135714 1.2916699
6.136714 1.2912738400000001
6.137714 1.2908112500000002
6.138714 1.2902822500000002
6.139714 1.2896865999999996
6.140714 1.2890244499999999
6.141714 1.2882959500000004
6.142715 1.2875012
6.143714 1.2866401499999995
6.144714 1.2857124999999998
6.145714 1.2847185000000008
6.146714 1.2836585000000005
6.147714 1.2825324999999987
6.148714 1.2813400000000001
6.149714 1.280081
6.150714 1.2787559999999996
6.151714 1.2773655000000006
6.152714 1.2759089999999997
6.153714 1.2743864999999994
6.154714 1.2727970000000015
6.155715 1.2711414999999988
6.156714 1.2694219999999985
6.157714 1.2676365000000018
6.158714 1.2657850000000002
6.159714 1.2638684999999983
6.160714 1.261885499999999
6.161714 1.259836500000001
6.162714 1.2577220000000013
6.163714 1.2555435
6.164714 1.2532999999999983
6.165714 1.2509905
6.166714 1.248616500000002
6.167714 1.246177999999999
6.168715 1.2436739999999997
6.169714 1.2411050000000003
6.170714 1.2384724999999996
6.171714 1.235776500000001
6.172714 1.2330159999999997
6.173714 1.2301895000000018
6.174714 1.2273009999999995
6.175714 1.224348999999999
6.176714 1.2213334999999976
6.177714 1.2182539999999968
6.178714 1.2151110000000007
6.179714 1.2119070000000043
6.180714 1.2086384999999997
6.181714 1.2053089999999953
6.182714 1.2019155000000026
6.183714 1.1984579999999998
6.184714 1.1949419999999977
6.185714 1.191365000000001
6.186714 1.1877245000000032
6.187714 1.1840225000000018
6.188715 1.1802624999999989
6.189714 1.1764409999999978
6.190714 1.1725554999999979
6.191714 1.168609000000003
6.192714 1.1646040000000033
6.193714 1.1605415000000003
6.194714 1.156420499999998
6.195714 1.1522379999999974
6.196714 1.147995
6.197714 1.143693
6.198714 1.1393359999999975
6.199714 1.1349215000000024
6.200714 1.1304455000000038
6.201715 1.1259110000000003
6.202714 1.1213209999999962
6.203714 1.1166729999999963
6.204714 1.1119670000000006
6.205714 1.1072060000000024
6.206714 1.1023860000000012
6.207714 1.0975109999999975
6.208714 1.0925815000000003
6.209714 1.0875930000000005
6.210714 1.0825489999999998
6.211714 1.077452500000003
6.212714 1.072301500000002
6.213714 1.0670919999999962
6.214714 1.0618270000000005
6.215714 1.0565100000000012
6.216714 1.0511369999999927
6.217714 1.045712000000002
6.218714 1.040233000000005
6.219714 1.0347040000000018
6.220714 1.0291250000000032
6.221714 1.0234849999999989
6.222714 1.0177899999999975
6.223714 1.0120450000000007
6.224714 1.0062499999999979
6.225714 1.0004049999999998
6.226714 0.9945050000000044
6.227714 0.9885500000000013
6.228714 0.9825499999999935
6.229714 0.9764949999999994
6.230714 0.9703899999999993
6.231714 0.9642399999999947
6.232714 0.9580350000000037
6.233714 0.9517849999999975
6.234715 0.9454849999999959
6.235714 0.9391350000000097
6.236714 0.9327300000000048
6.237714 0.9262799999999954
6.238714 0.9197899999999941
6.239714 0.9132449999999956
6.240714 0.906650000000002
6.241714 0.9000150000000052
6.242714 0.8933400000000058
6.243714 0.8866099999999986
6.244714 0.8798299999999959
6.245714 0.873015000000003
6.246714 0.8661550000000056
6.247715 0.8592450000000019
6.248714 0.8522949999999955
6.249714 0.8452949999999937
6.250714 0.8382600000000016
6.251714 0.8311800000000051
6.252714 0.8240500000000024
6.253714 0.8168849999999984
6.254714 0.8096799999999917
6.255714 0.8024300000000024
6.256714 0.7951399999999992
6.257714 0.787814999999995
6.258714 0.7804400000000064
6.259714 0.7730299999999949
6.260714 0.7655899999999948
6.261714 0.7581100000000028
6.262714 0.750590000000008
6.263714 0.7430249999999978
6.264714 0.7354249999999974
6.265714 0.7277900000000068
6.266714 0.7201150000000025
6.267715 0.7124099999999989
6.268714 0.7046649999999923
6.269714 0.6968899999999973
6.270714 0.6890800000000012
6.271714 0.681235000000004
6.272714 0.6733550000000057
6.273714 0.6654349999999938
6.274714 0.6574899999999949
6.275714 0.6495100000000059
6.276714 0.6414950000000049
6.277714 0.6334499999999937
6.278714 0.625374999999994
6.279714 0.6172700000000056
6.280715 0.6091300000000055
6.281714 0.6009649999999968
6.282714 0.5927699999999994
6.283714 0.5845450000000028
6.284714 0.5762949999999976
6.285714 0.568010000000002
6.286714 0.5596999999999981
6.287714 0.5513649999999963
6.288714 0.5429950000000044
6.289714 0.534600000000004
6.290714 0.5261849999999967
6.291714 0.5177449999999918
6.292714 0.5092749999999983
6.293715 0.5007800000000071
6.294714 0.49226000000000736
6.295714 0.4837149999999991
6.296714 0.47515499999999666
6.297714 0.46656499999999473
6.298714 0.4579450000000043
6.299714 0.44931000000000876
6.300714 0.4406499999999938
6.301714 0.43196999999999375
6.302714 0.42327499999999946
6.303714 0.4145500000000057
6.304714 0.4058050000000052
6.305714 0.39704499999999954
6.306714 0.38826499999999786
6.307714 0.37946999999999115
6.308714 0.37064999999999754
6.309714 0.36181000000000796
6.310714 0.35296500000000586
6.311714 0.3440949999999952
6.312714 0.3352049999999994
6.313715 0.32630500000000023
6.314714 0.31738999999999595
6.315714 0.30845500000000653
6.316714 0.2995150000000045
6.317714 0.29055499999999573
6.318714 0.28157499999999097
6.319714 0.27259999999999873
6.320714 0.26360499999999965
6.321714 0.25459499999999546
6.322714 0.2455750000000096
6.323714 0.23654500000000944
6.324714 0.22750499999999504
6.325714 0.21846000000000063
6.326715 0.20940000000000109
6.327714 0.20032999999999812
6.328714 0.19125999999999518
6.329714 0.18217999999999968
6.330714 0.17309000000000074
6.331714 0.1639950000000001
6.332714 0.15489499999999778
6.333714 0.14578499999999203
6.334714 0.13667500000000798
6.335714 0.12756500000000223
6.336714 0.11844000000000221
6.337714 0.10931000000000049
6.338714 0.10018999999999133
6.339714 0.09105499999999875
6.340714 0.08192000000000615
6.341714 0.07279000000000443
6.342714 0.063655000000001
6.343714 0.05452499999999928
6.344714 0.045384999999994145
6.345714 0.036244999999999854
6.346714 0.027105000000005562
6.347714 0.01797500000000384
6.348714 0.008844999999991273
6.349714 -0.00029500000000301854
6.350714 -0.009419999999992195
6.351714 -0.018545000000003056
6.352714 -0.02766500000000137
6.353714 -0.03677999999999798
6.354714 -0.04589500000000543
6.355714 -0.05500500000000033
6.356714 -0.06410999999999353
6.357714 -0.07320999999999586
6.358714 -0.08230000000000563
6.359715 -0.09138500000000285
6.360714 -0.10047000000000007
6.361714 -0.10954000000000302
6.362714 -0.11859999999999171
6.363714 -0.12765500000000038
6.364714 -0.13670000000000565
6.365714 -0.14573499999999667
6.366714 -0.15475999999999512
6.367714 -0.16377500000000098
6.368714 -0.17277500000000173
6.369714 -0.1817649999999991
6.370714 -0.19074500000000388
6.371714 -0.19971000000000355
6.372715 -0.2086599999999981
6.373714 -0.21759499999999837
6.374714 -0.22651999999999525
6.375714 -0.23543499999999956
6.376714 -0.24433000000000787
6.377714 -0.2531999999999968
6.378714 -0.26206499999999494
6.379714 -0.27092000000000044
6.380714 -0.2797400000000049
6.381714 -0.2885450000000042
6.382714 -0.2973450000000018
6.383714 -0.306115
6.384714 -0.3148600000000006
6.385714 -0.3235999999999994
6.386714 -0.3323149999999897
6.387714 -0.3410049999999932
6.388714 -0.3496750000000007
6.389714 -0.35832500000000134
6.390714 -0.366955000000006
6.391714 -0.3755550000000005
6.392715 -0.384134999999999
6.393714 -0.3926899999999998
6.394714 -0.4012250000000046
6.395714 -0.4097400000000026
6.396714 -0.41821499999999784
6.397714 -0.42666999999999705
6.398714 -0.435110000000002
6.399714 -0.4435150000000059
6.400714 -0.4518899999999995
6.401714 -0.46023999999999543
6.402714 -0.4685649999999937
6.403714 -0.47686000000000345
6.404714 -0.4851300000000046
6.405715 -0.4933699999999956
6.406714 -0.5015749999999963
6.407714 -0.509760000000001
6.408714 -0.5179100000000046
6.409714 -0.5260200000000055
6.410714 -0.5341150000000012
6.411714 -0.5421799999999976
6.412714 -0.5502000000000002
6.413714 -0.5581900000000035
6.414714 -0.5661499999999966
6.415714 -0.5740800000000011
6.416714 -0.5819799999999954
6.417714 -0.5898399999999977
6.418715 -0.5976700000000007
6.419714 -0.6054649999999917
6.420714 -0.6132250000000032
6.421714 -0.6209500000000029
6.422714 -0.6286349999999998
6.423714 -0.6362850000000064
6.424714 -0.643900000000001
6.425714 -0.6514749999999929
6.426714 -0.6590199999999963
6.427714 -0.6665299999999985
6.428714 -0.6739950000000071
6.429714 -0.681420000000002
6.430714 -0.6888099999999958
6.431714 -0.6961599999999978
6.432714 -0.7034649999999951
6.433714 -0.7107350000000022
6.434714 -0.7179600000000049
6.435714 -0.7251500000000064
6.436714 -0.7322999999999943
6.437714 -0.7393999999999977
6.438715 -0.7464600000000091
6.439714 -0.753479999999996
6.440714 -0.7604550000000001
6.441714 -0.7673849999999998
6.442714 -0.7742799999999983
6.443714 -0.7811250000000014
6.444714 -0.7879199999999984
6.445714 -0.7946750000000034
6.446714 -0.8013800000000021
6.447714 -0.808044999999998
6.448714 -0.8146599999999986
6.449714 -0.8212250000000039
6.450714 -0.8277549999999972
6.451715 -0.8342349999999952
6.452714 -0.8406599999999961
6.453714 -0.8470350000000015
6.454714 -0.8533650000000026
6.455714 -0.8596499999999991
6.456714 -0.8658799999999985
6.457714 -0.8720600000000026
6.458714 -0.8781950000000021
6.459714 -0.8842799999999954
6.460714 -0.8903100000000027
6.461714 -0.8962900000000036
6.462714 -0.9022249999999999
6.463714 -0.9081049999999993
6.464714 -0.9139300000000015
6.465714 -0.9197049999999976
6.466714 -0.9254299999999983
6.467714 -0.9311000000000019
6.468714 -0.9367199999999994
6.469714 -0.9422849999999996
6.470714 -0.947795000000003
6.471714 -0.9532550000000001
6.472714 -0.9586549999999984
6.473714 -0.9640050000000013
6.474714 -0.9693049999999979
6.475714 -0.9745399999999942
6.476714 -0.9797299999999967
6.477714 -0.9848650000000023
6.478714 -0.9899300000000055
6.479714 -0.9949500000000043
6.480714 -0.9999149999999953
6.481714 -1.0048199999999983
6.482714 -1.0096700000000043
6.483714 -1.0144634999999973
6.484715 -1.0192014999999954
6.485714 -1.023881500000003
6.486714 -1.0285060000000046
6.487714 -1.0330724999999994
6.488714 -1.037577499999996
6.489714 -1.042027500000001
6.490714 -1.0464194999999994
6.491714 -1.0507529999999983
6.492714 -1.0550285000000013
6.493714 -1.0592425000000005
6.494714 -1.063399000000002
6.495714 -1.0674965000000007
6.496714 -1.071532999999999
6.497715 -1.0755090000000007
6.498714 -1.0794259999999996
6.499714 -1.0832854999999952
6.500714 -1.0870834999999979
6.501714 -1.0908170000000037
6.502714 -1.0944930000000006
6.503714 -1.0981079999999972
6.504714 -1.1016615000000012
6.505714 -1.1051539999999997
6.506714 -1.1085854999999978
6.507714 -1.1119555000000032
6.508714 -1.1152615000000041
6.509714 -1.1185069999999973
6.510714 -1.1216909999999978
6.511714 -1.1248105000000013
6.512714 -1.127866499999998
6.513714 -1.1308615000000002
6.514714 -1.1337950000000043
6.515714 -1.1366644999999982
6.516714 -1.1394699999999987
6.517715 -1.142214499999999
6.518714 -1.1448924999999994
6.519714 -1.1475060000000026
6.520714 -1.1500585000000003
6.521714 -1.1525465000000008
6.522714 -1.1549705000000023
6.523714 -1.1573315000000008
6.524714 -1.1596279999999968
6.525714 -1.1618599999999957
6.526714 -1.164028000000001
6.527714 -1.166132000000002
6.528714 -1.1681724999999987
6.529714 -1.1701469999999994
6.530715 -1.1720575000000009
6.531714 -1.1739045000000015
6.532714 -1.1756845000000011
6.533714 -1.1773999999999987
6.534714 -1.1790514999999997
6.535714 -1.1806390000000015
6.536714 -1.1821609999999996
6.537714 -1.1836179999999998
6.538714 -1.1850105000000004
6.539714 -1.1863374999999998
6.540714 -1.1876005
6.541714 -1.1887984999999996
6.542714 -1.1899305000000002
6.543715 -1.1909969999999996
6.544714 -1.1919984999999986
6.545714 -1.1929355000000004
6.546714 -1.1938070000000012
6.547714 -1.1946135000000013
6.548714 -1.1953549999999997
6.549714 -1.196030999999998
6.550714 -1.1966424999999996
6.551714 -1.197188500000001
6.552714 -1.197669
6.553714 -1.1980844999999989
6.554714 -1.1984344999999987
6.555714 -1.1987190000000005
6.556714 -1.1989390000000009
6.557714 -1.1990939999999997
6.558714 -1.1991834999999997
6.559714 -1.1992075000000002
6.560714 -1.199166
6.561714 -1.1990597500000004
6.562714 -1.1988886499999996
6.563715 -1.19865235
6.564714 -1.1983509500000002
6.565714 -1.19798445
6.566714 -1.19755295
6.567714 -1.1970565499999999
6.568714 -1.196495075
6.569714 -1.19586855
6.570714 -1.195177125
6.571714 -1.19442085
6.572714 -1.1935997499999997
6.573714 -1.1927139
6.574714 -1.1917633000000003
6.575714 -1.1907481000000002
6.576715 -1.1896681999999996
6.577714 -1.1885235
6.578714 -1.1873150000000003
6.579714 -1.1860414999999993
6.580714 -1.1847029999999998
6.581714 -1.1833010000000006
6.582714 -1.1818359999999999
6.583714 -1.1803059999999999
6.584714 -1.1787109999999994
6.585714 -1.177053
6.586714 -1.1753310000000001
6.587714 -1.1735454999999995
6.588714 -1.1716970000000007
6.589714 -1.1697850000000012
6.590714 -1.1678085000000005
6.591714 -1.1657699999999982
6.592714 -1.163668999999999
6.593714 -1.161503000000002
6.594714 -1.1592750000000005
6.595714 -1.1569864999999997
6.596714 -1.1546349999999985
6.597714 -1.152219
6.598714 -1.1497425000000026
6.599714 -1.1472049999999991
6.600714 -1.1446039999999973
6.601714 -1.1419424999999988
6.602714 -1.1392200000000001
6.603714 -1.1364360000000007
6.604714 -1.1335915000000016
6.605714 -1.1306855000000016
6.606714 -1.1277195
6.607714 -1.1246924999999983
6.608714 -1.1216049999999997
6.609715 -1.1184589999999994
6.610714 -1.115253
6.611714 -1.1119875
6.612714 -1.1086605000000016
6.613714 -1.105276
6.614714 -1.101833499999997
6.615714 -1.0983290000000032
6.616714 -1.0947665000000029
6.617714 -1.091146499999999
6.618714 -1.0874674999999978
6.619714 -1.0837305000000006
6.620714 -1.0799355000000022
6.621714 -1.0760819999999989
6.622715 -1.0721734999999983
6.623714 -1.0682069999999968
6.624714 -1.064181499999998
6.625714 -1.0601010000000017
6.626714 -1.055966000000001
6.627714 -1.0517714999999996
6.628714 -1.0475224999999992
6.629714 -1.0432180000000038
6.630714 -1.0388550000000034
6.631714 -1.0344404999999974
6.632714 -1.0299699999999985
6.633714 -1.0254445000000025
6.634714 -1.0208635000000004
6.635714 -1.016226999999998
6.636714 -1.0115384999999972
6.637714 -1.0067975000000002
6.638714 -1.0020044999999997
6.639714 -0.9971555000000009
6.640714 -0.9922540000000001
6.641714 -0.9873009999999993
6.642715 -0.982295000000004
6.643714 -0.9772395000000008
6.644714 -0.9721319999999991
6.645714 -0.966971999999996
6.646714 -0.9617624999999954
6.647714 -0.9565029999999995
6.648714 -0.9511915000000001
6.649714 -0.9458310000000012
6.650714 -0.9404235000000002
6.651714 -0.934966500000002
6.652714 -0.9294600000000011
6.653714 -0.9239070000000016
6.654714 -0.9183044999999992
6.655715 -0.9126524999999996
6.656714 -0.9069540000000015
6.657714 -0.901208499999996
6.658714 -0.8954199999999995
6.659714 -0.8895849999999993
6.660714 -0.8837030000000026
6.661714 -0.8777760000000067
6.662714 -0.8718050000000024
6.663714 -0.8657900000000003
6.664714 -0.8597199999999904
6.665714 -0.8536149999999902
6.666714 -0.847470000000009
6.667714 -0.8412750000000105
6.668715 -0.8350399999999987
6.669714 -0.8287649999999946
6.670714 -0.8224449999999972
6.671714 -0.8160849999999967
6.672714 -0.8096850000000044
6.673714 -0.8032400000000075
6.674714 -0.7967599999999988
6.675714 -0.7902399999999979
6.676714 -0.7836799999999944
6.677714 -0.7770749999999973
6.678714 -0.770434999999999
6.679714 -0.763754999999998
6.680714 -0.7570400000000066
6.681714 -0.7502850000000015
6.682714 -0.7434899999999938
6.683714 -0.7366649999999975
6.684714 -0.7297950000000075
6.685714 -0.7228950000000073
6.686714 -0.7159549999999933
6.687714 -0.7089800000000002
6.688715 -0.7019750000000075
6.689714 -0.6949300000000012
6.690714 -0.6878499999999937
6.691714 -0.6807399999999978
6.692714 -0.6735899999999991
6.693714 -0.6664049999999992
6.694714 -0.6591950000000018
6.695714 -0.6519499999999923
6.696714 -0.6446750000000051
6.697714 -0.6373700000000078
6.698714 -0.6300299999999984
6.699714 -0.6226499999999972
6.700714 -0.6152449999999982
6.701715 -0.6078150000000015
6.702714 -0.6003549999999946
6.703714 -0.5928649999999993
6.704714 -0.585335000000001
6.705714 -0.577784999999996
6.706714 -0.5702100000000041
6.707714 -0.5626000000000003
6.708714 -0.5549700000000005
6.709714 -0.5473100000000014
6.710714 -0.5396249999999937
6.711714 -0.5319149999999991
6.712714 -0.5241700000000035
6.713714 -0.516405000000001
6.714714 -0.5086200000000026
6.715714 -0.5008100000000065
6.716714 -0.49297500000000183
6.717714 -0.4851099999999978
6.718714 -0.4772299999999995
6.719714 -0.46932999999999436
6.720714 -0.4614050000000024
6.721714 -0.45346000000000364
6.722714 -0.44549499999999803
6.723714 -0.4375099999999964
6.724714 -0.42949999999999716
6.725714 -0.4214750000000036
6.726714 -0.41343000000000324
6.727714 -0.4053649999999961
6.728714 -0.3972849999999946
6.729714 -0.38918500000000805
6.730714 -0.38107000000000546
6.731714 -0.3729449999999995
6.732714 -0.3647949999999959
6.733714 -0.35662499999999625
6.734715 -0.34844999999999493
6.735714 -0.34025999999999934
6.736714 -0.3320500000000078
6.737714 -0.32382500000000025
6.738714 -0.31559500000000185
6.739714 -0.30735500000000004
6.740714 -0.2990949999999914
6.741714 -0.29081999999999936
6.742714 -0.2825400000000056
6.743714 -0.2742499999999976
6.744714 -0.26593999999999357
6.745714 -0.2576249999999987
6.746714 -0.2493050000000022
6.747715 -0.24097000000000052
6.748714 -0.23262500000000627
6.749714 -0.2242700000000086
6.750714 -0.2159150000000001
6.751714 -0.20755499999998991
6.752714 -0.19917999999999628
6.753714 -0.19080500000000267
6.754714 -0.18242499999999648
6.755714 -0.17403499999999772
6.756714 -0.16563500000000642
6.757714 -0.15723500000000426
6.758714 -0.1488300000000004
6.759714 -0.14042000000000568
6.760714 -0.13201000000000013
6.761714 -0.12358999999999114
6.762714 -0.11517499999999471
6.763714 -0.10675999999999827
6.764714 -0.09834000000000015
6.765714 -0.08992000000000201
6.766714 -0.08150000000000387
6.767715 -0.07307500000000404
6.768714 -0.06464999999999335
6.769714 -0.05622500000000436
6.770714 -0.04780500000000623
6.771714 -0.039389999999998954
6.772714 -0.03097500000000253
6.773714 -0.022559999999995257
6.774714 -0.014150000000000534
6.775714 -0.00574000000000581
6.776714 0.002660000000007188
6.777714 0.011060000000009344
6.778714 0.019454999999998952
6.779714 0.027839999999995993
6.780715 0.03622000000000217
6.781714 0.04459000000000494
6.782714 0.05296499999999857
6.783714 0.061329999999999635
6.784714 0.06967999999999558
6.785714 0.07801999999999895
6.786714 0.08636000000000234
6.787714 0.0946850000000006
6.788714 0.1029950000000046
6.789714 0.11129999999999604
6.790714 0.11959499999999491
6.791714 0.12787499999999952
6.792714 0.1361500000000024
6.793715 0.1444100000000002
6.794714 0.1526450000000003
6.795714 0.1608800000000004
6.796714 0.1690999999999954
6.797714 0.17729999999999438
6.798714 0.18549000000000082
6.799714 0.19366500000000214
6.800714 0.20181999999999667
6.801714 0.20995500000000603
6.802714 0.21807499999999944
6.803714 0.22617999999999858
6.804714 0.23427500000000515
6.805714 0.24234999999999404
6.806714 0.2503999999999961
6.807714 0.2584350000000039
6.808714 0.2664550000000066
6.809714 0.27445000000000075
6.810714 0.28241999999999723
6.811714 0.2903800000000011
6.812714 0.2983149999999965
6.813715 0.3062249999999942
6.814714 0.31412000000000845
6.815714 0.321995000000005
6.816714 0.3298449999999931
6.817714 0.3376650000000035
6.818714 0.3454749999999996
6.819714 0.353259999999998
6.820714 0.3610100000000062
6.821714 0.36873499999999504
6.822714 0.3764450000000004
6.823714 0.38413000000000813
6.824714 0.3917899999999965
6.825714 0.399424999999998
6.826715 0.40701999999999666
6.827714 0.4146000000000011
6.828714 0.4221599999999987
6.829714 0.4296849999999952
6.830714 0.4371750000000014
6.831714 0.4446399999999992
6.832714 0.45208500000000096
6.833714 0.4594950000000016
6.834714 0.46688000000000457
6.835714 0.4742299999999956
6.836714 0.48154999999999815
6.837714 0.4888450000000029
6.838714 0.4961049999999958
6.839714 0.5033299999999985
6.840714 0.51052
6.841714 0.5176850000000038
6.842714 0.5248249999999992
6.843714 0.5319250000000025
6.844714 0.5389900000000049
6.845714 0.5460249999999969
6.846714 0.553019999999997
6.847714 0.5599849999999976
6.848714 0.566919999999999
6.849714 0.5738199999999992
6.850714 0.5806750000000057
6.851714 0.5874950000000003
6.852714 0.5942849999999956
6.853714 0.6010400000000006
6.854714 0.6077550000000028
6.855714 0.6144300000000021
6.856714 0.6210700000000005
6.857714 0.627669999999996
6.858714 0.6342299999999995
6.859715 0.640755000000002
6.860714 0.6472450000000033
6.861714 0.6536950000000019
6.862714 0.6600999999999959
6.863714 0.6664649999999981
6.864714 0.6727899999999973
6.865714 0.6790750000000046
6.866714 0.6853199999999984
6.867714 0.6915250000000002
6.868714 0.6976850000000082
6.869714 0.703800000000001
6.870714 0.7098749999999909
6.871714 0.7159149999999905
6.872715 0.7219100000000075
6.873714 0.7278550000000072
6.874714 0.7337599999999934
6.875714 0.7396149999999951
6.876714 0.7454300000000048
6.877714 0.7512050000000009
6.878714 0.7569350000000032
6.879714 0.7626149999999995
6.880714 0.7682450000000003
6.881714 0.7738400000000001
6.882714 0.7793899999999953
6.883714 0.784890000000006
6.884714 0.7903450000000013
6.885714 0.7957449999999996
6.886714 0.8011049999999951
6.887714 0.8064199999999969
6.888714 0.8116850000000033
6.889714 0.8169000000000035
6.890714 0.8220649999999977
6.891714 0.8271899999999996
6.892715 0.8322644999999975
6.893714 0.8372874999999953
6.894714 0.8422620000000078
6.895714 0.8471889999999989
6.896714 0.852064499999995
6.897714 0.8568895000000031
6.898714 0.8616650000000031
6.899714 0.8663919999999964
6.900714 0.8710689999999996
6.901714 0.8756935000000012
6.902714 0.8802689999999981
6.903714 0.8847915000000008
6.904714 0.8892615000000018
6.905715 0.8936824999999979
6.906714 0.8980479999999992
6.907714 0.9023615000000021
6.908714 0.9066249999999988
6.909714 0.9108359999999992
6.910714 0.9149925000000007
6.911714 0.9190965000000004
6.912714 0.9231475000000007
6.913714 0.9271430000000003
6.914714 0.9310869999999997
6.915714 0.9349750000000006
6.916714 0.938810999999998
6.917714 0.9425915000000001
6.918715 0.9463165000000018
6.919714 0.949989999999998
6.920714 0.953607500000001
6.921714 0.9571695000000034
6.922714 0.9606739999999973
6.923714 0.9641229999999958
6.924714 0.9675190000000004
6.925714 0.9708600000000024
6.926714 0.974143000000003
6.927714 0.9773704999999978
6.928714 0.9805430000000007
6.929714 0.9836569999999991
6.930714 0.986712999999996
6.931714 0.9897135000000032
6.932714 0.9926584999999993
6.933714 0.9955459999999974
6.934714 0.9983780000000003
6.935714 1.0011515000000037
6.936714 1.0038670000000007
6.937714 1.006526999999997
6.938715 1.0091284999999994
6.939714 1.0116724999999986
6.940714 1.0141580000000037
6.941714 1.016585000000004
6.942714 1.0189539999999977
6.943714 1.0212650000000008
6.944714 1.0235210000000015
6.945714 1.0257179999999992
6.946714 1.0278539999999996
6.947714 1.029933499999998
6.948714 1.0319550000000006
6.949714 1.0339165000000015
6.950714 1.035819499999998
6.951715 1.0376649999999987
6.952714 1.0394520000000005
6.953714 1.0411810000000008
6.954714 1.0428515000000018
6.955714 1.044463499999998
6.956714 1.0460164999999995
6.957714 1.0475095000000025
6.958714 1.0489440000000005
6.959714 1.0503209999999978
6.960714 1.0516394999999985
6.961714 1.0528980000000006
6.962714 1.054096999999999
6.963714 1.0552380000000017
6.964714 1.0563205000000022
6.965714 1.057343499999999
6.966714 1.0583085000000003
6.967714 1.0592149999999994
6.968714 1.0600619999999976
6.969714 1.0608495000000004
6.970714 1.0615775000000014
6.971714 1.0622474999999993
6.972714 1.0628579999999994
6.973714 1.0634095000000006
6.974714 1.0639020000000006
6.975714 1.0643359999999997
6.976714 1.0647110000000004
6.977714 1.0650259999999994
6.978714 1.0652829999999995
6.979714 1.0654805000000005
6.980714 1.0656185000000007
6.981714 1.0656980000000003
6.982714 1.0657179999999995
6.983714 1.0656787499999998
6.984715 1.0655809499999997
6.985714 1.0654242500000002
6.986714 1.0652085500000001
6.987714 1.0649337499999996
6.988714 1.06459995
6.989714 1.0642073
6.990714 1.0637557
6.991714 1.0632453749999997
6.992714 1.062676225
6.993714 1.062048175
6.994714 1.0613615250000001
6.995714 1.06061625
6.996714 1.0598121999999999
6.997715 1.0589496
6.998714 1.0580284500000001
6.999714 1.0570489499999998
7.000714 1.0560109999999994
7.001714 1.0549146000000003
7.002714 1.05376045
7.003714 1.0525474999999997
7.004714 1.0512765000000002
7.005714 1.0499490000000002
7.006714 1.0485625000000003
7.007714 1.047118
7.008714 1.0456159999999994
7.009714 1.0440559999999999
7.010714 1.0424390000000008
7.011714 1.0407644999999994
7.012714 1.0390329999999997
7.013714 1.0372440000000005
7.014714 1.035398
7.015714 1.0334949999999998
7.016714 1.0315349999999996
7.017715 1.0295190000000007
7.018714 1.0274464999999988
7.019714 1.0253179999999984
7.020714 1.0231320000000026
7.021714 1.0208910000000018
7.022714 1.0185949999999984
7.023714 1.0162414999999998
7.024714 1.0138334999999994
7.025714 1.011368499999999
7.026714 1.0088475000000001
7.027714 1.006273499999999
7.028714 1.0036445000000007
7.029714 1.0009610000000007
7.030715 0.9982220000000002
7.031714 0.995428
7.032714 0.9925815000000007
7.033714 0.989681500000001
7.034714 0.986726499999999
7.035714 0.9837170000000006
7.036714 0.9806550000000006
7.037714 0.9775395000000001
7.038714 0.9743699999999985
7.039714 0.9711479999999982
7.040714 0.967875499999999
7.041714 0.9645489999999988
7.042714 0.9611685
7.043715 0.957737000000002
7.044714 0.9542535000000001
7.045714 0.9507175000000021
7.046714 0.9471315000000033
7.047714 0.943493999999999
7.048714 0.9398035000000002
7.049714 0.9360634999999988
7.050714 0.9322744999999981
7.051714 0.9284355000000019
7.052714 0.9245439999999987
7.053714 0.9206004999999972
7.054714 0.9166080000000019
7.055714 0.9125680000000012
7.056714 0.9084790000000011
7.057714 0.9043404999999982
7.058714 0.9001519999999998
7.059714 0.8959150000000005
7.060714 0.8916309999999988
7.061714 0.887297000000002
7.062714 0.8829140000000003
7.063715 0.8784874999999989
7.064714 0.874014499999999
7.065714 0.8694884999999996
7.066714 0.8649164999999995
7.067714 0.8603005000000019
7.068714 0.8556380000000005
7.069714 0.850931999999999
7.070714 0.8461790000000015
7.071714 0.841380500000001
7.072714 0.8365374999999998
7.073714 0.8316474999999965
7.074714 0.826714499999997
7.075714 0.8217380000000033
7.076715 0.8167145000000021
7.077714 0.8116505000000003
7.078714 0.8065429999999988
7.079714 0.8013914999999995
7.080714 0.7961994999999996
7.081714 0.7909634999999965
7.082714 0.7856870000000035
7.083714 0.7803695000000007
7.084714 0.7750114999999972
7.085714 0.769610500000003
7.086714 0.764167500000003
7.087714 0.7586869999999958
7.088714 0.7531664999999964
7.089714 0.7476050000000037
7.090714 0.7420050000000024
7.091714 0.736367499999999
7.092714 0.7306895000000002
7.093714 0.7249735000000015
7.094714 0.7192200000000009
7.095714 0.713424999999998
7.096714 0.7075954999999974
7.097714 0.7017314999999992
7.098714 0.695829000000003
7.099714 0.6898885000000016
7.100714 0.6839104999999926
7.101714 0.6778980000000023
7.102714 0.6718515000000069
7.103714 0.6657750000000012
7.104714 0.6596599999999977
7.105714 0.653509999999993
7.106714 0.6473199999999963
7.107714 0.641105000000002
7.108714 0.6348550000000066
7.109715 0.6285649999999976
7.110714 0.6222500000000017
7.111714 0.6159000000000048
7.112714 0.6095249999999992
7.113714 0.6031150000000035
7.114714 0.5966699999999958
7.115714 0.5901899999999978
7.116714 0.5836800000000005
7.117714 0.5771499999999963
7.118714 0.5705900000000036
7.119714 0.563994999999999
7.120714 0.5573649999999932
7.121714 0.5507100000000007
7.122715 0.544040000000003
7.123714 0.5373300000000025
7.124714 0.530585000000001
7.125714 0.5238200000000034
7.126714 0.5170299999999973
7.127714 0.5102149999999935
7.128714 0.5033750000000029
7.129714 0.4965000000000004
7.130714 0.4896000000000002
7.131714 0.482680000000004
7.132714 0.47572999999999754
7.133714 0.4687599999999952
7.134714 0.4617600000000042
7.135714 0.4547400000000064
7.136714 0.4477000000000018
7.137714 0.44064000000000125
7.138714 0.43355499999999214
7.139714 0.4264399999999945
7.140714 0.41930500000000087
7.141714 0.41215000000000046
7.142715 0.404975000000004
7.143714 0.3977749999999991
7.144714 0.39055499999999815
7.145714 0.383320000000003
7.146714 0.3760650000000009
7.147714 0.36879000000000295
7.148714 0.3614949999999981
7.149714 0.35417999999999733
7.150714 0.34685000000000227
7.151714 0.3395000000000004
7.152714 0.3321349999999934
7.153714 0.32475999999999383
7.154714 0.3173550000000057
7.155715 0.3099350000000016
7.156714 0.30250999999999584
7.157714 0.29506500000000496
7.158714 0.28760999999999975
7.159714 0.28014000000000033
7.160714 0.2726450000000032
7.161714 0.2651449999999935
7.162714 0.25764000000000387
7.163714 0.25011500000000736
7.164714 0.24257499999999488
7.165714 0.23502500000000068
7.166714 0.22746500000000308
7.167714 0.2198899999999895
7.168715 0.21230499999999425
7.169714 0.20471500000000808
7.170714 0.1971200000000094
7.171714 0.18950499999999304
7.172714 0.18188999999999836
7.173714 0.17426500000000028
7.174714 0.16662499999999708
7.175714 0.158980000000003
7.176714 0.1513299999999964
7.177714 0.14368000000000064
7.178714 0.13602000000000145
7.179714 0.12835500000000058
7.180714 0.12068499999999799
7.181714 0.11300500000000283
7.182714 0.10532000000000596
7.183714 0.09763999999999996
7.184714 0.0899500000000014
7.185714 0.08224999999999942
7.186714 0.07455499999999915
7.187714 0.06686500000000059
7.188715 0.05916499999999861
7.189714 0.051459999999994926
7.190714 0.043760000000003796
7.191714 0.036055000000000115
7.192714 0.028349999999996434
7.193714 0.0206500000000053
7.194714 0.012954999999994186
7.195714 0.005250000000001347
7.196714 -0.0024500000000006288
7.197714 -0.0101450000000009
7.198714 -0.017844999999992034
7.199714 -0.025529999999999737
7.200714 -0.03321500000000744
7.201715 -0.0409000000000043
7.202714 -0.04857999999999946
7.203714 -0.05626000000000546
7.204714 -0.0639299999999972
7.205714 -0.07159499999999808
7.206714 -0.07925499999999726
7.207714 -0.08690999999999474
7.208714 -0.09456000000000134
7.209714 -0.10220000000000454
7.210714 -0.1098349999999952
7.211714 -0.11745000000000072
7.212714 -0.12506500000000623
7.213714 -0.1326749999999992
7.214714 -0.1402649999999962
7.215714 -0.14785999999999488
7.216714 -0.1554399999999993
7.217714 -0.16300499999999862
7.218714 -0.17056000000000537
7.219714 -0.17810000000000697
7.220714 -0.18563499999999605
7.221714 -0.19315999999999256
7.222714 -0.20066500000000395
7.223714 -0.20815499999999937
7.224714 -0.2156350000000022
7.225714 -0.22310500000000166
7.226714 -0.23055499999999426
7.227714 -0.23799500000000517
7.228714 -0.2454200000000001
7.229714 -0.2528249999999991
7.230714 -0.26021500000000375
7.231714 -0.2675850000000016
7.232714 -0.27494499999999605
7.233714 -0.2822849999999945
7.234715 -0.28960499999999706
7.235714 -0.2969050000000035
7.236714 -0.30418500000000326
7.237714 -0.31145499999999954
7.238714 -0.31870499999999985
7.239714 -0.3259300000000025
7.240714 -0.3331349999999983
7.241714 -0.3403199999999981
7.242714 -0.3474950000000054
7.243714 -0.3546400000000024
7.244714 -0.36175500000000005
7.245714 -0.3688599999999943
7.246714 -0.37594499999999254
7.247715 -0.3830000000000023
7.248714 -0.39003000000000343
7.249714 -0.39704499999999954
7.250714 -0.4040399999999996
7.251714 -0.4109999999999986
7.252714 -0.41793499999999995
7.253714 -0.4248500000000053
7.254714 -0.43174500000000376
7.255714 -0.43860999999999206
7.256714 -0.44544000000000095
7.257714 -0.452250000000003
7.258714 -0.45903499999999653
7.259714 -0.46580000000000493
7.260714 -0.4725350000000031
7.261714 -0.4792400000000019
7.262714 -0.48592000000000296
7.263714 -0.49256499999999215
7.264714 -0.49917999999999274
7.265714 -0.5057750000000082
7.266714 -0.5123350000000009
7.267715 -0.5188599999999925
7.268714 -0.525364999999999
7.269714 -0.5318350000000044
7.270714 -0.5382699999999978
7.271714 -0.5446750000000027
7.272714 -0.5510549999999991
7.273714 -0.557404999999996
7.274714 -0.5637150000000011
7.275714 -0.5699899999999942
7.276714 -0.5762350000000096
7.277714 -0.5824500000000039
7.278714 -0.5886349999999988
7.279714 -0.594775
7.280715 -0.6008800000000003
7.281714 -0.6069650000000044
7.282714 -0.6130049999999932
7.283714 -0.6189999999999993
7.284714 -0.6249749999999985
7.285714 -0.6309149999999967
7.286714 -0.6368049999999994
7.287714 -0.642660000000001
7.288714 -0.6484850000000033
7.289714 -0.6542700000000028
7.290714 -0.6600149999999995
7.291714 -0.665726999999998
7.292714 -0.6713965000000035
7.293715 -0.6770249999999995
7.294714 -0.6826159999999989
7.295714 -0.6881685000000004
7.296714 -0.6936835
7.297714 -0.6991554999999979
7.298714 -0.704586499999997
7.299714 -0.7099795000000015
7.300714 -0.7153285000000031
7.301714 -0.7206369999999984
7.302714 -0.7259049999999982
7.303714 -0.7311315000000014
7.304714 -0.7363180000000016
7.305714 -0.741457999999998
7.306714 -0.7465539999999967
7.307714 -0.7516095
7.308714 -0.7566210000000003
7.309714 -0.7615890000000008
7.310714 -0.7665165000000007
7.311714 -0.7713969999999984
7.312714 -0.7762310000000032
7.313715 -0.7810245000000019
7.314714 -0.7857714999999965
7.315714 -0.7904715
7.316714 -0.7951280000000038
7.317714 -0.7997385000000018
7.318714 -0.8043019999999979
7.319714 -0.8088190000000007
7.320714 -0.8132920000000006
7.321714 -0.8177184999999966
7.322714 -0.8220959999999986
7.323714 -0.8264264999999986
7.324714 -0.8307075000000013
7.325714 -0.8349395000000046
7.326715 -0.8391245000000005
7.327714 -0.8432629999999979
7.328714 -0.8473525000000015
7.329714 -0.8513919999999987
7.330714 -0.8553849999999976
7.331714 -0.8593255000000001
7.332714 -0.8632164999999999
7.333714 -0.8670585000000003
7.334714 -0.8708475000000011
7.335714 -0.8745875000000026
7.336714 -0.8782780000000012
7.337714 -0.8819159999999983
7.338714 -0.885501499999999
7.339714 -0.8890375000000024
7.340714 -0.8925214999999967
7.341714 -0.8959524999999968
7.342714 -0.8993315000000042
7.343714 -0.9026585000000025
7.344714 -0.9059324999999957
7.345714 -0.9091539999999981
7.346714 -0.9123205000000035
7.347714 -0.9154349999999999
7.348714 -0.9184964999999965
7.349714 -0.9215024999999981
7.350714 -0.9244569999999994
7.351714 -0.9273590000000045
7.352714 -0.9302050000000003
7.353714 -0.932994499999997
7.354714 -0.9357320000000036
7.355714 -0.9384150000000001
7.356714 -0.9410419999999982
7.357714 -0.9436144999999998
7.358714 -0.9461335000000013
7.359715 -0.9485975000000002
7.360714 -0.9510039999999985
7.361714 -0.9533554999999996
7.362714 -0.9556529999999998
7.363714 -0.9578960000000007
7.364714 -0.9600815000000013
7.365714 -0.9622114999999984
7.366714 -0.9642875000000001
7.367714 -0.9663055000000002
7.368714 -0.9682679999999999
7.369714 -0.9701750000000019
7.370714 -0.9720245000000006
7.371714 -0.9738184999999986
7.372715 -0.9755560000000002
7.373714 -0.9772364999999993
7.374714 -0.9788609999999996
7.375714 -0.9804280000000023
7.376714 -0.9819385000000002
7.377714 -0.9833909999999995
7.378714 -0.9847859999999995
7.379714 -0.9861259999999996
7.380714 -0.9874079999999998
7.381714 -0.9886314999999994
7.382714 -0.9897984999999998
7.383714 -0.9909080000000008
7.384714 -0.9919599999999998
7.385714 -0.9929544999999996
7.386714 -0.9938915000000001
7.387714 -0.9947704999999992
7.388714 -0.9955909999999991
7.389714 -0.9963535000000002
7.390714 -0.9970585000000007
7.391714 -0.997706
7.392715 -0.9982949999999999
7.393714 -0.9988259000000002
7.394714 -0.9992984499999998
7.395714 -0.9997129499999997
7.396714 -1.0000691000000002
7.397714 -1.0003667000000003
7.398714 -1.0006058999999996
7.399714 -1.00078665
7.400714 -1.0009090000000003
7.401714 -1.0009727999999998
7.402714 -1.000978035
7.403714 -1.00092465
7.404714 -1.0008126149999998
7.405715 -1.0006419
7.406714 -1.00041235
7.407714 -1.00012395
7.408714 -0.9997768
7.409714 -0.9993707500000002
7.410714 -0.9989058499999999
7.411714 -0.9983821999999998
7.412714 -0.9977997000000004
7.413714 -0.9971585500000001
7.414714 -0.9964582
7.415714 -0.9956984999999998
7.416714 -0.9948799999999995
7.417714 -0.9940030000000004
7.418715 -0.993067
7.419714 -0.9920724999999989
7.420714 -0.9910190000000004
7.421714 -0.9899059999999997
7.422714 -0.9887349999999993
7.423714 -0.9875055000000006
7.424714 -0.9862170000000007
7.425714 -0.9848695000000006
7.426714 -0.9834634999999998
7.427714 -0.9819994999999989
7.428714 -0.9804760000000002
7.429714 -0.9788940000000006
7.430714 -0.9772554999999992
7.431714 -0.9755589999999991
7.432714 -0.9738025000000002
7.433714 -0.9719880000000001
7.434714 -0.9701164999999999
7.435714 -0.9681885000000005
7.436714 -0.9662019999999991
7.437714 -0.9641559999999997
7.438715 -0.962053500000001
7.439714 -0.9598939999999997
7.440714 -0.9576775000000012
7.441714 -0.9554045000000008
7.442714 -0.9530734999999988
7.443714 -0.9506834999999998
7.444714 -0.9482374999999994
7.445714 -0.9457364999999992
7.446714 -0.9431780000000013
7.447714 -0.9405630000000011
7.448714 -0.9378914999999993
7.449714 -0.9351630000000003
7.450714 -0.9323790000000007
7.451715 -0.9295384999999992
7.452714 -0.9266410000000005
7.453714 -0.9236884999999991
7.454714 -0.9206810000000007
7.455714 -0.9176175000000014
7.456714 -0.9144975
7.457714 -0.9113225000000015
7.458714 -0.908091999999997
7.459714 -0.9048059999999976
7.460714 -0.901465000000001
7.461714 -0.8980684999999985
7.462714 -0.8946194999999999
7.463714 -0.8911155000000041
7.464714 -0.8875565000000004
7.465714 -0.8839444999999971
7.466714 -0.8802775000000022
7.467714 -0.8765550000000013
7.468714 -0.8727799999999987
7.469714 -0.868952999999998
7.470714 -0.865073500000001
7.471714 -0.8611390000000015
7.472714 -0.8571514999999971
7.473714 -0.8531115000000018
7.474714 -0.8490200000000009
7.475714 -0.8448755000000002
7.476714 -0.8406784999999981
7.477714 -0.8364299999999957
7.478714 -0.8321280000000009
7.479714 -0.8277795000000023
7.480714 -0.8233794999999982
7.481714 -0.8189264999999998
7.482714 -0.8144210000000051
7.483714 -0.8098665000000002
7.484715 -0.8052654999999967
7.485714 -0.8006114999999993
7.486714 -0.7959079999999988
7.487714 -0.791155499999999
7.488714 -0.7863535000000019
7.489714 -0.7815020000000019
7.490714 -0.7766035000000002
7.491714 -0.7716589999999979
7.492714 -0.7666619999999993
7.493714 -0.7616180000000042
7.494714 -0.7565279999999978
7.495714 -0.7513909999999949
7.496714 -0.7462075000000042
7.497715 -0.7409780000000024
7.498714 -0.7357039999999994
7.499714 -0.7303810000000024
7.500714 -0.7250115000000015
7.501714 -0.7196009999999964
7.502714 -0.7141439999999981
7.503714 -0.7086405000000014
7.504714 -0.7030960000000005
7.505714 -0.6975079999999999
7.506714 -0.6918739999999988
7.507714 -0.6861955000000021
7.508714 -0.680476499999999
7.509714 -0.6747139999999964
7.510714 -0.6689079999999995
7.511714 -0.6630610000000039
7.512714 -0.657173000000004
7.513714 -0.6512449999999957
7.514714 -0.6452754999999963
7.515714 -0.6392624999999972
7.516714 -0.6332065000000018
7.517715 -0.627112000000003
7.518714 -0.6209819999999944
7.519714 -0.6148139999999965
7.520714 -0.608600000000009
7.521714 -0.6023500000000028
7.522714 -0.5960599999999937
7.523714 -0.5897300000000036
7.524714 -0.5833700000000032
7.525714 -0.5769649999999983
7.526714 -0.570529999999994
7.527714 -0.5640549999999978
7.528714 -0.5575400000000096
7.529714 -0.5509950000000003
7.530715 -0.5444049999999974
7.531714 -0.5377800000000041
7.532714 -0.5311250000000007
7.533714 -0.524439999999998
7.534714 -0.5177100000000016
7.535714 -0.510945000000004
7.536714 -0.5041549999999979
7.537714 -0.4973349999999924
7.538714 -0.490474999999995
7.539714 -0.48358000000000734
7.540714 -0.476665000000002
7.541714 -0.46970999999999385
7.542714 -0.4627150000000046
7.543715 -0.45569500000000684
7.544714 -0.4486449999999988
7.545714 -0.44156999999999313
7.546714 -0.4344649999999989
7.547714 -0.42732500000000356
7.548714 -0.4201599999999997
7.549714 -0.4129649999999965
7.550714 -0.40573999999999383
7.551714 -0.3984900000000044
7.552714 -0.39121500000000636
7.553714 -0.38391499999999984
7.554714 -0.37658499999999395
7.555714 -0.3692300000000012
7.556714 -0.36184999999999995
7.557714 -0.35443499999999756
7.558714 -0.3470050000000009
7.559714 -0.33955499999999744
7.560714 -0.33207500000000545
7.561714 -0.3245750000000066
7.562714 -0.3170499999999993
7.563715 -0.3094999999999942
7.564714 -0.3019300000000041
7.565714 -0.2943399999999962
7.566714 -0.28672499999999074
7.567714 -0.27909000000000006
7.568714 -0.271445000000006
7.569714 -0.2637750000000034
7.570714 -0.25608000000000314
7.571714 -0.24836999999999776
7.572714 -0.2406349999999947
7.573714 -0.2328850000000082
7.574714 -0.2251249999999966
7.575714 -0.21734499999999987
7.576715 -0.20954000000000544
7.577714 -0.20171999999999507
7.578714 -0.19389499999999385
7.579714 -0.18605499999999833
7.580714 -0.17820000000000857
7.581714 -0.17032500000000111
7.582714 -0.162424999999996
7.583714 -0.15452500000000172
7.584714 -0.14661000000000232
7.585714 -0.1386749999999961
7.586714 -0.13074000000000072
7.587714 -0.12279000000000023
7.588714 -0.11482499999999463
7.589714 -0.10685499999999815
7.590714 -0.09887499999999827
7.591714 -0.09088000000000412
7.592714 -0.08287500000000655
7.593714 -0.07486000000000559
7.594714 -0.0668400000000029
7.595714 -0.058809999999996816
7.596714 -0.05077499999999986
7.597714 -0.042729999999999504
7.598714 -0.034679999999997435
7.599714 -0.02662500000000451
7.600714 -0.01855999999999733
7.601714 -0.010494999999990148
7.602714 -0.0024300000000046507
7.603714 0.005644999999995098
7.604714 0.013725000000007394
7.605714 0.02180999999999971
7.606714 0.029899999999993734
7.607714 0.03798000000000603
7.608714 0.046070000000000055
7.609715 0.05416499999999578
7.610714 0.06224999999999894
7.611714 0.0703400000000038
7.612714 0.07843000000000866
7.613714 0.08651499999999014
7.614714 0.094604999999995
7.615714 0.10269000000000901
7.616714 0.11076999999999962
7.617714 0.11885000000000107
7.618714 0.12693000000000254
7.619714 0.13499999999998974
7.620714 0.1430599999999952
7.621714 0.1511250000000024
7.622715 0.15918000000000615
7.623714 0.1672250000000065
7.624714 0.17526999999999604
7.625714 0.183304999999993
7.626714 0.1913349999999991
7.627714 0.19935000000000005
7.628714 0.20735999999999932
7.629714 0.21536500000000772
7.630714 0.2233450000000076
7.631714 0.23132499999999664
7.632714 0.2392949999999931
7.633714 0.2472449999999936
7.634714 0.25519500000000495
7.635714 0.2631300000000003
7.636714 0.2710500000000014
7.637714 0.2789550000000082
7.638714 0.28683999999999743
7.639714 0.294714999999994
7.640714 0.302579999999998
7.641714 0.3104300000000078
7.642715 0.3182549999999982
7.643714 0.32606999999999603
7.644714 0.33387500000000125
7.645714 0.3416499999999963
7.646714 0.34940999999999706
7.647714 0.3571500000000018
7.648714 0.3648750000000015
7.649714 0.372584999999996
7.650714 0.380265000000002
7.651714 0.3879300000000029
7.652714 0.39556999999999526
7.653714 0.4031900000000025
7.654714 0.4107950000000046
7.655715 0.41837499999999817
7.656714 0.4259300000000049
7.657714 0.4334600000000031
7.658714 0.44096999999999453
7.659714 0.4484549999999991
7.660714 0.45591500000000595
7.661714 0.4633500000000043
7.662714 0.4707649999999958
7.663714 0.4781499999999988
7.664714 0.4855000000000007
7.665714 0.49282999999999577
7.666714 0.5001399999999948
7.667714 0.5074150000000037
7.668715 0.5146600000000023
7.669714 0.5218799999999924
7.670714 0.529065000000003
7.671714 0.5362300000000069
7.672714 0.5433650000000005
7.673714 0.5504600000000022
7.674714 0.5575249999999936
7.675714 0.5645599999999965
7.676714 0.571565
7.677714 0.5785399999999933
7.678714 0.5854800000000071
7.679714 0.592385000000009
7.680714 0.5992549999999991
7.681714 0.6060899999999988
7.682714 0.6128949999999992
7.683714 0.6196700000000002
7.684714 0.6263949999999949
7.685714 0.6330879999999982
7.686714 0.6397510000000022
7.687714 0.6463669999999988
7.688715 0.6529534999999994
7.689714 0.6595015000000022
7.690714 0.6660059999999998
7.691714 0.6724729999999954
7.692714 0.6789025000000001
7.693714 0.6852905000000024
7.694714 0.691638000000004
7.695714 0.6979449999999993
7.696714 0.704207499999999
7.697714 0.7104270000000024
7.698714 0.7166064999999976
7.699714 0.722744499999996
7.700714 0.7288385000000022
7.701715 0.7348860000000045
7.702714 0.7408900000000016
7.703714 0.7468509999999972
7.704714 0.7527680000000004
7.705714 0.7586380000000017
7.706714 0.7644614999999991
7.707714 0.770238499999998
7.708714 0.7759689999999985
7.709714 0.7816534999999983
7.710714 0.7872910000000017
7.711714 0.7928809999999998
7.712714 0.7984199999999957
7.713714 0.8039120000000004
7.714714 0.8093540000000043
7.715714 0.8147470000000036
7.716714 0.8200904999999998
7.717714 0.8253849999999969
7.718714 0.8306294999999985
7.719714 0.8358210000000005
7.720714 0.8409610000000022
7.721714 0.8460485000000024
7.722714 0.8510859999999963
7.723714 0.8560714999999974
7.724714 0.8610050000000005
7.725714 0.8658855000000036
7.726714 0.8707134999999999
7.727714 0.875486999999997
7.728714 0.8802049999999992
7.729714 0.8848700000000015
7.730714 0.8894800000000015
7.731714 0.8940349999999989
7.732714 0.8985339999999978
7.733714 0.9029779999999997
7.734715 0.9073670000000046
7.735714 0.9116980000000027
7.736714 0.9159704999999959
7.737714 0.9201874999999995
7.738714 0.9243465000000018
7.739714 0.9284469999999992
7.740714 0.9324895000000009
7.741714 0.9364740000000012
7.742714 0.9403999999999966
7.743714 0.9442649999999972
7.744714 0.948072000000002
7.745714 0.9518205000000021
7.746714 0.9555080000000018
7.747715 0.9591324999999986
7.748714 0.9626964999999985
7.749714 0.966199500000001
7.750714 0.9696420000000013
7.751714 0.9730224999999999
7.752714 0.976340499999999
7.753714 0.9795969999999997
7.754714 0.9827894999999988
7.755714 0.9859199999999988
7.756714 0.9889875000000014
7.757714 0.9919925000000015
7.758714 0.9949334999999998
7.759714 0.9978084999999991
7.760714 1.0006214999999994
7.761714 1.0033705000000006
7.762714 1.0060540000000004
7.763714 1.0086719999999993
7.764714 1.011225500000001
7.765714 1.0137139999999998
7.766714 1.0161369999999998
7.767715 1.0184944999999987
7.768714 1.0207849999999998
7.769714 1.0230115000000017
7.770714 1.0251710000000003
7.771714 1.0272630000000003
7.772714 1.029289499999999
7.773714 1.0312489999999999
7.774714 1.0331415000000002
7.775714 1.034966499999999
7.776714 1.0367245
7.777714 1.0384155000000004
7.778714 1.0400375000000002
7.779714 1.0415925000000004
7.780715 1.0430799999999996
7.781714 1.044498499999999
7.782714 1.0458495
7.783714 1.0471325000000005
7.784714 1.0483475
7.785714 1.0494934999999994
7.786714 1.0505700499999995
7.787714 1.0515780000000003
7.788714 1.0525175000000002
7.789714 1.0533878999999997
7.790714 1.0541887500000002
7.791714 1.0549205000000001
7.792714 1.0555828999999999
7.793715 1.05617555
7.794714 1.056698735
7.795714 1.0571522549999999
7.796714 1.0575358649999997
7.797714 1.057849495
7.798714 1.0580931999999998
7.799714 1.05826665
7.800714 1.0583698999999998
7.801714 1.0584029999999998
7.802714 1.05836535
7.803714 1.0582571000000003
7.804714 1.0580784999999997
7.805714 1.0578295499999997
7.806714 1.0575092500000003
7.807714 1.0571184999999996
7.808714 1.0566575
7.809714 1.056125
7.810714 1.0555209999999997
7.811714 1.0548465000000007
7.812714 1.0541015
7.813715 1.0532849999999991
7.814714 1.0523975
7.815714 1.0514390000000002
7.816714 1.0504095000000007
7.817714 1.0493085000000009
7.818714 1.0481359999999995
7.819714 1.0468929999999992
7.820714 1.0455784999999989
7.821714 1.044193
7.822714 1.0427365000000004
7.823714 1.0412084999999993
7.824714 1.0396089999999993
7.825714 1.037938500000001
7.826715 1.0361985000000014
7.827714 1.0343879999999985
7.828714 1.0325059999999997
7.829714 1.0305535000000008
7.830714 1.0285295
7.831714 1.0264354999999998
7.832714 1.0242715000000002
7.833714 1.022035999999999
7.834714 1.0197314999999998
7.835714 1.0173565000000004
7.836714 1.0149099999999995
7.837714 1.0123945000000003
7.838714 1.0098100000000003
7.839714 1.007155500000001
7.840714 1.0044315000000001
7.841714 1.0016375
7.842714 0.9987749999999996
7.843714 0.995844000000002
7.844714 0.992841999999998
7.845714 0.9897719999999973
7.846714 0.9866345000000007
7.847714 0.983427000000002
7.848714 0.9801499999999991
7.849714 0.9768059999999983
7.850714 0.9733950000000049
7.851714 0.969914500000002
7.852714 0.9663664999999978
7.853714 0.9627514999999957
7.854714 0.9590705000000024
7.855714 0.9553215000000044
7.856714 0.9515059999999955
7.857714 0.9476239999999978
7.858714 0.9436740000000006
7.859715 0.9396605000000025
7.860714 0.9355804999999989
7.861714 0.9314334999999976
7.862714 0.9272190000000001
7.863714 0.9229404999999984
7.864714 0.918598500000001
7.865714 0.914189000000002
7.866714 0.9097160000000023
7.867714 0.905178999999998
7.868714 0.9005739999999997
7.869714 0.8959060000000038
7.870714 0.8911769999999968
7.871714 0.8863830000000004
7.872715 0.8815260000000007
7.873714 0.8766044999999987
7.874714 0.8716215000000037
7.875714 0.8665755000000004
7.876714 0.8614649999999999
7.877714 0.856292999999996
7.878714 0.8510599999999973
7.879714 0.8457660000000037
7.880714 0.8404080000000002
7.881714 0.8349889999999964
7.882714 0.8295114999999988
7.883714 0.8239730000000011
7.884714 0.8183735000000031
7.885714 0.8127155000000003
7.886714 0.8069970000000006
7.887714 0.8012170000000028
7.888714 0.7953784999999949
7.889714 0.7894819999999966
7.890714 0.7835275000000022
7.891714 0.777515000000001
7.892715 0.7714435000000025
7.893714 0.7653170000000015
7.894714 0.7591324999999991
7.895714 0.7528900000000008
7.896714 0.7465950000000009
7.897714 0.7402415000000017
7.898714 0.7338294999999977
7.899714 0.7273684999999996
7.900714 0.7208555000000035
7.901714 0.7142849999999985
7.902714 0.7076530000000008
7.903714 0.7009700000000009
7.904714 0.6942449999999952
7.905715 0.6874600000000017
7.906714 0.6806250000000019
7.907714 0.6737449999999977
7.908714 0.6668049999999948
7.909714 0.6598099999999946
7.910714 0.6527750000000025
7.911714 0.645695000000006
7.912714 0.6385499999999982
7.913714 0.6313599999999966
7.914714 0.6241300000000031
7.915714 0.6168500000000035
7.916714 0.6095249999999992
7.917714 0.6021449999999979
7.918715 0.5947250000000047
7.919714 0.5872599999999961
7.920714 0.5797400000000014
7.921714 0.5721850000000054
7.922714 0.5645849999999942
7.923714 0.5569349999999984
7.924714 0.5492500000000016
7.925714 0.5415200000000002
7.926714 0.5337400000000034
7.927714 0.5259249999999948
7.928714 0.5180699999999941
7.929714 0.5101699999999999
7.930714 0.5022350000000045
7.931714 0.49426000000000636
7.932714 0.48623500000000197
7.933714 0.47817999999999816
7.934714 0.47009499999999504
7.935714 0.4619599999999965
7.936714 0.45378499999999516
7.937714 0.4455800000000053
7.938715 0.4373400000000035
7.939714 0.4290599999999989
7.940714 0.42074500000000403
7.941714 0.41239499999999724
7.942714 0.4040150000000019
7.943714 0.3956050000000072
7.944714 0.3871499999999971
7.945714 0.37867000000000023
7.946714 0.3701599999999931
7.947714 0.3616149999999957
7.948714 0.35304000000000973
7.949714 0.344430000000001
7.950714 0.3357949999999946
7.951715 0.3271299999999997
7.952714 0.31843000000000365
7.953714 0.3097100000000008
7.954714 0.30096500000000026
7.955714 0.29218499999999864
7.956714 0.283385000000001
7.957714 0.274555000000004
7.958714 0.2656999999999985
7.959714 0.2568199999999953
7.960714 0.2479149999999944
7.961714 0.2389899999999975
7.962714 0.23004500000000466
7.963714 0.2210750000000033
7.964714 0.2120799999999934
7.965714 0.20307000000000008
7.966714 0.19403500000000906
7.967714 0.18497499999999867
7.968714 0.17590499999999573
7.969714 0.1668099999999951
7.970714 0.1577000000000002
7.971714 0.14857500000000018
7.972714 0.1394300000000042
7.973714 0.13027500000000478
7.974714 0.12109999999999856
7.975714 0.11190999999999805
7.976714 0.10270999999999414
7.977714 0.0934950000000068
7.978714 0.0842650000000035
7.979714 0.0750299999999985
7.980714 0.06577499999999752
7.981714 0.05650999999999313
7.982714 0.04723500000000701
7.983714 0.03795500000000834
7.984715 0.02867499999999884
7.985714 0.019374999999993356
7.986714 0.010069999999997008
7.987714 0.000759999999998956
7.988714 -0.008565000000004212
7.989714 -0.017889999999996537
7.990714 -0.027214999999999705
7.991714 -0.036545000000004574
7.992714 -0.04588000000000031
7.993714 -0.055224999999999455
7.994714 -0.0645649999999969
7.995714 -0.07390499999999434
7.996714 -0.08325000000000432
7.997715 -0.09259000000000177
7.998714 -0.10193499999999008
7.999714 -0.11128000000000006
8.000714 -0.12062500000001004
8.001715 -0.12996999999999836
8.002714 -0.13929999999999237
8.003715 -0.1486250000000064
8.004714 -0.15795500000000043
8.005714 -0.16728499999999447
8.006714 -0.17660500000000676
8.007714 -0.1859150000000048
8.008715 -0.19521999999999032
8.009714 -0.2045149999999941
8.010715 -0.21381000000000872
8.011714 -0.22309499999999824
8.012714 -0.2323649999999935
8.013714 -0.24162500000000703
8.014714 -0.2508750000000063
8.015715 -0.26011500000000215
8.016714 -0.2693449999999946
8.017715 -0.2785599999999928
8.018714 -0.28776000000000757
8.019714 -0.2969499999999972
8.020715 -0.3061249999999926
8.021714 -0.31528500000000453
8.022715 -0.32442499999999885
8.023714 -0.33354999999999885
8.024714 -0.3426600000000046
8.025714 -0.35175000000000356
8.026714 -0.36081499999999395
8.027715 -0.3698650000000009
8.028714 -0.3789050000000045
8.029715 -0.3879149999999978
8.030714 -0.3969049999999951
8.031714 -0.40587499999999654
8.032714 -0.41481500000000937
8.033714 -0.4237400000000062
8.034715 -0.4326399999999946
8.035714 -0.44150999999999435
8.036715 -0.45035999999999815
8.037714 -0.4591800000000026
8.038714 -0.46796500000000596
8.039714 -0.4767300000000025
8.040714 -0.48547499999999216
8.041715 -0.4941899999999933
8.042714 -0.5028700000000043
8.043715 -0.5115200000000049
8.044714 -0.5201350000000045
8.045714 -0.5287199999999939
8.046714 -0.5372799999999963
8.047714 -0.5458050000000085
8.048715 -0.5542899999999964
8.049714 -0.5627449999999956
8.050714 -0.5711700000000063
8.051714 -0.5795550000000033
8.052714 -0.5879100000000009
8.053715 -0.5962199999999941
8.054714 -0.604494999999997
8.055715 -0.6127400000000005
8.056714 -0.6209349999999978
8.057714 -0.6291000000000065
8.058714 -0.6372250000000017
8.059714 -0.6453000000000014
8.060715 -0.65334
8.061714 -0.6613449999999976
8.062715 -0.6693050000000016
8.063714 -0.6772200000000009
8.064714 -0.6850949999999976
8.065714 -0.6929250000000005
8.066714 -0.7007049999999972
8.067715 -0.7084400000000003
8.068714 -0.7161350000000005
8.069715 -0.7237799999999946
8.070714 -0.7313850000000076
8.071714 -0.7389409999999995
8.072714 -0.7464414999999963
8.073714 -0.7538999999999983
8.074715 -0.761309500000001
8.075714 -0.7686670000000054
8.076715 -0.7759749999999962
8.077714 -0.783233499999995
8.078714 -0.7904395000000031
8.079714 -0.7975935000000023
8.080714 -0.8046979999999985
8.081715 -0.8117465000000016
8.082714 -0.8187400000000021
8.083714 -0.8256814999999992
8.084714 -0.8325674999999958
8.085714 -0.8393979999999973
8.086715 -0.8461765000000004
8.087714 -0.8528965000000045
8.088715 -0.8595580000000035
8.089714 -0.8661649999999981
8.090714 -0.8727134999999988
8.091714 -0.8792005000000014
8.092714 -0.8856294999999971
8.093715 -0.8920004999999969
8.094714 -0.8983100000000039
8.095715 -0.9045614999999988
8.096714 -0.9107519999999989
8.097714 -0.9168785000000053
8.098714 -0.9229434999999971
8.099714 -0.9289474999999998
8.100715 -0.9348880000000013
8.101714 -0.9407639999999949
8.102715 -0.9465760000000003
8.103714 -0.9523240000000013
8.104714 -0.9580079999999979
8.105714 -0.9636275000000025
8.106714 -0.9691805000000022
8.107715 -0.9746669999999963
8.108714 -0.980086
8.109715 -0.9854385000000039
8.110714 -0.9907235000000008
8.111714 -0.9959414999999999
8.112714 -1.001093499999997
8.113714 -1.0061749999999996
8.114715 -1.0111860000000017
8.115714 -1.016127999999998
8.116714 -1.0210005000000006
8.117714 -1.0258025000000033
8.118714 -1.030534499999998
8.119715 -1.0351939999999953
8.120714 -1.0397839999999994
8.121715 -1.0443035000000032
8.122714 -1.048747500000005
8.123714 -1.0531225000000006
8.124714 -1.0574239999999973
8.125714 -1.0616494999999995
8.126715 -1.0658055000000002
8.127714 -1.0698870000000005
8.128715 -1.073894999999999
8.129714 -1.0778284999999996
8.130714 -1.0816860000000004
8.131714 -1.0854679999999994
8.132714 -1.0891744999999993
8.133715 -1.0928069999999992
8.134714 -1.0963615000000018
8.135715 -1.0998410000000007
8.136714 -1.103243499999998
8.137714 -1.106568000000001
8.138714 -1.1098160000000004
8.139714 -1.1129859999999971
8.140715 -1.1160779999999995
8.141714 -1.119091500000001
8.142715 -1.1220270000000023
8.143714 -1.1248834999999995
8.144714 -1.1276614999999985
8.145715 -1.1303595000000004
8.146714 -1.1329770000000012
8.147715 -1.135515
8.148714 -1.137972499999999
8.149714 -1.1403490000000005
8.150714 -1.1426454999999993
8.151714 -1.1448604999999996
8.152715 -1.1469934999999998
8.153714 -1.1490455
8.154715 -1.1510155000000006
8.155714 -1.1529040000000006
8.156714 -1.1547089999999995
8.157714 -1.1564315
8.158714 -1.1580720000000004
8.159715 -1.1596289999999996
8.160714 -1.1611029999999996
8.161715 -1.1624934999999998
8.162714 -1.16380065
8.163714 -1.1650241499999996
8.164714 -1.16616395
8.165714 -1.1672198500000002
8.166715 -1.1681917
8.167714 -1.1690792
8.168715 -1.1698822999999998
8.169714 -1.1706009634999999
8.170714 -1.1712350500000002
8.171714 -1.1717845365
8.172714 -1.1722492500000001
8.173715 -1.1726291
8.174714 -1.1729242000000002
8.175714 -1.1731344499999998
8.176714 -1.1732594499999995
8.177714 -1.17329945
8.178715 -1.1732544500000002
8.179714 -1.1731238000000004
8.180715 -1.1729085000000001
8.181714 -1.172608
8.182714 -1.1722215
8.183714 -1.171749999999999
8.184714 -1.1711929999999993
8.185715 -1.1705510000000006
8.186714 -1.1698235000000006
8.187715 -1.1690104999999993
8.188714 -1.1681129999999995
8.189714 -1.167130000000001
8.190714 -1.166061000000001
8.191714 -1.1649059999999987
8.192715 -1.163666999999999
8.193714 -1.162343000000001
8.194715 -1.160933
8.195714 -1.159437000000001
8.196714 -1.157856500000001
8.197714 -1.1561919999999977
8.198714 -1.1544414999999992
8.199715 -1.1526060000000016
8.200714 -1.1506850000000013
8.201715 -1.1486789999999991
8.202714 -1.1465895
8.203714 -1.144414999999999
8.204714 -1.1421549999999983
8.205714 -1.1398105000000016
8.206715 -1.1373820000000017
8.207714 -1.1348690000000008
8.208714 -1.1322714999999988
8.209714 -1.129589499999998
8.210714 -1.1268230000000017
8.211715 -1.1239740000000016
8.212714 -1.121041999999997
8.213715 -1.1180234999999994
8.214714 -1.1149240000000027
8.215714 -1.111743000000001
8.216714 -1.1084775000000011
8.217714 -1.1051280000000006
8.218715 -1.101696499999997
8.219714 -1.098183499999999
8.220715 -1.0945890000000018
8.221714 -1.0909134999999976
8.222714 -1.0871535
8.223714 -1.0833114999999998
8.224714 -1.0793909999999984
8.225715 -1.075389500000001
8.226714 -1.0713060000000008
8.227715 -1.0671439999999996
8.228714 -1.062900999999997
8.229714 -1.058579499999999
8.230714 -1.0541790000000022
8.231714 -1.0496965000000023
8.232715 -1.0451359999999996
8.233714 -1.0404994999999972
8.234715 -1.0357844999999994
8.235714 -1.0309890000000033
8.236714 -1.0261169999999986
8.237714 -1.0211689999999995
8.238714 -1.016142500000005
8.239715 -1.0110404999999978
8.240714 -1.0058634999999974
8.241714 -1.0006075000000039
8.242714 -0.9952754999999993
8.243714 -0.9898704999999994
8.244715 -0.9843905000000008
8.245714 -0.978834499999997
8.246715 -0.9732054999999977
8.247714 -0.9675044999999988
8.248714 -0.9617274999999998
8.249714 -0.9558774999999998
8.250714 -0.9499580000000011
8.251715 -0.9439655000000013
8.252714 -0.9379000000000005
8.253715 -0.9317620000000021
8.254714 -0.9255540000000015
8.255714 -0.9192764999999967
8.256714 -0.9129259999999964
8.257714 -0.9065085000000035
8.258715 -0.9000215000000009
8.259714 -0.8934644999999963
8.260715 -0.8868405000000046
8.261714 -0.8801465000000052
8.262714 -0.8733799999999974
8.263714 -0.8665539999999942
8.264714 -0.8596650000000042
8.265715 -0.8527000000000035
8.266714 -0.8456749999999932
8.267715 -0.838589999999995
8.268714 -0.8314300000000037
8.269714 -0.824205000000001
8.270715 -0.8169250000000013
8.271714 -0.8095800000000011
8.272715 -0.8021649999999988
8.273714 -0.7946949999999993
8.274714 -0.7871650000000011
8.275714 -0.7795700000000024
8.276714 -0.7719149999999941
8.277715 -0.7641949999999962
8.278714 -0.7564200000000011
8.279715 -0.7485850000000074
8.280714 -0.7406950000000057
8.281714 -0.7327449999999943
8.282714 -0.7247299999999933
8.283714 -0.7166600000000061
8.284715 -0.7085400000000018
8.285714 -0.7003650000000006
8.286715 -0.6921300000000005
8.287714 -0.6838449999999942
8.288714 -0.6755050000000016
8.289714 -0.6671049999999994
8.290714 -0.6586550000000019
8.291715 -0.6501549999999982
8.292714 -0.6416049999999991
8.293715 -0.6330050000000046
8.294714 -0.6243450000000006
8.295714 -0.6156450000000045
8.296714 -0.6068999999999931
8.297714 -0.5980949999999938
8.298715 -0.5892399999999991
8.299714 -0.58034
8.300714 -0.5714000000000088
8.301714 -0.5624150000000023
8.302714 -0.5533800000000004
8.303715 -0.5442999999999941
8.304714 -0.5351799999999958
8.305715 -0.5260200000000055
8.306714 -0.5168099999999982
8.307714 -0.5075549999999972
8.308714 -0.4982699999999968
8.309714 -0.4889400000000028
8.310715 -0.4795650000000043
8.311714 -0.47015500000000465
8.312715 -0.46071000000000395
8.313714 -0.45122499999998955
8.314714 -0.4416999999999941
8.315714 -0.43214500000001005
8.316714 -0.4225550000000033
8.317715 -0.41292499999999366
8.318714 -0.40326000000000467
8.319715 -0.39356500000000544
8.320714 -0.38383999999999596
8.321714 -0.37407999999999625
8.322714 -0.3642849999999954
8.323714 -0.354464999999997
8.324715 -0.34461499999999906
8.325714 -0.3347300000000001
8.326715 -0.32482000000000344
8.327714 -0.31488499999999825
8.328714 -0.3049250000000062
8.329714 -0.29493000000000225
8.330714 -0.2849049999999989
8.331715 -0.2748650000000013
8.332714 -0.26480499999999685
8.333714 -0.2547200000000056
8.334714 -0.24460000000000237
8.335714 -0.23446499999999404
8.336715 -0.22431499999999144
8.337714 -0.214140000000002
8.338715 -0.2039450000000057
8.339714 -0.19372500000000092
8.340714 -0.18349000000000187
8.341714 -0.1732449999999994
8.342714 -0.16298000000000093
8.343715 -0.15268999999999397
8.344714 -0.1423899999999944
8.345715 -0.132085000000004
8.346714 -0.12176000000000678
8.347714 -0.11141500000000273
8.348714 -0.10105999999999526
8.349714 -0.09069999999999695
8.350715 -0.08032500000000435
8.351714 -0.0699399999999975
8.352715 -0.0595499999999998
8.353714 -0.04914500000000781
8.354714 -0.03873499999999244
8.355714 -0.028319999999997045
8.356714 -0.017894999999998242
8.357715 -0.007459999999996029
8.358714 0.0029699999999936375
8.359715 0.013399999999994146
8.360714 0.02383499999999636
8.361714 0.03427500000000028
8.362714 0.0447200000000059
8.363714 0.055165000000000686
8.364715 0.06560999999999546
8.365714 0.07604999999999938
8.366714 0.0864900000000033
8.367714 0.0969250000000055
8.368714 0.10735499999999518
8.369715 0.1177899999999974
8.370714 0.12821500000000705
8.371715 0.13863500000000414
8.372714 0.14904999999999952
8.373714 0.15944499999999895
8.374714 0.16983499999999666
8.375714 0.18022499999999436
8.376715 0.19059500000000695
8.377714 0.20095500000000527
8.378715 0.21131499999999273
8.379714 0.22164999999999338
8.380714 0.23197500000000146
8.381714 0.2422900000000061
8.382714 0.25258500000000395
8.383715 0.2628649999999967
8.384714 0.2731249999999934
8.385715 0.2833699999999959
8.386714 0.2936000000000041
8.387714 0.30381000000000546
8.388714 0.31399499999999836
8.389714 0.32416499999999693
8.390715 0.33430999999999783
8.391714 0.344430000000001
8.392715 0.35454000000000085
8.393714 0.3646149999999996
8.394714 0.3746650000000006
8.395715 0.3846950000000056
8.396714 0.39469500000000046
8.397715 0.4046699999999976
8.398714 0.4146150000000062
8.399714 0.42453999999999714
8.400714 0.4344349999999995
8.401714 0.4442950000000008
8.402715 0.4541299999999936
8.403714 0.46392999999999607
8.404715 0.4736949999999975
8.405714 0.4834299999999995
8.406714 0.4931350000000022
8.407714 0.5028100000000054
8.408714 0.5124499999999967
8.409715 0.5220449999999944
8.410714 0.5316100000000036
8.411715 0.5411350000000098
8.412714 0.5506200000000026
8.413714 0.5600749999999958
8.414714 0.5694849999999955
8.415714 0.5788550000000031
8.416715 0.5881899999999989
8.417714 0.5974800000000009
8.418715 0.6067250000000093
8.419714 0.615934999999995
8.420714 0.6250999999999978
8.421714 0.6342199999999961
8.422714 0.6432950000000007
8.423715 0.6523199999999992
8.424714 0.6612999999999931
8.425714 0.6702400000000059
8.426714 0.6791300000000018
8.427714 0.6879599999999988
8.428715 0.6967500000000038
8.429714 0.7054900000000026
8.430715 0.7141749999999936
8.431714 0.72281
8.432714 0.7313950000000001
8.433714 0.7399299999999941
8.434714 0.7484100000000019
8.435715 0.7568350000000017
8.436714 0.7652050000000045
8.437715 0.7735149999999976
8.438714 0.7817699999999936
8.439714 0.7899700000000035
8.440714 0.7981150000000055
8.441714 0.8061999999999977
8.442715 0.8142250000000021
8.443714 0.8221949999999987
8.444715 0.8301049999999963
8.445714 0.837955000000006
8.446714 0.8457350000000028
8.447714 0.8534550000000007
8.448714 0.861115
8.449715 0.8687150000000002
8.450714 0.8762500000000003
8.451715 0.8837149999999979
8.452714 0.8911224999999977
8.453714 0.8984644999999991
8.454714 0.9057345000000008
8.455714 0.9129435000000025
8.456715 0.9200855000000006
8.457714 0.9271579999999999
8.458714 0.9341604999999972
8.459714 0.9410954999999985
8.460714 0.9479639999999999
8.461715 0.9547629999999971
8.462714 0.9614885000000007
8.463715 0.9681445000000002
8.464714 0.9747310000000007
8.465714 0.9812445000000005
8.466714 0.9876849999999989
8.467714 0.994053
8.468715 1.0003484999999979
8.469714 1.0065705000000023
8.470715 1.0127200000000034
8.471714 1.0187939999999973
8.472714 1.0247925000000002
8.473714 1.0307150000000032
8.474714 1.0365619999999989
8.475715 1.0423334999999982
8.476714 1.0480289999999974
8.477715 1.0536460000000014
8.478714 1.0591845000000046
8.479714 1.0646445000000015
8.480714 1.0700255
8.481714 1.0753309999999965
8.482715 1.0805554999999967
8.483714 1.0856979999999994
8.484715 1.0907620000000011
8.485714 1.0957445000000035
8.486714 1.1006455000000006
8.487714 1.1054654999999964
8.488714 1.110200500000001
8.489715 1.114854500000004
8.490714 1.1194264999999985
8.491714 1.123914
8.492714 1.1283179999999993
8.493714 1.1326364999999985
8.494715 1.1368710000000026
8.495714 1.1410215000000008
8.496715 1.1450874999999952
8.497714 1.149065999999998
8.498714 1.1529570000000031
8.499714 1.1567609999999982
8.500714 1.1604799999999993
8.501715 1.1641140000000014
8.502714 1.167658999999999
8.503715 1.1711160000000007
8.504714 1.174485000000002
8.505714 1.177765000000001
8.506714 1.1809579999999982
8.507714 1.1840619999999984
8.508715 1.1870765000000012
8.509714 1.1900015000000013
8.510715 1.1928365000000003
8.511714 1.1955839999999993
8.512714 1.1982415000000004
8.513714 1.2008064999999994
8.514714 1.203281499999998
8.515715 1.2056685000000007
8.516714 1.2079650000000022
8.517715 1.2101695
8.518714 1.2122819999999992
8.519714 1.214303499999999
8.520715 1.2162344999999999
8.521714 1.2180750000000007
8.522715 1.2198244999999992
8.523714 1.2214814999999997
8.524714 1.2230465000000008
8.525714 1.2245194999999995
8.526714 1.2259009999999992
8.527715 1.2271905000000007
8.528714 1.2283885000000005
8.529715 1.2294934999999991
8.530714 1.230506
8.531714 1.2314270000000003
8.532714 1.2322553499999997
8.533714 1.2329909500000003
8.534715 1.23363385
8.535714 1.2341843000000001
8.536715 1.2346419999999996
8.537714 1.2350071999999999
8.538714 1.2352794000000002
8.539714 1.2354588999999998
8.540714 1.2355455484999998
8.541715 1.23553925
8.542714 1.2354401515
8.543715 1.2352480499999998
8.544714 1.23496305
8.545714 1.2345852500000003
8.546714 1.2341146000000003
8.547714 1.23355095
8.548715 1.2328943
8.549714 1.2321446499999997
8.550714 1.23130275
8.551714 1.2303679999999995
8.552714 1.2293399999999999
8.553715 1.2282195000000007
8.554714 1.2270059999999992
8.555715 1.2256994999999995
8.556714 1.2243009999999999
8.557714 1.2228105000000007
8.558714 1.221227500000001
8.559714 1.2195519999999995
8.560715 1.2177840000000006
8.561714 1.2159244999999999
8.562715 1.2139719999999983
8.563714 1.2119270000000002
8.564714 1.2097924999999992
8.565714 1.207566
8.566714 1.2052475000000027
8.567715 1.202838
8.568714 1.2003379999999986
8.569715 1.197747999999999
8.570714 1.195066000000001
8.571714 1.1922935000000017
8.572714 1.1894314999999993
8.573714 1.1864805000000003
8.574715 1.183438499999999
8.575714 1.180307
8.576715 1.177088500000002
8.577714 1.1737809999999986
8.578714 1.170384499999999
8.579714 1.166899
8.580714 1.1633249999999993
8.581715 1.1596639999999994
8.582714 1.155918499999998
8.583714 1.1520840000000003
8.584714 1.1481605000000001
8.585714 1.1441529999999998
8.586715 1.1400610000000007
8.587714 1.135884499999998
8.588715 1.1316210000000013
8.589714 1.1272730000000006
8.590714 1.1228405000000017
8.591714 1.1183235000000042
8.592714 1.1137219999999974
8.593715 1.1090359999999975
8.594714 1.1042694999999996
8.595715 1.0994205000000004
8.596714 1.0944870000000029
8.597714 1.0894730000000017
8.598714 1.0843799999999966
8.599714 1.0792020000000002
8.600715 1.0739430000000023
8.601714 1.0686054999999983
8.602715 1.063186000000002
8.603714 1.0576884999999976
8.604714 1.052112
8.605714 1.0464570000000013
8.606714 1.040724
8.607715 1.034912
8.608714 1.0290214999999994
8.609715 1.0230519999999999
8.610714 1.0170069999999984
8.611714 1.0108865000000005
8.612714 1.0046905000000006
8.613714 0.998418500000001
8.614715 0.9920709999999996
8.615714 0.9856510000000004
8.616714 0.9791544999999978
8.617714 0.9725829999999969
8.618714 0.9659415000000047
8.619715 0.9592275000000039
8.620714 0.9524404999999967
8.621715 0.9455830000000001
8.622714 0.9386540000000018
8.623714 0.9316544999999979
8.624714 0.9245849999999975
8.625714 0.9174459999999982
8.626715 0.9102395000000029
8.627714 0.9029640000000015
8.628715 0.8956239999999976
8.629714 0.888213999999997
8.630714 0.8807340000000049
8.631714 0.8731900000000083
8.632714 0.8655854999999935
8.633715 0.8579099999999913
8.634714 0.850174999999999
8.635715 0.8423849999999988
8.636714 0.8345200000000056
8.637714 0.8266000000000046
8.638714 0.8186150000000029
8.639714 0.810565000000001
8.640715 0.8024649999999927
8.641714 0.7942999999999947
8.642715 0.7860749999999981
8.643714 0.7777950000000043
8.644714 0.7694550000000009
8.645715 0.7610549999999988
8.646714 0.7525999999999995
8.647715 0.744095000000005
8.648714 0.7355350000000025
8.649714 0.726919999999992
8.650714 0.7182549999999971
8.651714 0.7095300000000033
8.652715 0.7007550000000035
8.653714 0.6919299999999973
8.654715 0.6830549999999957
8.655714 0.6741350000000006
8.656714 0.6651550000000067
8.657714 0.6561349999999991
8.658714 0.6470649999999961
8.659715 0.6379499999999996
8.660714 0.6287899999999984
8.661715 0.6195800000000019
8.662714 0.6103300000000027
8.663714 0.6010300000000081
8.664714 0.5916950000000014
8.665714 0.5823199999999921
8.666715 0.5728949999999982
8.667714 0.5634300000000014
8.668715 0.5539300000000037
8.669714 0.5443850000000015
8.670714 0.534804999999998
8.671714 0.5251850000000027
8.672714 0.5155250000000046
8.673715 0.5058399999999978
8.674714 0.4961099999999975
8.675714 0.4863449999999961
8.676714 0.4765599999999987
8.677714 0.4667349999999985
8.678715 0.4568699999999955
8.679714 0.44698000000000565
8.680715 0.4370600000000056
8.681714 0.42710499999999363
8.682714 0.41711999999999305
8.683714 0.40711000000000563
8.684714 0.3970750000000097
8.685715 0.38701000000000363
8.686714 0.37691999999999976
8.687715 0.36680499999999827
8.688714 0.35665999999999737
8.689714 0.3464950000000005
8.690714 0.3363149999999985
8.691714 0.3261049999999971
8.692715 0.31587499999999974
8.693714 0.3056249999999956
8.694715 0.29535000000000455
8.695714 0.2850649999999993
8.696714 0.274759999999998
8.697714 0.2644350000000008
8.698714 0.25408999999999676
8.699715 0.24373500000000015
8.700714 0.2333700000000001
8.701715 0.2229850000000041
8.702714 0.21258500000000297
8.703714 0.20216999999999674
8.704714 0.19175500000000134
8.705714 0.18132500000000085
8.706715 0.17087999999999523
8.707714 0.16042999999999874
8.708714 0.14996999999999883
8.709714 0.13950500000000807
8.710714 0.12903500000000478
8.711715 0.11855999999999976
8.712714 0.10807500000000218
8.713715 0.09758499999999205
8.714714 0.08709499999999276
8.715714 0.07660500000000432
8.716714 0.06612000000000674
8.717714 0.055624999999994915
8.718715 0.04512499999999222
8.719714 0.034640000000005486
8.720715 0.024150000000006198
8.721714 0.013659999999996071
8.722714 0.0031800000000001966
8.723714 -0.007299999999995678
8.724714 -0.01777500000000069
8.725715 -0.028245000000003996
8.726714 -0.0387100000000056
8.727715 -0.04916499999999295
8.728714 -0.05960999999999857
8.729714 -0.07004500000000079
8.730714 -0.08046999999999958
8.731714 -0.09088500000000582
8.732715 -0.1012899999999978
8.733714 -0.11167999999999552
8.734715 -0.12205499999999896
8.735714 -0.13241499999999728
8.736714 -0.14276000000000133
8.737714 -0.15309500000000195
8.738714 -0.16340999999999578
8.739715 -0.17370500000000447
8.740714 -0.18398500000000803
8.741714 -0.19424499999999395
8.742714 -0.2044899999999964
8.743714 -0.2147100000000012
8.744715 -0.22490999999999917
8.745714 -0.23508499999999946
8.746715 -0.24523500000000206
8.747714 -0.25536500000000867
8.748714 -0.26546000000000336
8.749714 -0.27553499999999126
8.750714 -0.285589999999994
8.751715 -0.2956150000000082
8.752714 -0.305615000000003
8.753715 -0.31557999999999675
8.754714 -0.3255150000000019
8.755714 -0.3354249999999986
8.756714 -0.34530499999999587
8.757714 -0.35515000000000285
8.758715 -0.36495999999999795
8.759714 -0.37473999999999363
8.760715 -0.3844849999999991
8.761714 -0.3941950000000034
8.762714 -0.40387000000000667
8.763714 -0.4135049999999963
8.764714 -0.4231049999999957
8.765715 -0.4326700000000048
8.766714 -0.4421950000000003
8.767715 -0.4516849999999946
8.768714 -0.4611300000000062
8.769714 -0.47053000000000245
8.770715 -0.4798899999999958
8.771714 -0.4892099999999973
8.772715 -0.49848499999999424
8.773714 -0.5077150000000084
8.774714 -0.5169100000000106
8.775714 -0.5260549999999957
8.776714 -0.535139999999993
8.777715 -0.5441950000000016
8.778714 -0.5532000000000041
8.779715 -0.562144999999997
8.780714 -0.5710499999999978
8.781714 -0.5799000000000016
8.782714 -0.5886999999999993
8.783714 -0.5974550000000033
8.784715 -0.6061549999999993
8.785714 -0.6147999999999982
8.786715 -0.6233950000000018
8.787714 -0.6319299999999959
8.788714 -0.6404149999999944
8.789714 -0.6488499999999977
8.790714 -0.6572200000000005
8.791715 -0.6655350000000062
8.792714 -0.6737950000000039
8.793715 -0.6819950000000029
8.794714 -0.6901350000000032
8.795714 -0.6982149999999938
8.796714 -0.7062399999999982
8.797714 -0.7142050000000038
8.798715 -0.7220999999999964
8.799714 -0.7299400000000027
8.800714 -0.7377250000000012
8.801714 -0.7454449999999991
8.802714 -0.753090000000004
8.803715 -0.7606749999999993
8.804714 -0.7681949999999941
8.805715 -0.7756499999999993
8.806714 -0.7830450000000057
8.807714 -0.7903649999999972
8.808714 -0.7976250000000009
8.809714 -0.8048200000000042
8.810715 -0.8119449999999945
8.811714 -0.8189999999999933
8.812715 -0.8259850000000007
8.813714 -0.8328950000000045
8.814714 -0.8397335000000011
8.815714 -0.8465080000000039
8.816714 -0.8532139999999988
8.817715 -0.8598464999999946
8.818714 -0.8664034999999992
8.819715 -0.8728880000000008
8.820714 -0.8792995000000016
8.821714 -0.885638000000001
8.822714 -0.8919045000000011
8.823714 -0.8980949999999956
8.824715 -0.9042064999999969
8.825714 -0.9102425000000018
8.826715 -0.9162060000000036
8.827714 -0.9220940000000035
8.828714 -0.9279055000000002
8.829714 -0.9336389999999993
8.830714 -0.9392945000000011
8.831715 -0.9448704999999956
8.832714 -0.9503680000000001
8.833714 -0.9557870000000037
8.834714 -0.9611279999999993
8.835714 -0.966389999999996
8.836715 -0.9715700000000006
8.837714 -0.9766690000000036
8.838715 -0.9816869999999995
8.839714 -0.9866259999999967
8.840714 -0.9914829999999963
8.841714 -0.9962560000000009
8.842714 -1.0009504999999994
8.843715 -1.0055635000000036
8.844714 -1.010089000000005
8.845715 -1.0145334999999995
8.846714 -1.0188959999999965
8.847714 -1.0231709999999958
8.848714 -1.0273625000000037
8.849714 -1.0314720000000033
8.850715 -1.035496999999999
8.851714 -1.0394344999999972
8.852715 -1.043287499999997
8.853714 -1.047057
8.854714 -1.050738500000002
8.855714 -1.0543355
8.856714 -1.057845999999997
8.857715 -1.061268500000004
8.858714 -1.0646065000000018
8.859715 -1.0678575000000001
8.860714 -1.071021000000001
8.861714 -1.0740969999999996
8.862714 -1.0770889999999973
8.863714 -1.0799934999999978
8.864715 -1.0828080000000004
8.865714 -1.0855354999999982
8.866714 -1.0881730000000003
8.867714 -1.0907225000000018
8.868714 -1.0931865000000007
8.869715 -1.0955615
8.870714 -1.0978475
8.871715 -1.100046
8.872714 -1.1021564999999993
8.873714 -1.1041775000000011
8.874714 -1.1061100000000015
8.875714 -1.1079539999999977
8.876715 -1.1097069999999998
8.877714 -1.111372000000001
8.878715 -1.1129494999999994
8.879714 -1.1144380000000014
8.880714 -1.1158364999999995
8.881714 -1.1171459999999984
8.882714 -1.1183655000000017
8.883715 -1.1194950000000015
8.884714 -1.1205369999999983
8.885715 -1.1214884999999992
8.886714 -1.1223495000000012
8.887714 -1.1231224999999996
8.888714 -1.1238059999999994
8.889714 -1.1243994999999996
8.890715 -1.1249030000000002
8.891714 -1.1253170000000008
8.892715 -1.1256414999999997
8.893714 -1.1258765
8.894714 -1.1260215000000007
8.895715 -1.1260769999999996
8.896714 -1.1260424999999992
8.897715 -1.1259180000000009
8.898714 -1.1257050000000008
8.899714 -1.1254019999999991
8.900714 -1.1250099999999996
8.901714 -1.12452845
8.902715 -1.1239574999999997
8.903714 -1.1232976500000005
8.904715 -1.1225482
8.905714 -1.1217101499999995
8.906714 -1.12078345
8.907714 -1.1197677000000001
8.908714 -1.1186633000000001
8.909715 -1.1174704149999999
8.910714 -1.116189205
8.911715 -1.114819835
8.912714 -1.113362395
8.913714 -1.111817
8.914714 -1.11018395
8.915714 -1.10846325
8.916715 -1.1066551499999997
8.917714 -1.1047603
8.918715 -1.1027783500000001
8.919714 -1.1007092499999993
8.920714 -1.0985545
8.921714 -1.0963129999999999
8.922714 -1.0939845000000004
8.923715 -1.0915720000000009
8.924714 -1.0890735000000002
8.925714 -1.0864894999999997
8.926714 -1.0838214999999989
8.927714 -1.0810685
8.928715 -1.078231
8.929714 -1.0753084999999996
8.930715 -1.0723035000000007
8.931714 -1.0692159999999995
8.932714 -1.066045
8.933714 -1.0627910000000014
8.934714 -1.0594549999999998
8.935715 -1.0560384999999985
8.936714 -1.0525385000000005
8.937715 -1.048957
8.938714 -1.0452974999999995
8.939714 -1.0415580000000015
8.940714 -1.0377365000000005
8.941714 -1.0338364999999987
8.942715 -1.0298579999999988
8.943714 -1.0258005000000003
8.944715 -1.0216654999999997
8.945714 -1.0174509999999997
8.946714 -1.0131610000000004
8.947714 -1.0087954999999993
8.948714 -1.0043525000000015
8.949715 -0.9998330000000005
8.950714 -0.9952389999999988
8.951715 -0.990569500000001
8.952714 -0.9858254999999996
8.953714 -0.9810085000000002
8.954714 -0.9761160000000015
8.955714 -0.9711515000000004
8.956715 -0.9661149999999998
8.957714 -0.9610039999999986
8.958714 -0.9558219999999994
8.959714 -0.9505689999999992
8.960714 -0.9452460000000021
8.961715 -0.9398524999999996
8.962714 -0.9343869999999974
8.963715 -0.9288520000000019
8.964714 -0.9232494999999997
8.965714 -0.9175795000000014
8.966714 -0.9118405000000024
8.967714 -0.906031499999996
8.968715 -0.9001549999999988
8.969714 -0.8942150000000006
8.970715 -0.8882084999999972
8.971714 -0.8821375000000022
8.972714 -0.8760019999999992
8.973714 -0.8698000000000017
8.974714 -0.8635335000000018
8.975715 -0.8572034999999953
8.976714 -0.8508099999999987
8.977715 -0.8443545000000003
8.978714 -0.8378410000000008
8.979714 -0.831266500000001
8.980714 -0.824628000000002
8.981714 -0.8179315000000018
8.982715 -0.8111759999999989
8.983714 -0.8043599999999991
8.984715 -0.7974884999999989
8.985714 -0.7905614999999983
8.986714 -0.7835769999999995
8.987714 -0.7765340000000015
8.988714 -0.7694355000000029
8.989715 -0.7622844999999974
8.990714 -0.755081499999999
8.991714 -0.747823
8.992714 -0.7405119999999996
8.993714 -0.7331520000000051
8.994715 -0.7257390000000001
8.995714 -0.718273499999999
8.996715 -0.7107589999999985
8.997714 -0.7031979999999995
8.998714 -0.695587500000003
8.999714 -0.6879274999999985
9.000714 -0.6802234999999962
9.001715 -0.6724730000000009
9.002714 -0.6646760000000016
9.003715 -0.6568354999999972
9.004714 -0.6489514999999987
9.005714 -0.6410265000000013
9.006714 -0.6330580000000042
9.007714 -0.6250454999999987
9.008715 -0.6169924999999978
9.009714 -0.6088985000000035
9.010715 -0.6007670000000018
9.011714 -0.5925979999999982
9.012714 -0.5843904999999966
9.013714 -0.5761450000000006
9.014714 -0.5678620000000025
9.015715 -0.5595445000000014
9.016714 -0.5511919999999991
9.017715 -0.5428039999999978
9.018714 -0.5343810000000009
9.019714 -0.5259264999999996
9.020715 -0.5174430000000004
9.021714 -0.5089269999999956
9.022715 -0.500375999999995
9.023714 -0.49179650000000547
9.024714 -0.4831935000000013
9.025714 -0.4745615000000046
9.026714 -0.4658964999999988
9.027715 -0.4571979999999968
9.028714 -0.4484800000000076
9.029715 -0.4397399999999979
9.030714 -0.4309699999999997
9.031714 -0.4221800000000055
9.032714 -0.41336999999999363
9.033714 -0.40452499999999153
9.034715 -0.3956600000000043
9.035714 -0.38678500000000277
9.036715 -0.37788499999999275
9.037714 -0.36895999999999585
9.038714 -0.3600200000000047
9.039714 -0.35106000000000676
9.040714 -0.3420750000000003
9.041715 -0.3330800000000012
9.042714 -0.324069999999997
9.043715 -0.31504499999999863
9.044714 -0.3060050000000059
9.045714 -0.2969449999999955
9.046714 -0.2878700000000017
9.047714 -0.2787900000000062
9.048715 -0.26969999999999644
9.049714 -0.26059499999999236
9.050714 -0.25148499999999746
9.051714 -0.24236499999999916
9.052714 -0.23323499999999744
9.053715 -0.22409500000000315
9.054714 -0.21494500000000544
9.055715 -0.2057999999999986
9.056714 -0.1966449999999992
9.057714 -0.1874849999999981
9.058714 -0.17832999999999868
9.059714 -0.1691650000000067
9.060715 -0.1599950000000022
9.061714 -0.15083500000000108
9.062715 -0.14166499999999654
9.063714 -0.13249500000000286
9.064714 -0.12334000000000346
9.065714 -0.11417499999998981
9.066714 -0.10501499999999954
9.067715 -0.09587000000000354
9.068714 -0.0867249999999967
9.069715 -0.0775850000000024
9.070714 -0.06844499999999727
9.071714 -0.05931999999999726
9.072714 -0.05020500000000065
9.073714 -0.04109000000000404
9.074715 -0.032000000000005115
9.075714 -0.022904999999993642
9.076715 -0.013819999999996422
9.077714 -0.00476499999999859
9.078714 0.004289999999999242
9.079714 0.01332999999999196
9.080714 0.022355000000001245
9.081715 0.03137000000000712
9.082714 0.04035999999999363
9.083714 0.04933999999999841
9.084714 0.058309999999999786
9.085714 0.06725000000000177
9.086715 0.07617000000000777
9.087714 0.08507499999999782
9.088715 0.0939599999999919
9.089714 0.10282500000000083
9.090714 0.11167000000000295
9.091714 0.12049499999999824
9.092714 0.12929000000000498
9.093715 0.13806499999999408
9.094714 0.1468149999999963
9.095715 0.1555400000000009
9.096714 0.16424499999999864
9.097714 0.1729249999999987
9.098714 0.18157499999999935
9.099714 0.19019000000000977
9.100715 0.19878500000000254
9.101714 0.2073499999999959
9.102715 0.21587999999999902
9.103714 0.22438500000000447
9.104714 0.23285499999999795
9.105714 0.24129499999999207
9.106714 0.24970499999999762
9.107715 0.2580800000000021
9.108714 0.2664200000000055
9.109715 0.27472999999999864
9.110714 0.2829999999999998
9.111714 0.2912349999999999
9.112714 0.29944000000000065
9.113714 0.307595000000006
9.114715 0.3157149999999994
9.115714 0.3238049999999934
9.116714 0.33185499999999546
9.117714 0.3398650000000056
9.118714 0.34783000000000036
9.119715 0.355759999999994
9.120714 0.3636450000000049
9.121715 0.3714799999999987
9.122714 0.37927500000000053
9.123714 0.3870299999999996
9.124714 0.3947399999999941
9.125714 0.40240000000000414
9.126715 0.4100149999999988
9.127714 0.4175799999999981
9.128715 0.4251050000000055
9.129714 0.4325885000000052
9.130714 0.4400114999999973
9.131714 0.447383999999996
9.132714 0.454712499999997
9.133715 0.4619885000000019
9.134714 0.46921150000000705
9.135715 0.47638349999999924
9.136714 0.48350499999999796
9.137714 0.4905710000000017
9.138714 0.4975854999999998
9.139714 0.5045439999999993
9.140715 0.5114475000000018
9.141714 0.5182984999999972
9.142715 0.5250939999999976
9.143714 0.531831500000002
9.144714 0.5385109999999997
9.145715 0.5451355000000003
9.146714 0.5517040000000024
9.147715 0.5582139999999998
9.148714 0.5646635000000003
9.149714 0.5710549999999995
9.150714 0.5773879999999995
9.151714 0.5836629999999979
9.152715 0.5898764999999982
9.153714 0.5960290000000037
9.154715 0.6021204999999983
9.155714 0.6081504999999999
9.156714 0.6141199999999994
9.157714 0.6200280000000008
9.158714 0.6258750000000018
9.159715 0.6316579999999985
9.160714 0.637376499999998
9.161715 0.6430345000000008
9.162714 0.6486285000000046
9.163714 0.6541554999999994
9.164714 0.6596209999999962
9.165714 0.6650224999999994
9.166715 0.6703569999999992
9.167714 0.6756249999999991
9.168715 0.6808260000000012
9.169714 0.6859625000000006
9.170714 0.691035499999999
9.171714 0.6960414999999995
9.172714 0.7009775000000034
9.173715 0.7058434999999996
9.174714 0.7106430000000012
9.175714 0.7153750000000016
9.176714 0.7200399999999986
9.177714 0.7246360000000003
9.178715 0.7291590000000009
9.179714 0.7336145000000003
9.180715 0.7379999999999973
9.181714 0.7423135000000003
9.182714 0.746557000000001
9.183714 0.7507304999999995
9.184714 0.7548340000000012
9.185715 0.758865
9.186714 0.7628229999999977
9.187715 0.7667084999999978
9.188714 0.7705210000000023
9.189714 0.7742605000000004
9.190714 0.7779279999999986
9.191714 0.7815225000000015
9.192715 0.7850409999999988
9.193714 0.7884865000000006
9.194715 0.7918600000000029
9.195714 0.7951574999999999
9.196714 0.7983789999999968
9.197714 0.8015254999999953
9.198714 0.8045989999999982
9.199715 0.8075965000000013
9.200714 0.8105155000000036
9.201715 0.8133585000000005
9.202714 0.8161264999999991
9.203714 0.818819000000001
9.204714 0.8214354999999977
9.205714 0.8239759999999998
9.206715 0.8264380000000013
9.207714 0.8288220000000001
9.208714 0.8311295000000009
9.209714 0.8333604999999984
9.210714 0.8355144999999999
9.211715 0.8375905000000017
9.212714 0.8395899999999998
9.213715 0.8415124999999996
9.214714 0.8433565000000011
9.215714 0.8451230000000007
9.216714 0.8468119999999981
9.217714 0.8484245000000005
9.218715 0.8499600000000015
9.219714 0.8514164999999985
9.220715 0.8527959999999994
9.221714 0.8540985000000019
9.222714 0.855324
9.223714 0.8564719999999991
9.224714 0.8575429999999995
9.225715 0.8585369999999984
9.226714 0.8594535000000009
9.227715 0.8602945000000015
9.228714 0.861058499999998
9.229714 0.8617454999999987
9.230714 0.8623555000000007
9.231714 0.8628895000000001
9.232715 0.8633474999999996
9.233714 0.8637290000000013
9.234715 0.8640345000000003
9.235714 0.8642635
9.236714 0.8644165000000013
9.237714 0.8644944999999999
9.238714 0.8644964999999987
9.239715 0.8644229999999996
9.240714 0.8642740000000001
9.241714 0.8640490000000006
9.242714 0.863749
9.243714 0.8633744999999988
9.244715 0.8629250000000005
9.245714 0.8623995000000011
9.246715 0.8617994999999998
9.247714 0.8611245
9.248714 0.8603745000000003
9.249714 0.8595504999999997
9.250714 0.8586519999999999
9.251715 0.8576789500000003
9.252714 0.8566319000000004
9.253715 0.8555107499999999
9.254714 0.8543152999999994
9.255714 0.853046
9.256714 0.8517034000000003
9.257714 0.8502873499999998
9.258715 0.8487977499999999
9.259714 0.8472352000000003
9.260715 0.8455999000000001
9.261714 0.8438918499999998
9.262714 0.84211129
9.263714 0.8402585400000001
9.264714 0.83833391
9.265715 0.83633756
9.266714 0.8342697500000001
9.267715 0.8321307499999999
9.268714 0.8299208
9.269714 0.8276401499999999
9.270715 0.8252892999999997
9.271714 0.8228684499999998
9.272715 0.8203780500000001
9.273714 0.81781835
9.274714 0.8151896000000001
9.275714 0.8124925999999998
9.276714 0.8097270499999997
9.277715 0.8068940000000002
9.278714 0.8039935
9.279715 0.8010259999999997
9.280714 0.7979925000000002
9.281714 0.7948920000000008
9.282714 0.7917260000000004
9.283714 0.7884949999999993
9.284715 0.7851984999999997
9.285714 0.7818385000000005
9.286715 0.7784150000000002
9.287714 0.7749264999999995
9.288714 0.7713759999999997
9.289714 0.7677634999999998
9.290714 0.7640879999999994
9.291715 0.7603515000000003
9.292714 0.7565535000000002
9.293715 0.7526949999999994
9.294714 0.7487770000000004
9.295714 0.7447994999999993
9.296714 0.7407635000000002
9.297714 0.7366690000000005
9.298715 0.7325159999999986
9.299714 0.7283045000000001
9.300714 0.7240360000000017
9.301714 0.7197114999999994
9.302714 0.7153299999999998
9.303715 0.710894500000002
9.304714 0.7064039999999988
9.305715 0.7018580000000006
9.306714 0.6972580000000014
9.307714 0.6926039999999983
9.308714 0.6878979999999998
9.309714 0.6831394999999996
9.310715 0.6783289999999985
9.311714 0.6734655000000005
9.312715 0.6685510000000003
9.313714 0.6635864999999993
9.314714 0.6585705000000007
9.315714 0.6535045000000015
9.316714 0.6483895
9.317715 0.6432254999999992
9.318714 0.6380129999999998
9.319715 0.6327519999999991
9.320714 0.6274434999999985
9.321714 0.6220885000000019
9.322714 0.6166870000000015
9.323714 0.6112399999999986
9.324715 0.6057479999999993
9.325714 0.6002099999999995
9.326715 0.5946275000000013
9.327714 0.5890020000000014
9.328714 0.583330999999999
9.329714 0.5776179999999993
9.330714 0.5718640000000006
9.331715 0.566067999999999
9.332714 0.5602314999999993
9.333714 0.5543550000000022
9.334714 0.5484385000000024
9.335714 0.5424809999999983
9.336715 0.5364854999999996
9.337714 0.530455
9.338715 0.5243869999999983
9.339714 0.5182780000000032
9.340714 0.5121340000000018
9.341714 0.505958499999996
9.342714 0.49974799999999997
9.343715 0.4935019999999994
9.344714 0.48722149999999576
9.345715 0.4809090000000007
9.346714 0.474564
9.347714 0.4681875000000005
9.348714 0.46178149999999957
9.349714 0.45534650000000076
9.350715 0.44888000000000305
9.351714 0.442384500000002
9.352715 0.4358620000000004
9.353714 0.4293134999999997
9.354714 0.42273899999999986
9.355714 0.4161379999999975
9.356714 0.4095114999999995
9.357715 0.4028580000000009
9.358714 0.39618150000000213
9.359715 0.38948199999999766
9.360714 0.38276199999999916
9.361714 0.3760185000000024
9.362714 0.369252
9.363714 0.3624680000000025
9.364715 0.35566299999999673
9.365714 0.3488384999999984
9.366714 0.34199649999999954
9.367714 0.3351334999999978
9.368714 0.3282535000000044
9.369715 0.3213590000000039
9.370714 0.3144464999999994
9.371715 0.30751949999999867
9.372714 0.30057849999999964
9.373714 0.2936229999999989
9.374714 0.2866520000000005
9.375714 0.27966699999999844
9.376715 0.27267399999999575
9.377714 0.2656684999999997
9.378715 0.2586485000000019
9.379714 0.2516205000000036
9.380714 0.24458299999999983
9.381714 0.2375364999999995
9.382714 0.23048199999999866
9.383715 0.2234184999999958
9.384714 0.21634900000000065
9.385715 0.2092740000000004
9.386714 0.20219300000000243
9.387714 0.19510650000000473
9.388714 0.1880135000000005
9.389714 0.18091799999999542
9.390715 0.1738200000000003
9.391714 0.16671850000000293
9.392715 0.15961700000000015
9.393714 0.1525124999999985
9.394714 0.14540850000000025
9.395715 0.13830450000000202
9.396714 0.13120000000000037
9.397715 0.12409549999999872
9.398714 0.11699449999999934
9.399714 0.10989649999999881
9.400714 0.10280049999999573
9.401714 0.0957105000000012
9.402715 0.0886240000000035
9.403714 0.08154349999999812
9.404715 0.07446799999999984
9.405714 0.06739849999999928
9.406714 0.06033849999999871
9.407714 0.053286000000000694
9.408714 0.04624300000000267
9.409715 0.03921150000000206
9.410714 0.03218850000000001
9.411715 0.025174999999997942
9.412714 0.018175499999999567
9.413714 0.011190500000002887
9.414714 0.004216999999998201
9.415714 -0.002744500000000224
9.416715 -0.009691500000002379
9.417714 -0.016620999999998567
9.418715 -0.023535999999998482
9.419714 -0.030434000000001273
9.420714 -0.03731149999999925
9.421714 -0.04417400000000294
9.422714 -0.051019000000000675
9.423715 -0.057843999999997
9.424714 -0.06464800000000134
9.425714 -0.07142950000000345
9.426714 -0.07819050000000072
9.427714 -0.08493049999999518
9.428715 -0.09165099999999707
9.429714 -0.09834800000000071
9.430715 -0.10501799999999839
9.431714 -0.11166549999999925
9.432714 -0.11828950000000184
9.433714 -0.12489000000000076
9.434714 -0.13146499999999858
9.435715 -0.13801050000000042
9.436714 -0.14453000000000318
9.437715 -0.15102300000000338
9.438714 -0.15748649999999678
9.439714 -0.1639239999999965
9.440714 -0.17033300000000168
9.441714 -0.17671300000000348
9.442715 -0.18306300000000045
9.443714 -0.18938149999999862
9.444715 -0.19567099999999882
9.445714 -0.20193099999999764
9.446714 -0.20815950000000308
9.447714 -0.21435250000000397
9.448714 -0.22051349999999723
9.449715 -0.22664299999999707
9.450714 -0.23273750000000126
9.451715 -0.23879699999999893
9.452714 -0.24482449999999978
9.453714 -0.2508169999999995
9.454714 -0.2567714999999993
9.455714 -0.2626910000000035
9.456715 -0.2685759999999991
9.457714 -0.2744230000000002
9.458714 -0.28023200000000137
9.459714 -0.2860035000000006
9.460714 -0.2917369999999998
9.461715 -0.2974324999999991
9.462714 -0.3030869999999996
9.463715 -0.30870149999999735
9.464714 -0.31427500000000164
9.465714 -0.3198070000000038
9.466714 -0.3253019999999965
9.467714 -0.3307564999999993
9.468715 -0.33616400000000013
9.469714 -0.34153049999999674
9.470715 -0.34685349999999915
9.471714 -0.35213300000000186
9.472714 -0.35736900000000493
9.473714 -0.36255800000000066
9.474714 -0.3677064999999956
9.475715 -0.37280849999999743
9.476714 -0.37786350000000274
9.477715 -0.38287250000000217
9.478714 -0.3878349999999976
9.479714 -0.39275050000000195
9.480714 -0.3976165000000036
9.481714 -0.4024359999999958
9.482715 -0.40720599999999607
9.483714 -0.4119270000000025
9.484715 -0.4165985000000006
9.485714 -0.4212194999999999
9.486714 -0.42579149999999993
9.487714 -0.4303119999999997
9.488714 -0.43478249999999874
9.489715 -0.4391999999999981
9.490714 -0.4435655000000046
9.491714 -0.44787900000000214
9.492714 -0.4521395
9.493714 -0.45634799999999964
9.494715 -0.4605039999999976
9.495714 -0.4646049999999986
9.496715 -0.468650499999999
9.497714 -0.47264299999999976
9.498714 -0.47658100000000153
9.499714 -0.48046650000000163
9.500714 -0.48429650000000113
9.501715 -0.4880684999999994
9.502714 -0.4917849999999972
9.503715 -0.49544900000000147
9.504714 -0.499056500000001
9.505714 -0.502606999999998
9.506714 -0.5061025000000007
9.507714 -0.5095395000000013
9.508715 -0.5129199999999998
9.509714 -0.5162454999999987
9.510715 -0.5195134999999995
9.511714 -0.5227235000000019
9.512714 -0.5258769999999996
9.513714 -0.5289739999999981
9.514714 -0.532014000000002
9.515715 -0.5349955000000012
9.516714 -0.5379184999999983
9.517715 -0.5407840000000003
9.518714 -0.5435915000000008
9.519714 -0.5463415000000007
9.520715 -0.5490334999999993
9.521714 -0.5516659999999998
9.522715 -0.5542385000000015
9.523714 -0.5567544999999986
9.524714 -0.5592129999999979
9.525714 -0.5616095000000009
9.526714 -0.5639459999999996
9.527715 -0.5662250000000005
9.528714 -0.5684445000000006
9.529715 -0.5706039999999992
9.530714 -0.5727039999999998
9.531714 -0.5747424999999994
9.532714 -0.5767215000000009
9.533714 -0.5786410000000017
9.534715 -0.5804989999999988
9.535714 -0.5822964999999992
9.536715 -0.5840340000000008
9.537714 -0.5857099999999988
9.538714 -0.5873255
9.539714 -0.5888795000000003
9.540714 -0.5903725000000004
9.541715 -0.5918045000000003
9.542714 -0.5931755
9.543715 -0.5944849999999988
9.544714 -0.5957320000000006
9.545714 -0.5969200000000024
9.546714 -0.5980459999999999
9.547714 -0.5991084999999989
9.548715 -0.6001099999999991
9.549714 -0.601051
9.550714 -0.6019294999999998
9.551714 -0.6027469999999994
9.552714 -0.6035030000000008
9.553715 -0.6041974999999999
9.554714 -0.6048314999999995
9.555715 -0.6054025000000002
9.556714 -0.6059125000000006
9.557714 -0.6063625000000009
9.558714 -0.6067509999999989
9.559714 -0.6070784999999995
9.560715 -0.6073445000000005
9.561714 -0.6075495
9.562715 -0.6076945000000006
9.563714 -0.6077790000000004
9.564714 -0.6078019999999993
9.565714 -0.6077649999999994
9.566714 -0.6076685000000001
9.567715 -0.6075119999999999
9.568714 -0.6072954999999998
9.569715 -0.6070195000000002
9.570714 -0.6066839
9.571714 -0.60628895
9.572714 -0.6058355
9.573714 -0.6053228999999998
9.574715 -0.6047514000000004
9.575714 -0.6041217000000005
9.576715 -0.6034340999999996
9.577714 -0.6026882999999998
9.578714 -0.6018846999999999
9.579714 -0.6010235499999999
9.580714 -0.6001049500000001
9.581715 -0.59912945
9.582714 -0.5980973
9.583714 -0.5970084499999999
9.584714 -0.59586325
9.585714 -0.5946619949999999
9.586715 -0.59340489
9.587714 -0.592092165
9.588715 -0.590724065
9.589714 -0.58930079
9.590714 -0.587822545
9.591714 -0.5862896499999999
9.592714 -0.5847023499999999
9.593715 -0.5830605999999999
9.594714 -0.58136485
9.595715 -0.57961535
9.596714 -0.5778121500000001
9.597714 -0.5759555000000002
9.598714 -0.57404575
9.599714 -0.5720831
9.600715 -0.5700676499999996
9.601714 -0.5679994500000002
9.602715 -0.5658789000000004
9.603714 -0.5637066499999999
9.604714 -0.5614827499999997
9.605714 -0.5592069499999996
9.606714 -0.5568799999999999
9.607715 -0.5545020000000003
9.608714 -0.5520730000000005
9.609715 -0.5495940000000006
9.610714 -0.5470649999999991
9.611714 -0.5444854999999996
9.612714 -0.5418570000000007
9.613714 -0.5391799999999991
9.614715 -0.5364529999999994
9.615714 -0.5336775000000011
9.616714 -0.5308550000000009
9.617714 -0.5279839999999992
9.618714 -0.5250659999999997
9.619715 -0.5221009999999996
9.620714 -0.5190894999999998
9.621715 -0.5160320000000006
9.622714 -0.5129284999999997
9.623714 -0.5097805000000004
9.624714 -0.5065869999999999
9.625714 -0.5033494999999991
9.626715 -0.5000680000000006
9.627714 -0.4967425000000004
9.628715 -0.49337449999999927
9.629714 -0.48996399999999996
9.630714 -0.4865109999999995
9.631714 -0.48301649999999974
9.632714 -0.47948150000000184
9.633715 -0.47590599999999905
9.634714 -0.4722899999999981
9.635715 -0.4686339999999999
9.636714 -0.4649380000000015
9.637714 -0.46120400000000056
9.638714 -0.45743199999999956
9.639714 -0.453621
9.640715 -0.4497734999999998
9.641714 -0.4458899999999999
9.642715 -0.44196799999999925
9.643714 -0.4380110000000003
9.644714 -0.43401950000000095
9.645715 -0.429991500000001
9.646714 -0.4259305000000002
9.647715 -0.42183549999999964
9.648714 -0.41770549999999806
9.649714 -0.41354200000000024
9.650714 -0.40934650000000017
9.651714 -0.4051194999999986
9.652715 -0.4008605000000001
9.653714 -0.3965705000000009
9.654715 -0.39224950000000086
9.655714 -0.38789850000000137
9.656714 -0.3835169999999991
9.657714 -0.3791064999999989
9.658714 -0.3746685000000001
9.659715 -0.370201
9.660714 -0.3657040000000012
9.661715 -0.3611810000000006
9.662714 -0.3566324999999988
9.663714 -0.35205600000000054
9.664714 -0.3474535000000004
9.665714 -0.3428244999999978
9.666715 -0.3381705000000002
9.667714 -0.33349200000000023
9.668715 -0.3287884999999998
9.669714 -0.3240624999999999
9.670714 -0.319312999999999
9.671714 -0.3145410000000013
9.672714 -0.3097460000000006
9.673715 -0.3049294999999991
9.674714 -0.3000925000000009
9.675714 -0.29523350000000115
9.676714 -0.2903545
9.677714 -0.28545499999999946
9.678715 -0.2805344999999988
9.679714 -0.275597000000001
9.680715 -0.2706425000000007
9.681714 -0.2656684999999997
9.682714 -0.2606770000000008
9.683714 -0.25566999999999884
9.684714 -0.25064699999999845
9.685715 -0.24560599999999955
9.686714 -0.24055000000000093
9.687715 -0.2354820000000015
9.688714 -0.23039899999999963
9.689714 -0.22530250000000018
9.690714 -0.22019549999999938
9.691714 -0.21507450000000025
9.692715 -0.20994200000000102
9.693714 -0.20479949999999839
9.694715 -0.19964649999999975
9.695714 -0.19448499999999988
9.696714 -0.18931300000000129
9.697714 -0.18413250000000142
9.698714 -0.1789449999999997
9.699715 -0.17374999999999813
9.700714 -0.16854899999999884
9.701715 -0.16334200000000187
9.702714 -0.15812949999999976
9.703714 -0.15291300000000008
9.704714 -0.1476919999999994
9.705714 -0.14246749999999916
9.706715 -0.13724050000000076
9.707714 -0.13201099999999882
9.708714 -0.12677900000000145
9.709714 -0.12154599999999993
9.710714 -0.11631349999999914
9.711715 -0.11107950000000162
9.712714 -0.10584500000000067
9.713715 -0.10061300000000059
9.714714 -0.09538349999999865
9.715714 -0.09015499999999813
9.716714 -0.08492799999999974
9.717714 -0.07970550000000234
9.718715 -0.07448550000000038
9.719714 -0.06926699999999786
9.720715 -0.06405449999999846
9.721714 -0.05884800000000218
9.722714 -0.0536470000000002
9.723714 -0.04845199999999592
9.724714 -0.0432630000000002
9.725715 -0.03808250000000304
9.726714 -0.03290750000000016
9.727715 -0.027738500000000412
9.728714 -0.022581500000001503
9.729714 -0.01743349999999916
9.730714 -0.012293499999997378
9.731714 -0.007162499999997579
9.732715 -0.0020405000000051857
9.733714 0.0030674999999997805
9.734715 0.00816400000000191
9.735714 0.01325099999999863
9.736714 0.018326500000003354
9.737714 0.023390999999997823
9.738714 0.028440499999998023
9.739715 0.033475000000003946
9.740714 0.03849849999999961
9.741714 0.043507499999999005
9.742714 0.048498499999999854
9.743714 0.05347549999999701
9.744715 0.05843749999999989
9.745714 0.06338200000000223
9.746715 0.06830950000000202
9.747714 0.07322250000000013
9.748714 0.07811749999999697
9.749714 0.08299250000000054
9.750714 0.08785000000000086
9.751715 0.0926884999999985
9.752714 0.09750799999999886
9.753715 0.10230849999999926
9.754714 0.10708750000000154
9.755714 0.11184600000000171
9.756714 0.11658450000000048
9.757714 0.1213004999999997
9.758715 0.12599299999999797
9.759714 0.1306629999999994
9.760715 0.13531250000000142
9.761714 0.13993700000000034
9.762714 0.14453699999999958
9.763714 0.1491135000000006
9.764714 0.15366399999999975
9.765715 0.15818949999999854
9.766714 0.16268900000000092
9.767715 0.16716250000000146
9.768714 0.1716089999999988
9.769714 0.17602849999999828
9.770715 0.18042050000000195
9.771714 0.1847830000000015
9.772715 0.18911699999999843
9.773714 0.19342299999999876
9.774714 0.19769899999999974
9.775714 0.2019439999999999
9.776714 0.20615849999999994
9.777715 0.21034350000000132
9.778714 0.21449850000000065
9.779715 0.21862099999999965
9.780714 0.22271100000000119
9.781714 0.22676799999999903
9.782714 0.23079349999999807
9.783714 0.2347864999999996
9.784715 0.23874600000000212
9.785714 0.24267200000000028
9.786715 0.2465630000000001
9.787714 0.2504194999999995
9.788714 0.2542425
9.789714 0.258030500000002
9.790714 0.2617829999999996
9.791715 0.26550099999999943
9.792714 0.2691829999999995
9.793715 0.2728295000000005
9.794714 0.2764394999999983
9.795714 0.2800125000000002
9.796714 0.2835485000000009
9.797714 0.28704799999999836
9.798715 0.2905099999999993
9.799714 0.2939354999999998
9.800714 0.29732350000000096
9.801714 0.3006715000000021
9.802714 0.30398249999999927
9.803715 0.30725499999999845
9.804714 0.310488000000001
9.805715 0.3136825000000002
9.806714 0.3168375
9.807714 0.319951500000001
9.808714 0.3230265000000006
9.809714 0.3260604999999987
9.810715 0.32905349999999806
9.811714 0.3320079999999994
9.812715 0.3349195000000018
9.813714 0.33778900000000134
9.814714 0.340618499999998
9.815714 0.34340650000000056
9.816714 0.34615200000000224
9.817715 0.3488544999999995
9.818714 0.35151449999999856
9.819715 0.35413250000000007
9.820714 0.3567085000000014
9.821714 0.35923999999999895
9.822714 0.36172850000000023
9.823714 0.3641750000000013
9.824715 0.36657599999999985
9.825714 0.368932999999998
9.826715 0.3712484999999994
9.827714 0.37351850000000103
9.828714 0.37574349999999807
9.829714 0.37792500000000095
9.830714 0.38006100000000126
9.831715 0.38215249999999784
9.832714 0.38419949999999875
9.833714 0.38620200000000127
9.834714 0.38815950000000204
9.835714 0.3900709999999995
9.836715 0.39193649999999924
9.837714 0.39375750000000054
9.838715 0.39553449999999885
9.839714 0.39726450000000063
9.840714 0.39894850000000054
9.841714 0.4005879999999994
9.842714 0.4021815000000004
9.843715 0.40372899999999956
9.844714 0.4052300000000002
9.845715 0.4066860000000004
9.846714 0.4080964999999995
9.847714 0.4094595
9.848714 0.4107770000000006
9.849714 0.41204849999999943
9.850715 0.4132730000000004
9.851714 0.4144525000000009
9.852715 0.4155854999999989
9.853714 0.4166714999999989
9.854714 0.4177120000000005
9.855714 0.41870600000000097
9.856714 0.41965350000000023
9.857715 0.42055599999999893
9.858714 0.42141149999999983
9.859715 0.42222000000000015
9.860714 0.42298299999999933
9.861714 0.42370050000000004
9.862714 0.4243710000000002
9.863714 0.4249950000000005
9.864715 0.42557400000000034
9.865714 0.42610650000000033
9.866714 0.4265929999999998
9.867714 0.42703399999999947
9.868714 0.427429
9.869715 0.4277785
9.870714 0.4280825000000003
9.871715 0.42834050000000007
9.872714 0.4285525
9.873714 0.42871900000000013
9.874714 0.4288399999999998
9.875714 0.42891575
9.876715 0.42894610000000005
9.877714 0.4289311500000001
9.878715 0.4288711499999999
9.879714 0.42876564999999933
9.880714 0.42861500000000036
9.881714 0.4284193000000003
9.882714 0.42817844999999977
9.883715 0.4278928499999998
9.884714 0.4275627500000002
9.885715 0.42718785000000004
9.886714 0.4267682
9.887714 0.4263042000000001
9.888714 0.4257959499999998
9.889714 0.4252433499999998
9.890715 0.4246467500000002
9.891714 0.4240062500000001
9.892715 0.42332199999999987
9.893714 0.42259435
9.894714 0.4218234
9.895715 0.42100920000000003
9.896714 0.42015211
9.897715 0.419252355
9.898714 0.41831007000000003
9.899714 0.417325555
9.900714 0.4162990699999999
9.901714 0.4152308399999999
9.902715 0.4141210500000001
9.903714 0.4129700500000001
9.904715 0.4117781499999999
9.905714 0.41054555
9.906714 0.4092724500000001
9.907714 0.4079591500000001
9.908714 0.4066059999999999
9.909715 0.40521314999999974
9.910714 0.4037810499999999
9.911715 0.40230990000000033
9.912714 0.40079980000000004
9.913714 0.39925125
9.914714 0.3976643499999997
9.915714 0.39603949999999966
9.916715 0.3943769000000003
9.917714 0.3926765000000002
9.918715 0.39093904999999973
9.919714 0.3891648
9.920714 0.38735340000000024
9.921714 0.38550569999999984
9.922714 0.3836219499999999
9.923715 0.3817023000000004
9.924714 0.37974635000000023
9.925714 0.3777549999999999
9.926714 0.3757284999999998
9.927714 0.37366699999999986
9.928715 0.37157150000000033
9.929714 0.36944050000000034
9.930715 0.3672754999999993
9.931714 0.3650769999999993
9.932714 0.36284450000000107
9.933714 0.3605790000000004
9.934714 0.35827999999999954
9.935715 0.35594800000000043
9.936714 0.35358349999999966
9.937715 0.35118699999999936
9.938714 0.3487584999999996
9.939714 0.3462984999999996
9.940714 0.34380750000000015
9.941714 0.3412844999999999
9.942715 0.33873150000000013
9.943714 0.33614850000000107
9.944715 0.3335354999999999
9.945714 0.3308924999999993
9.946714 0.32822
9.947714 0.32551899999999945
9.948714 0.32278900000000094
9.949715 0.32003100000000045
9.950714 0.3172449999999994
9.951715 0.31443200000000043
9.952714 0.31159199999999965
9.953714 0.3087245000000003
9.954714 0.3058310000000005
9.955714 0.30291149999999883
9.956715 0.29996599999999946
9.957714 0.2969955000000011
9.958714 0.2940005000000002
9.959714 0.29098049999999903
9.960714 0.2879355000000002
9.961715 0.2848690000000005
9.962714 0.2817789999999998
9.963715 0.2786644999999994
9.964714 0.2755290000000003
9.965714 0.2723710000000003
9.966714 0.2691914999999995
9.967714 0.26599100000000125
9.968715 0.2627700000000009
9.969714 0.2595289999999991
9.970715 0.25626800000000005
9.971714 0.25298800000000093
9.972714 0.24968899999999922
9.973714 0.24637149999999822
9.974714 0.24303550000000065
9.975715 0.23968300000000126
9.976714 0.23631299999999864
9.977715 0.23292500000000016
9.978714 0.22952150000000124
9.979714 0.22610349999999793
9.980714 0.22266899999999826
9.981714 0.21921850000000015
9.982715 0.21575550000000046
9.983714 0.21227900000000055
9.984715 0.20878800000000164
9.985714 0.20528250000000103
9.986714 0.20176399999999817
9.987714 0.19823349999999987
9.988714 0.19469150000000146
9.989715 0.1911380000000002
9.990714 0.18757400000000024
9.991714 0.18399899999999816
9.992714 0.18041200000000068
9.993714 0.1768160000000012
9.994715 0.1732099999999983
9.995714 0.16959349999999943
9.996715 0.16596899999999998
9.997714 0.16233550000000124
9.998714 0.15869300000000056
9.999714 0.15504350000000072
10.00071 0.15138600000000033
10.00171 0.14772049999999937
10.00271 0.14404799999999926
10.00371 0.1403709999999982
10.00471 0.1366879999999994
10.00571 0.13299700000000003
10.00671 0.1293010000000017
10.00771 0.12560050000000236
10.00871 0.12189549999999931
10.00971 0.11818649999999871
10.01071 0.11447400000000124
10.01171 0.11075750000000077
10.01271 0.10703799999999876
10.01371 0.10331700000000002
10.01471 0.09959350000000042
10.01571 0.09586799999999798
10.01671 0.09214249999999824
10.01771 0.0884160000000025
10.01871 0.08468950000000135
10.01971 0.08096249999999948
10.02071 0.07723550000000032
10.02171 0.07351199999999802
10.02271 0.06978949999999985
10.02371 0.06606850000000111
10.02471 0.06235049999999852
10.02571 0.05863400000000077
10.02671 0.05492050000000187
10.02771 0.05121249999999998
10.02871 0.04750899999999907
10.02971 0.04380999999999916
10.03071 0.04011550000000024
10.03171 0.03642650000000103
10.03271 0.032742999999998815
10.03371 0.029066000000000442
10.03471 0.025396000000001206
10.03571 0.021733499999999104
10.03671 0.018077999999998845
10.03771 0.014430999999999862
10.03871 0.010793000000000153
10.03971 0.007162500000000289
10.04071 0.003542000000001126
10.04171 -6.999999999947586e-05
10.04271 -0.003671500000001376
10.04371 -0.007261500000000439
10.04471 -0.010840999999998088
10.04571 -0.014410500000000461
10.04671 -0.017968499999999995
10.04771 -0.021513499999999977
10.04871 -0.02504699999999983
10.04971 -0.028568499999998845
10.05071 -0.0320765000000003
10.05171 -0.03557050000000078
10.05271 -0.0390515000000017
10.05371 -0.04251800000000094
10.05471 -0.04596949999999776
10.05571 -0.04940800000000046
10.05671 -0.05283100000000004
10.05771 -0.05623749999999778
10.05871 -0.059629500000001966
10.05971 -0.06300550000000232
10.06071 -0.06636549999999884
10.06171 -0.06970949999999967
10.06271 -0.07303599999999996
10.06371 -0.07634499999999969
10.06471 -0.07963650000000158
10.06571 -0.08291100000000094
10.06671 -0.08616799999999974
10.06771 -0.089407
10.06871 -0.09262699999999759
10.06971 -0.09582749999999988
10.07071 -0.09900850000000151
10.07171 -0.10216999999999973
10.07271 -0.10531349999999941
10.07371 -0.10843649999999969
10.07471 -0.11153900000000055
10.07571 -0.11462299999999946
10.07671 -0.11768449999999882
10.07771 -0.12072399999999936
10.07871 -0.12374200000000177
10.07971 -0.12673850000000064
10.08071 -0.12971450000000012
10.08171 -0.13266800000000006
10.08271 -0.13559749999999832
10.08371 -0.13850399999999904
10.08471 -0.1413880000000002
10.08571 -0.14424850000000042
10.08671 -0.14708500000000166
10.08771 -0.1498964999999998
10.08871 -0.15268300000000024
10.08971 -0.15544500000000103
10.09071 -0.15818199999999868
10.09171 -0.16089350000000066
10.09271 -0.16357850000000013
10.09371 -0.1662349999999996
10.09471 -0.1688660000000007
10.09571 -0.17147099999999998
10.09671 -0.174048
10.09771 -0.17659799999999948
10.09871 -0.17911850000000032
10.09971 -0.18161050000000117
10.10071 -0.18407549999999878
10.10171 -0.18651199999999915
10.10271 -0.18891900000000084
10.10371 -0.19129649999999843
10.10471 -0.1936434999999986
10.10571 -0.19596200000000155
10.10671 -0.19825100000000043
10.10771 -0.20050949999999915
10.10871 -0.20273899999999995
10.10971 -0.2049374999999999
10.11071 -0.20710400000000037
10.11171 -0.20924200000000084
10.11271 -0.21134950000000124
10.11371 -0.2134240000000007
10.11471 -0.2154699999999974
10.11571 -0.21748449999999808
10.11671 -0.2194660000000005
10.11771 -0.22141900000000025
10.11871 -0.22334000000000048
10.11971 -0.22522850000000044
10.12071 -0.22708799999999973
10.12171 -0.2289154999999995
10.12271 -0.2307110000000011
10.12371 -0.23247500000000118
10.12471 -0.23420699999999903
10.12571 -0.23590799999999873
10.12671 -0.23757749999999966
10.12771 -0.23921500000000104
10.12871 -0.24082050000000021
10.12971 -0.2423939999999998
10.13071 -0.24393600000000062
10.13171 -0.24544549999999987
10.13271 -0.24692350000000024
10.13371 -0.24837000000000045
10.13471 -0.24978349999999974
10.13571 -0.2511644999999988
10.13671 -0.2525144999999997
10.13771 -0.25383150000000104
10.13871 -0.25511550000000005
10.13971 -0.2563674999999995
10.14071 -0.2575870000000001
10.14171 -0.2587740000000005
10.14271 -0.25992750000000053
10.14371 -0.2610494999999991
10.14471 -0.2621384999999994
10.14571 -0.2631930000000006
10.14671 -0.26421600000000034
10.14771 -0.26520599999999916
10.14871 -0.2661619999999997
10.14971 -0.2670850000000005
10.15071 -0.2679750000000004
10.15171 -0.2688315
10.15271 -0.269654
10.15371 -0.27044350000000034
10.15471 -0.27119899999999963
10.15571 -0.271921
10.15671 -0.2726089999999993
10.15771 -0.27326300000000037
10.15871 -0.27388400000000046
10.15971 -0.27447099999999947
10.16071 -0.2750240000000002
10.16171 -0.2755419999999999
10.16271 -0.2760255000000005
10.16371 -0.27647600000000017
10.16471 -0.2768924999999988
10.16571 -0.2772740000000004
10.16671 -0.27762050000000094
10.16771 -0.2779339999999992
10.16871 -0.27821299999999966
10.16971 -0.2784575000000005
10.17071 -0.2786684999999997
10.17171 -0.2788449999999999
10.17271 -0.27898750000000033
10.17371 -0.2790954999999998
10.17471 -0.2791704999999996
10.17571 -0.2792116
10.17671 -0.2792186500000003
10.17771 -0.27919270000000035
10.17871 -0.27913340000000014
10.17971 -0.2790412999999995
10.18071 -0.27891619999999995
10.18171 -0.2787579500000001
10.18271 -0.2785672999999995
10.18371 -0.2783443000000002
10.18471 -0.27808895
10.18571 -0.27780189999999977
10.18671 -0.2774832
10.18771 -0.27713285
10.18871 -0.27675120000000025
10.18971 -0.2763383500000003
10.19071 -0.27589449999999976
10.19171 -0.2754198999999999
10.19271 -0.2749148000000002
10.19371 -0.27437965
10.19471 -0.2738143000000001
10.19571 -0.27321894999999985
10.19671 -0.2725938999999997
10.19771 -0.27193925000000024
10.19871 -0.2712551500000002
10.19971 -0.27054154999999985
10.20071 -0.26979899999999996
10.20171 -0.26902755
10.20271 -0.2682270499999999
10.20371 -0.2673979000000001
10.20471 -0.2665402
10.20571 -0.26565394999999986
10.20671 -0.26473935
10.20771 -0.26379645
10.20871 -0.26282531000000003
10.20971 -0.26182612000000005
10.21071 -0.26079896999999996
10.21171 -0.2597439365
10.21271 -0.25866110999999997
10.21371 -0.25755061349999997
10.21471 -0.25641257
10.21571 -0.25524713000000004
10.21671 -0.25405439
10.21771 -0.25283444999999993
10.21871 -0.25158744999999993
10.21971 -0.2503136
10.22071 -0.24901300000000007
10.22171 -0.24768575000000004
10.22271 -0.24633209999999997
10.22371 -0.24495230000000004
10.22471 -0.24354650000000017
10.22571 -0.24211485000000008
10.22671 -0.24065759999999992
10.22771 -0.23917474999999994
10.22871 -0.2376666000000001
10.22971 -0.2361335500000001
10.23071 -0.23457594999999995
10.23171 -0.2329938499999998
10.23271 -0.23138729999999974
10.23371 -0.22975669999999995
10.23471 -0.22810250000000026
10.23571 -0.22642490000000015
10.23671 -0.22472414999999982
10.23771 -0.22300064999999986
10.23871 -0.2212540500000004
10.23971 -0.21948510000000007
10.24071 -0.2176944999999999
10.24171 -0.21588234999999978
10.24271 -0.21404884999999962
10.24371 -0.21219384999999996
10.24471 -0.21031845000000046
10.24571 -0.20842275000000013
10.24671 -0.20650694999999947
10.24771 -0.20457154999999988
10.24871 -0.2026165000000002
10.24971 -0.2006429000000001
10.25071 -0.19865075000000026
10.25171 -0.19664000000000018
10.25271 -0.1946114999999999
10.25371 -0.19256549999999978
10.25471 -0.19050239999999952
10.25571 -0.18842255000000044
10.25671 -0.18632640000000011
10.25771 -0.18421419999999955
10.25871 -0.18208599999999986
10.25971 -0.17994300000000038
10.26071 -0.17778450000000048
10.26171 -0.17561099999999957
10.26271 -0.17342349999999968
10.26371 -0.17122200000000018
10.26471 -0.1690070000000004
10.26571 -0.16677750000000027
10.26671 -0.16453549999999997
10.26771 -0.16228049999999944
10.26871 -0.16001300000000007
10.26971 -0.15773249999999978
10.27071 -0.15543949999999995
10.27171 -0.15313650000000012
10.27271 -0.15082049999999939
10.27371 -0.14849299999999988
10.27471 -0.14615450000000094
10.27571 -0.14380500000000124
10.27671 -0.14144549999999947
10.27771 -0.13907449999999896
10.27871 -0.13669299999999973
10.27971 -0.13430249999999988
10.28071 -0.13190149999999998
10.28171 -0.12949050000000073
10.28271 -0.12707050000000084
10.28371 -0.12464050000000025
10.28471 -0.12220249999999909
10.28571 -0.1197559999999994
10.28671 -0.11729950000000035
10.28771 -0.11483500000000074
10.28871 -0.11236299999999992
10.28971 -0.10988349999999927
10.29071 -0.10739650000000012
10.29171 -0.10490199999999975
10.29271 -0.10240099999999962
10.29371 -0.09989349999999972
10.29471 -0.09738000000000076
10.29571 -0.0948605
10.29671 -0.09233549999999954
10.29771 -0.08980550000000011
10.29871 -0.08727150000000038
10.29971 -0.0847325000000003
10.30071 -0.08218899999999922
10.30171 -0.07964350000000073
10.30271 -0.07709400000000059
10.30371 -0.07454099999999952
10.30471 -0.07198699999999976
10.30571 -0.06943099999999984
10.30671 -0.0668729999999998
10.30771 -0.06431450000000039
10.30871 -0.0617550000000009
10.30971 -0.05919499999999935
10.31071 -0.056634999999999165
10.31171 -0.05407649999999975
10.31271 -0.0515184999999997
10.31371 -0.048960500000001
10.31471 -0.046405000000000446
10.31571 -0.04385150000000003
10.31671 -0.041299999999999754
10.31771 -0.03875149999999969
10.31871 -0.036205999999999836
10.31971 -0.03366299999999948
10.32071 -0.031124000000000755
10.32171 -0.028589500000000313
10.32271 -0.02605900000000015
10.32371 -0.02353350000000034
10.32471 -0.021012500000000166
10.32571 -0.01849550000000027
10.32671 -0.01598449999999944
10.32771 -0.01347949999999903
10.32871 -0.01097899999999961
10.32971 -0.00848600000000004
10.33071 -0.005999500000000246
10.33171 -0.0035185000000001595
10.33271 -0.0010445000000005623
10.33371 0.0014219999999991878
10.33471 0.003881000000000446
10.33571 0.006333000000001214
10.33671 0.00877700000000007
10.33771 0.011213499999999075
10.33871 0.01364249999999959
10.33971 0.016063000000000188
10.34071 0.01847500000000087
10.34171 0.02087850000000028
10.34271 0.02327349999999977
10.34371 0.025659499999999988
10.34471 0.028035499999999505
10.34571 0.03040300000000046
10.34671 0.03276150000000079
10.34771 0.0351094999999997
10.34871 0.03744749999999927
10.34971 0.0397754999999995
10.35071 0.04209350000000038
10.35171 0.04440099999999985
10.35271 0.04669699999999919
10.35371 0.04898249999999983
10.35471 0.05125700000000106
10.35571 0.05351950000000009
10.35671 0.05577099999999971
10.35771 0.05801049999999984
10.35871 0.06023749999999978
10.35971 0.06245250000000023
10.36071 0.06465449999999977
10.36171 0.0668430000000004
10.36271 0.06901900000000084
10.36371 0.07118149999999965
10.36471 0.07332900000000013
10.36571 0.07546300000000034
10.36671 0.07758299999999956
10.36771 0.07968700000000038
10.36871 0.0817764999999995
10.36971 0.08385049999999958
10.37071 0.08590800000000054
10.37171 0.08794950000000037
10.37271 0.08997449999999972
10.37371 0.09198349999999932
10.37471 0.09397499999999973
10.37571 0.09594800000000087
10.37671 0.09790350000000009
10.37771 0.09984149999999879
10.37871 0.10176099999999959
10.37971 0.10366200000000111
10.38071 0.10554450000000067
10.38171 0.10740700000000017
10.38271 0.10924949999999962
10.38371 0.1110739999999992
10.38471 0.11287850000000006
10.38571 0.11466250000000018
10.38671 0.11642699999999961
10.38771 0.11817099999999964
10.38871 0.11989500000000099
10.38971 0.12159800000000086
10.39071 0.12327999999999927
10.39171 0.12494199999999898
10.39271 0.12658350000000063
10.39371 0.12820400000000085
10.39471 0.12980300000000022
10.39571 0.13138150000000018
10.39671 0.1329400000000001
10.39771 0.13447599999999915
10.39871 0.1359904999999987
10.39971 0.13748500000000025
10.40071 0.13895850000000032
10.40171 0.14041050000000027
10.40271 0.14184100000000005
10.40371 0.14325049999999973
10.40471 0.14463850000000059
10.40571 0.1460055
10.40671 0.14735199999999934
10.40771 0.1486759999999998
10.40871 0.1499785000000001
10.40971 0.15126050000000035
10.41071 0.1525205000000004
10.41171 0.15375849999999958
10.41271 0.15497550000000002
10.41371 0.15617150000000035
10.41471 0.15734484999999968
10.41571 0.1584963499999996
10.41671 0.15962650000000012
10.41771 0.16073460000000067
10.41871 0.16182055000000026
10.41971 0.1628843499999996
10.42071 0.1639262499999997
10.42171 0.16494594999999976
10.42271 0.16594274999999983
10.42371 0.16691700000000056
10.42471 0.16786910000000035
10.42571 0.16879824999999968
10.42671 0.16970444999999992
10.42771 0.1705877000000004
10.42871 0.17144775000000004
10.42971 0.17228449999999995
10.43071 0.17309795000000014
10.43171 0.1738880999999999
10.43271 0.17465460000000002
10.43371 0.17539749999999954
10.43471 0.17611675000000004
10.43571 0.17681160000000046
10.43671 0.1774824499999999
10.43771 0.17812944999999977
10.43871 0.17875204999999988
10.43971 0.17935034999999985
10.44071 0.1799241
10.44171 0.1804732500000002
10.44271 0.18099779999999976
10.44371 0.18149765000000012
10.44471 0.1819726
10.44571 0.18242279999999986
10.44671 0.18284810000000024
10.44771 0.18324845000000006
10.44871 0.18362389999999978
10.44971 0.1839742499999998
10.45071 0.18429964999999995
10.45171 0.18460014999999996
10.45271 0.18487570000000006
10.45371 0.18512635000000005
10.45471 0.18535240000000008
10.45571 0.1855536500000001
10.45671 0.18573025
10.45771 0.18588245000000003
10.45871 0.18601015
10.45971 0.1861136
10.46071 0.18619300000000003
10.46171 0.18624854999999998
10.46271 0.18628024999999995
10.46371 0.18628829999999996
10.46471 0.18627299999999994
10.46571 0.186234435
10.46671 0.18617286500000002
10.46771 0.18608845499999999
10.46871 0.185981345
10.46971 0.18585175499999998
10.47071 0.185699878
10.47171 0.18552586999999998
10.47271 0.185329897
10.47371 0.18511215000000003
10.47471 0.18487278000000001
10.47571 0.18461191500000002
10.47671 0.18432973500000002
10.47771 0.18402631999999994
10.47871 0.18370174999999997
10.47971 0.1833562
10.48071 0.1829897499999999
10.48171 0.18260255000000006
10.48271 0.18219455000000015
10.48371 0.18176575
10.48471 0.18131639999999996
10.48571 0.18084649999999988
10.48671 0.1803560999999999
10.48771 0.1798451000000001
10.48871 0.1793136
10.48971 0.17876175000000008
10.49071 0.17818930000000013
10.49171 0.17759629999999998
10.49271 0.17698290000000005
10.49371 0.1763491999999999
10.49471 0.17569509999999994
10.49571 0.17502059999999986
10.49671 0.1743257999999999
10.49771 0.17361055
10.49871 0.1728749
10.49971 0.17211914999999997
10.50071 0.17134335000000012
10.50171 0.17054735000000001
10.50271 0.16973119999999975
10.50371 0.1688951500000001
10.50471 0.16803930000000025
10.50571 0.16716385000000014
10.50671 0.1662687499999996
10.50771 0.1653541499999997
10.50871 0.16442025000000038
10.50971 0.16346710000000006
10.51071 0.16249505000000003
10.51171 0.16150445000000022
10.51271 0.16049524999999956
10.51371 0.1594671499999999
10.51471 0.15842090000000023
10.51571 0.15735680000000005
10.51671 0.15627485000000005
10.51771 0.15517544999999996
10.51871 0.15405855000000004
10.51971 0.15292424999999985
10.52071 0.15177320000000016
10.52171 0.1506057500000003
10.52271 0.1494219999999998
10.52371 0.1482218
10.52471 0.14700565000000024
10.52571 0.14577384999999998
10.52671 0.1445267000000001
10.52771 0.1432646500000001
10.52871 0.14198774999999983
10.52971 0.14069630000000005
10.53071 0.13939069999999992
10.53171 0.13807074999999955
10.53271 0.1367370000000001
10.53371 0.1353905000000001
10.53471 0.13402999999999982
10.53571 0.13265699999999997
10.53671 0.131272
10.53771 0.12987349999999973
10.53871 0.12846350000000004
10.53971 0.12704200000000018
10.54071 0.1256085000000002
10.54171 0.1241635000000001
10.54271 0.12270749999999987
10.54371 0.12124050000000025
10.54471 0.11976299999999988
10.54571 0.11827499999999948
10.54671 0.1167769999999997
10.54771 0.11526899999999991
10.54871 0.11375100000000013
10.54971 0.11222300000000096
10.55071 0.1106854999999998
10.55171 0.1091385
10.55271 0.10758250000000091
10.55371 0.10601749999999988
10.55471 0.10444349999999952
10.55571 0.10286099999999927
10.55671 0.1012690000000004
10.55771 0.0996689999999996
10.55871 0.09805999999999954
10.55971 0.0964425000000009
10.56071 0.09481800000000042
10.56171 0.09318549999999938
10.56271 0.09154399999999907
10.56371 0.0898945000000009
10.56471 0.0882380000000009
10.56571 0.08657299999999962
10.56671 0.08489999999999914
10.56771 0.08321999999999952
10.56871 0.08153350000000012
10.56971 0.07984000000000024
10.57071 0.07813900000000051
10.57171 0.07643100000000029
10.57271 0.07471650000000028
10.57371 0.07299699999999994
10.57471 0.0712704999999991
10.57571 0.06953749999999984
10.57671 0.06779950000000023
10.57771 0.0660555000000002
10.57871 0.06430700000000053
10.57971 0.06255349999999917
10.58071 0.060796000000000225
10.58171 0.05903350000000093
10.58271 0.05726649999999929
10.58371 0.05549699999999951
10.58471 0.0537230000000001
10.58571 0.051946499999999826
10.58671 0.05016750000000006
10.58771 0.048386000000000796
10.58871 0.046601999999999325
10.58971 0.04481549999999971
10.59071 0.04302750000000066
10.59171 0.04123950000000027
10.59271 0.03945000000000044
10.59371 0.03765849999999912
10.59471 0.035867999999999234
10.59571 0.03407699999999998
10.59671 0.032285500000000016
10.59771 0.030494500000000764
10.59871 0.028704000000000868
10.59971 0.02691449999999969
10.60071 0.025125999999999937
10.60171 0.02333899999999961
10.60271 0.021553500000000066
10.60371 0.019769499999999947
10.60471 0.01798749999999997
10.60571 0.016207000000000776
10.60671 0.014428999999999723
10.60771 0.012654000000000235
10.60871 0.010880999999999532
10.60971 0.009111499999999752
10.61071 0.007345500000000894
10.61171 0.005582000000000178
10.61271 0.0038219999999990293
10.61371 0.0020649999999994458
10.61471 0.000312000000000142
10.61571 -0.0014360000000001672
10.61671 -0.0031810000000002665
10.61771 -0.004922499999999443
10.61871 -0.006658999999999625
10.61971 -0.008391500000000884
10.62071 -0.010119499999999794
10.62171 -0.011841999999998996
10.62271 -0.013559999999999918
10.62371 -0.015274000000000558
10.62471 -0.01698200000000078
10.62571 -0.018684999999999296
10.62671 -0.02038399999999889
10.62771 -0.022076000000000703
10.62871 -0.023762500000000096
10.62971 -0.025444000000000497
10.63071 -0.027119500000000477
10.63171 -0.028788999999998684
10.63271 -0.030451999999999823
10.63371 -0.03210900000000054
10.63471 -0.033760000000000845
10.63571 -0.03540400000000065
10.63671 -0.03704099999999997
10.63771 -0.03867249999999959
10.63871 -0.040296499999999354
10.63971 -0.04191299999999927
10.64071 -0.043522500000000054
10.64171 -0.045124500000001
10.64271 -0.04671950000000009
10.64371 -0.048306499999999974
10.64471 -0.049885499999999305
10.64571 -0.051456499999999426
10.64671 -0.05301950000000035
10.64771 -0.054573500000000635
10.64871 -0.0561185000000003
10.64971 -0.05765449999999933
10.65071 -0.0591819999999998
10.65171 -0.060700499999999644
10.65271 -0.06220850000000078
10.65371 -0.06370749999999993
10.65471 -0.06519649999999974
10.65571 -0.06667450000000014
10.65671 -0.06814299999999919
10.65771 -0.06960000000000083
10.65871 -0.07104600000000033
10.65971 -0.0724814999999998
10.66071 -0.07390550000000047
10.66171 -0.07531850000000039
10.66271 -0.07672000000000018
10.66371 -0.07810899999999976
10.66471 -0.07948549999999915
10.66571 -0.08085049999999978
10.66671 -0.08220350000000091
10.66771 -0.0835440000000005
10.66871 -0.08487199999999989
10.66971 -0.08618699999999972
10.67071 -0.08748949999999936
10.67171 -0.08877999999999951
10.67271 -0.09005700000000075
10.67371 -0.09132050000000037
10.67471 -0.09257099999999908
10.67571 -0.09380900000000031
10.67671 -0.09503349999999991
10.67771 -0.09624499999999996
10.67871 -0.09744350000000045
10.67971 -0.09862849999999933
10.68071 -0.0998005
10.68171 -0.10095949999999974
10.68271 -0.10210599999999931
10.68371 -0.1032380000000006
10.68471 -0.1043565000000009
10.68571 -0.10546199999999964
10.68671 -0.10655399999999945
10.68771 -0.10763300000000041
10.68871 -0.10869900000000042
10.68971 -0.10975200000000022
10.69071 -0.1107904999999997
10.69171 -0.11181549999999957
10.69271 -0.11282799999999993
10.69371 -0.11382700000000003
10.69471 -0.11481249999999983
10.69571 -0.11578400000000005
10.69671 -0.11674250000000001
10.69771 -0.11768799999999974
10.69871 -0.11861900000000049
10.69971 -0.11953650000000031
10.70071 -0.12044049999999984
10.70171 -0.12133149999999984
10.70271 -0.12220820000000004
10.70371 -0.12307080000000035
10.70471 -0.12392045000000021
10.70571 -0.12475574999999985
10.70671 -0.12557719999999992
10.70771 -0.12638485000000022
10.70871 -0.12717829999999972
10.70971 -0.12795789999999962
10.71071 -0.12872334999999985
10.71171 -0.12947455000000008
10.71271 -0.13021159999999996
10.71371 -0.1309345000000001
10.71471 -0.13164320000000007
10.71571 -0.13233765000000006
10.71671 -0.13301795000000036
10.71771 -0.13368374999999963
10.71871 -0.13433489999999984
10.71971 -0.1349715500000004
10.72071 -0.13559365000000015
10.72171 -0.13620119999999974
10.72271 -0.13679384999999994
10.72371 -0.13737190000000019
10.72471 -0.13793539999999965
10.72571 -0.1384839999999997
10.72671 -0.13901810000000003
10.72771 -0.1395372500000005
10.72871 -0.1400414500000004
10.72971 -0.1405310999999995
10.73071 -0.14100589999999963
10.73171 -0.14146535000000013
10.73271 -0.1419100500000003
10.73371 -0.1423401
10.73471 -0.14275519999999983
10.73571 -0.14315555
10.73671 -0.14354100000000006
10.73771 -0.1439117499999999
10.73871 -0.14426790000000014
10.73971 -0.1446094500000001
10.74071 -0.14493649999999975
10.74171 -0.14524905000000007
10.74271 -0.1455472
10.74371 -0.1458312999999998
10.74471 -0.1461012000000001
10.74571 -0.14635695000000004
10.74671 -0.14659910000000012
10.74771 -0.14682739999999997
10.74871 -0.147042
10.74971 -0.14724315000000024
10.75071 -0.14743089999999984
10.75171 -0.14760534999999972
10.75271 -0.14776670000000008
10.75371 -0.14791515000000016
10.75471 -0.1480505499999999
10.75571 -0.14817314999999992
10.75671 -0.14828310000000003
10.75771 -0.14838050000000014
10.75871 -0.14846549999999997
10.75971 -0.14853804999999995
10.76071 -0.1485982500000001
10.76171 -0.14864624999999992
10.76271 -0.14868214999999996
10.76371 -0.14870595000000006
10.76471 -0.14871764999999998
10.76571 -0.14871735
10.76671 -0.14870509999999998
10.76771 -0.14868096
10.76871 -0.14864495000000003
10.76971 -0.14859711000000003
10.77071 -0.14853745
10.77171 -0.14846595999999998
10.77271 -0.14838267
10.77371 -0.14828761750000002
10.77471 -0.14818081500000002
10.77571 -0.14806227249999998
10.77671 -0.14793201500000003
10.77771 -0.14779009
10.77871 -0.14763652499999996
10.77971 -0.14747131500000002
10.78071 -0.14729447500000006
10.78171 -0.147106125
10.78271 -0.14690634999999994
10.78371 -0.1466950499999999
10.78471 -0.14647235000000006
10.78571 -0.14623855
10.78671 -0.14599354999999997
10.78771 -0.14573735
10.78871 -0.14547015000000005
10.78971 -0.14519210000000013
10.79071 -0.1449033499999999
10.79171 -0.14460389999999995
10.79271 -0.14429395000000006
10.79371 -0.14397365000000006
10.79471 -0.14364304999999988
10.79571 -0.14330229999999974
10.79671 -0.1429516500000002
10.79771 -0.14259110000000028
10.79871 -0.14222074999999984
10.79971 -0.14184114999999978
10.80071 -0.1414520999999999
10.80171 -0.14105354999999997
10.80271 -0.14064610000000008
10.80371 -0.1402297
10.80471 -0.13980439999999997
10.80571 -0.13937045000000023
10.80671 -0.13892805000000003
10.80771 -0.13847730000000003
10.80871 -0.1380183499999999
10.80971 -0.13755139999999988
10.81071 -0.13707650000000016
10.81171 -0.13659394999999977
10.81271 -0.13610389999999992
10.81371 -0.13560635000000024
10.81471 -0.13510160000000015
10.81571 -0.13458994999999987
10.81671 -0.13407134999999956
10.81771 -0.13354600000000016
10.81871 -0.13301395000000008
10.81971 -0.13247554999999994
10.82071 -0.13193095000000019
10.82171 -0.13138015000000017
10.82271 -0.13082355000000026
10.82371 -0.13026149999999975
10.82471 -0.1296935999999996
10.82571 -0.1291198499999998
10.82671 -0.12854104999999982
10.82771 -0.1279571499999999
10.82871 -0.1273678000000001
10.82971 -0.1267734000000001
10.83071 -0.12617460000000008
10.83171 -0.1255710000000003
10.83271 -0.12496235000000033
10.83371 -0.12434939999999994
10.83471 -0.12373204999999951
10.83571 -0.12311029999999973
10.83671 -0.12248420000000038
10.83771 -0.12185375000000012
10.83871 -0.12121924999999978
10.83971 -0.12058080000000031
10.84071 -0.11993834999999989
10.84171 -0.1192915000000001
10.84271 -0.11864105000000048
10.84371 -0.11798694999999985
10.84471 -0.11732879999999983
10.84571 -0.11666704999999994
10.84671 -0.11600135000000027
10.84771 -0.11533185000000018
10.84871 -0.11465914999999935
10.84971 -0.11398349999999945
10.85071 -0.11330400000000003
10.85171 -0.11262050000000032
10.85271 -0.11193450000000045
10.85371 -0.11124499999999964
10.85471 -0.11055199999999996
10.85571 -0.10985700000000012
10.85671 -0.10915900000000008
10.85771 -0.10845799999999985
10.85871 -0.10775450000000009
10.85971 -0.10704850000000017
10.86071 -0.10633999999999938
10.86171 -0.10562949999999983
10.86271 -0.10491700000000014
10.86371 -0.10420300000000032
10.86471 -0.1034870000000004
10.86571 -0.10276949999999967
10.86671 -0.10205149999999957
10.86771 -0.10133150000000003
10.86871 -0.10061099999999978
10.86971 -0.09989000000000016
10.87071 -0.09916850000000049
10.87171 -0.09844650000000015
10.87271 -0.09772400000000042
10.87371 -0.09700200000000006
10.87471 -0.0962799999999997
10.87571 -0.09555799999999934
10.87671 -0.09483600000000032
10.87771 -0.09411500000000003
10.87871 -0.09339599999999988
10.87971 -0.09267700000000108
10.88071 -0.09195850000000028
10.88171 -0.09124099999999956
10.88271 -0.0905249999999996
10.88371 -0.08981099999999981
10.88471 -0.08909800000000008
10.88571 -0.08838600000000041
10.88671 -0.08767599999999953
10.88771 -0.08696800000000014
10.88871 -0.08626150000000019
10.88971 -0.08555649999999966
10.89071 -0.08485349999999928
10.89171 -0.08415299999999973
10.89271 -0.08345400000000099
10.89371 -0.08275699999999965
10.89471 -0.08206199999999983
10.89571 -0.08136900000000014
10.89671 -0.08067849999999994
10.89771 -0.0799905000000006
10.89871 -0.07930450000000004
10.89971 -0.07862049999999964
10.90071 -0.07793849999999936
10.90171 -0.07725899999999994
10.90271 -0.07658250000000072
10.90371 -0.0759080000000003
10.90471 -0.0752355
10.90571 -0.07456599999999992
10.90671 -0.07389899999999934
10.90771 -0.07323349999999954
10.90871 -0.07257050000000059
10.90971 -0.0719105000000005
10.91071 -0.07125249999999919
10.91171 -0.07059749999999945
10.91271 -0.06994550000000127
10.91371 -0.06929500000000118
10.91471 -0.06864649999999985
10.91571 -0.06800099999999874
10.91671 -0.0673584999999992
10.91771 -0.0667185000000005
10.91871 -0.06608099999999995
10.91971 -0.06544549999999955
10.92071 -0.06481350000000005
10.92171 -0.06418450000000077
10.92271 -0.06355700000000092
10.92371 -0.06293299999999928
10.92471 -0.062312499999999924
10.92571 -0.061694500000000055
10.92671 -0.06107899999999969
10.92771 -0.06046700000000024
10.92871 -0.0598575000000003
10.92971 -0.059251499999999915
10.93071 -0.058649999999999175
10.93171 -0.058052000000000714
10.93271 -0.057456999999999744
10.93371 -0.0568654999999997
10.93471 -0.05627799999999994
10.93571 -0.05569450000000045
10.93671 -0.05511450000000054
10.93771 -0.0545389999999989
10.93871 -0.053968999999999684
10.93971 -0.05340250000000003
10.94071 -0.052840000000000664
10.94171 -0.052283000000001
10.94271 -0.051730499999999624
10.94371 -0.051183499999999306
10.94471 -0.05064150000000069
10.94571 -0.05010349999999965
10.94671 -0.049570999999999664
10.94771 -0.0490445000000001
10.94871 -0.04852299999999954
10.94971 -0.04800499999999989
10.95071 -0.04749300000000067
10.95171 -0.0469870000000005
10.95271 -0.04648599999999934
10.95371 -0.045989500000000516
10.95471 -0.04549850000000005
10.95571 -0.045013500000000005
10.95671 -0.04453250000000024
10.95771 -0.04405699999999882
10.95871 -0.04358699999999983
10.95971 -0.04312100000000111
10.96071 -0.04265950000000067
10.96171 -0.04220349999999994
10.96271 -0.04175249999999956
10.96371 -0.04130549999999947
10.96471 -0.04086300000000036
10.96571 -0.04042499999999953
10.96671 -0.0399914999999997
10.96771 -0.03956250000000086
10.96871 -0.039137000000000234
10.96971 -0.03871549999999988
10.97071 -0.038298499999999173
10.97171 -0.037884999999999384
10.97271 -0.03747549999999988
10.97371 -0.037069499999999936
10.97471 -0.036667000000000914
10.97571 -0.036269000000000176
10.97671 -0.03587499999999972
10.97771 -0.03548350000000011
10.97871 -0.03509550000000008
10.97971 -0.03471150000000032
10.98071 -0.03433100000000013
10.98171 -0.033953999999999505
10.98271 -0.03357999999999909
10.98371 -0.033209500000000954
10.98471 -0.03284200000000032
10.98571 -0.032478499999999966
10.98671 -0.03211850000000053
10.98771 -0.031760999999999234
10.98871 -0.031407000000000226
10.98971 -0.031057000000000133
10.99071 -0.030709000000000184
10.99171 -0.0303644999999998
10.99271 -0.030024499999999055
10.99371 -0.029686499999999803
10.99471 -0.02935200000000012
10.99571 -0.029021000000000005
10.99671 -0.028693500000000812
10.99771 -0.028369000000000474
10.99871 -0.02804699999999963
10.99971 -0.027729499999999782
11.00071 -0.027415000000000144
11.00171 -0.027103500000000714
11.00271 -0.026795499999999497
11.00371 -0.026489499999999774
11.00471 -0.026187500000000332
11.00571 -0.025888499999999745
11.00671 -0.025592499999999366
11.00771 -0.02529999999999991
11.00871 -0.025010500000000664
11.00971 -0.024724000000000274
11.01071 -0.024440500000000094
11.01171 -0.024160499999999478
11.01271 -0.023882499999999005
11.01371 -0.023607500000000094
11.01471 -0.02333650000000011
11.01571 -0.02306750000000027
11.01671 -0.02280099999999992
11.01771 -0.022538000000000495
11.01871 -0.02227700000000121
11.01971 -0.022017999999999354
11.02071 -0.021761499999999708
11.02171 -0.021507499999999555
11.02271 -0.021256000000000257
11.02371 -0.0210065000000011
11.02471 -0.020758500000000013
11.02571 -0.02051199999999971
11.02671 -0.02026649999999948
11.02771 -0.020022500000000026
11.02871 -0.01978049999999936
11.02971 -0.019538999999999408
11.03071 -0.019298000000000166
11.03171 -0.019058500000000353
11.03271 -0.01881900000000054
11.03371 -0.018580000000000083
11.03471 -0.01834150000000034
11.03571 -0.018102499999999883
11.03671 -0.01786300000000007
11.03771 -0.017623999999999612
11.03871 -0.0173844999999998
11.03971 -0.017143500000000558
11.04071 -0.01690199999999925
11.04171 -0.016660499999999297
11.04271 -0.016418000000000627
11.04371 -0.016174500000000536
11.04471 -0.01592949999999966
11.04571 -0.0156825
11.04671 -0.015434500000000267
11.04771 -0.015185500000000466
11.04871 -0.014935499999999241
11.04971 -0.014682999999999873
11.05071 -0.014429500000000435
11.05171 -0.014174999999999572
11.05271 -0.013918000000000567
11.05371 -0.013659000000000067
11.05471 -0.013398999999999496
11.05571 -0.013137000000000142
11.05671 -0.012872499999999934
11.05771 -0.012606999999999657
11.05871 -0.012339999999999953
11.05971 -0.01207050000000075
11.06071 -0.011799500000000768
11.06171 -0.011526999999999999
11.06271 -0.011251999999999736
11.06371 -0.010975500000000044
11.06471 -0.01069749999999957
11.06571 -0.010416499999998887
11.06671 -0.01013300000000006
11.06771 -0.009848000000000452
11.06871 -0.009561500000000061
11.06971 -0.009272500000000173
11.07071 -0.008980500000000075
11.07171 -0.008686499999999837
11.07271 -0.008390499999999457
11.07371 -0.008092500000000296
11.07471 -0.007791500000000923
11.07571 -0.007486999999999273
11.07671 -0.007179500000000123
11.07771 -0.006870000000000834
11.07871 -0.006557499999999979
11.07971 -0.00624200000000027
11.08071 -0.005923999999999708
11.08171 -0.00560149999999951
11.08271 -0.005276499999999813
11.08371 -0.004948499999999907
11.08471 -0.0046164999999997215
11.08571 -0.004280999999999968
11.08671 -0.003942000000000648
11.08771 -0.003599500000000405
11.08871 -0.0032529999999998823
11.08971 -0.0029029999999997925
11.09071 -0.002548999999999423
11.09171 -0.002190499999999416
11.09271 -0.0018270000000004147
11.09371 -0.0014600000000004909
11.09471 -0.0010890000000002872
11.09571 -0.0007139999999998038
11.09671 -0.00033399999999897054
11.09771 5.0999999999501965e-05
11.09871 0.0004409999999996795
11.09971 0.0008360000000002068
11.10071 0.0012349999999996587
11.10171 0.0016399999999995303
11.10271 0.0020505000000004643
11.10371 0.002466000000000393
11.10471 0.002886499999999316
11.10571 0.0033125000000006565
11.10671 0.003744000000000349
11.10771 0.004181499999999106
11.10871 0.004625500000000351
11.10971 0.005074999999999948
11.11071 0.005530499999999963
11.11171 0.0059920000000004
11.11271 0.006459499999999899
11.11371 0.00693399999999989
11.11471 0.007413999999999588
11.11571 0.007899999999999704
11.11671 0.00839300000000031
11.11771 0.008893000000000052
11.11871 0.009398499999999501
11.11971 0.00991050000000008
11.12071 0.010429499999999797
11.12171 0.010954000000000573
11.12271 0.011485500000000485
11.12371 0.012023999999999532
11.12471 0.012568500000000352
11.12571 0.013119499999999595
11.12671 0.013677499999999329
11.12771 0.014242000000000194
11.12871 0.014812500000000122
11.12971 0.015389000000000472
11.13071 0.015972499999999955
11.13171 0.016562500000000573
11.13271 0.017158500000000253
11.13371 0.017760499999999
11.13471 0.018369499999999588
11.13571 0.018984500000000598
11.13671 0.01960600000000003
11.13771 0.02023349999999988
11.13871 0.020867500000000865
11.13971 0.021508499999999625
11.14071 0.022155999999999523
11.14171 0.022809499999999837
11.14271 0.023468499999999858
11.14371 0.024135000000001083
11.14471 0.02480800000000073
11.14571 0.02548799999999951
11.14671 0.02617449999999942
11.14771 0.026866999999999756
11.14871 0.027566500000000577
11.14971 0.028273000000000534
11.15071 0.028986499999999624
11.15171 0.029706999999999206
11.15271 0.030434499999999275
11.15371 0.03116950000000055
11.15471 0.031911000000000245
11.15571 0.032658999999999716
11.15671 0.03341399999999968
11.15771 0.0341770000000002
11.15871 0.03494750000000057
11.15971 0.035724499999999354
11.16071 0.03650849999999999
11.16171 0.03730000000000047
11.16271 0.038098999999999446
11.16371 0.03890449999999955
11.16471 0.03971800000000022
11.16571 0.040539000000000734
11.16671 0.041366000000000305
11.16771 0.04220049999999973
11.16871 0.04304250000000036
11.16971 0.04389050000000005
11.17071 0.0447465000000003
11.17171 0.045609499999999685
11.17271 0.04647849999999949
11.17371 0.047355499999999856
11.17471 0.048239
11.17571 0.049128999999999916
11.17671 0.05002600000000032
11.17771 0.05092950000000051
11.17871 0.051839499999999115
11.17971 0.05275700000000028
11.18071 0.05368150000000058
11.18171 0.054610999999999875
11.18271 0.05554749999999966
11.18371 0.056491499999999285
11.18471 0.05744150000000069
11.18571 0.058397500000001164
11.18671 0.05935949999999934
11.18771 0.06032800000000001
11.18871 0.061303000000000454
11.18971 0.06228349999999925
11.19071 0.06326999999999983
11.19171 0.06426350000000088
11.19271 0.06526250000000029
11.19371 0.06626699999999941
11.19471 0.06727799999999966
11.19571 0.06829400000000027
11.19671 0.06931550000000057
11.19771 0.07034400000000002
11.19871 0.07137749999999982
11.19971 0.07241499999999988
11.20071 0.07345849999999902
11.20171 0.07450799999999994
11.20271 0.0755625000000012
11.20371 0.07662200000000009
11.20471 0.07768599999999999
11.20571 0.07875549999999959
11.20671 0.0798304999999989
11.20771 0.08090949999999984
11.20871 0.08199250000000106
11.20971 0.08308100000000064
11.21071 0.08417449999999921
11.21171 0.08527150000000006
11.21271 0.08637249999999982
11.21371 0.08747899999999931
11.21471 0.08858950000000042
11.21571 0.08970300000000038
11.21671 0.09082099999999999
11.21771 0.09194399999999994
11.21871 0.09307149999999954
11.21971 0.09420199999999934
11.22071 0.09533600000000006
11.22171 0.09647400000000107
11.22271 0.09761550000000029
11.22371 0.09876099999999977
11.22471 0.0999100000000002
11.22571 0.10106199999999946
11.22671 0.10221849999999973
11.22771 0.10337850000000093
11.22871 0.10454100000000024
11.22971 0.10570649999999979
11.23071 0.10687499999999955
11.23171 0.1080464999999995
11.23271 0.10922100000000104
11.23371 0.1103980000000007
11.23471 0.11157799999999922
11.23571 0.11276049999999994
11.23671 0.11394550000000017
11.23771 0.11513199999999982
11.23871 0.11632000000000027
11.23971 0.11750950000000013
11.24071 0.11870100000000014
11.24171 0.11989549999999899
11.24271 0.1210904999999999
11.24371 0.12228550000000084
11.24471 0.12348249999999919
11.24571 0.12468099999999968
11.24671 0.12587900000000082
11.24771 0.12707799999999933
11.24871 0.12827799999999925
11.24971 0.1294780000000005
11.25071 0.1306784999999998
11.25171 0.13187849999999973
11.25271 0.13307800000000028
11.25371 0.13427750000000085
11.25471 0.13547700000000007
11.25571 0.13667549999999917
11.25671 0.1378730000000003
11.25771 0.13907050000000004
11.25871 0.14026699999999973
11.25971 0.14146199999999998
11.26071 0.14265600000000014
11.26171 0.14384900000000025
11.26271 0.14504050000000024
11.26371 0.14623050000000015
11.26471 0.14741899999999997
11.26571 0.1486054999999996
11.26671 0.14979049999999983
11.26771 0.1509735000000006
11.26871 0.15215399999999984
11.26971 0.1533324999999996
11.27071 0.15450899999999992
11.27171 0.15568310000000032
11.27271 0.1568546500000001
11.27371 0.15802360000000007
11.27471 0.15918954999999985
11.27571 0.16035264999999949
11.27671 0.1615128000000001
11.27771 0.16266970000000008
11.27871 0.16382295000000047
11.27971 0.16497285
11.28071 0.1661191999999995
11.28171 0.16726190000000002
11.28271 0.16840060000000026
11.28371 0.1695348999999998
11.28471 0.17066484999999973
11.28571 0.17179045000000015
11.28671 0.17291165000000053
11.28771 0.17402819999999983
11.28871 0.1751395999999994
11.28971 0.17624590000000034
11.29071 0.17734709999999998
11.29171 0.1784431999999997
11.29271 0.1795335000000002
11.29371 0.18061800000000017
11.29471 0.18169705000000022
11.29571 0.18277024999999997
11.29671 0.1838372499999997
11.29771 0.18489770000000025
11.29871 0.18595200000000028
11.29971 0.18699974999999971
11.30071 0.18804059999999997
11.30171 0.18907490000000027
11.30271 0.19010205000000005
11.30371 0.19112189999999982
11.30471 0.1921345499999999
11.30571 0.19313959999999988
11.30671 0.19413695000000014
11.30771 0.19512645000000023
11.30871 0.19610794999999978
11.30971 0.19708130000000004
11.31071 0.1980462
11.31171 0.19900244999999983
11.31271 0.19995004999999996
11.31371 0.20088875000000012
11.31471 0.20181835000000004
11.31571 0.20273879999999989
11.31671 0.20364985000000008
11.31771 0.20455129999999996
11.31871 0.2054430499999999
11.31971 0.206325
11.32071 0.20719697000000006
11.32171 0.208058775
11.32271 0.20891027499999995
11.32371 0.20975137500000002
11.32471 0.210581965
11.32571 0.21140191499999997
11.32671 0.21221108499999997
11.32771 0.213009375
11.32871 0.21379669500000004
11.32971 0.21457292500000003
11.33071 0.21533791
11.33171 0.21609163499999992
11.33271 0.21683394999999997
11.33371 0.21756475000000008
11.33471 0.21828399999999998
11.33571 0.21899159999999995
11.33671 0.21968744999999995
11.33771 0.22037149999999997
11.33871 0.22104350000000006
11.33971 0.22170339999999988
11.34071 0.22235134999999984
11.34171 0.22298700000000019
11.34271 0.22361040000000013
11.34371 0.22422139999999985
11.34471 0.22481980000000013
11.34571 0.22540549999999995
11.34671 0.22597849999999972
11.34771 0.2265387500000003
11.34871 0.2270859
11.34971 0.22761999999999968
11.35071 0.2281407500000002
11.35171 0.2286482
11.35271 0.22914229999999994
11.35371 0.2296225000000002
11.35471 0.23008904999999974
11.35571 0.23054165000000018
11.35671 0.2309800000000003
11.35771 0.2314042
11.35871 0.23181385000000027
11.35971 0.2322092499999999
11.36071 0.23259014999999986
11.36171 0.2329557999999997
11.36271 0.23330684999999968
11.36371 0.2336430000000002
11.36471 0.23396390000000006
11.36571 0.23426984999999995
11.36671 0.23456015000000008
11.36771 0.23483514999999966
11.36871 0.23509489999999988
11.36971 0.2353389
11.37071 0.2355675
11.37171 0.2357805
11.37271 0.23597750000000023
11.37371 0.23615850000000002
11.37471 0.2363240000000001
11.37571 0.23647300000000032
11.37671 0.2366064999999995
11.37771 0.2367239999999996
11.37871 0.23682450000000055
11.37971 0.23690950000000038
11.38071 0.23697850000000045
11.38171 0.23703100000000005
11.38271 0.2370674999999992
11.38371 0.23708749999999928
11.38471 0.23709000000000013
11.38571 0.2370760000000005
11.38671 0.23704599999999973
11.38771 0.2369994999999999
11.38871 0.23693649999999958
11.38971 0.23685650000000075
11.39071 0.23676000000000008
11.39171 0.2366464999999996
11.39271 0.2365154999999999
11.39371 0.23636899999999983
11.39471 0.23620450000000118
11.39571 0.23602250000000066
11.39671 0.23582399999999967
11.39771 0.23560849999999883
11.39871 0.2353765000000002
11.39971 0.23512700000000103
11.40071 0.23485999999999999
11.40171 0.2345759999999991
11.40271 0.2342749999999997
11.40371 0.2339564999999998
11.40471 0.23362100000000005
11.40571 0.23326750000000038
11.40671 0.23289750000000026
11.40771 0.23251050000000026
11.40871 0.23210599999999976
11.40971 0.23168500000000014
11.41071 0.23124599999999923
11.41171 0.23078949999999918
11.41271 0.23031649999999992
11.41371 0.2298265000000009
11.41471 0.22931850000000062
11.41571 0.22879399999999983
11.41671 0.22825199999999984
11.41771 0.22769249999999935
11.41871 0.22711700000000043
11.41971 0.2265235000000002
11.42071 0.2259134999999996
11.42171 0.22528650000000044
11.42271 0.22464150000000002
11.42371 0.2239794999999998
11.42471 0.22329949999999968
11.42571 0.2226034999999998
11.42671 0.22189050000000002
11.42771 0.22115999999999975
11.42871 0.2204120000000003
11.42971 0.21964650000000024
11.43071 0.21886400000000042
11.43171 0.21806350000000066
11.43271 0.2172469999999998
11.43371 0.21641299999999972
11.43471 0.21556049999999902
11.43571 0.21469149999999923
11.43671 0.2138054999999996
11.43771 0.2129019999999994
11.43871 0.21198050000000068
11.43971 0.2110420000000021
11.44071 0.21008749999999968
11.44171 0.20911400000000005
11.44271 0.2081229999999998
11.44371 0.20711749999999793
11.44471 0.2060945000000009
11.44571 0.2050525000000012
11.44671 0.20399450000000036
11.44771 0.20292050000000114
11.44871 0.20182899999999865
11.44971 0.20072199999999846
11.45071 0.19959850000000182
11.45171 0.1984574999999993
11.45271 0.1973004999999983
11.45371 0.19612750000000162
11.45471 0.19493900000000183
11.45571 0.1937344999999982
11.45671 0.19251349999999817
11.45771 0.19127600000000172
11.45871 0.19002300000000216
11.45971 0.1887544999999995
11.46071 0.18746949999999768
11.46171 0.1861694999999989
11.46271 0.18485599999999985
11.46371 0.1835275000000011
11.46471 0.18218250000000052
11.46571 0.18082199999999954
11.46671 0.17944699999999958
11.46771 0.17805750000000062
11.46871 0.17665300000000198
11.46971 0.17523399999999895
11.47071 0.17380199999999904
11.47171 0.1723560000000009
11.47271 0.17089350000000092
11.47371 0.16941750000000066
11.47471 0.16792899999999886
11.47571 0.16642600000000077
11.47671 0.16490850000000098
11.47771 0.16337699999999755
11.47871 0.16183450000000008
11.47971 0.16027800000000164
11.48071 0.1587060000000001
11.48171 0.15712299999999915
11.48271 0.1555264999999979
11.48371 0.15391699999999983
11.48471 0.15229600000000162
11.48571 0.15066150000000045
11.48671 0.14901450000000044
11.48771 0.1473560000000003
11.48871 0.1456849999999986
11.48971 0.14400249999999948
11.49071 0.14230750000000153
11.49171 0.14060050000000002
11.49271 0.13888199999999837
11.49371 0.13715199999999933
11.49471 0.13541150000000157
11.49571 0.13365950000000099
11.49671 0.13189600000000026
11.49771 0.1301200000000007
11.49871 0.12833449999999846
11.49971 0.1265389999999982
11.50071 0.12473200000000055
11.50171 0.12291450000000148
11.50271 0.121086500000001
11.50371 0.11924700000000038
11.50471 0.11739749999999907
11.50571 0.1155394999999992
11.50671 0.11367049999999991
11.50771 0.11179200000000064
11.50871 0.10990350000000067
11.50971 0.10800449999999928
11.51071 0.10609649999999862
11.51171 0.1041799999999994
11.51271 0.10225500000000162
11.51371 0.10031949999999971
11.51471 0.09837549999999924
11.51571 0.09642400000000163
11.51671 0.09446349999999934
11.51771 0.09249449999999848
11.51871 0.09051749999999976
11.51971 0.0885325000000005
11.52071 0.08654000000000138
11.52171 0.08454100000000113
11.52271 0.08253400000000032
11.52371 0.08052000000000037
11.52471 0.07850049999999802
11.52571 0.07647449999999995
11.52671 0.07444150000000002
11.52771 0.07240199999999897
11.52871 0.07035750000000164
11.52971 0.06830650000000046
11.53071 0.0662505000000003
11.53171 0.0641884999999997
11.53271 0.06212049999999869
11.53371 0.060049999999999534
11.53471 0.05797499999999939
11.53571 0.05589400000000153
11.53671 0.05380849999999998
11.53771 0.05171899999999814
11.53871 0.04962650000000016
11.53971 0.047529000000000474
11.54071 0.04542800000000122
11.54171 0.043324000000000404
11.54271 0.041217000000000725
11.54371 0.03910699999999949
11.54471 0.03699249999999997
11.54571 0.03487499999999888
11.54671 0.032754499999998944
11.54771 0.030632000000001575
11.54871 0.02850749999999864
11.54971 0.026379499999998855
11.55071 0.024249000000000926
11.55171 0.022119000000001
11.55271 0.019985999999999508
11.55371 0.017849500000001156
11.55471 0.01571150000000067
11.55571 0.01357249999999876
11.55671 0.011433499999999559
11.55771 0.009293000000000929
11.55871 0.00715049999999945
11.55971 0.005006999999999256
11.56071 0.0028640000000024852
11.56171 0.0007204999999995809
11.56271 -0.0014245000000000403
11.56371 -0.0035694999999996615
11.56471 -0.005714500000001993
11.56571 -0.007857999999999477
11.56671 -0.01000149999999967
11.56771 -0.012144999999999864
11.56871 -0.01428700000000063
11.56971 -0.01642799999999997
11.57071 -0.018566999999999174
11.57171 -0.020706000000001085
11.57271 -0.02284350000000086
11.57371 -0.02497799999999907
11.57471 -0.02711049999999985
11.57571 -0.029240499999999774
11.57671 -0.031369499999998274
11.57771 -0.033496000000001344
11.57871 -0.035617000000002
11.57971 -0.037735999999999804
11.58071 -0.039853499999998175
11.58171 -0.0419674999999997
11.58271 -0.044077500000000935
11.58371 -0.046183499999999184
11.58471 -0.048286499999998574
11.58571 -0.050384500000001685
11.58671 -0.0524785000000018
11.58771 -0.05456849999999894
11.58871 -0.05665349999999978
11.58971 -0.058733999999999634
11.59071 -0.06080950000000049
11.59171 -0.06287900000000093
11.59271 -0.06494400000000038
11.59371 -0.0670029999999994
11.59471 -0.06905599999999801
11.59571 -0.07110349999999961
11.59671 -0.0731450000000008
11.59771 -0.07518099999999958
11.59871 -0.0772094999999985
11.59971 -0.07923100000000101
11.60071 -0.08124650000000037
11.60171 -0.08325399999999919
11.60271 -0.08525500000000229
11.60371 -0.08725050000000026
11.60471 -0.08923699999999896
11.60571 -0.09121600000000052
11.60671 -0.09318749999999952
11.60771 -0.09515049999999996
11.60871 -0.09710650000000128
11.60971 -0.09905500000000002
11.61071 -0.1009944999999995
11.61171 -0.1029255000000004
11.61271 -0.10484800000000005
11.61371 -0.10676150000000041
11.61471 -0.10866649999999951
11.61571 -0.11056249999999933
11.61671 -0.11245000000000059
11.61771 -0.11432849999999986
11.61871 -0.11619850000000058
11.61971 -0.1180585000000006
11.62071 -0.11990749999999847
11.62171 -0.12174849999999851
11.62271 -0.12357950000000056
11.62371 -0.1253995000000005
11.62471 -0.12721000000000043
11.62571 -0.12901000000000168
11.62671 -0.1307994999999988
11.62771 -0.13257999999999934
11.62871 -0.13434950000000045
11.62971 -0.13610700000000076
11.63071 -0.13785300000000092
11.63171 -0.1395889999999977
11.63271 -0.14131349999999973
11.63371 -0.14302500000000223
11.63471 -0.14472600000000063
11.63571 -0.14641549999999887
11.63671 -0.14809199999999756
11.63771 -0.14975650000000085
11.63871 -0.15140849999999986
11.63971 -0.1530469999999986
11.64071 -0.15467350000000193
11.64171 -0.156287500000001
11.64271 -0.15788850000000051
11.64371 -0.15947599999999976
11.64471 -0.16104900000000003
11.64571 -0.16260900000000073
11.64671 -0.1641559999999992
11.64771 -0.16568799999999792
11.64871 -0.16720550000000042
11.64971 -0.16871050000000135
11.65071 -0.1702019999999993
11.65171 -0.17167799999999955
11.65271 -0.1731390000000001
11.65371 -0.1745865000000004
11.65471 -0.1760199999999997
11.65571 -0.17743849999999933
11.65671 -0.1788445000000001
11.65771 -0.1802359999999992
11.65871 -0.18161050000000117
11.65971 -0.18297100000000216
11.66071 -0.18431749999999944
11.66171 -0.18564799999999831
11.66271 -0.18696299999999952
11.66371 -0.18826500000000115
11.66471 -0.18955349999999982
11.66571 -0.19082499999999863
11.66671 -0.19208249999999918
11.66771 -0.19332550000000076
11.66871 -0.1945514999999998
11.66971 -0.19576400000000127
11.67071 -0.19696200000000105
11.67171 -0.1981444999999977
11.67271 -0.19931149999999936
11.67371 -0.20046300000000064
11.67471 -0.20160100000000164
11.67571 -0.20272400000000027
11.67671 -0.20382999999999904
11.67771 -0.20492150000000153
11.67871 -0.20599849999999958
11.67971 -0.20705949999999929
11.68071 -0.20810549999999928
11.68171 -0.20913550000000086
11.68271 -0.21015150000000146
11.68371 -0.21115249999999966
11.68471 -0.21213600000000002
11.68571 -0.21310549999999942
11.68671 -0.21406049999999982
11.68771 -0.21499899999999836
11.68871 -0.21592100000000053
11.68971 -0.2168280000000003
11.69071 -0.2177204999999997
11.69171 -0.21859750000000142
11.69271 -0.21945849999999933
11.69371 -0.22030350000000015
11.69471 -0.22113300000000058
11.69571 -0.22194699999999926
11.69671 -0.22274550000000023
11.69771 -0.22352800000000006
11.69871 -0.2242934999999987
11.69971 -0.22504349999999967
11.70071 -0.22577900000000034
11.70171 -0.2264980000000005
11.70271 -0.2272000000000008
11.70371 -0.22788649999999935
11.70471 -0.2285569999999995
11.70571 -0.2292114999999999
11.70671 -0.22984900000000047
11.70771 -0.23047050000000124
11.70871 -0.23107599999999956
11.70971 -0.23166399999999865
11.71071 -0.2322359999999994
11.71171 -0.23279150000000098
11.71271 -0.23333050000000072
11.71371 -0.233853
11.71471 -0.23435849999999944
11.71571 -0.23484699999999906
11.71671 -0.2353185000000002
11.71771 -0.23577350000000089
11.71871 -0.23621150000000032
11.71971 -0.2366325
11.72071 -0.23703649999999976
11.72171 -0.23742300000000036
11.72271 -0.23779349999999985
11.72371 -0.23814749999999887
11.72471 -0.23848400000000006
11.72571 -0.23880400000000074
11.72671 -0.23910749999999964
11.72771 -0.23939449999999937
11.72871 -0.23966450000000067
11.72971 -0.23991700000000005
11.73071 -0.24015449999999972
11.73171 -0.24037599999999962
11.73271 -0.2405800000000003
11.73371 -0.2407685000000006
11.73471 -0.24094199999999988
11.73571 -0.24109949999999938
11.73671 -0.24124049999999977
11.73771 -0.24136500000000102
11.73871 -0.2414744999999999
11.73971 -0.24156899999999903
11.74071 -0.2416480000000005
11.74171 -0.24171200000000093
11.74271 -0.24175999999999953
11.74371 -0.24179349999999983
11.74471 -0.24181250000000049
11.74571 -0.24181650000000007
11.74671 -0.24180499999999996
11.74771 -0.24177899999999952
11.74871 -0.24173850000000005
11.74971 -0.24168350000000027
11.75071 -0.2416144999999995
11.75171 -0.2415301
11.75271 -0.24143205000000006
11.75371 -0.24131989999999964
11.75471 -0.24119329999999997
11.75571 -0.24105280000000034
11.75671 -0.24089785000000014
11.75771 -0.2407291000000002
11.75871 -0.24054639999999974
11.75971 -0.24034960000000005
11.76071 -0.240139
11.76171 -0.23991414999999988
11.76271 -0.2396755000000001
11.76371 -0.23942339999999976
11.76471 -0.23915744999999994
11.76571 -0.2388777000000004
11.76671 -0.23858445000000053
11.76771 -0.23827739999999958
11.76871 -0.2379565999999997
11.76971 -0.23762240000000018
11.77071 -0.2372746000000001
11.77171 -0.23691319999999982
11.77271 -0.23653829999999995
11.77371 -0.23615010000000003
11.77471 -0.23574845000000003
11.77571 -0.23533339999999994
11.77671 -0.2349050499999999
11.77771 -0.23446334999999993
11.77871 -0.2340084499999999
11.77971 -0.23354025000000014
11.78071 -0.23305909999999994
11.78171 -0.2325648999999999
11.78271 -0.23205755000000006
11.78371 -0.23153735000000006
11.78471 -0.23100420000000013
11.78571 -0.2304581999999999
11.78671 -0.22989954999999987
11.78771 -0.2293282
11.78871 -0.2287442
11.78971 -0.22814785000000007
11.79071 -0.22753913000000003
11.79171 -0.22691817999999997
11.79271 -0.22628516999999995
11.79371 -0.22564019499999996
11.79471 -0.22498343499999998
11.79571 -0.22431502999999997
11.79671 -0.22363514999999998
11.79771 -0.22294397999999996
11.79871 -0.22224171500000003
11.79971 -0.22152846500000006
11.80071 -0.22080444999999999
11.80171 -0.22006994999999993
11.80271 -0.21932509999999988
11.80371 -0.2185701500000001
11.80471 -0.21780525000000003
11.80571 -0.2170306
11.80671 -0.21624639999999998
11.80771 -0.21545274999999997
11.80871 -0.21464989999999992
11.80971 -0.21383814999999992
11.81071 -0.21301770000000025
11.81171 -0.21218855000000011
11.81271 -0.21135074999999998
11.81371 -0.21050454999999987
11.81471 -0.20965034999999987
11.81571 -0.20878815
11.81671 -0.20791794999999993
11.81771 -0.20703995000000017
11.81871 -0.20615425
11.81971 -0.2052608999999999
11.82071 -0.20436000000000018
11.82171 -0.20345159999999993
11.82271 -0.20253589999999969
11.82371 -0.20161300000000015
11.82471 -0.20068289999999986
11.82571 -0.1997457499999996
11.82671 -0.19880140000000002
11.82771 -0.1978496500000002
11.82871 -0.19689104999999993
11.82971 -0.19592555000000014
11.83071 -0.19495270000000062
11.83171 -0.19397304999999979
11.83271 -0.1929863999999998
11.83371 -0.1919928500000003
11.83471 -0.1909924499999997
11.83571 -0.18998509999999977
11.83671 -0.18897079999999983
11.83771 -0.18794960000000038
11.83871 -0.18692190000000045
11.83971 -0.18588764999999957
11.84071 -0.1848468
11.84171 -0.18379905000000024
11.84271 -0.1827447500000002
11.84371 -0.18168424999999988
11.84471 -0.18061719999999998
11.84571 -0.17954400000000026
11.84671 -0.17846499999999998
11.84771 -0.1773789999999999
11.84871 -0.17628749999999946
11.84971 -0.17519049999999994
11.85071 -0.17408750000000003
11.85171 -0.17297899999999974
11.85271 -0.1718645000000004
11.85371 -0.17074449999999997
11.85471 -0.16961949999999987
11.85571 -0.16848950000000013
11.85671 -0.1673545
11.85771 -0.1662154999999996
11.85871 -0.1650709999999995
11.85971 -0.16392150000000108
11.86071 -0.162768000000001
11.86171 -0.16160999999999998
11.86271 -0.16044849999999933
11.86371 -0.15928299999999979
11.86471 -0.15811300000000064
11.86571 -0.15693999999999989
11.86671 -0.15576399999999893
11.86771 -0.15458349999999968
11.86871 -0.15340100000000031
11.86971 -0.1522160000000001
11.87071 -0.15102699999999958
11.87171 -0.1498360000000003
11.87271 -0.14864250000000015
11.87371 -0.14744649999999918
11.87471 -0.14624850000000073
11.87571 -0.1450485000000008
11.87671 -0.1438470000000001
11.87771 -0.14264449999999934
11.87871 -0.14144049999999914
11.87971 -0.14023450000000015
11.88071 -0.13902750000000108
11.88171 -0.13781999999999997
11.88271 -0.13661099999999943
11.88371 -0.1354014999999995
11.88471 -0.1341919999999996
11.88571 -0.13298150000000097
11.88671 -0.13177000000000094
11.88771 -0.13055849999999955
11.88871 -0.12934649999999878
11.88971 -0.12813500000000008
11.89071 -0.12692400000000073
11.89171 -0.125712
11.89271 -0.12449999999999922
11.89371 -0.12328750000000045
11.89471 -0.12207500000000035
11.89571 -0.1208629999999996
11.89671 -0.11965150000000088
11.89771 -0.11844050000000021
11.89871 -0.11722899999999879
11.89971 -0.1160169999999994
11.90071 -0.11480600000000006
11.90171 -0.11359550000000007
11.90271 -0.11238450000000075
11.90371 -0.11117350000000006
11.90471 -0.10996300000000007
11.90571 -0.10875300000000082
11.90671 -0.1075430000000002
11.90771 -0.10633299999999958
11.90871 -0.10512349999999968
11.90971 -0.1039144999999991
11.91071 -0.10270549999999992
11.91171 -0.10149700000000009
11.91271 -0.10028899999999961
11.91371 -0.09908150000000118
11.91471 -0.09787450000000078
11.91571 -0.09666849999999909
11.91671 -0.09546349999999881
11.91771 -0.0942584999999999
11.91871 -0.09305450000000105
11.91971 -0.09185150000000093
11.92071 -0.09065049999999958
11.92171 -0.08945099999999902
11.92271 -0.08825200000000052
11.92371 -0.0870545000000001
11.92471 -0.08585949999999917
11.92571 -0.08466600000000038
11.92671 -0.08347399999999967
11.92771 -0.0822844999999998
11.92871 -0.08109700000000009
11.92971 -0.07991199999999986
11.93071 -0.07872900000000112
11.93171 -0.0775489999999999
11.93271 -0.07637199999999887
11.93371 -0.0751970000000007
11.93471 -0.07402600000000009
11.93571 -0.07285849999999906
11.93671 -0.07169300000000087
11.93771 -0.0705310000000009
11.93871 -0.06937249999999914
11.93971 -0.06821749999999965
[truncated: 304,072 more chars]
