# Supplementary material for: 2D Synthetic dataset of numerical simulations of long-period seismicity in a volcanic edifice and related sensitivity kernels
Source: Data Brief. 2021 Jan 25;34:106673. doi: 10.1016/j.dib.2020.106673 (PMC7841316; doi:10.1016/j.dib.2020.106673)
Supplement: Supplementary Data S1 — Supplementary Raw Research Data. This is open data under the CC BY license http://creativecommons.org/licenses/by/4.0/ [file mmc1.zip › Dataset/OUTPUT_SEISMOGRAMS/9000_3000/vel_X_hetero_14000_1946_SVF1e0Hz.semv]

-1.2 0.0
-1.199 0.0
-1.198 0.0
-1.197 0.0
-1.196 0.0
-1.195 0.0
-1.194 0.0
-1.193 0.0
-1.192 0.0
-1.191 0.0
-1.19 0.0
-1.189 0.0
-1.188 0.0
-1.187 0.0
-1.186 0.0
-1.185 0.0
-1.184 0.0
-1.183 0.0
-1.182 0.0
-1.181 0.0
-1.18 0.0
-1.179 0.0
-1.178 0.0
-1.177 0.0
-1.176 0.0
-1.175 0.0
-1.174 0.0
-1.173 0.0
-1.172 0.0
-1.171 0.0
-1.17 0.0
-1.169 0.0
-1.168 0.0
-1.167 0.0
-1.166 0.0
-1.165 0.0
-1.164 0.0
-1.163 0.0
-1.162 0.0
-1.161 0.0
-1.16 0.0
-1.159 0.0
-1.158 0.0
-1.157 0.0
-1.156 0.0
-1.155 0.0
-1.154 0.0
-1.153 0.0
-1.152 0.0
-1.151 0.0
-1.15 0.0
-1.149 0.0
-1.148 0.0
-1.147 0.0
-1.146 0.0
-1.145 0.0
-1.144 0.0
-1.143 0.0
-1.142 0.0
-1.141 0.0
-1.14 0.0
-1.139 0.0
-1.138 0.0
-1.137 0.0
-1.136 0.0
-1.135 0.0
-1.134 0.0
-1.133 0.0
-1.132 0.0
-1.131 0.0
-1.13 0.0
-1.129 0.0
-1.128 0.0
-1.127 0.0
-1.126 0.0
-1.125 0.0
-1.124 0.0
-1.123 0.0
-1.122 0.0
-1.121 0.0
-1.12 0.0
-1.119 0.0
-1.118 0.0
-1.117 0.0
-1.116 0.0
-1.115 0.0
-1.114 0.0
-1.113 0.0
-1.112 0.0
-1.111 0.0
-1.11 0.0
-1.109 0.0
-1.108 0.0
-1.107 0.0
-1.106 0.0
-1.105 0.0
-1.104 0.0
-1.103 0.0
-1.102 0.0
-1.101 0.0
-1.1 0.0
-1.099 0.0
-1.098 0.0
-1.097 0.0
-1.096 0.0
-1.095 0.0
-1.094 0.0
-1.093 0.0
-1.092 0.0
-1.091 0.0
-1.09 0.0
-1.089 0.0
-1.088 0.0
-1.087 0.0
-1.086 0.0
-1.085 0.0
-1.084 0.0
-1.083 0.0
-1.082 0.0
-1.081 0.0
-1.08 0.0
-1.079 0.0
-1.078 0.0
-1.077 0.0
-1.076 0.0
-1.075 0.0
-1.074 0.0
-1.073 0.0
-1.072 0.0
-1.071 0.0
-1.07 0.0
-1.069 0.0
-1.068 0.0
-1.067 0.0
-1.066 0.0
-1.065 0.0
-1.064 0.0
-1.063 0.0
-1.062 0.0
-1.061 0.0
-1.06 0.0
-1.059 0.0
-1.058 0.0
-1.057 0.0
-1.056 0.0
-1.055 0.0
-1.054 0.0
-1.053 0.0
-1.052 0.0
-1.051 0.0
-1.05 0.0
-1.049 0.0
-1.048 0.0
-1.047 0.0
-1.046 0.0
-1.045 0.0
-1.044 0.0
-1.043 0.0
-1.042 0.0
-1.041 0.0
-1.04 0.0
-1.039 0.0
-1.038 0.0
-1.037 0.0
-1.036 0.0
-1.035 0.0
-1.034 0.0
-1.033 0.0
-1.032 0.0
-1.031 0.0
-1.03 0.0
-1.029 0.0
-1.028 0.0
-1.027 0.0
-1.026 0.0
-1.025 0.0
-1.024 0.0
-1.023 0.0
-1.022 0.0
-1.021 0.0
-1.02 0.0
-1.019 0.0
-1.018 0.0
-1.017 0.0
-1.016 0.0
-1.015 0.0
-1.014 0.0
-1.013 0.0
-1.012 0.0
-1.011 0.0
-1.01 0.0
-1.009 0.0
-1.008 0.0
-1.007 0.0
-1.006 0.0
-1.005 0.0
-1.004 0.0
-1.003 0.0
-1.002 0.0
-1.001 0.0
-1.0 0.0
-0.999 0.0
-0.998 0.0
-0.997 0.0
-0.996 0.0
-0.995 0.0
-0.994 0.0
-0.993 0.0
-0.992 0.0
-0.991 0.0
-0.99 0.0
-0.989 0.0
-0.988 0.0
-0.987 0.0
-0.986 0.0
-0.985 0.0
-0.984 0.0
-0.983 0.0
-0.982 0.0
-0.981 0.0
-0.98 0.0
-0.979 0.0
-0.978 0.0
-0.977 0.0
-0.976 0.0
-0.975 0.0
-0.974 0.0
-0.973 0.0
-0.972 0.0
-0.971 0.0
-0.97 0.0
-0.969 0.0
-0.968 0.0
-0.967 0.0
-0.966 0.0
-0.965 0.0
-0.964 0.0
-0.963 0.0
-0.962 0.0
-0.961 0.0
-0.96 0.0
-0.959 0.0
-0.958 0.0
-0.957 0.0
-0.956 0.0
-0.955 0.0
-0.954 0.0
-0.953 0.0
-0.952 0.0
-0.951 0.0
-0.95 0.0
-0.949 0.0
-0.948 0.0
-0.947 0.0
-0.946 0.0
-0.945 0.0
-0.944 0.0
-0.943 0.0
-0.942 0.0
-0.941 0.0
-0.94 0.0
-0.939 0.0
-0.938 0.0
-0.937 0.0
-0.936 0.0
-0.935 0.0
-0.934 0.0
-0.933 0.0
-0.932 0.0
-0.931 0.0
-0.93 0.0
-0.929 0.0
-0.928 0.0
-0.927 0.0
-0.926 0.0
-0.925 0.0
-0.924 0.0
-0.923 0.0
-0.922 0.0
-0.921 0.0
-0.92 0.0
-0.919 0.0
-0.918 0.0
-0.917 0.0
-0.916 0.0
-0.915 0.0
-0.914 0.0
-0.913 0.0
-0.912 0.0
-0.911 0.0
-0.91 0.0
-0.909 0.0
-0.908 0.0
-0.907 0.0
-0.906 0.0
-0.905 0.0
-0.904 0.0
-0.903 0.0
-0.902 0.0
-0.901 0.0
-0.9 0.0
-0.899 0.0
-0.898 0.0
-0.897 0.0
-0.896 0.0
-0.895 0.0
-0.894 0.0
-0.893 0.0
-0.892 0.0
-0.891 0.0
-0.89 0.0
-0.889 0.0
-0.888 0.0
-0.887 0.0
-0.886 0.0
-0.885 0.0
-0.884 0.0
-0.883 0.0
-0.882 0.0
-0.881 0.0
-0.88 0.0
-0.879 0.0
-0.878 0.0
-0.877 0.0
-0.876 0.0
-0.875 0.0
-0.874 0.0
-0.873 0.0
-0.872 0.0
-0.871 0.0
-0.87 0.0
-0.869 0.0
-0.868 0.0
-0.867 0.0
-0.866 0.0
-0.865 0.0
-0.864 0.0
-0.863 0.0
-0.862 0.0
-0.861 0.0
-0.86 0.0
-0.859 0.0
-0.858 0.0
-0.857 0.0
-0.856 0.0
-0.855 0.0
-0.854 0.0
-0.853 0.0
-0.852 0.0
-0.851 0.0
-0.85 0.0
-0.849 0.0
-0.848 0.0
-0.847 0.0
-0.846 0.0
-0.845 0.0
-0.844 0.0
-0.843 0.0
-0.842 0.0
-0.841 0.0
-0.84 0.0
-0.839 0.0
-0.838 0.0
-0.837 0.0
-0.836 0.0
-0.835 0.0
-0.834 0.0
-0.833 0.0
-0.832 0.0
-0.831 0.0
-0.83 0.0
-0.829 0.0
-0.828 0.0
-0.827 0.0
-0.826 0.0
-0.825 0.0
-0.824 0.0
-0.823 0.0
-0.822 0.0
-0.821 0.0
-0.82 0.0
-0.819 0.0
-0.818 0.0
-0.817 0.0
-0.816 0.0
-0.815 0.0
-0.814 0.0
-0.813 0.0
-0.812 0.0
-0.811 0.0
-0.81 0.0
-0.809 0.0
-0.808 0.0
-0.807 0.0
-0.806 0.0
-0.805 0.0
-0.804 0.0
-0.803 0.0
-0.802 0.0
-0.801 0.0
-0.8 0.0
-0.799 0.0
-0.798 0.0
-0.797 0.0
-0.796 0.0
-0.795 0.0
-0.794 0.0
-0.793 0.0
-0.792 0.0
-0.791 0.0
-0.79 0.0
-0.789 0.0
-0.788 0.0
-0.787 0.0
-0.786 0.0
-0.785 0.0
-0.784 0.0
-0.783 0.0
-0.782 0.0
-0.781 0.0
-0.78 0.0
-0.779 0.0
-0.778 0.0
-0.777 0.0
-0.776 0.0
-0.775 0.0
-0.774 0.0
-0.773 0.0
-0.772 0.0
-0.771 0.0
-0.77 0.0
-0.769 0.0
-0.768 0.0
-0.767 0.0
-0.766 0.0
-0.765 0.0
-0.764 0.0
-0.763 0.0
-0.762 0.0
-0.761 0.0
-0.76 0.0
-0.759 0.0
-0.758 0.0
-0.757 0.0
-0.756 0.0
-0.755 0.0
-0.754 0.0
-0.753 0.0
-0.752 0.0
-0.751 0.0
-0.75 0.0
-0.749 0.0
-0.748 0.0
-0.747 0.0
-0.746 0.0
-0.745 0.0
-0.744 0.0
-0.743 0.0
-0.742 0.0
-0.741 0.0
-0.74 0.0
-0.739 0.0
-0.738 0.0
-0.737 0.0
-0.736 0.0
-0.735 0.0
-0.734 0.0
-0.733 0.0
-0.732 0.0
-0.731 0.0
-0.73 0.0
-0.729 0.0
-0.728 0.0
-0.727 0.0
-0.726 0.0
-0.725 0.0
-0.724 0.0
-0.723 0.0
-0.722 0.0
-0.721 0.0
-0.72 0.0
-0.719 0.0
-0.718 0.0
-0.717 0.0
-0.716 0.0
-0.715 0.0
-0.714 0.0
-0.713 0.0
-0.712 0.0
-0.711 0.0
-0.71 0.0
-0.709 0.0
-0.708 0.0
-0.707 0.0
-0.706 0.0
-0.705 0.0
-0.704 0.0
-0.703 0.0
-0.702 0.0
-0.701 0.0
-0.7 0.0
-0.699 0.0
-0.698 0.0
-0.697 0.0
-0.696 0.0
-0.695 0.0
-0.694 0.0
-0.693 0.0
-0.692 0.0
-0.691 0.0
-0.69 0.0
-0.689 0.0
-0.688 0.0
-0.687 0.0
-0.686 0.0
-0.685 0.0
-0.684 0.0
-0.683 0.0
-0.682 0.0
-0.681 0.0
-0.68 0.0
-0.679 0.0
-0.678 0.0
-0.677 0.0
-0.676 0.0
-0.675 0.0
-0.674 0.0
-0.673 0.0
-0.672 0.0
-0.671 0.0
-0.67 0.0
-0.669 0.0
-0.668 0.0
-0.667 0.0
-0.666 0.0
-0.665 0.0
-0.664 0.0
-0.663 0.0
-0.662 0.0
-0.661 0.0
-0.66 0.0
-0.659 0.0
-0.658 0.0
-0.657 0.0
-0.656 0.0
-0.655 0.0
-0.654 0.0
-0.653 0.0
-0.652 0.0
-0.651 0.0
-0.65 0.0
-0.649 0.0
-0.648 0.0
-0.647 0.0
-0.646 0.0
-0.645 0.0
-0.644 0.0
-0.643 0.0
-0.642 0.0
-0.641 0.0
-0.64 0.0
-0.639 0.0
-0.638 0.0
-0.637 0.0
-0.636 0.0
-0.635 0.0
-0.634 0.0
-0.633 0.0
-0.632 0.0
-0.631 0.0
-0.63 0.0
-0.629 0.0
-0.628 0.0
-0.627 0.0
-0.626 0.0
-0.625 0.0
-0.624 0.0
-0.623 0.0
-0.622 0.0
-0.621 0.0
-0.62 0.0
-0.619 0.0
-0.618 0.0
-0.617 0.0
-0.616 0.0
-0.615 0.0
-0.614 0.0
-0.613 0.0
-0.612 0.0
-0.611 0.0
-0.61 0.0
-0.609 0.0
-0.608 0.0
-0.607 0.0
-0.606 0.0
-0.605 0.0
-0.604 0.0
-0.603 0.0
-0.602 0.0
-0.601 0.0
-0.6 0.0
-0.599 0.0
-0.598 0.0
-0.597 0.0
-0.596 0.0
-0.595 0.0
-0.594 0.0
-0.593 0.0
-0.592 0.0
-0.591 0.0
-0.59 0.0
-0.589 0.0
-0.588 0.0
-0.587 0.0
-0.586 0.0
-0.585 0.0
-0.584 0.0
-0.583 0.0
-0.582 0.0
-0.581 0.0
-0.58 0.0
-0.579 0.0
-0.578 0.0
-0.577 0.0
-0.576 0.0
-0.575 0.0
-0.574 0.0
-0.573 0.0
-0.572 0.0
-0.571 0.0
-0.57 0.0
-0.569 0.0
-0.568 0.0
-0.567 0.0
-0.566 0.0
-0.565 0.0
-0.564 0.0
-0.563 0.0
-0.562 0.0
-0.561 0.0
-0.56 0.0
-0.559 0.0
-0.558 0.0
-0.557 0.0
-0.556 0.0
-0.555 0.0
-0.554 0.0
-0.553 0.0
-0.552 0.0
-0.551 0.0
-0.55 0.0
-0.549 0.0
-0.548 0.0
-0.547 0.0
-0.546 0.0
-0.545 0.0
-0.544 0.0
-0.543 0.0
-0.542 0.0
-0.541 0.0
-0.54 0.0
-0.539 0.0
-0.538 0.0
-0.537 0.0
-0.536 0.0
-0.535 0.0
-0.534 0.0
-0.533 0.0
-0.532 0.0
-0.531 0.0
-0.53 0.0
-0.529 0.0
-0.528 0.0
-0.527 0.0
-0.526 0.0
-0.525 0.0
-0.524 0.0
-0.523 0.0
-0.522 0.0
-0.521 0.0
-0.52 0.0
-0.519 0.0
-0.518 0.0
-0.517 0.0
-0.516 0.0
-0.515 0.0
-0.514 0.0
-0.513 0.0
-0.512 0.0
-0.511 0.0
-0.51 0.0
-0.509 0.0
-0.508 0.0
-0.507 0.0
-0.506 0.0
-0.505 0.0
-0.504 0.0
-0.503 0.0
-0.502 0.0
-0.501 0.0
-0.5 0.0
-0.499 0.0
-0.498 0.0
-0.497 0.0
-0.496 0.0
-0.495 0.0
-0.494 0.0
-0.493 0.0
-0.492 0.0
-0.491 0.0
-0.49 0.0
-0.489 0.0
-0.488 0.0
-0.487 0.0
-0.486 0.0
-0.485 0.0
-0.484 0.0
-0.483 0.0
-0.482 0.0
-0.481 0.0
-0.48 0.0
-0.479 0.0
-0.478 0.0
-0.477 0.0
-0.476 0.0
-0.475 0.0
-0.474 0.0
-0.473 0.0
-0.472 0.0
-0.471 0.0
-0.47 0.0
-0.469 0.0
-0.468 0.0
-0.467 0.0
-0.466 0.0
-0.465 0.0
-0.464 0.0
-0.463 0.0
-0.462 0.0
-0.461 0.0
-0.46 0.0
-0.459 0.0
-0.458 0.0
-0.457 0.0
-0.456 0.0
-0.455 0.0
-0.454 0.0
-0.453 0.0
-0.452 0.0
-0.451 0.0
-0.45 0.0
-0.449 0.0
-0.448 0.0
-0.447 0.0
-0.446 0.0
-0.445 0.0
-0.444 0.0
-0.443 0.0
-0.442 5.901113999999999e-34
-0.441 1.3736777499999998e-33
-0.44 1.72652515e-33
-0.439 1.9588317e-33
-0.438 2.0075210999999998e-33
-0.437 1.8452665500000004e-33
-0.436 1.4567963500000003e-33
-0.435 8.50886e-34
-0.434 1.495149999999978e-35
-0.433 -9.91817500000001e-34
-0.432 -2.0554963e-33
-0.431 -3.09073715e-33
-0.43 -3.7404092e-33
-0.429 -4.3918412e-33
-0.428 -4.920235249999999e-33
-0.427 -4.724420150000001e-33
-0.426 -4.0018257499999996e-33
-0.425 -2.7460450000000005e-33
-0.424 -9.972770000000006e-34
-0.423 1.1405975000000012e-33
-0.422 3.501239e-33
-0.421 5.8818201000000006e-33
-0.42 8.01074615e-33
-0.419 9.646379400000001e-33
-0.418 1.0555862849999999e-32
-0.417 1.0551206e-32
-0.416 9.484776e-33
-0.415 7.311988e-33
-0.414 4.1187949999999984e-33
-0.413 3.477450000000153e-35
-0.412 -4.6895765e-33
-0.411 -9.625464500000001e-33
-0.41 -1.4251072499999997e-32
-0.409 -1.81517181e-32
-0.408 -2.0884444e-32
-0.407 -2.1915773399999996e-32
-0.406 -2.0897463e-32
-0.405 -1.7662201500000004e-32
-0.404 -1.2213746500000004e-32
-0.403 -4.8055525e-33
-0.402 4.1563950000000026e-33
-0.401 1.3980988000000002e-32
-0.4 2.3764591500000004e-32
-0.399 3.2534066899999997e-32
-0.398 3.932555099999999e-32
-0.397 4.3172760099999997e-32
-0.396 4.3191644e-32
-0.395 3.88370735e-32
-0.394 2.9913409999999997e-32
-0.393 1.6662070000000002e-32
-0.392 -1.7844999999999303e-34
-0.391 -1.9438324999999992e-32
-0.39 -3.9569399999999996e-32
-0.389 -5.86780605e-32
-0.388 -7.47240525e-32
-0.387 -8.570586950000001e-32
-0.386 -8.97824025e-32
-0.385 -8.5535535e-32
-0.384 -7.220529000000001e-32
-0.383 -4.981950000000002e-32
-0.382 -1.928541999999998e-32
-0.381 1.7559680000000018e-32
-0.38 5.800645999999998e-32
-0.379 9.859560999999998e-32
-0.378 1.3533383049999998e-31
-0.377 1.6408503e-31
-0.376 1.8095805450000002e-31
-0.375 1.8262445999999997e-31
-0.374 1.6676991000000003e-31
-0.373 1.3248032999999995e-31
-0.372 8.053356000000001e-32
-0.371 1.3528945000000022e-32
-0.37 -6.411434500000003e-32
-0.369 -1.4634904499999997e-31
-0.368 -2.2585488e-31
-0.367 -2.94551307e-31
-0.366 -3.4431263e-31
-0.365 -3.6774641799999997e-31
-0.364 -3.5900921500000004e-31
-0.363 -3.1457250999999996e-31
-0.362 -2.3388735000000006e-31
-0.361 -1.1982784999999997e-31
-0.36 2.1126149999999993e-32
-0.359 1.7902335e-31
-0.358 3.4096110500000007e-31
-0.357 4.919332300000001e-31
-0.356 6.15974395e-31
-0.355 6.975874699999999e-31
-0.354 7.2336355e-31
-0.353 6.834723000000001e-31
-0.352 5.730475e-31
-0.351 3.933862e-31
-0.35 1.52596e-31
-0.349 -1.3429720000000007e-31
-0.348 -4.458954999999999e-31
-0.347 -7.556553999999999e-31
-0.346 -1.03377302e-30
-0.345 -1.24962635e-30
-0.344 -1.37460313e-30
-0.343 -1.3851034000000002e-30
-0.342 -1.2654424500000002e-30
-0.341 -1.01036505e-30
-0.34 -6.268776999999999e-31
-0.339 -1.3513564999999996e-31
-0.338 4.318159499999999e-31
-0.337 1.0295738999999999e-30
-0.336 1.60518985e-30
-0.335 2.1011545599999998e-30
-0.334 2.4603224999999997e-30
-0.333 2.6314185399999996e-30
-0.332 2.5746709999999997e-30
-0.331 2.2670458999999998e-30
-0.33 1.7065290500000002e-30
-0.329 9.149526499999999e-31
-0.328 -6.115500000000034e-32
-0.327 -1.1519349999999999e-30
-0.326 -2.2679742499999998e-30
-0.325 -3.3064448e-30
-0.324 -4.1592347e-30
-0.323 -4.7226249999999995e-30
-0.322 -4.90771355e-30
-0.321 -4.650705699999999e-30
-0.32 -3.922069999999999e-30
-0.319 -2.7335394999999995e-30
-0.318 -1.1420225000000001e-30
-0.317 7.5032449999999965e-31
-0.316 2.8003299999999992e-30
-0.315 4.832477999999999e-30
-0.314 6.65170485e-30
-0.313 8.05962395e-30
-0.312 8.87302415e-30
-0.311 8.94314655e-30
-0.31 8.174012500000001e-30
-0.309 6.5379065e-30
-0.308 4.0862269999999984e-30
-0.307 9.54095999999998e-31
-0.306 -2.6424869999999994e-30
-0.305 -6.417520499999997e-30
-0.304 -1.0033835999999999e-29
-0.303 -1.3129094070000003e-29
-0.302 -1.53472485e-29
-0.301 -1.637323593e-29
-0.3 -1.5967796e-29
-0.299 -1.3999224999999998e-29
-0.298 -1.0468741499999996e-29
-0.297 -5.526146000000004e-30
-0.296 5.267914999999984e-31
-0.295 7.2470285e-30
-0.294 1.4075633499999998e-29
-0.293 2.03772075e-29
-0.292 2.54912405e-29
-0.291 2.8791916499999994e-29
-0.29 2.97516765e-29
-0.289 2.8002909e-29
-0.288 2.3391732499999995e-29
-0.287 1.6017752999999995e-29
-0.286 6.2544500000000065e-30
-0.285 -5.2540749999999985e-30
-0.284 -1.7622487e-29
-0.283 -2.97797995e-29
-0.282 -4.0549231499999997e-29
-0.281 -4.8747401999999996e-29
-0.28 -5.3295671e-29
-0.279 -5.333463849999999e-29
-0.278 -4.8331125499999996e-29
-0.277 -3.8166830000000004e-29
-0.276 -2.3197865e-29
-0.275 -4.2763499999999954e-30
-0.274 1.7272364999999997e-29
-0.273 3.971999e-29
-0.272 6.10518735e-29
-0.271 7.912404755000001e-29
-0.27 9.185070649999999e-29
-0.269 9.740795745000001e-29
-0.268 9.443617000000001e-29
-0.267 8.2221965e-29
-0.266 6.0840225e-29
-0.265 3.1237914999999984e-29
-0.264 -4.7545999999999924e-30
-0.263 -4.4494019999999966e-29
-0.262 -8.4679515e-29
-0.261 -1.2158780000000001e-28
-0.26 -1.5137457150000002e-28
-0.259 -1.7042207e-28
-0.258 -1.757049235e-28
-0.257 -1.6514188500000003e-28
-0.256 -1.3789904499999996e-28
-0.255 -9.461024999999999e-29
-0.254 -3.7484825000000026e-29
-0.253 2.9720315000000004e-29
-0.252 1.0187677500000002e-28
-0.251 1.7280935499999998e-28
-0.25 2.35755212e-28
-0.249 2.8393008e-28
-0.248 3.11160098e-28
-0.247 3.1252732499999997e-28
-0.246 2.8497054e-28
-0.245 2.2777961000000005e-28
-0.244 1.4292569999999996e-28
-0.243 3.5177799999999975e-29
-0.242 -8.802884999999996e-29
-0.241 -2.1698749999999997e-28
-0.24 -3.40370425e-28
-0.239 -4.461026815e-28
-0.238 -5.22402325e-28
-0.237 -5.589082685e-28
-0.236 -5.4780035e-28
-0.235 -4.848069e-28
-0.234 -3.6999215000000013e-28
-0.233 -2.0822875e-28
-0.232 -9.274750000000006e-30
-0.231 2.125960999999999e-28
-0.23 4.3942105000000005e-28
-0.229 6.508082949999999e-28
-0.228 8.2556048e-28
-0.227 9.43547955e-28
-0.226 9.8768607e-28
-0.225 9.4584545e-28
-0.224 8.1251005e-28
-0.223 5.900003e-28
-0.222 2.891056499999999e-28
-0.221 -7.099894999999992e-29
-0.22 -4.636215999999999e-28
-0.219 -8.562067500000001e-28
-0.218 -1.212709065e-27
-0.217 -1.4965407649999998e-27
-0.216 -1.673882635e-27
-0.215 -1.717092085e-27
-0.214 -1.6079023000000003e-27
-0.213 -1.34009605e-27
-0.212 -9.213515500000002e-28
-0.211 -3.740017500000001e-28
-0.21 2.654727500000001e-28
-0.209 9.483057e-28
-0.208 1.61663785e-27
-0.207 2.20787435e-27
-0.206 2.65993135e-27
-0.205 2.9169843499999997e-27
-0.204 2.93523705e-27
-0.203 2.6881840999999994e-27
-0.202 2.1708304999999996e-27
-0.201 1.402370500000001e-27
-0.2 4.269255000000005e-28
-0.199 -6.879325000000007e-28
-0.198 -1.8549555500000004e-27
-0.197 -2.973187999999999e-27
-0.196 -3.935801499999999e-27
-0.195 -4.6392645e-27
-0.194 -4.993146049999999e-27
-0.193 -4.9297119999999995e-27
-0.192 -4.4124193999999994e-27
-0.191 -3.442410499999999e-27
-0.19 -2.0622145e-27
-0.189 -3.560340000000009e-28
-0.188 1.5537549999999998e-27
-0.187 3.513945e-27
-0.186 5.351392549999999e-27
-0.185 6.88683547e-27
-0.184 7.95064235e-27
-0.183 8.39924903e-27
-0.182 8.1308516e-27
-0.181 7.098844e-27
-0.18 5.321527499999998e-27
-0.179 2.886857999999999e-27
-0.178 -4.868999999999996e-29
-0.177 -3.2676589999999985e-27
-0.176 -6.5054365e-27
-0.175 -9.469751e-27
-0.174 -1.1864615799999999e-26
-0.173 -1.34169465e-26
-0.172 -1.3903694200000002e-26
-0.171 -1.3177052e-26
-0.17 -1.1185261499999998e-26
-0.169 -7.986661499999998e-27
-0.168 -3.755038999999999e-27
-0.167 1.2249995000000012e-27
-0.166 6.573239999999996e-27
-0.165 1.1839307499999998e-26
-0.164 1.6536917500000002e-26
-0.163 2.0184711349999999e-26
-0.162 2.2350608999999998e-26
-0.161 2.269589915e-26
-0.16 2.1015053999999998e-26
-0.159 1.7267210000000002e-26
-0.158 1.1595633499999998e-26
-0.157 4.3322609999999984e-27
-0.156 -4.014529499999992e-27
-0.155 -1.27894305e-26
-0.154 -2.1235905000000002e-26
-0.153 -2.8555441000000003e-26
-0.152 -3.39763205e-26
-0.151 -3.6826422e-26
-0.15 -3.6603827999999996e-26
-0.149 -3.30386605e-26
-0.148 -2.6139511500000004e-26
-0.147 -1.6218965000000002e-26
-0.146 -3.893804999999996e-27
-0.145 9.942600000000008e-27
-0.144 2.4175539999999996e-26
-0.143 3.7549639999999996e-26
-0.142 4.87699544e-26
-0.141 5.66160795e-26
-0.14 6.00601756e-26
-0.139 5.837847549999999e-26
-0.138 5.1245535e-26
-0.137 3.8800935e-26
-0.136 2.1679849999999998e-26
-0.135 1.0014450000000036e-27
-0.134 -2.1687979999999996e-26
-0.133 -4.4516015e-26
-0.132 -6.542416700000001e-26
-0.131 -8.233775995000001e-26
-0.13 -9.335308299999998e-26
-0.129 -9.692627004999999e-26
-0.128 -9.204677499999999e-26
-0.127 -7.837838e-26
-0.126 -5.6351855e-26
-0.125 -2.7196289999999984e-26
-0.124 7.099345000000005e-27
-0.123 4.3897114999999975e-26
-0.122 8.009037499999999e-26
-0.121 1.12343094e-25
-0.12 1.373718905e-25
-0.119 1.52249076e-25
-0.118 1.547009395e-25
-0.117 1.4337386500000001e-25
-0.116 1.1804081e-25
-0.115 7.972439499999999e-26
-0.114 3.0717529999999996e-26
-0.113 -2.5509749999999992e-26
-0.112 -8.451862500000002e-26
-0.111 -1.4121663e-25
-0.11 -1.9026092999999996e-25
-0.109 -2.2652069999999996e-25
-0.108 -2.4556169e-25
-0.107 -2.4411131499999998e-25
-0.106 -2.2046011e-25
-0.105 -1.7475728499999995e-25
-0.104 -1.0916361499999998e-25
-0.103 -2.7835790000000045e-26
-0.102 6.3272165e-26
-0.101 1.5678849499999998e-25
-0.1 2.4446588999999995e-25
-0.098999999 3.17851817e-25
-0.097999997 3.6903693999999997e-25
-0.097000003 3.91421088e-25
-0.096000001 3.80428455e-25
-0.094999999 3.3410215000000005e-25
-0.093999997 2.5351435e-25
-0.093000002 1.429366499999999e-25
-0.092 9.735399999999999e-27
-0.090999998 -1.36023e-25
-0.090000004 -2.8224830000000003e-25
-0.089000002 -4.157454949999999e-25
-0.088 -5.2331553e-25
-0.086999997 -5.929539149999999e-25
-0.086000003 -6.1504642e-25
-0.085000001 -5.834524399999999e-25
-0.083999999 -4.96368e-25
-0.082999997 -3.568708000000001e-25
-0.082000002 -1.730682e-25
-0.081 4.219945000000006e-26
-0.079999998 2.7211274999999994e-25
-0.079000004 4.9705524999999995e-25
-0.078000002 6.9615442e-25
-0.077 8.4907428e-25
-0.075999998 9.3791538e-25
-0.075000003 9.4906032e-25
-0.074000001 8.7479195e-25
-0.072999999 7.145164499999999e-25
-0.071999997 4.754423e-25
-0.071000002 1.7260920000000004e-25
-0.07 -1.717956500000001e-25
-0.068999998 -5.298369999999999e-25
-0.068000004 -8.698783999999998e-25
-0.067000002 -1.159149315e-24
-0.066 -1.3666445449999998e-24
-0.064999998 -1.4661211350000002e-24
-0.064000003 -1.438927505e-24
-0.063000001 -1.2763908500000001e-24
-0.061999999 -9.815073000000004e-25
-0.061000001 -5.697174500000001e-25
-0.059999999 -6.861124999999958e-26
-0.059 4.835014000000001e-25
-0.057999998 1.0401294499999997e-24
-0.057 1.5501179e-24
-0.056000002 1.96190917e-24
-0.055 2.2282296500000002e-24
-0.054000001 2.31081143e-24
-0.052999999 2.1847245999999996e-24
-0.052000001 1.8418894e-24
-0.050999999 1.2933778e-24
-0.050000001 5.701838999999999e-25
-0.048999999 -2.7774619999999996e-25
-0.048 -1.1842904e-24
-0.046999998 -2.0716457999999997e-24
-0.046 -2.8562929999999997e-24
-0.045000002 -3.45602205e-24
-0.044 -3.7974802e-24
-0.043000001 -3.82360765e-24
-0.041999999 -3.50028575e-24
-0.041000001 -2.8215243000000002e-24
-0.039999999 -1.8125974999999996e-24
-0.039000001 -5.306684999999989e-25
-0.037999999 9.373814999999997e-25
-0.037 2.4799569999999995e-24
-0.035999998 3.96838545e-24
-0.035 5.2667348999999996e-24
-0.034000002 6.2431064999999995e-24
-0.033 6.7815296e-24
-0.032000002 6.793440050000001e-24
-0.030999999 6.2276849999999995e-24
-0.029999999 5.078035000000001e-24
-0.028999999 3.387339000000001e-24
-0.028000001 1.2476799999999983e-24
-0.027000001 -1.2037930000000012e-24
-0.026000001 -3.79331e-24
-0.025 -6.3227724999999996e-24
-0.024 -8.585047499999999e-24
-0.023 -1.0381115949999998e-23
-0.022 -1.1537622999999999e-23
-0.021 -1.192324505e-23
-0.02 -1.14622775e-23
-0.018999999 -1.0143976500000001e-23
-0.017999999 -8.026457500000002e-24
-0.017000001 -5.234438999999998e-24
-0.016000001 -1.950591499999998e-24
-0.015 1.5991285000000009e-24
-0.014 5.165074500000002e-24
-0.013 8.496840499999998e-24
-0.012 1.1367453499999998e-23
-0.011 1.35963195e-23
-0.0099999998 1.50683981e-23
-0.0089999996 1.57471815e-23
-0.0080000004 1.56793879e-23
-0.0070000002 1.4990011e-23
-0.0060000001 1.38671505e-23
-0.0049999999 1.2537147e-23
-0.0040000002 1.1231655000000003e-23
-0.003 1.0149369000000002e-23
-0.0020000001 9.416181999999997e-24
-0.001 9.048236999999994e-24
0.0 8.922845000000001e-24
0.001 8.762160000000005e-24
0.0020000001 8.134000000000005e-24
0.003 6.473294999999996e-24
0.0040000002 3.125894999999996e-24
0.0049999999 -2.585219999999994e-24
0.0060000001 -1.127391e-23
0.0070000002 -2.338979e-23
0.0080000004 -3.9109428999999996e-23
0.0089999996 -5.82294555e-23
0.0099999998 -8.007266600000001e-23
0.011 -1.0341953949999997e-22
0.012 -1.2647734500000002e-22
0.013 -1.4689820000000002e-22
0.014 -1.6185530500000003e-22
0.015 -1.6818304499999995e-22
0.016000001 -1.62582375e-22
0.017000001 -1.4188757500000005e-22
0.017999999 -1.0338409999999998e-22
0.018999999 -4.5161550000000005e-23
0.02 3.352080000000001e-23
0.021 1.3188340500000006e-22
0.022 2.47322905e-22
0.023 3.7518962999999994e-22
0.024 5.086807600000001e-22
0.025 6.388809649999999e-22
0.026000001 7.54977285e-22
0.027000001 8.446670999999999e-22
0.028000001 8.947661000000001e-22
0.028999999 8.920106499999998e-22
0.029999999 8.240338999999997e-22
0.030999999 6.804774499999999e-22
0.032000002 4.541820500000002e-22
0.033 1.4239155000000018e-22
0.034000002 -2.521187000000002e-22
0.035 -7.200793499999998e-22
0.035999998 -1.2450311499999998e-21
0.037 -1.8029966499999997e-21
0.037999999 -2.3626076e-21
0.039000001 -2.8857681e-21
0.039999999 -3.32890765e-21
0.041000001 -3.644852e-21
0.041999999 -3.78529725e-21
0.043000001 -3.7038359999999995e-21
0.044 -3.359440000000001e-21
0.045000002 -2.7202499999999997e-21
0.046 -1.7674809999999986e-21
0.046999998 -4.992155000000016e-22
0.048 1.0661899999999993e-21
0.048999999 2.8873760000000013e-21
0.050000001 4.8982194999999994e-21
0.050999999 7.00733235e-21
0.052000001 9.0990979e-21
0.052999999 1.1036440649999998e-20
0.054000001 1.2665471100000002e-20
0.055 1.3822069999999997e-20
0.056000002 1.43403325e-20
0.057 1.4062690500000003e-20
0.057999998 1.2851380000000003e-20
0.059 1.0600791499999995e-20
0.059999999 7.250084999999996e-21
0.061000001 2.7953485000000053e-21
0.061999999 -2.6995654999999986e-21
0.063000001 -9.094385500000004e-21
0.064000003 -1.6166900499999998e-20
0.064999998 -2.3611509999999995e-20
0.066 -3.104260985e-20
0.067000002 -3.8003504000000005e-20
0.068000004 -4.3981291650000003e-20
0.068999998 -4.842792300000001e-20
0.07 -5.078718549999999e-20
0.071000002 -5.052705500000001e-20
0.071999997 -4.7176465000000007e-20
0.072999999 -4.036499499999999e-20
0.074000001 -2.9863575000000007e-20
0.075000003 -1.5623975000000016e-20
0.075999998 2.1855599999999964e-21
0.077 2.3151440000000002e-20
0.078000002 4.659538000000002e-20
0.079000004 7.156761000000001e-20
0.079999998 9.685528849999999e-20
0.081 1.210081395e-19
0.082000002 1.423829365e-19
0.082999997 1.592074755e-19
0.083999999 1.6966365500000001e-19
0.085000001 1.71987885e-19
0.086000003 1.6458598999999997e-19
0.086999997 1.4615823999999997e-19
0.088 1.1582888e-19
0.089000002 7.327285000000004e-20
0.090000004 1.8832149999999994e-20
0.090999998 -4.638725000000007e-20
0.092 -1.2044697999999996e-19
0.093000002 -2.0054538499999994e-19
0.093999997 -2.83032465e-19
0.094999999 -3.6347748250000004e-19
0.096000001 -4.367945949999999e-19
0.097000003 -4.974290325000001e-19
0.097999997 -5.3960281e-19
0.098999999 -5.576161500000001e-19
0.1 -5.461957e-19
0.101 -5.008779000000001e-19
0.102 -4.1841025000000003e-19
0.103 -2.9714989999999977e-19
0.104 -1.3743644999999997e-19
0.105 5.808809999999981e-20
0.106 2.842390500000001e-19
0.107 5.331560500000001e-19
0.108 7.943035000000001e-19
0.109 1.05462574e-18
0.11 1.29887469e-18
0.111 1.5101195600000002e-18
0.112 1.67043866e-18
0.113 1.7617831999999996e-18
0.114 1.7669942000000002e-18
0.115 1.6709364500000002e-18
0.116 1.4617047499999997e-18
0.117 1.13184535e-18
0.118 6.795280000000003e-19
0.119 1.0958849999999982e-19
0.12 -5.656350000000004e-19
0.121 -1.32574825e-18
0.122 -2.1421185499999996e-18
0.123 -2.97811825e-18
0.124 -3.78985696e-18
0.125 -4.5274435999999995e-18
0.126 -5.13678099e-18
0.127 -5.5618799e-18
0.128 -5.7476545000000005e-18
0.129 -5.643110000000002e-18
0.13 -5.204811e-18
0.131 -4.4004819999999986e-18
0.132 -3.212571000000001e-18
0.133 -1.6415630000000007e-18
0.134 2.9116200000000034e-19
0.135 2.5411545000000014e-18
0.136 5.0396410000000005e-18
0.137 7.6933555e-18
0.138 1.0385673249999998e-17
0.139 1.29791567e-17
0.14 1.5319576249999998e-17
0.141 1.72414368e-17
0.142 1.85749025e-17
0.143 1.9154002e-17
0.144 1.8825823499999997e-17
0.145 1.7460371500000004e-17
0.146 1.4960708500000007e-17
0.147 1.1272839999999996e-17
0.148 6.39481e-18
0.149 3.8447499999999584e-19
0.15 -6.634645e-18
0.151 -1.4470064999999992e-17
0.152 -2.28599715e-17
0.153 -3.14762685e-17
0.154 -3.9931361300000005e-17
0.155 -4.778875200000001e-17
0.156 -5.457748220000001e-17
0.157 -5.981012450000001e-17
0.158 -6.300400999999998e-17
0.159 -6.370488e-17
0.16 -6.151224499999999e-17
0.161 -5.610544499999998e-17
0.162 -4.726907000000001e-17
0.163 -3.4916695000000006e-17
0.164 -1.9111370000000025e-17
0.165 -8.159000000000656e-20
0.166 2.1768340000000022e-17
0.167 4.5854970000000007e-17
0.168 7.142006999999998e-17
0.169 9.754344499999999e-17
0.17 1.231645585e-16
0.171 1.4711269e-16
0.172 1.681453215e-16
0.173 1.8499375500000001e-16
0.174 1.96414745e-16
0.175 2.01246135e-16
0.176 1.9846475e-16
0.177 1.8724384500000003e-16
0.178 1.6700800000000004e-16
0.179 1.3748264999999996e-16
0.18 9.873499999999994e-17
0.181 5.120525000000002e-17
0.182 -4.274950000000056e-18
0.183 -6.647860000000006e-17
0.184 -1.3379524999999994e-16
0.185 -2.042585e-16
0.186 -2.7559019500000007e-16
0.187 -3.4526028999999996e-16
0.188 -4.105607044999999e-16
0.189 -4.686916049999999e-16
0.19 -5.168568505e-16
0.191 -5.523665550000001e-16
0.192 -5.7274165e-16
0.193 -5.758182e-16
0.194 -5.598462500000001e-16
0.195 -5.2358045e-16
0.196 -4.663577999999998e-16
0.197 -3.881595000000001e-16
0.198 -2.8965510000000015e-16
0.199 -1.7222399999999986e-16
0.2 -3.795529999999999e-17
0.201 1.1037560000000003e-16
0.202 2.693552e-16
0.203 4.350034500000001e-16
0.204 6.028673499999999e-16
0.205 7.681350499999999e-16
0.206 9.2576885e-16
0.207 1.0706537299999999e-15
0.208 1.1977575e-15
0.209 1.30229957e-15
0.21 1.37992425e-15
0.211 1.4268726500000002e-15
0.212 1.4401486000000002e-15
0.213 1.4176724e-15
0.214 1.3584166999999999e-15
0.215 1.2625152e-15
0.216 1.1313365500000002e-15
0.217 9.675189999999996e-16
0.218 7.749499999999996e-16
0.219 5.586890000000009e-16
0.22 3.2482200000000005e-16
0.221 8.023799999999904e-17
0.222 -1.6766850000000064e-16
0.223 -4.1138149999999967e-16
0.224 -6.437209999999992e-16
0.225 -8.583755000000001e-16
0.226 -1.0504930000000003e-15
0.227 -1.2173004499999998e-15
0.228 -1.3587392500000002e-15
0.229 -1.4780634999999996e-15
0.23 -1.5823582499999997e-15
0.231 -1.682932e-15
0.232 -1.795511455e-15
0.233 -1.9401779500000003e-15
0.234 -2.140982745e-15
0.235 -2.4251736e-15
0.236 -2.8219799499999994e-15
0.237 -3.360910000000001e-15
0.238 -4.069544849999999e-15
0.239 -4.970833999999999e-15
0.24 -6.0799209999999994e-15
0.241 -7.400578999999999e-15
0.242 -8.921372e-15
0.243 -1.0611729500000003e-14
0.244 -1.2418118499999999e-14
0.245 -1.4260601499999993e-14
0.246 -1.6030054500000005e-14
0.247 -1.75864165e-14
0.248 -1.8758399999999998e-14
0.249 -1.9344835000000003e-14
0.25 -1.911819999999999e-14
0.251 -1.7830630000000008e-14
0.252 -1.5222590000000004e-14
0.253 -1.1034444999999993e-14
0.254 -5.020875000000009e-15
0.255 3.031805000000003e-15
0.256 1.328584500000001e-14
0.257 2.5830219999999994e-14
0.258 4.0657495e-14
0.259 5.764029150000001e-14
0.26 7.65085445e-14
0.261 9.682890849999998e-14
0.262 1.1798790549999999e-13
0.263 1.3918053e-13
0.264 1.59405925e-13
0.265 1.7747222500000002e-13
0.266 1.9201167500000004e-13
0.267 2.0150828500000002e-13
0.268 2.0433865499999994e-13
0.269 1.9882609999999994e-13
0.27 1.8331015e-13
0.271 1.5622905000000004e-13
0.272 1.1621415e-13
0.273 6.219554999999996e-14
0.274 -6.485749999999873e-15
0.275 -8.99621e-14
0.276 -1.8772535000000004e-13
0.277 -2.985203e-13
0.278 -4.2025173500000007e-13
0.279 -5.4991245e-13
0.28 -6.835392299999999e-13
0.281 -8.162041499999999e-13
0.282 -9.42047435e-13
0.283 -1.0543604e-12
0.284 -1.14571935e-12
0.285 -1.2081776500000003e-12
0.286 -1.2335170499999999e-12
0.287 -1.2135536999999997e-12
0.288 -1.14050075e-12
0.289 -1.0073759000000002e-12
0.29 -8.084461500000004e-13
0.291 -5.396959999999997e-13
0.292 -1.9930299999999933e-13
0.293 2.118984999999996e-13
0.294 6.899914999999995e-13
0.295 1.2276071500000002e-12
0.296 1.8136419999999999e-12
0.297 2.4330854500000003e-12
0.298 3.06698249e-12
0.299 3.6925594e-12
0.3 4.2835267599999994e-12
0.301 4.810577999999999e-12
0.302 5.2420947499999994e-12
0.303 5.54506e-12
0.304 5.686168499999999e-12
0.305 5.6331289999999985e-12
0.306 5.356127000000002e-12
0.307 4.8294035e-12
0.308 4.032918000000001e-12
0.309 2.9540430000000003e-12
0.31 1.5891954999999992e-12
0.311 -5.4643999999997937e-14
0.312 -1.9585914999999985e-12
0.313 -4.090822500000003e-12
0.314 -6.405877500000002e-12
0.315 -8.844408e-12
0.316 -1.1333443e-11
0.317 -1.37872148e-11
0.318 -1.6108613999999998e-11
0.319 -1.81912847e-11
0.32 -1.99223685e-11
0.321 -2.1185893999999998e-11
0.322 -2.1866744000000002e-11
0.323 -2.1855148e-11
0.324 -2.1051549999999994e-11
0.325 -1.9371770000000004e-11
0.326 -1.6752284999999998e-11
0.327 -1.315540499999999e-11
0.328 -8.574174999999997e-12
0.329 -3.0367300000000034e-12
0.33 3.390049999999993e-12
0.331 1.0597890000000001e-11
0.332 1.8435660000000002e-11
0.333 2.6709305000000003e-11
0.334 3.5183398499999996e-11
0.335 4.3584389e-11
0.336 5.1605648e-11
0.337 5.891435349999999e-11
0.338 6.516019849999999e-11
0.339 6.998578249999999e-11
0.34 7.303851499999999e-11
0.341 7.398380999999999e-11
0.342 7.251915999999999e-11
0.343 6.838878500000001e-11
0.344 6.1398305e-11
0.345 5.1428915000000004e-11
0.346 3.8450594999999995e-11
0.347 2.2533619999999972e-11
0.348 3.857855000000019e-12
0.349 -1.7280659999999994e-11
0.35 -4.0466535e-11
0.351 -6.516575999999998e-11
0.352 -9.073042e-11
0.353 -1.1640808500000001e-10
0.354 -1.41355785e-10
0.355 -1.646585635e-10
0.356 -1.8535260499999998e-10
0.357 -2.0245247149999997e-10
0.358 -2.1498199499999999e-10
0.359 -2.2200801500000004e-10
0.36 -2.2267636500000002e-10
0.361 -2.1624891999999995e-10
0.362 -2.021401e-10
0.363 -1.7995274999999998e-10
0.364 -1.4951080000000003e-10
0.365 -1.1088810000000006e-10
0.366 -6.443160000000001e-11
0.367 -1.0777849999999982e-11
0.368 4.9138050000000035e-11
0.369 1.1408315000000006e-10
0.37 1.8253664999999996e-10
0.371 2.527103e-10
0.372 3.2257999000000005e-10
0.373 3.8992746499999994e-10
0.374 4.523922255e-10
0.375 5.075333749999999e-10
0.376 5.528992345e-10
0.377 5.8610411e-10
0.378 6.049095e-10
0.379 6.073084e-10
0.38 5.916100500000002e-10
0.381 5.565211499999999e-10
0.382 5.012224499999999e-10
0.383 4.254378500000001e-10
0.384 3.2949125e-10
0.385 2.143496499999999e-10
0.386 8.165139999999997e-11
0.387 -6.62854000000001e-11
0.388 -2.2647490000000013e-10
0.389 -3.9529535e-10
0.39 -5.685452999999997e-10
0.391 -7.4152045e-10
0.392 -9.091127500000001e-10
0.393 -1.0659303399999997e-09
0.394 -1.20643461e-09
0.395 -1.32509321e-09
0.396 -1.41654494e-09
0.397 -1.4757728e-09
0.398 -1.4982795000000002e-09
0.399 -1.4802619e-09
0.4 -1.4187784999999997e-09
0.401 -1.3119027000000002e-09
0.402 -1.1588593999999999e-09
0.403 -9.60139e-10
0.404 -7.175780000000003e-10
0.405 -4.344155e-10
0.406 -1.1530350000000027e-10
0.407 2.3371699999999976e-10
0.408 6.052815000000001e-10
0.409 9.908165000000006e-10
0.41 1.3806867000000003e-09
0.411 1.7643898499999995e-09
0.412 2.1307912e-09
0.413 2.46838855e-09
0.414 2.765606075e-09
0.415 3.0111143500000005e-09
0.416 3.194163625e-09
0.417 3.3049252500000002e-09
0.418 3.3348299e-09
0.419 3.2768975e-09
0.42 3.126041e-09
0.421 2.8793455e-09
0.422 2.5363055e-09
0.423 2.0990074999999986e-09
0.424 1.5722610000000006e-09
0.425 9.636630000000011e-10
0.426 2.835959999999986e-10
0.427 -4.548605000000008e-10
0.428 -1.2360880000000002e-09
0.429 -2.0421625000000007e-09
0.43 -2.853173999999999e-09
0.431 -3.647616999999998e-09
0.432 -4.4028515e-09
0.433 -5.095626700000001e-09
0.434 -5.702656124999999e-09
0.435 -6.2012359499999995e-09
0.436 -6.569893375e-09
0.437 -6.789046350000001e-09
0.438 -6.841668000000002e-09
0.439 -6.713928e-09
0.44 -6.395798e-09
0.441 -5.881609999999999e-09
0.442 -5.170531999999997e-09
0.443 -4.266968000000002e-09
0.444 -3.1808510000000022e-09
0.445 -1.9277955000000014e-09
0.446 -5.291449999999999e-10
0.447 9.88144500000004e-10
0.448 2.591772000000001e-09
0.449 4.244516e-09
0.45 5.904830499999998e-09
0.451 7.527586999999997e-09
0.452 9.06499e-09
0.453 1.04676345e-08
0.454 1.1685692349999998e-08
0.455 1.2670214499999998e-08
0.456 1.3374528150000002e-08
0.457 1.3755705000000001e-08
0.458 1.3776047499999997e-08
0.459 1.3404580999999997e-08
0.46 1.26185115e-08
0.461 1.1404584500000003e-08
0.462 9.760326999999998e-09
0.463 7.6951285e-09
0.464 5.231064999999998e-09
0.465 2.403489999999995e-09
0.466 -7.386699999999945e-10
0.467 -4.132985e-09
0.468 -7.7039785e-09
0.469 -1.1363970999999997e-08
0.47 -1.5014353999999998e-08
0.471 -1.8547315000000002e-08
0.472 -2.1847966e-08
0.473 -2.47969255e-08
0.474 -2.7273280999999996e-08
0.475 -2.9157908999999996e-08
0.476 -3.03370925e-08
0.477 -3.0706364499999996e-08
0.478 -3.0174508e-08
0.479 -2.8667575000000003e-08
0.48 -2.6132875000000003e-08
0.481 -2.254274000000001e-08
0.482 -1.789798e-08
0.483 -1.2230875e-08
0.484 -5.6075899999999955e-09
0.485 1.870185000000017e-09
0.486 1.006441e-08
0.487 1.8800910000000002e-08
0.488 2.7870659999999996e-08
0.489 3.7032229999999984e-08
0.49 4.60155485e-08
0.491 5.4526821500000003e-08
0.492 6.2254799e-08
0.493 6.887821849999999e-08
0.494 7.40743875e-08
0.495 7.752879e-08
0.496 7.8945445e-08
0.497 7.805794999999997e-08
0.498 7.464081499999999e-08
0.499 6.852084000000004e-08
0.5 5.958816500000002e-08
0.501 4.780665499999998e-08
0.502 3.322322499999998e-08
0.503 1.5975674999999983e-08
0.504 -3.701244999999986e-09
0.505 -2.5472244999999974e-08
0.506 -4.8900315000000025e-08
0.507 -7.3448515e-08
0.508 -9.848515499999998e-08
0.509 -1.23292155e-07
0.51 -1.4707710899999999e-07
0.511 -1.6898889450000002e-07
0.512 -1.8813671099999997e-07
0.513 -2.0361249049999996e-07
0.514 -2.1451625500000004e-07
0.515 -2.1998418499999998e-07
0.516 -2.1921861499999998e-07
0.517 -2.1151942000000004e-07
0.518 -1.963159e-07
0.519 -1.7319860000000002e-07
0.52 -1.419499e-07
0.521 -1.0257189999999992e-07
0.522 -5.531175000000005e-08
0.523 -6.82249999999959e-10
0.524 6.052329999999996e-08
0.525 1.2722194999999992e-07
0.526 1.9803970000000007e-07
0.527 2.7131825e-07
0.528 3.45129965e-07
0.529 4.1730246999999997e-07
0.53 4.854527500000001e-07
0.531 5.470303e-07
0.532 5.99369435e-07
0.533 6.397505299999999e-07
0.534 6.6546885e-07
0.535 6.739097000000002e-07
0.536 6.6262945e-07
0.537 6.294395999999999e-07
0.538 5.7249255e-07
0.539 4.903672500000001e-07
0.54 3.8215144999999977e-07
0.541 2.475191999999998e-07
0.542 8.680069999999992e-08
0.543 -9.895970000000012e-08
0.544 -3.079558999999998e-07
0.545 -5.375878499999997e-07
0.546 -7.8444855e-07
0.547 -1.04432835e-06
0.548 -1.31223965e-06
0.549 -1.582464085e-06
0.55 -1.8486215499999998e-06
0.551 -2.103760865e-06
0.552 -2.3404744999999997e-06
0.553 -2.5510316e-06
0.554 -2.7275312999999998e-06
0.555 -2.8620748999999997e-06
0.556 -2.946948500000001e-06
0.557 -2.974821e-06
0.558 -2.9389455000000002e-06
0.559 -2.8333649999999995e-06
0.56 -2.653114999999999e-06
0.561 -2.394424500000001e-06
0.562 -2.054899499999999e-06
0.563 -1.6336864999999986e-06
0.564 -1.131625500000001e-06
0.565 -5.513660000000008e-07
0.566 1.0254449999999961e-07
0.567 8.236024999999988e-07
0.568 1.603341000000001e-06
0.569 2.4313590000000005e-06
0.57 3.295381999999998e-06
0.571 4.181383e-06
0.572 5.073747000000001e-06
0.573 5.9554672499999996e-06
0.574 6.808395599999999e-06
0.575 7.6135285500000005e-06
0.576 8.3513259e-06
0.577 9.002063199999998e-06
0.578 9.546206e-06
0.579 9.964804000000003e-06
0.58 1.02398995e-05
0.581 1.0354930999999996e-05
0.582 1.0295136999999999e-05
0.583 1.0047957000000003e-05
0.584 9.603393000000006e-06
0.585 8.954346999999993e-06
0.586 8.096924e-06
0.587 7.0307150000000064e-06
0.588 5.758974999999993e-06
0.589 4.288784999999998e-06
0.59 2.631164999999999e-06
0.591 8.010649999999955e-07
0.592 -1.1826499999999968e-06
0.593 -3.297299999999997e-06
0.594 -5.516594999999998e-06
0.595 -7.810844999999998e-06
0.596 -1.0147259500000005e-05
0.597 -1.2490343000000004e-05
0.598 -1.4802272999999998e-05
0.599 -1.7043365499999996e-05
0.6 -1.91725775e-05
0.601 -2.11480253e-05
0.602 -2.2927537e-05
0.603 -2.44692027e-05
0.604 -2.5731939500000005e-05
0.605 -2.6676042e-05
0.606 -2.72637085e-05
0.607 -2.7459556499999995e-05
0.608 -2.7231094999999994e-05
0.609 -2.6549150000000013e-05
0.61 -2.5388275000000014e-05
0.611 -2.3727034999999984e-05
0.612 -2.1548294999999988e-05
0.613 -1.8839460000000002e-05
0.614 -1.5592585000000003e-05
0.615 -1.1804469999999998e-05
0.616 -7.476684999999997e-06
0.617 -2.615519999999996e-06
0.618 2.768084999999991e-06
0.619 8.658709999999991e-06
0.62 1.5036650000000008e-05
0.621 2.1878155e-05
0.622 2.915572499999999e-05
0.623 3.6838365e-05
0.624 4.489194499999999e-05
0.625 5.32795735e-05
0.626 6.19619365e-05
0.627 7.0897641e-05
0.628 8.00435885e-05
0.629 8.935534050000001e-05
0.63 9.878751499999999e-05
0.631 0.000108294055
0.632 0.00011782853499999997
0.633 0.00012734464500000002
0.634 0.00013679635500000003
0.635 0.00014613815
0.636 0.000155325465
0.637 0.00016431494999999998
0.638 0.0001730644999999999
0.639 0.00018153374999999993
0.64 0.00018968445000000004
0.641 0.00019748045
0.642 0.00020488785
0.643 0.00021187570000000012
0.644 0.00021841604999999997
0.645 0.00022448415000000002
0.646 0.0002300590500000002
0.647 0.00023512354999999979
0.648 0.00023966449999999977
0.649 0.00024367355000000008
0.65 0.000247147
0.651 0.0002500861500000001
0.652 0.0002524979499999999
0.653 0.00025439455000000004
0.654 0.00025579415000000016
0.655 0.00025672085000000007
0.656 0.00025720474999999985
0.657 0.0002572824
0.658 0.0002569963499999999
0.659 0.0002563954499999996
0.66 0.0002555342500000004
0.661 0.0002544727000000003
0.662 0.0002532765499999997
0.663 0.0002520167000000002
0.664 0.0002507682500000005
0.665 0.0002496101
0.666 0.00024862424999999995
0.667 0.00024789524999999985
0.668 0.0002475097499999997
0.669 0.00024755415
0.67 0.00024811475
0.671 0.00024927720000000013
0.672 0.00025112465000000025
0.673 0.00025373659999999957
0.674 0.00025718809999999965
0.675 0.0002615499499999999
0.676 0.00026688500000000007
0.677 0.00027325049999999995
0.678 0.00028069600000000004
0.679 0.0002892605000000001
0.68 0.00029897500000000015
0.681 0.0003098600000000005
0.682 0.00032192750000000023
0.683 0.00033517850000000033
0.684 0.000349602
0.685 0.0003651779999999995
0.686 0.0003818770000000002
0.687 0.00039965849999999963
0.688 0.0004184719999999997
0.689 0.00043826050000000033
0.69 0.0004589580000000002
0.691 0.00048049100000000005
0.692 0.0005027804999999992
0.693 0.0005257419999999994
0.694 0.0005492865000000008
0.695 0.0005733235000000008
0.696 0.0005977589999999997
0.697 0.0006224999999999991
0.698 0.0006474529999999999
0.699 0.000672526500000001
0.7 0.0006976324999999996
0.701 0.0007226844999999995
0.702 0.0007476025000000005
0.703 0.0007723110000000011
0.704 0.000796741499999999
0.705 0.0008208329999999995
0.706 0.0008445295000000005
0.707 0.0008677829999999985
0.708 0.0008905575000000006
0.709 0.0009128200000000013
0.71 0.0009345499999999996
0.711 0.000955734
0.712 0.0009763650000000007
0.713 0.0009964494999999992
0.714 0.0010159964999999986
0.715 0.0010350250000000017
0.716 0.0010535630000000017
0.717 0.001071643499999999
0.718 0.0010893059999999995
0.719 0.0011065989999999991
0.72 0.0011235754999999994
0.721 0.0011402935000000016
0.722 0.0011568150000000003
0.723 0.0011732079999999987
0.724 0.0011895479999999982
0.725 0.0012059074999999995
0.726 0.0012223664999999994
0.727 0.0012390075
0.728 0.0012559155000000006
0.729 0.0012731760000000013
0.73 0.0012908770000000013
0.731 0.0013091069999999984
0.732 0.0013279504999999976
0.733 0.0013474990000000024
0.734 0.0013678405000000038
0.735 0.0013890569999999976
0.736 0.0014112344999999994
0.737 0.0014344519999999993
0.738 0.0014587809999999969
0.739 0.0014842955000000017
0.74 0.0015110630000000043
0.741 0.0015391435
0.742 0.0015685884999999953
0.743 0.0015994400000000001
0.744 0.001631738500000002
0.745 0.0016655149999999976
0.746 0.0017007835
0.747 0.0017375560000000001
0.748 0.001775833999999998
0.749 0.0018156040000000034
0.75 0.0018568499999999997
0.751 0.0018995394999999971
0.752 0.001943632500000003
0.753 0.001989082000000001
0.754 0.0020358299999999976
0.755 0.0020838145000000013
0.756 0.0021329670000000012
0.757 0.002183210499999999
0.758 0.0022344635000000005
0.759 0.0022866465000000035
0.76 0.00233968
0.761 0.0023934849999999994
0.762 0.002447969999999999
0.763 0.002503064999999998
0.764 0.0025587050000000053
0.765 0.0026148199999999986
0.766 0.002671364999999996
0.767 0.002728295000000002
0.768 0.0027855650000000037
0.769 0.0028431649999999947
0.77 0.0029010849999999925
0.771 0.002959325000000008
0.772 0.0030179150000000012
0.773 0.003076884999999996
0.774 0.003136279999999998
0.775 0.003196160000000001
0.776 0.0032566150000000044
0.777 0.0033177199999999936
0.778 0.0033795699999999967
0.779 0.003442285000000003
0.78 0.003505970000000002
0.781 0.003570750000000003
0.782 0.003636755
0.783 0.003704115000000001
0.784 0.0037729599999999984
0.785 0.003843409999999995
0.786 0.003915595000000007
0.787 0.003989655000000012
0.788 0.00406567499999999
0.789 0.004143769999999989
0.79 0.004224044999999998
0.791 0.0043065800000000095
0.792 0.00439145
0.793 0.004478705000000001
0.794 0.004568404999999999
0.795 0.0046605799999999975
0.796 0.004755245000000008
0.797 0.004852405000000004
0.798 0.0049520550000000125
0.799 0.005054164999999987
0.8 0.005158709999999986
0.801 0.005265655000000008
0.802 0.005374954999999996
0.803 0.005486549999999989
0.804 0.0056003700000000056
0.805 0.005716345000000004
0.806 0.005834410000000003
0.807 0.005954495000000002
0.808 0.0060765399999999975
0.809 0.006200459999999996
0.81 0.006326194999999992
0.811 0.006453694999999996
0.812 0.006582900000000003
0.813 0.0067137750000000095
0.814 0.006846290000000017
0.815 0.006980405000000003
0.816 0.0071161099999999975
0.817 0.007253424999999988
0.818 0.0073923499999999955
0.819 0.007532900000000011
0.82 0.007675104999999994
0.821 0.007818995000000013
0.822 0.00796464500000002
0.823 0.008112150000000002
0.824 0.008261554999999973
0.825 0.008412959999999999
0.826 0.008566465000000018
0.827 0.008722144999999987
0.828 0.008880124999999999
0.829 0.00904056
0.83 0.00920356000000001
0.831 0.009369230000000008
0.832 0.009537714999999988
0.833 0.009709169999999984
0.834 0.009883749999999988
0.835 0.010061585000000005
0.836 0.010242799999999998
0.837 0.010427535000000016
0.838 0.010615959999999992
0.839 0.010808209999999973
0.84 0.01100441000000001
0.841 0.011204700000000019
0.842 0.011409224999999993
0.843 0.011618090000000001
0.844 0.011831390000000023
0.845 0.012049259999999978
0.846 0.01227180999999997
0.847 0.012499114999999995
0.848 0.012731265000000038
0.849 0.012968350000000007
0.85 0.013210409999999959
0.851 0.013457520000000018
0.852 0.013709700000000005
0.853 0.013966974999999986
0.854 0.014229410000000008
0.855 0.014496960000000015
0.856 0.014769625000000003
0.857 0.01504744999999999
0.858 0.015330355000000025
0.859 0.015618299999999963
0.86 0.015911244999999994
0.861 0.01620915000000006
0.862 0.016511919999999965
0.863 0.016819469999999934
0.864 0.01713179000000005
0.865 0.01744874500000006
0.866 0.017770249999999935
0.867 0.018096214999999975
0.868 0.018426544999999992
0.869 0.018761150000000032
0.87 0.019099950000000067
0.871 0.019442849999999984
0.872 0.019789799999999975
0.873 0.02014075
0.874 0.02049564999999999
0.875 0.020854449999999983
0.876 0.021217050000000043
0.877 0.021583550000000014
0.878 0.021953899999999936
0.879 0.022328099999999972
0.88 0.022706250000000067
0.881 0.02308840000000002
0.882 0.023474699999999987
0.883 0.02386520000000003
0.884 0.02426
0.885 0.02465929999999995
0.886 0.025063199999999983
0.887 0.02547195000000003
0.888 0.02588589999999997
0.889 0.02630514999999999
0.89 0.026729950000000027
0.891 0.027160599999999983
0.892 0.02759744999999998
0.893 0.028040749999999955
0.894 0.028490700000000042
0.895 0.028947850000000074
0.896 0.02941244999999998
0.897 0.02988479999999992
0.898 0.03036529999999999
0.899 0.03085425000000001
0.9 0.03135199999999993
0.901 0.031858950000000025
0.902 0.032375350000000136
0.903 0.032901500000000077
0.904 0.033437799999999955
0.905 0.033984400000000005
0.906 0.034541600000000054
0.907 0.03510985
0.908 0.03568929999999991
0.909 0.03627999999999993
0.91 0.03688225000000005
0.911 0.03749629999999994
0.912 0.03812209999999998
0.913 0.03875990000000001
0.914 0.039410000000000014
0.915 0.04007220000000013
0.916 0.0407465
0.917 0.04143319999999996
0.918 0.0421321999999999
0.919 0.042843400000000045
0.92 0.04356685000000004
0.921 0.04430244999999993
0.922 0.0450503
0.923 0.04581015000000007
0.924 0.04658205000000009
0.925 0.04736585
0.926 0.048161449999999856
0.927 0.048968949999999935
0.928 0.04978805000000008
0.929 0.05061865000000001
0.93 0.05146075000000006
0.931 0.052314399999999886
0.932 0.05317940000000008
0.933 0.05405580000000013
0.934 0.05494369999999997
0.935 0.05584280000000012
0.936 0.056753150000000044
0.937 0.05767489999999981
0.938 0.058608049999999766
0.939 0.05955280000000012
0.94 0.06050904999999994
0.941 0.06147694999999995
0.942 0.06245679999999998
0.943 0.0634485000000001
0.944 0.0644522500000002
0.945 0.06546854999999993
0.946 0.06649734999999987
0.947 0.06753869999999981
0.948 0.06859320000000005
0.949 0.06966090000000007
0.95 0.07074210000000002
0.951 0.07183735000000006
0.952 0.07294675000000014
0.953 0.07407054999999996
0.954 0.07520904999999999
0.955 0.07636280000000006
0.956 0.07753204999999985
0.957 0.0787169499999998
0.958 0.07991820000000015
0.959 0.08113605000000024
0.96 0.08237074999999974
0.961 0.08362274999999991
0.962 0.0848922500000003
0.963 0.08617989999999996
0.964 0.08748609999999973
0.965 0.08881105000000013
0.966 0.09015515000000024
0.967 0.0915187999999998
0.968 0.09290249999999992
0.969 0.09430645000000007
0.97 0.09573105000000005
0.971 0.09717660000000002
0.972 0.09864345000000023
0.973 0.10013205000000028
0.974 0.10164294999999966
0.975 0.10317599999999964
0.976 0.10473154999999983
0.977 0.10631010000000027
0.978 0.10791195000000046
0.979 0.10953774999999981
0.98 0.11118714999999973
0.981 0.1128603000000003
0.982 0.11455779999999978
0.983 0.11628034999999945
0.984 0.11802765000000053
0.985 0.1197997000000003
0.986 0.12159724999999978
0.987 0.12342024999999993
0.988 0.1252687
0.989 0.1271429999999998
0.99 0.1290438499999999
0.991 0.13097090000000033
0.992 0.13292409999999993
0.993 0.13490424999999961
0.994 0.13691135000000004
0.995 0.13894569999999998
0.996 0.14100730000000014
0.997 0.14309660000000007
0.998 0.14521394999999973
0.999 0.1473589000000002
1.0 0.14953254999999988
1.001 0.15173499999999965
1.002 0.15396620000000044
1.003 0.1562266000000004
1.004 0.15851699999999974
1.005 0.16083750000000013
1.006 0.16318749999999985
1.007 0.16556849999999973
1.008 0.16798000000000038
1.009 0.17042299999999985
1.01 0.17289749999999948
1.011 0.17540399999999998
1.012 0.17794300000000007
1.013 0.1805135000000003
1.014 0.18311750000000018
1.015 0.1857549999999997
1.016 0.18842500000000015
1.017 0.19112900000000024
1.018 0.193867
1.019 0.1966394999999995
1.02 0.19944649999999933
1.021 0.2022875000000002
1.022 0.20516400000000018
1.023 0.20807549999999989
1.024 0.21102250000000009
1.025 0.21400500000000067
1.026 0.21702349999999973
1.027 0.22007799999999994
1.028 0.22316800000000062
1.029 0.22629549999999918
1.03 0.22946000000000033
1.031 0.2326600000000006
1.032 0.23589850000000015
1.033 0.23917550000000032
1.034 0.24248949999999908
1.035 0.24584249999999916
1.036 0.2492339999999999
1.037 0.25266399999999994
1.038 0.2561345000000009
1.039 0.2596454999999998
1.04 0.26319699999999957
1.041 0.26679050000000093
1.042 0.2704259999999998
1.043 0.2741049999999996
1.044 0.2778275000000005
1.045 0.2815930000000003
1.046 0.2854044999999993
1.047 0.2892624999999995
1.048 0.2931665000000002
1.049 0.2971180000000008
1.05 0.3011180000000001
1.051 0.30516699999999874
1.052 0.30926599999999954
1.053 0.31341550000000046
1.054 0.3176155000000002
1.055 0.3218684999999996
1.056 0.32617500000000066
1.057 0.3305345
1.058 0.3349484999999998
1.059 0.3394175000000007
1.06 0.3439419999999994
1.061 0.348522
1.062 0.3531590000000018
1.063 0.3578534999999989
1.064 0.3626059999999986
1.065 0.3674170000000004
1.066 0.37228449999999874
1.067 0.37721150000000053
1.068 0.3821990000000018
1.069 0.387244000000001
1.07 0.39234849999999827
1.071 0.3975134999999977
1.072 0.40273749999999997
1.073 0.4080225000000024
1.074 0.41336750000000094
1.075 0.41877200000000014
1.076 0.4242389999999991
1.077 0.4297659999999995
1.078 0.43535400000000013
1.079 0.44100299999999815
1.08 0.4467134999999999
1.081 0.45248600000000055
1.082 0.4583184999999999
1.083 0.46421350000000167
1.084 0.4701705000000023
1.085 0.47618949999999916
1.086 0.48227099999999845
1.087 0.4884164999999994
1.088 0.4946255000000014
1.089 0.5008955000000009
1.09 0.5072304999999981
1.091 0.5136304999999987
1.092 0.5200954999999997
1.093 0.5266264999999998
1.094 0.5332215000000018
1.095 0.5398830000000009
1.096 0.5466135000000008
1.097 0.5534109999999985
1.098 0.5602764999999984
1.099 0.5672120000000005
1.1 0.5742170000000012
1.101 0.5812920000000015
1.102 0.5884400000000001
1.103 0.5956609999999997
1.104 0.6029544999999996
1.105 0.6103219999999995
1.106 0.6177649999999983
1.107 0.6252854999999992
1.108 0.6328830000000015
1.109 0.6405605000000012
1.11 0.6483169999999997
1.111 0.656153500000001
1.112 0.6640740000000002
1.113 0.6720770000000003
1.114 0.6801650000000022
1.115 0.6883374999999974
1.116 0.6965944999999963
1.117 0.7049414999999988
1.118 0.7133784999999995
1.119 0.7219060000000017
1.12 0.7305235000000022
1.121 0.7392314999999988
1.122 0.7480324999999978
1.123 0.7569264999999993
1.124 0.7659170000000001
1.125 0.7750030000000041
1.126 0.7841850000000041
1.127 0.7934634999999978
1.128 0.8028409999999973
1.129 0.8123169999999988
1.13 0.8218890000000016
1.131 0.8315605000000026
1.132 0.8413309999999983
1.133 0.8512000000000016
1.134 0.8611675000000016
1.135 0.8712344999999998
1.136 0.8814009999999961
1.137 0.8916684999999954
1.138 0.9020355000000038
1.139 0.9125015000000012
1.14 0.9230684999999964
1.141 0.9337350000000006
1.142 0.9445010000000029
1.143 0.955365500000002
1.144 0.9663284999999978
1.145 0.9773909999999971
1.146 0.9885525000000019
1.147 0.9998155000000026
1.148 1.011180500000002
1.149 1.0226414999999975
1.15 1.0342044999999973
1.151 1.0458695000000013
1.152 1.0576330000000025
1.153 1.0694990000000004
1.154 1.0814664999999994
1.155 1.0935354999999993
1.156 1.1057069999999964
1.157 1.1179829999999986
1.158 1.1303635000000005
1.159 1.1428490000000007
1.16 1.1554394999999984
1.161 1.1681349999999997
1.162 1.1809405000000002
1.163 1.1938564999999985
1.164 1.2068775
1.165 1.2200119999999979
1.166 1.2332640000000032
1.167 1.2466240000000055
1.168 1.260094999999998
1.169 1.2736850000000026
1.17 1.287395000000005
1.171 1.3012199999999923
1.172 1.3151649999999986
1.173 1.3292300000000028
1.174 1.3434149999999936
1.175 1.3577250000000052
1.176 1.372150000000002
1.177 1.3867049999999996
1.178 1.4013849999999968
1.179 1.4161849999999911
1.18 1.4311199999999993
1.181 1.4461800000000065
1.182 1.4613700000000038
1.183 1.4766900000000023
1.184 1.4921349999999998
1.185 1.5077099999999983
1.186 1.5234199999999996
1.187 1.5392649999999928
1.188 1.555230000000005
1.189 1.5713300000000092
1.19 1.5875749999999977
1.191 1.603949999999998
1.192 1.6204549999999995
1.193 1.6370949999999926
1.194 1.6538649999999975
1.195 1.6707750000000066
1.196 1.6878199999999968
1.197 1.7049949999999992
1.198 1.7223100000000053
1.199 1.7397550000000022
1.2 1.7573350000000012
1.201 1.775054999999994
1.202 1.7929100000000004
1.203 1.8108950000000075
1.204 1.829009999999994
1.205 1.847264999999996
1.206 1.8656550000000005
1.207 1.8841749999999948
1.208 1.9028400000000063
1.209 1.921635000000008
1.21 1.9405599999999996
1.211 1.9596299999999973
1.212 1.978834999999998
1.213 1.9981649999999975
1.214 2.0176350000000016
1.215 2.037244999999999
1.216 2.0569799999999963
1.217 2.0768599999999986
1.218 2.0968800000000063
1.219 2.1170300000000037
1.22 2.1373199999999946
1.221 2.157744999999999
1.222 2.1783149999999987
1.223 2.199025000000003
1.224 2.219855000000005
1.225 2.240839999999994
1.226 2.261975000000002
1.227 2.2832300000000076
1.228 2.304640000000001
1.229 2.3262000000000023
1.23 2.347899999999986
1.231 2.3697399999999957
1.232 2.3917150000000085
1.233 2.4138350000000055
1.234 2.4361099999999904
1.235 2.4585299999999815
1.236 2.481100000000002
1.237 2.5038150000000066
1.238 2.5266650000000137
1.239 2.5496800000000124
1.24 2.5728399999999954
1.241 2.596134999999981
1.242 2.6195899999999996
1.243 2.6431950000000044
1.244 2.6669449999999935
1.245 2.6908350000000083
1.246 2.7148750000000095
1.247 2.7390699999999986
1.248 2.763409999999994
1.249 2.7878999999999965
1.25 2.812535000000006
1.251 2.837320000000001
1.252 2.862245
1.253 2.887310000000004
1.254 2.9125349999999974
1.255 2.9379049999999967
1.256 2.9634099999999988
1.257 2.9890700000000106
1.258 3.0148650000000026
1.259 3.0408099999999814
1.26 3.0669049999999896
1.261 3.093135
1.262 3.1195000000000137
1.263 3.14600500000001
1.264 3.1726699999999957
1.265 3.1994650000000036
1.266 3.2263999999999946
1.267 3.2534849999999933
1.268 3.280714999999998
1.269 3.3080800000000057
1.27 3.335575000000014
1.271 3.363214999999985
1.272 3.390994999999983
1.273 3.4189000000000003
1.274 3.4469399999999997
1.275 3.4751350000000083
1.276 3.503460000000018
1.277 3.531915000000007
1.278 3.56051499999998
1.279 3.589244999999998
1.28 3.618110000000018
1.281 3.647104999999996
1.282 3.6762299999999963
1.283 3.7055000000000033
1.284 3.7348949999999874
1.285 3.764419999999994
1.286 3.79407
1.287 3.8238450000000057
1.288 3.8537650000000165
1.289 3.8837999999999804
1.29 3.913955000000007
1.291 3.944245000000014
1.292 3.974674999999983
1.293 4.005224999999992
1.294 4.035884999999996
1.295 4.066664999999997
1.296 4.097564999999995
1.297 4.128575000000032
1.298 4.159730000000009
1.299 4.19099999999996
1.3 4.222359999999985
1.301 4.2538600000000155
1.302 4.285479999999999
1.303 4.317220000000025
1.304 4.34906500000002
1.305 4.3810099999999625
1.306 4.41307499999999
1.307 4.445250000000012
1.308 4.47751500000002
1.309 4.509905000000006
1.31 4.5424099999999665
1.311 4.575029999999988
1.312 4.607745000000021
1.313 4.640545000000016
1.314 4.67346999999999
1.315 4.7064849999999945
1.316 4.7395899999999855
1.317 4.7728199999999985
1.318 4.806139999999998
1.319 4.839524999999998
1.32 4.87303000000004
1.321 4.906624999999982
1.322 4.940289999999991
1.323 4.9740550000000345
1.324 5.007909999999978
1.325 5.041829999999966
1.326 5.075845000000007
1.327 5.1099599999999965
1.328 5.144139999999986
1.329 5.178385000000019
1.33 5.212705000000013
1.331 5.247094999999987
1.332 5.281554999999987
1.333 5.316105000000015
1.334 5.350725000000025
1.335 5.385395000000008
1.336 5.420109999999985
1.337 5.454900000000009
1.338 5.48975499999999
1.339 5.524649999999985
1.34 5.55960000000002
1.341 5.5946150000000126
1.342 5.629679999999978
1.343 5.664769999999975
1.344 5.699905000000008
1.345 5.735084999999992
1.346 5.770310000000013
1.347 5.805585000000007
1.348 5.840884999999988
1.349 5.87620500000002
1.35 5.911570000000001
1.351 5.94695999999997
1.352 5.982369999999988
1.353 6.017810000000017
1.354 6.053250000000003
1.355 6.088709999999995
1.356 6.124189999999994
1.357 6.159675000000017
1.358 6.1951600000000395
1.359 6.230660000000002
1.36 6.266169999999968
1.361 6.3016549999999905
1.362 6.337160000000021
1.363 6.372669999999986
1.364 6.408129999999979
1.365 6.443590000000015
1.366 6.479070000000013
1.367 6.514504999999976
1.368 6.549900000000012
1.369 6.58528999999998
1.37 6.6206299999999745
1.371 6.655930000000041
1.372 6.691225000000044
1.373 6.726474999999963
1.374 6.761684999999957
1.375 6.796839999999999
1.376 6.831950000000045
1.377 6.867015000000011
1.378 6.901984999999923
1.379 6.936910000000014
1.38 6.971785000000046
1.381 7.006619999999978
1.382 7.041360000000027
1.383 7.076000000000043
1.384 7.11059999999996
1.385 7.145109999999975
1.386 7.179565000000037
1.387 7.213930000000024
1.388 7.2481599999999435
1.389 7.282290000000004
1.39 7.316375000000069
1.391 7.350369999999974
1.392 7.384174999999944
1.393 7.417890000000013
1.394 7.4515150000000085
1.395 7.48503999999997
1.396 7.518450000000045
1.397 7.551700000000064
1.398 7.584799999999989
1.399 7.617799999999966
1.4 7.650649999999935
1.401 7.683300000000011
1.402 7.715850000000052
1.403 7.748249999999998
1.404 7.780500000000023
1.405 7.8125999999999545
1.406 7.84449999999999
1.407 7.876200000000044
1.408 7.907750000000005
1.409 7.939149999999957
1.41 7.970349999999928
1.411 8.001350000000004
1.412 8.032150000000012
1.413 8.062750000000038
1.414 8.093149999999996
1.415 8.123349999999974
1.416 8.153299999999994
1.417 8.183050000000035
1.418 8.212600000000007
1.419 8.241899999999937
1.42 8.271050000000033
1.421 8.299900000000026
1.422 8.32840000000003
1.423 8.356750000000027
1.424 8.38484999999998
1.425 8.412650000000008
1.426 8.44019999999999
1.427 8.467499999999934
1.428 8.494499999999947
1.429 8.521250000000004
1.43 8.547700000000047
1.431 8.573800000000013
1.432 8.599650000000024
1.433 8.62520000000002
1.434 8.65045
1.435 8.675349999999991
1.436 8.699949999999966
1.437 8.724200000000039
1.438 8.748199999999983
1.439 8.771849999999938
1.44 8.795100000000017
1.441 8.818049999999994
1.442 8.84064999999998
1.443 8.862900000000066
1.444 8.884750000000013
1.445 8.906299999999947
1.446 8.927450000000004
1.447 8.94820000000001
1.448 8.968549999999967
1.449 8.988500000000048
1.45 9.008100000000054
1.451 9.027349999999982
1.452 9.046149999999976
1.453 9.064550000000004
1.454 9.082600000000046
1.455 9.100150000000001
1.456 9.117299999999995
1.457 9.133999999999965
1.458 9.150199999999938
1.459 9.16605000000001
1.46 9.181450000000057
1.461 9.19635000000002
1.462 9.210800000000047
1.463 9.22474999999999
1.464 9.238349999999944
1.465 9.251400000000015
1.466 9.263850000000053
1.467 9.275999999999902
1.468 9.287649999999841
1.469 9.298650000000123
1.47 9.309200000000121
1.471 9.319199999999888
1.472 9.32869999999992
1.473 9.337650000000066
1.474 9.346000000000007
1.475 9.353900000000012
1.476 9.361199999999986
1.477 9.36789999999993
1.478 9.374100000000135
1.479 9.37975000000011
1.48 9.384749999999906
1.481 9.389199999999994
1.482 9.393050000000049
1.483 9.396299999999899
1.484 9.398899999999918
1.485 9.400950000000053
1.486 9.402449999999957
1.487 9.403200000000083
1.488 9.403300000000032
1.489 9.402799999999948
1.49 9.401800000000126
1.491 9.400050000000007
1.492 9.397599999999908
1.493 9.39449999999998
1.494 9.390800000000018
1.495 9.386450000000053
1.496 9.381299999999989
1.497 9.375549999999892
1.498 9.36909999999999
1.499 9.362000000000085
1.5 9.354200000000027
1.501 9.345650000000019
1.502 9.336350000000056
1.503 9.326349999999941
1.504 9.315699999999996
1.505 9.304299999999925
1.506 9.292099999999929
1.507 9.279200000000126
1.508 9.265649999999972
1.509 9.251199999999946
1.51 9.235999999999967
1.511 9.22010000000001
1.512 9.2034500000001
1.513 9.185999999999916
1.514 9.167749999999982
1.515 9.14870000000012
1.516 9.128800000000012
1.517 9.108149999999954
1.518 9.086649999999995
1.519 9.064349999999937
1.52 9.041299999999925
1.521 9.017350000000041
1.522 8.992450000000138
1.523 8.96674999999996
1.524 8.94034999999998
1.525 8.913050000000124
1.526 8.8847999999999
1.527 8.855699999999953
1.528 8.825699999999957
1.529 8.794850000000062
1.53 8.763050000000147
1.531 8.730399999999985
1.532 8.696899999999925
1.533 8.662499999999989
1.534 8.62710000000006
1.535 8.590799999999913
1.536 8.553650000000038
1.537 8.515549999999969
1.538 8.476449999999906
1.539 8.436350000000022
1.54 8.395500000000014
1.541 8.353600000000037
1.542 8.31075000000004
1.543 8.266999999999996
1.544 8.222150000000012
1.545 8.176449999999953
1.546 8.129699999999927
1.547 8.082000000000054
1.548 8.033399999999961
1.549 7.983699999999927
1.55 7.933050000000046
1.551 7.881399999999997
1.552 7.82869999999998
1.553 7.775050000000117
1.554 7.720350000000112
1.555 7.664699999999913
1.556 7.607999999999921
1.557 7.550150000000013
1.558 7.491349999999911
1.559 7.431549999999988
1.56 7.370700000000098
1.561 7.308750000000093
1.562 7.245749999999947
1.563 7.181799999999954
1.564 7.116700000000045
1.565 7.050500000000022
1.566 6.983349999999978
1.567 6.9150500000000195
1.568 6.845700000000093
1.569 6.775199999999905
1.57 6.703549999999975
1.571 6.63090000000005
1.572 6.557249999999959
1.573 6.482499999999926
1.574 6.4065000000000305
1.575 6.329350000000046
1.576 6.251199999999894
1.577 6.171949999999975
1.578 6.091499999999993
1.579 6.0100500000000165
1.58 5.927400000000152
1.581 5.843550000000051
1.582 5.758649999999983
1.583 5.6726
1.584 5.585449999999901
1.585 5.497150000000062
1.586 5.407699999999959
1.587 5.317099999999943
1.588 5.225400000000158
1.589 5.132499999999964
1.59 5.038449999999854
1.591 4.943299999999977
1.592 4.84685000000009
1.593 4.7492500000001145
1.594 4.650550000000024
1.595 4.550749999999992
1.596 4.449799999999872
1.597 4.347599999999889
1.598 4.244200000000017
1.599 4.139600000000083
1.6 4.033850000000061
1.601 3.92694999999995
1.602 3.818899999999924
1.603 3.7096500000000088
1.604 3.5992000000000317
1.605 3.487599999999966
1.606 3.374800000000011
1.607 3.2607500000000207
1.608 3.145550000000115
1.609 3.029199999999947
1.61 2.9116999999998643
1.611 2.7929500000000926
1.612 2.673000000000085
1.613 2.551850000000015
1.614 2.4294499999999095
1.615 2.3059500000000357
1.616 2.1812500000001
1.617 2.055349999999928
1.618 1.9283000000000148
1.619 1.8000500000000392
1.62 1.6706000000000012
1.621 1.5399499999999011
1.622 1.4080499999999385
1.623 1.2750500000000344
1.624 1.1408500000000683
1.625 1.0054500000000397
1.626 0.8689499999998962
1.627 0.7312000000000638
1.628 0.5922499999999955
1.629 0.4520499999998914
1.63 0.31075000000001934
1.631 0.16840000000000604
1.632 0.0247999999999568
1.633 -0.12004999999995491
1.634 -0.2660999999999289
1.635 -0.41325000000001777
1.636 -0.5615000000000481
1.637 -0.7109499999999671
1.638 -0.8616499999999222
1.639 -1.0134999999999659
1.64 -1.1663999999999772
1.641 -1.3204000000001035
1.642 -1.4756500000000923
1.643 -1.632049999999996
1.644 -1.7895500000000149
1.645 -1.9482499999999223
1.646 -2.1080499999999445
1.647 -2.2690500000000293
1.648 -2.4312000000000293
1.649 -2.5943999999999967
1.65 -2.7588000000000266
1.651 -2.924250000000024
1.652 -3.0908499999999366
1.653 -3.2585999999999378
1.654 -3.427349999999933
1.655 -3.597350000000138
1.656 -3.7684500000001107
1.657 -3.94049999999993
1.658 -4.113749999999985
1.659 -4.288099999999982
1.66 -4.463449999999973
1.661 -4.639950000000052
1.662 -4.8175500000000735
1.663 -4.996149999999915
1.664 -5.175799999999898
1.665 -5.356500000000021
1.666 -5.538300000000087
1.667 -5.721149999999946
1.668 -5.9049499999999995
1.669 -6.089900000000141
1.67 -6.275799999999957
1.671 -6.4626999999999395
1.672 -6.650700000000037
1.673 -6.839550000000035
1.674 -7.029400000000026
1.675 -7.220349999999959
1.676 -7.41234999999986
1.677 -7.605100000000059
1.678 -7.798800000000106
1.679 -7.993549999999947
1.68 -8.189200000000007
1.681 -8.385799999999916
1.682 -8.583350000000017
1.683 -8.781850000000139
1.684 -8.981099999999866
1.685 -9.181249999999988
1.686 -9.38235000000013
1.687 -9.584299999999997
1.688 -9.787149999999912
1.689 -9.990849999999899
1.69 -10.195500000000079
1.691 -10.400950000000012
1.692 -10.607099999999924
1.693 -10.814150000000057
1.694 -11.022000000000116
1.695 -11.230599999999951
1.696 -11.440099999999836
1.697 -11.65039999999999
1.698 -11.861400000000126
1.699 -12.073200000000012
1.7 -12.285750000000025
1.701 -12.499099999999965
1.702 -12.713199999999855
1.703 -12.927950000000097
1.704 -13.143450000000117
1.705 -13.359649999999945
1.706 -13.576549999999923
1.707 -13.794200000000027
1.708 -14.01249999999996
1.709 -14.231450000000075
1.71 -14.45105000000002
1.711 -14.67129999999997
1.712 -14.892150000000123
1.713 -15.113599999999963
1.714 -15.335599999999857
1.715 -15.558199999999959
1.716 -15.781450000000063
1.717 -16.005250000000053
1.718 -16.229599999999927
1.719 -16.45439999999991
1.72 -16.67970000000015
1.721 -16.9055500000001
1.722 -17.131899999999963
1.723 -17.35864999999996
1.724 -17.585849999999894
1.725 -17.81360000000006
1.726 -18.041799999999988
1.727 -18.27024999999996
1.728 -18.499050000000093
1.729 -18.72829999999999
1.73 -18.957999999999995
1.731 -19.187950000000043
1.732 -19.418149999999958
1.733 -19.64875000000001
1.734 -19.879650000000083
1.735 -20.110799999999845
1.736 -20.342299999999945
1.737 -20.574050000000085
1.738 -20.805949999999974
1.739 -21.038100000000078
1.74 -21.27045000000008
1.741 -21.503049999999945
1.742 -21.73579999999991
1.743 -21.96860000000002
1.744 -22.20160000000002
1.745 -22.43479999999992
1.746 -22.66804999999997
1.747 -22.901400000000045
1.748 -23.134850000000075
1.749 -23.368399999999962
1.75 -23.60194999999994
1.751 -23.835550000000058
1.752 -24.06920000000007
1.753 -24.302749999999957
1.754 -24.53634999999999
1.755 -24.769950000000026
1.756 -25.003449999999937
1.757 -25.236899999999967
1.758 -25.470150000000015
1.759 -25.703349999999997
1.76 -25.936500000000013
1.761 -26.169450000000044
1.762 -26.402200000000004
1.763 -26.63479999999996
1.764 -26.867200000000018
1.765 -27.099299999999975
1.766 -27.33119999999995
1.767 -27.56280500000006
1.768 -27.794145000000025
1.769 -28.025214999999932
1.77 -28.255955000000032
1.771 -28.486365000000063
1.772 -28.716349999999974
1.773 -28.945969999999953
1.774 -29.175220000000024
1.775 -29.404020000000024
1.776 -29.632379999999962
1.777 -29.86025
1.778 -30.087655000000023
1.779 -30.314574999999994
1.78 -30.540954999999993
1.781 -30.76680000000001
1.782 -30.992059999999977
1.783 -31.216744999999985
1.784 -31.440845000000035
1.785 -31.664340000000024
1.786 -31.887184999999974
1.787 -32.10934499999999
1.788 -32.330840000000016
1.789 -32.551635000000005
1.79 -32.77171499999999
1.791 -32.99105499999999
1.792 -33.20963499999999
1.793 -33.427435
1.794 -33.64443
1.795 -33.86061
1.796 -34.0759375
1.797 -34.290403
1.798 -34.50399
1.799 -34.716669499999995
1.8 -34.9284215
1.801 -35.139229
1.802 -35.34906599999999
1.803 -35.5579085
1.804 -35.765750000000004
1.805 -35.97254999999999
1.806 -36.17828500000001
1.807 -36.382945000000014
1.808 -36.586504999999995
1.809 -36.78895499999999
1.81 -36.990260000000006
1.811 -37.190385000000006
1.812 -37.389314999999996
1.813 -37.58704
1.814 -37.78352499999998
1.815 -37.97877499999999
1.816 -38.172745
1.817 -38.365415000000006
1.818 -38.55675499999998
1.819 -38.746744999999976
1.82 -38.93538499999999
1.821 -39.12265000000003
1.822 -39.30852000000005
1.823 -39.49291999999996
1.824 -39.67587500000001
1.825 -39.85739
1.826 -40.03744499999993
1.827 -40.215955000000044
1.828 -40.39295000000005
1.829 -40.56834999999993
1.83 -40.74214999999995
1.831 -40.91444999999999
1.832 -41.08515
1.833 -41.25415000000004
1.834 -41.42149999999999
1.835 -41.58720000000003
1.836 -41.75115000000004
1.837 -41.913449999999955
1.838 -42.07400000000002
1.839 -42.23275000000007
1.84 -42.38969999999995
1.841 -42.544949999999936
1.842 -42.69844999999998
1.843 -42.84995000000003
1.844 -42.999649999999995
1.845 -43.14755000000004
1.846 -43.29345000000009
1.847 -43.43744999999993
1.848 -43.5795499999999
1.849 -43.71970000000003
1.85 -43.85785
1.851 -43.99399999999998
1.852 -44.128099999999996
1.853 -44.260200000000026
1.854 -44.39020000000012
1.855 -44.518149999999906
1.856 -44.64404999999991
1.857 -44.76775000000002
1.858 -44.889300000000055
1.859 -45.00865000000003
1.86 -45.125950000000046
1.861 -45.24105
1.862 -45.353799999999985
1.863 -45.464400000000055
1.864 -45.57269999999995
1.865 -45.678749999999994
1.866 -45.78250000000003
1.867 -45.883899999999905
1.868 -45.983049999999935
1.869 -46.07970000000006
1.87 -46.174050000000015
1.871 -46.26609999999996
1.872 -46.35565000000001
1.873 -46.44269999999999
1.874 -46.52735000000019
1.875 -46.60954999999994
1.876 -46.68924999999997
1.877 -46.76655000000022
1.878 -46.84124999999976
1.879 -46.9134999999999
1.88 -46.98319999999999
1.881 -47.050250000000084
1.882 -47.11465000000018
1.883 -47.1764999999999
1.884 -47.23574999999994
1.885 -47.292349999999985
1.886 -47.34639999999998
1.887 -47.39779999999999
1.888 -47.446599999999975
1.889 -47.49245000000013
1.89 -47.53564999999994
1.891 -47.57624999999974
1.892 -47.61404999999996
1.893 -47.64905000000027
1.894 -47.68129999999996
1.895 -47.71074999999972
1.896 -47.73735000000029
1.897 -47.76135000000015
1.898 -47.78259999999971
1.899 -47.80090000000015
1.9 -47.81615000000009
1.901 -47.82859999999979
1.902 -47.838350000000204
1.903 -47.84525000000004
1.904 -47.84909999999976
1.905 -47.850049999999946
1.906 -47.847999999999985
1.907 -47.842950000000215
1.908 -47.83515000000016
1.909 -47.824349999999946
1.91 -47.81054999999992
1.911 -47.79380000000006
1.912 -47.77390000000013
1.913 -47.75094999999972
1.914 -47.725049999999825
1.915 -47.69620000000009
1.916 -47.6643500000002
1.917 -47.629299999999915
1.918 -47.59114999999987
1.919 -47.549800000000126
1.92 -47.505449999999875
1.921 -47.458150000000145
1.922 -47.407650000000004
1.923 -47.35404999999977
1.924 -47.2974000000001
1.925 -47.2376
1.926 -47.17464999999983
1.927 -47.10854999999993
1.928 -47.03925000000032
1.929 -46.966749999999976
1.93 -46.89114999999987
1.931 -46.81240000000003
1.932 -46.73045000000015
1.933 -46.645300000000205
1.934 -46.556999999999846
1.935 -46.46554999999976
1.936 -46.37089999999996
1.937 -46.27295000000017
1.938 -46.17179999999998
1.939 -46.06745000000009
1.94 -45.95985000000017
1.941 -45.84904999999986
1.942 -45.73499999999952
1.943 -45.61765000000023
1.944 -45.49700000000059
1.945 -45.37329999999978
1.946 -45.246250000000046
1.947 -45.11584999999999
1.948 -44.982149999999585
1.949 -44.84545000000006
1.95 -44.70535000000025
1.951 -44.56190000000013
1.952 -44.415149999999656
1.953 -44.265049999999555
1.954 -44.11190000000037
1.955 -43.955400000000175
1.956 -43.79559999999963
1.957 -43.63250000000013
1.958 -43.466350000000155
1.959 -43.296799999999884
1.96 -43.12355000000018
1.961 -42.94739999999992
1.962 -42.76785000000005
1.963 -42.5848999999999
1.964 -42.39899999999991
1.965 -42.20940000000048
1.966 -42.016799999999854
1.967 -41.82120000000011
1.968 -41.62195000000021
1.969 -41.41930000000002
1.97 -41.21360000000004
1.971 -41.0046499999997
1.972 -40.792299999999756
1.973 -40.576950000000004
1.974 -40.358349999999874
1.975 -40.13630000000018
1.976 -39.91124999999998
1.977 -39.68290000000013
1.978 -39.451199999999965
1.979 -39.21649999999999
1.98 -38.978450000000386
1.981 -38.737049999999776
1.982 -38.49270000000002
1.983 -38.244949999999974
1.984 -37.99420000000012
1.985 -37.74054999999971
1.986 -37.4834999999997
1.987 -37.223100000000066
1.988 -36.9597499999999
1.989 -36.69334999999996
1.99 -36.423650000000364
1.991 -36.15100000000024
1.992 -35.87529999999964
1.993 -35.596250000000104
1.994 -35.314250000000044
1.995 -35.029250000000175
1.996 -34.74094999999996
1.997 -34.44999999999976
1.998 -34.156049999999745
1.999 -33.85880000000008
2.0 -33.5585500000006
2.001 -33.254950000000115
2.002 -32.94829999999985
2.003 -32.63909999999953
2.004 -32.326950000000075
2.005 -32.0114500000003
2.006 -31.69290000000005
2.007 -31.371749999999782
2.008 -31.04769999999965
2.009 -30.72060000000043
2.01 -30.390549999999987
2.011 -30.05754999999971
2.012 -29.721500000000344
2.013 -29.382449999999782
2.014 -29.040849999999867
2.015 -28.696300000000118
2.016 -28.348749999999868
2.017 -27.998550000000318
2.018 -27.645750000000053
2.019 -27.28994999999998
2.02 -26.93159999999986
2.021 -26.570649999999723
2.022 -26.206649999999804
2.023 -25.84009999999984
2.024 -25.470550000000063
2.025 -25.098750000000088
2.026 -24.724400000000063
2.027 -24.34705000000023
2.028 -23.96740000000022
2.029 -23.585150000000194
2.03 -23.20035000000012
2.031 -22.812950000000026
2.032 -22.42329999999973
2.033 -22.03099999999944
2.034 -21.636099999999825
2.035 -21.23899999999998
2.036 -20.839250000000142
2.037 -20.437300000000075
2.038 -20.03315000000047
2.039 -19.626699999999996
2.04 -19.2176499999995
2.041 -18.806400000000167
2.042 -18.39284999999996
2.043 -17.976749999999708
2.044 -17.55880000000043
2.045 -17.13855000000028
2.046 -16.7160999999999
2.047 -16.291449999999983
2.048 -15.864549999999866
2.049 -15.435750000000054
2.05 -15.004700000000037
2.051 -14.571850000000275
2.052 -14.136750000000308
2.053 -13.699349999999471
2.054 -13.260149999999582
2.055 -12.819099999999972
2.056 -12.376199999999947
2.057 -11.930599999999957
2.058 -11.483500000000063
2.059 -11.035000000000212
2.06 -10.584999999999761
2.061 -10.12999999999986
2.062 -9.675000000000654
2.063 -9.225000000000206
2.064 -8.764999999999468
2.065 -8.299999999999974
2.066 -7.845000000000074
2.067 -7.379999999999887
2.068 -6.9150000000003935
2.069 -6.450000000000205
2.07 -5.979999999999874
2.071 -5.514999999999687
2.072 -5.039999999999906
2.073 -4.5700000000002685
2.074 -4.0999999999999375
2.075 -3.620000000000012
2.076 -3.145000000000231
2.077 -2.665000000000306
2.078 -2.184999999999687
2.079 -1.709999999999906
2.08 -1.229999999999981
2.081 -0.7449999999999124
2.082 -0.2599999999998437
2.083 0.22500000000022502
2.084 0.7149999999997436
2.085 1.1999999999998123
2.086 1.684999999999881
2.087 2.1750000000000935
2.088 2.665000000000306
2.089 3.159999999999968
2.09 3.649999999999487
2.091 4.1399999999996995
2.092 4.6400000000001995
2.093 5.135000000000556
2.094 5.625000000000075
2.095 6.119999999999736
2.096 6.620000000000237
2.097 7.120000000000043
2.098 7.619999999999849
2.099 8.115000000000204
2.1 8.61500000000001
2.101 9.114999999999817
2.102 9.614999999999624
2.103 10.120000000000267
2.104 10.620000000000074
2.105 11.125000000000023
2.106 11.625950000000024
2.107 12.125899999999856
2.108 12.631700000000079
2.109 13.135350000000045
2.11 13.639399999999801
2.111 14.143449999999557
2.112 14.647500000000008
2.113 15.15225000000009
2.114 15.65700000000017
2.115 16.161800000000227
2.116 16.66660000000028
2.117 17.17134999999967
2.118 17.67609999999975
2.119 18.18054999999999
2.12 18.685300000000073
2.121 19.189700000000336
2.122 19.693750000000094
2.123 20.198149999999664
2.124 20.702200000000115
2.125 21.20545000000029
2.126 21.708399999999934
2.127 22.211300000000296
2.128 22.713800000000173
2.129 23.215649999999698
2.13 23.717099999999437
2.131 24.218100000000103
2.132 24.718800000000236
2.133 25.218750000000068
2.134 25.71790000000032
2.135 26.216700000000063
2.136 26.714399999999692
2.137 27.211399999999692
2.138 27.7079999999999
2.139 28.203799999999834
2.14 28.698900000000137
2.141 29.19285000000035
2.142 29.68569999999976
2.143 30.177849999999534
2.144 30.669200000000423
2.145 31.159450000000504
2.146 31.648549999999805
2.147 32.13694999999947
2.148 32.62424999999972
2.149 33.110000000000085
2.15 33.594650000000335
2.151 34.07820000000047
2.152 34.560649999999804
2.153 35.041599999999924
2.154 35.521000000000164
2.155 35.999349999999566
2.156 36.47655000000027
2.157 36.95225000000038
2.158 37.42615000000005
2.159 37.898499999999835
2.16 38.36934999999972
2.161 38.83875000000037
2.162 39.306699999999694
2.163 39.77304999999986
2.164 40.23760000000029
2.165 40.70029999999961
2.166 41.16144999999974
2.167 41.62080000000012
2.168 42.077900000000305
2.169 42.53349999999989
2.17 42.987249999999754
2.171 43.43875000000011
2.172 43.88840000000005
2.173 44.33620000000027
2.174 44.7821000000001
2.175 45.225749999999735
2.176 45.66719999999982
2.177 46.10645000000038
2.178 46.54340000000007
2.179 46.97814999999952
2.18 47.41104999999995
2.181 47.84165000000021
2.182 48.26970000000041
2.183 48.695499999999726
2.184 49.119049999999525
2.185 49.54004999999997
2.186 49.958750000000244
2.187 50.375200000000305
2.188 50.78874999999983
2.189 51.200049999999834
2.19 51.60869999999984
2.191 52.014699999999856
2.192 52.418150000000516
2.193 52.819050000000445
2.194 53.21729999999969
2.195 53.61249999999984
2.196 54.005149999999944
2.197 54.39520000000003
2.198 54.78260000000012
2.199 55.16709999999966
2.2 55.548550000000105
2.201 55.92705000000004
2.202 56.30255000000014
2.203 56.67505000000045
2.204 57.0446499999995
2.205 57.411200000000164
2.206 57.77475000000032
2.207 58.13539999999991
2.208 58.49284999999982
2.209 58.847099999999664
2.21 59.198200000000135
2.211 59.546150000000175
2.212 59.89095000000013
2.213 60.23234999999981
2.214 60.57044999999983
2.215 60.90535000000015
2.216 61.236850000000175
2.217 61.56504999999986
2.218 61.889949999999885
2.219 62.21125000000007
2.22 62.52914999999998
2.221 62.84379999999985
2.222 63.155050000000124
2.223 63.46275000000019
2.224 63.7666999999998
2.225 64.06714999999986
2.226 64.36410000000004
2.227 64.65745000000001
2.228 64.94709999999986
2.229 65.23299999999995
2.23 65.51535000000018
2.231 65.79420000000016
2.232 66.06935000000001
2.233 66.34054999999985
2.234 66.60799999999995
2.235 66.87175000000025
2.236 67.13160000000016
2.237 67.38769999999998
2.238 67.63989999999977
2.239 67.88819999999987
2.24 68.13275000000021
2.241 68.37339999999983
2.242 68.61014999999978
2.243 68.84280000000014
2.244 69.07155000000012
2.245 69.29640000000008
2.246 69.51730000000002
2.247 69.7340500000001
2.248 69.94679999999983
2.249 70.1555999999999
2.25 70.36030000000005
2.251 70.56089999999993
2.252 70.7573999999999
2.253 70.94984999999991
2.254 71.13795000000013
2.255 71.32200000000005
2.256 71.50190000000008
2.257 71.67745000000014
2.258 71.8489499999999
2.259 72.01619999999998
2.26 72.17920000000005
2.261 72.33794999999994
2.262 72.49235000000003
2.263 72.6425499999999
2.264 72.78844999999995
2.265 72.93010000000017
2.266 73.06740000000006
2.267 73.20034999999999
2.268 73.32894999999995
2.269 73.45324999999993
2.27 73.57319999999994
2.271 73.68865000000005
2.272 73.79975000000005
2.273 73.9066
2.274 74.00895000000007
2.275 74.10679999999992
2.276 74.20044999999989
2.277 74.28955
2.278 74.37415000000006
2.279 74.45439999999998
2.28 74.53019999999998
2.281 74.60155000000006
2.282 74.66844999999998
2.283 74.73085
2.284 74.78880000000004
2.285 74.84236
2.286 74.89138499999996
2.287 74.93588999999993
2.288 74.97593500000004
2.289 75.01151500000003
2.29 75.04260000000002
2.291 75.069185
2.292 75.09127999999997
2.293 75.10885999999999
2.294 75.12193500000002
2.295 75.13051499999999
2.296 75.134575
2.297 75.13411250000001
2.298 75.1291355
2.299 75.1196325
2.3 75.1056095
2.301 75.08706500000001
2.302 75.06398000000002
2.303 75.03637999999998
2.304 75.00425999999997
2.305 74.96759999999999
2.306 74.92641500000002
2.307 74.88071000000002
2.308 74.830465
2.309 74.77572500000002
2.31 74.71644999999995
2.311 74.65264999999997
2.312 74.584375
2.313 74.51155
2.314 74.43425
2.315 74.35245000000003
2.316 74.26615000000001
2.317 74.17539999999998
2.318 74.08015000000006
2.319 73.98044999999989
2.32 73.8763
2.321 73.76775000000005
2.322 73.65469999999988
2.323 73.53710000000002
2.324 73.4152
2.325 73.28904999999996
2.326 73.15840000000003
2.327 73.02325000000005
2.328 72.88380000000008
2.329 72.73999999999997
2.33 72.59184999999987
2.331 72.43939999999998
2.332 72.28255000000013
2.333 72.12140000000012
2.334 71.9560499999999
2.335 71.78624999999994
2.336 71.61214999999999
2.337 71.43384999999999
2.338 71.25130000000014
2.339 71.06460000000006
2.34 70.87344999999988
2.341 70.67805000000004
2.342 70.47859999999989
2.343 70.27499999999985
2.344 70.06715000000031
2.345 69.85494999999993
2.346 69.63869999999997
2.347 69.41835000000007
2.348 69.19389999999991
2.349 68.96540000000013
2.35 68.73275000000012
2.351 68.49594999999987
2.352 68.2551
2.353 68.01025000000016
2.354 67.7614
2.355 67.50839999999994
2.356 67.25149999999985
2.357 66.99075000000005
2.358 66.72594999999997
2.359 66.4571499999999
2.36 66.18440000000017
2.361 65.90799999999993
2.362 65.62769999999968
2.363 65.3434500000001
2.364 65.05550000000005
2.365 64.76364999999997
2.366 64.46800000000016
2.367 64.16864999999987
2.368 63.86565000000011
2.369 63.55885000000027
2.37 63.248349999999945
2.371 62.93434999999972
2.372 62.61675000000001
2.373 62.295600000000086
2.374 61.97075000000003
2.375 61.642350000000114
2.376 61.310449999999946
2.377 60.97499999999991
2.378 60.636000000000024
2.379 60.293650000000156
2.38 59.9479
2.381 59.598699999999916
2.382 59.2460999999999
2.383 58.89009999999993
2.384 58.53084999999994
2.385 58.168349999999926
2.386 57.80249999999994
2.387 57.43339999999992
2.388 57.061200000000156
2.389 56.685850000000315
2.39 56.307250000000096
2.391 55.92555000000012
2.392 55.54070000000008
2.393 55.15254999999969
2.394 54.76175
2.395 54.367999999999775
2.396 53.97089999999993
2.397 53.570800000000276
2.398 53.16809999999991
2.399 52.76239999999973
2.4 52.35374999999972
2.401 51.94250000000039
2.402 51.52855000000039
2.403 51.111699999999836
2.404 50.691900000000146
2.405 50.269800000000274
2.406 49.84514999999967
2.407 49.41749999999995
2.408 48.98720000000023
2.409 48.5542999999998
2.41 48.119199999999836
2.411 47.68149999999985
2.412 47.24114999999987
2.413 46.798950000000175
2.414 46.35414999999976
2.415 45.906750000000024
2.416 45.45710000000008
2.417 45.00524999999991
2.418 44.551150000000234
2.419 44.094749999999685
2.42 43.63615000000029
2.421 43.175750000000455
2.422 42.71309999999973
2.423 42.24814999999951
2.424 41.78135000000027
2.425 41.31270000000062
2.426 40.842199999999856
2.427 40.36949999999956
2.428 39.894899999999566
2.429 39.418399999999885
2.43 38.94010000000045
2.431 38.46025000000044
2.432 37.97855000000003
2.433 37.495049999999864
2.434 37.00965000000001
2.435 36.522750000000244
2.436 36.03434999999988
2.437 35.544149999999775
2.438 35.05239999999979
2.439 34.55909999999992
2.44 34.064400000000106
2.441 33.568250000000354
2.442 33.070899999999845
2.443 32.572049999999436
2.444 32.07180000000046
2.445 31.570350000000026
2.446 31.06739999999969
2.447 30.56339999999991
2.448 30.058250000000037
2.449 29.55160000000026
2.45 29.043849999999676
2.451 28.535350000000182
2.452 28.02575000000057
2.453 27.515000000000178
2.454 27.003499999999487
2.455 26.491299999999857
2.456 25.97795000000014
2.457 25.46385000000012
2.458 24.948999999999806
2.459 24.43344999999986
2.46 23.917500000000118
2.461 23.4003999999996
2.462 22.882600000000142
2.463 22.364799999999992
2.464 21.84620000000026
2.465 21.326900000000204
2.466 20.807599999999454
2.467 20.287900000000302
2.468 19.767550000000107
2.469 19.24674999999945
2.47 18.725900000000212
2.471 18.204750000000438
2.472 17.683549999999993
2.473 17.162399999999522
2.474 16.64050000000014
2.475 16.118600000000065
2.476 15.596699999999991
2.477 15.074749999999943
2.478 14.553199999999682
2.479 14.031300000000302
2.48 13.509400000000227
2.481 12.987849999999968
2.482 12.466299999999709
2.483 11.945149999999932
2.484 11.424000000000156
2.485 10.903150000000222
2.486 10.382750000000051
2.487 9.86234999999988
2.488 9.34230000000022
2.489 8.822599999999682
2.49 8.303650000000134
2.491 7.785100000000378
2.492 7.266949999999717
2.493 6.749500000000075
2.494 6.232400000000249
2.495 5.715700000000212
2.496 5.200099999999597
2.497 4.685299999999948
2.498 4.170850000000115
2.499 3.657149999999887
2.5 3.1441499999999847
2.501 2.6318999999996873
2.502 2.1208000000001723
2.503 1.6108000000000788
2.504 1.101599999999564
2.505 0.5931000000000686
2.506 0.08565000000002043
2.507 -0.42025000000014967
2.508 -0.9249999999995373
2.509 -1.4290000000000136
2.51 -1.931900000000375
2.511 -2.433350000000112
2.512 -2.9336999999997335
2.513 -3.4328499999999873
2.514 -3.93055000000031
2.515 -4.426800000000009
2.516 -4.921449999999855
2.517 -5.41504999999956
2.518 -5.907200000000029
2.519 -6.39745000000011
2.52 -6.886600000000076
2.521 -7.3742000000001635
2.522 -7.859949999999838
2.523 -8.344299999999555
2.524 -8.827100000000087
2.525 -9.308000000000233
2.526 -9.787099999999938
2.527 -10.264649999999765
2.528 -10.740349999999871
2.529 -11.21425000000023
2.53 -11.68660000000002
2.531 -12.157100000000087
2.532 -12.625399999999926
2.533 -13.09180000000007
2.534 -13.55670000000031
2.535 -14.019399999999626
2.536 -14.479850000000127
2.537 -14.93840000000024
2.538 -15.39474999999943
2.539 -15.849250000000287
2.54 -16.301850000000062
2.541 -16.751899999999793
2.542 -17.19970000000001
2.543 -17.645549999999872
2.544 -18.08890000000035
2.545 -18.529999999999937
2.546 -18.968800000000037
2.547 -19.405399999999908
2.548 -19.839749999999572
2.549 -20.27155000000058
2.55 -20.70070000000021
2.551 -21.127599999999635
2.552 -21.55230000000022
2.553 -21.9740000000003
2.554 -22.393449999999483
2.555 -22.810300000000034
2.556 -23.22460000000054
2.557 -23.636249999999663
2.558 -24.04524999999949
2.559 -24.451699999999967
2.56 -24.855149999999938
2.561 -25.2563500000004
2.562 -25.65455000000036
2.563 -26.04979999999979
2.564 -26.442899999999657
2.565 -26.83289999999977
2.566 -27.219950000000047
2.567 -27.604400000000307
2.568 -27.985850000000063
2.569 -28.364399999999957
2.57 -28.740249999999882
2.571 -29.113100000000003
2.572 -29.48305000000026
2.573 -29.850399999999805
2.574 -30.21434999999975
2.575 -30.57529999999989
2.576 -30.93369999999998
2.577 -31.288750000000448
2.578 -31.640750000000438
2.579 -31.989799999999903
2.58 -32.33590000000022
2.581 -32.679000000000045
2.582 -33.01869999999957
2.583 -33.35549999999993
2.584 -33.68894999999997
2.585 -34.01894999999974
2.586 -34.346400000000166
2.587 -34.67055000000025
2.588 -34.99130000000003
2.589 -35.309050000000006
2.59 -35.623449999999664
2.591 -35.9344999999997
2.592 -36.242250000000084
2.593 -36.54699999999997
2.594 -36.84835000000025
2.595 -37.14635000000022
2.596 -37.44139999999965
2.597 -37.732699999999674
2.598 -38.020650000000074
2.599 -38.30530000000012
2.6 -38.58654999999989
2.601 -38.86445000000002
2.602 -39.13865000000003
2.603 -39.40985000000022
2.604 -39.677700000000094
2.605 -39.94184999999983
2.606 -40.202599999999975
2.607 -40.4599999999998
2.608 -40.71370000000019
2.609 -40.96405000000025
2.61 -41.21100000000003
2.611 -41.45425000000036
2.612 -41.69384999999984
2.613 -41.929999999999744
2.614 -42.163200000000515
2.615 -42.392699999999756
2.616 -42.618449999999584
2.617 -42.840850000000486
2.618 -43.059499999999886
2.619 -43.274849999999645
2.62 -43.48680000000049
2.621 -43.69504999999982
2.622 -43.899549999999735
2.623 -44.100350000000205
2.624 -44.29779999999967
2.625 -44.49185000000022
2.626 -44.68265000000041
2.627 -44.869649999999815
2.628 -45.05289999999981
2.629 -45.232850000000155
2.63 -45.40905000000039
2.631 -45.5815499999998
2.632 -45.75069999999959
2.633 -45.916399999999804
2.634 -46.078299999999935
2.635 -46.236650000000196
2.636 -46.391600000000174
2.637 -46.54285000000001
2.638 -46.69035000000009
2.639 -46.83434999999992
2.64 -46.97494999999982
2.641 -47.11205000000017
2.642 -47.245450000000034
2.643 -47.37530000000004
2.644 -47.5015500000002
2.645 -47.62409999999988
2.646 -47.743150000000014
2.647 -47.8588000000002
2.648 -47.9709499999998
2.649 -48.07934999999999
2.65 -48.18419999999997
2.651 -48.28569999999997
2.652 -48.38370000000008
2.653 -48.477949999999744
2.654 -48.56885000000012
2.655 -48.65620000000029
2.656 -48.739999999999895
2.657 -48.82049999999985
2.658 -48.89739999999996
2.659 -48.97079999999984
2.66 -49.04064999999985
2.661 -49.10715000000024
2.662 -49.170150000000035
2.663 -49.22950000000002
2.664 -49.285550000000015
2.665 -49.33834999999998
2.666 -49.38770000000002
2.667 -49.43344999999988
2.668 -49.475950000000054
2.669 -49.515099999999926
2.67 -49.55064999999995
2.671 -49.58284999999999
2.672 -49.61170000000008
2.673 -49.63725000000016
2.674 -49.65965000000017
2.675 -49.6785999999999
2.676 -49.69404999999975
2.677 -49.70619999999995
2.678 -49.71510000000012
2.679 -49.72090000000019
2.68 -49.72334999999995
2.681 -49.72234999999978
2.682 -49.718049999999955
2.683 -49.71065000000004
2.684 -49.700249999999954
2.685 -49.68644999999994
2.686 -49.66929999999994
2.687 -49.64915000000014
2.688 -49.625900000000236
2.689 -49.599300000000014
2.69 -49.56960000000003
2.691 -49.537049999999816
2.692 -49.5011
2.693 -49.461950000000144
2.694 -49.41989999999972
2.695 -49.374799999999865
2.696 -49.32675000000018
2.697 -49.275750000000315
2.698 -49.22160000000002
2.699 -49.16449999999989
2.7 -49.10444999999992
2.701 -49.04139999999998
2.702 -48.97549999999997
2.703 -48.90664999999995
2.704 -48.834900000000076
2.705 -48.760299999999965
2.706 -48.68294999999991
2.707 -48.602650000000025
2.708 -48.519450000000106
2.709 -48.433649999999986
2.71 -48.344999999999985
2.711 -48.253500000000095
2.712 -48.15929999999989
2.713 -48.06244999999987
2.714 -47.963050000000145
2.715 -47.86085000000016
2.716 -47.756000000000014
2.717 -47.648549999999844
2.718 -47.538299999999936
2.719 -47.425650000000076
2.72 -47.310449999999996
2.721 -47.19259999999992
2.722 -47.07229999999993
2.723 -46.949450000000056
2.724 -46.82420000000007
2.725 -46.696549999999945
2.726 -46.566299999999984
2.727 -46.433700000000044
2.728 -46.29874999999995
2.729 -46.161349999999935
2.73 -46.021650000000086
2.731 -45.87960000000009
2.732 -45.735299999999974
2.733 -45.58864999999997
2.734 -45.439750000000025
2.735 -45.28860000000004
2.736 -45.13519999999995
2.737 -44.97964999999994
2.738 -44.821900000000056
2.739 -44.662
2.74 -44.49994999999995
2.741 -44.33585000000002
2.742 -44.16964999999998
2.743 -44.001370000000016
2.744 -43.83104
2.745 -43.65868000000003
2.746 -43.484339999999996
2.747 -43.308039999999984
2.748 -43.12980000000005
2.749 -42.94963999999998
2.75 -42.767590000000006
2.751 -42.58367499999998
2.752 -42.39794999999999
2.753 -42.21042500000002
2.754 -42.02110999999998
2.755 -41.830049999999964
2.756 -41.637270000000015
2.757 -41.44278500000003
2.758 -41.246655
2.759 -41.048894999999995
2.76 -40.84952000000001
2.761 -40.64856
2.762 -40.446054999999994
2.763 -40.242024999999984
2.764 -40.036497999999995
2.765 -39.8295045
2.766 -39.621067249999996
2.767 -39.4112135
2.768 -39.199972249999995
2.769 -38.987367
2.77 -38.773417499999994
2.771 -38.558159999999994
2.772 -38.34162499999999
2.773 -38.123825
2.774 -37.904785000000004
2.775 -37.68452500000001
2.776 -37.463074999999996
2.777 -37.240479999999984
2.778 -37.01674499999999
2.779 -36.791875000000005
2.78 -36.56591500000002
2.781 -36.33890500000002
2.782 -36.110845000000005
2.783 -35.88175999999997
2.784 -35.65169999999998
2.785 -35.420665000000014
2.786 -35.18867500000001
2.787 -34.95575000000001
2.788 -34.72193999999998
2.789 -34.487269999999974
2.79 -34.25176499999996
2.791 -34.01543999999998
2.792 -33.77827500000004
2.793 -33.540375000000026
2.794 -33.30177000000003
2.795 -33.062439999999995
2.796 -32.82239999999994
2.797 -32.58174999999997
2.798 -32.34045
2.799 -32.09855000000008
2.8 -31.85610000000002
2.801 -31.613049999999927
2.802 -31.369549999999986
2.803 -31.125500000000073
2.804 -30.881000000000054
2.805 -30.63604999999992
2.806 -30.3907
2.807 -30.145050000000058
2.808 -29.898950000000013
2.809 -29.65254999999995
2.81 -29.40579999999998
2.811 -29.158800000000063
2.812 -28.911599999999986
2.813 -28.664149999999957
2.814 -28.416549999999912
2.815 -28.168700000000097
2.816 -27.92065000000003
2.817 -27.67249999999985
2.818 -27.42420000000009
2.819 -27.175899999999984
2.82 -26.927599999999885
2.821 -26.67920000000001
2.822 -26.430750000000153
2.823 -26.182350000000103
2.824 -25.934099999999972
2.825 -25.685800000000043
2.826 -25.437549999999913
2.827 -25.189599999999974
2.828 -24.941700000000004
2.829 -24.69389999999998
2.83 -24.446449999999952
2.831 -24.19919999999999
2.832 -23.952150000000096
2.833 -23.70535000000007
2.834 -23.458900000000032
2.835 -23.212749999999836
2.836 -22.96694999999998
2.837 -22.72165000000003
2.838 -22.476649999999925
2.839 -22.231950000000005
2.84 -21.98785000000012
2.841 -21.74424999999997
2.842 -21.50109999999993
2.843 -21.258500000000126
2.844 -21.016299999999934
2.845 -20.774699999999942
2.846 -20.533800000000106
2.847 -20.293449999999982
2.848 -20.053599999999943
2.849 -19.814450000000054
2.85 -19.575949999999995
2.851 -19.338149999999914
2.852 -19.101049999999987
2.853 -18.864600000000063
2.854 -18.628950000000067
2.855 -18.394099999999998
2.856 -18.159949999999903
2.857 -17.926549999999935
2.858 -17.69400000000004
2.859 -17.46230000000005
2.86 -17.231449999999953
2.861 -17.00144999999993
2.862 -16.77235000000013
2.863 -16.5442
2.864 -16.317049999999867
2.865 -16.09074999999998
2.866 -15.865400000000113
2.867 -15.641100000000039
2.868 -15.417849999999934
2.869 -15.195550000000022
2.87 -14.974350000000053
2.871 -14.754299999999997
2.872 -14.535249999999936
2.873 -14.31729999999999
2.874 -14.100499999999961
2.875 -13.884899999999991
2.876 -13.670500000000086
2.877 -13.457250000000093
2.878 -13.24519999999999
2.879 -13.034399999999923
2.88 -12.824950000000015
2.881 -12.616749999999968
2.882 -12.40970000000001
2.883 -12.204050000000008
2.884 -11.999799999999963
2.885 -11.796850000000102
2.886 -11.59525000000005
2.887 -11.394950000000009
2.888 -11.196099999999896
2.889 -10.998649999999916
2.89 -10.802600000000066
2.891 -10.607999999999972
2.892 -10.414849999999982
2.893 -10.223250000000045
2.894 -10.033050000000063
2.895 -9.844349999999988
2.896 -9.657149999999817
2.897 -9.471550000000017
2.898 -9.28735
2.899 -9.104600000000088
2.9 -8.923549999999974
2.901 -8.744200000000008
2.902 -8.566299999999972
2.903 -8.38989999999984
2.904 -8.215400000000095
2.905 -8.042349999999935
2.906 -7.870800000000025
2.907 -7.701100000000183
2.908 -7.53310000000014
2.909 -7.366600000000001
2.91 -7.201700000000061
2.911 -7.038749999999788
2.912 -6.877449999999688
2.913 -6.717600000000212
2.914 -6.559500000000162
2.915 -6.403249999999833
2.916 -6.248799999999943
2.917 -6.0960500000002
2.918 -5.944999999999909
2.919 -5.79559999999979
2.92 -5.648100000000059
2.921 -5.502450000000048
2.922 -5.358450000000209
2.923 -5.2161500000001695
2.924 -5.0757499999998235
2.925 -4.937299999999839
2.926 -4.800599999999974
2.927 -4.665599999999909
2.928 -4.532550000000205
2.929 -4.401400000000194
2.93 -4.271949999999983
2.931 -4.144399999999812
2.932 -4.0188499999999765
2.933 -3.895150000000208
2.934 -3.773149999999892
2.935 -3.6531999999998845
2.936 -3.5351499999999176
2.937 -3.4189000000000442
2.938 -3.3047000000001328
2.939 -3.192399999999915
2.94 -3.0819000000001373
2.941 -2.9734999999999485
2.942 -2.867199999999695
2.943 -2.762700000000229
2.944 -2.660050000000136
2.945 -2.559450000000005
2.946 -2.4606999999999406
2.947 -2.3640499999998124
2.948 -2.2694499999999924
2.949 -2.1767000000002397
2.95 -2.0860000000001016
2.951 -1.9971500000000308
2.952 -1.9103499999999218
2.953 -1.8255499999998008
2.954 -1.7426500000000678
2.955 -1.661849999999923
2.956 -1.5831000000000872
2.957 -1.5063500000002394
2.958 -1.4313999999997913
2.959 -1.3585999999999459
2.96 -1.2878500000000626
2.961 -1.2187500000000044
2.962 -1.1516999999999085
2.963 -1.0868500000000418
2.964 -1.0238500000002426
2.965 -0.9627999999997638
2.966 -0.9037999999999408
2.967 -0.8465500000002374
2.968 -0.7914000000001226
2.969 -0.7383499999999432
2.97 -0.687149999999831
2.971 -0.6377499999998121
2.972 -0.5904500000000756
2.973 -0.545050000000033
2.974 -0.5014500000000838
2.975 -0.45985000000012266
2.976 -0.42019999999982904
2.977 -0.3825999999998442
2.978 -0.3467999999999527
2.979 -0.31295000000007567
2.98 -0.28110000000018676
2.981 -0.2510500000000443
2.982 -0.22294999999991627
2.983 -0.19669999999985532
2.984 -0.17229999999986145
2.985 -0.1497500000002816
2.986 -0.12905000000007494
2.987 -0.11029999999988271
2.988 -0.09335000000013083
2.989 -0.07840000000002012
2.99 -0.06534999999995017
2.991 -0.05400000000002625
2.992 -0.04454999999979614
2.993 -0.03670000000011164
2.994 -0.030700000000147276
2.995 -0.026849999999745133
2.996 -0.0245999999998886
2.997 -0.024000000000204413
2.998 -0.025350000000187722
2.999 -0.02849999999991748
3.0 -0.03350000000006126
3.001 -0.040249999999977804
3.002 -0.04864999999971975
3.003 -0.05865000000000731
3.004 -0.07059999999996236
3.005 -0.08439999999998449
3.006 -0.09965000000028423
3.007 -0.11660000000003612
3.008 -0.13539999999985508
3.009 -0.15589999999982007
3.01 -0.17790000000003636
3.011 -0.20155000000007806
3.012 -0.22704999999983988
3.013 -0.2542500000000947
3.014 -0.28290000000028015
3.015 -0.31329999999989144
3.016 -0.34535000000002203
3.017 -0.379049999999978
3.018 -0.41424999999983836
3.019 -0.45094999999995
3.02 -0.48929999999988705
3.021 -0.5291500000000754
3.022 -0.5705500000001418
3.023 -0.6135500000000599
3.024 -0.6580499999998823
3.025 -0.7040999999999298
3.026 -0.7516000000002548
3.027 -0.8004000000002426
3.028 -0.850649999999814
3.029 -0.9022499999997158
3.03 -0.9551999999999478
3.031 -1.0095500000001367
3.032 -1.065249999999962
3.033 -1.122250000000144
3.034 -1.1807000000002565
3.035 -1.2402999999997637
3.036 -1.3010499999997065
3.037 -1.363100000000006
3.038 -1.4264500000003149
3.039 -1.4908500000000713
3.04 -1.556399999999916
3.041 -1.6231500000001704
3.042 -1.690899999999898
3.043 -1.7597999999997143
3.044 -1.8297000000000452
3.045 -1.9006500000001703
3.046 -1.9727000000000632
3.047 -2.0459500000000186
3.048 -2.120099999999847
3.049 -2.194900000000027
3.05 -2.270899999999923
3.051 -2.3480499999999074
3.052 -2.4259500000001903
3.053 -2.5047000000000263
3.054 -2.584400000000056
3.055 -2.6650999999999065
3.056 -2.7464499999997614
3.057 -2.8285999999998896
3.058 -2.911900000000106
3.059 -2.995900000000301
3.06 -3.0806000000001275
3.061 -3.1660999999998802
3.062 -3.2523999999999056
3.063 -3.3393499999999356
3.064 -3.4270499999999178
3.065 -3.5155500000001725
3.066 -3.604600000000138
3.067 -3.6941999999998143
3.068 -3.7843499999998946
3.069 -3.8752499999999275
3.07 -3.966700000000017
3.071 -4.058700000000165
3.072 -4.151100000000102
3.073 -4.2438499999998545
3.074 -4.337150000000012
3.075 -4.4310500000002
3.076 -4.5252999999998575
3.077 -4.619699999999782
3.078 -4.714550000000164
3.079 -4.809750000000015
3.08 -4.905049999999814
3.081 -5.000800000000069
3.082 -5.096800000000193
3.083 -5.192899999999917
3.084 -5.289149999999909
3.085 -5.385450000000222
3.086 -5.482149999999978
3.087 -5.578799999999759
3.088 -5.675449999999888
3.089 -5.772350000000231
3.09 -5.869200000000255
3.091 -5.965850000000036
3.092 -6.062549999999792
3.093 -6.15919999999992
3.094 -6.255700000000128
3.095 -6.352199999999988
3.096 -6.448449999999981
3.097 -6.544600000000026
3.098 -6.640549999999829
3.099 -6.73625000000011
3.1 -6.831800000000124
3.101 -6.926799999999734
3.102 -7.0213999999999
3.103 -7.115850000000146
3.104 -7.209950000000228
3.105 -7.303649999999829
3.106 -7.396749999999744
3.107 -7.489300000000296
3.108 -7.58135000000007
3.109 -7.672799999999813
3.11 -7.763850000000113
3.111 -7.854399999999984
3.112 -7.944000000000006
3.113 -8.032850000000078
3.114 -8.121349999999985
3.115 -8.209049999999968
3.116 -8.295850000000076
3.117 -8.381699999999991
3.118 -8.466799999999955
3.119 -8.551249999999913
3.12 -8.63470000000005
3.121 -8.717150000000021
3.122 -8.798749999999744
3.123 -8.879449999999942
3.124 -8.958950000000076
3.125 -9.03754999999999
3.126 -9.11520000000006
3.127 -9.191750000000013
3.128 -9.267250000000171
3.129 -9.341550000000268
3.13 -9.414550000000007
3.131 -9.48644999999998
3.132 -9.557249999999836
3.133 -9.62669999999971
3.134 -9.695050000000164
3.135 -9.762150000000233
3.136 -9.82785
3.137 -9.892300000000077
3.138 -9.955299999999875
3.139 -10.016749999999796
3.14 -10.076900000000055
3.141 -10.135749999999957
3.142 -10.192950000000033
3.143 -10.248650000000206
3.144 -10.302849999999781
3.145 -10.35559999999977
3.146 -10.406599999999989
3.147 -10.455950000000033
3.148 -10.503850000000147
3.149 -10.549800000000248
3.15 -10.594149999999802
3.151 -10.636849999999878
3.152 -10.677600000000286
3.153 -10.716549999999907
3.154 -10.753649999999809
3.155 -10.788800000000043
3.156 -10.822150000000184
3.157 -10.85364999999991
3.158 -10.8830499999997
3.159 -10.910450000000196
3.16 -10.935750000000063
3.161 -10.959049999999943
3.162 -10.980300000000206
3.163 -10.99929999999992
3.164 -11.016250000000019
3.165 -11.030949999999914
3.166 -11.043449999999927
3.167 -11.05365000000011
3.168 -11.061700000000036
3.169 -11.067500000000106
3.17 -11.07059999999986
3.171 -11.071550000000055
3.172 -11.070100000000124
3.173 -11.066149999999775
3.174 -11.059999999999889
3.175 -11.051249999999985
3.176 -11.039900000000062
3.177 -11.025950000000117
3.178 -11.009550000000075
3.179 -10.990550000000015
3.18 -10.968899999999962
3.181 -10.944900000000105
3.182 -10.918099999999987
3.183 -10.88844999999998
3.184 -10.856249999999928
3.185 -10.821399999999883
3.186 -10.783749999999925
3.187 -10.743350000000026
3.188 -10.700350000000109
3.189 -10.65454999999993
3.19 -10.605899999999863
3.191 -10.554500000000203
3.192 -10.50010000000004
3.193 -10.442899999999963
3.194 -10.382750000000051
3.195 -10.319599999999983
3.196 -10.253899999999872
3.197 -10.185149999999975
3.198 -10.113200000000031
3.199 -10.038549999999772
3.2 -9.96090000000005
3.201 -9.8802000000002
3.202 -9.796550000000167
3.203 -9.709800000000032
3.204 -9.619849999999847
3.205 -9.526849999999879
3.206 -9.430750000000154
3.207 -9.331500000000007
3.208 -9.229200000000077
3.209 -9.123600000000149
3.21 -9.014849999999797
3.211 -8.902899999999741
3.212 -8.787600000000062
3.213 -8.669099999999986
3.214 -8.547299999999911
3.215 -8.422150000000212
3.216 -8.29360000000022
3.217 -8.161749999999884
3.218 -8.026699999999845
3.219 -7.888099999999939
3.22 -7.746000000000142
3.221 -7.600500000000052
3.222 -7.451699999999964
3.223 -7.29935000000001
3.224 -7.143399999999869
3.225 -6.984150000000078
3.226 -6.821400000000047
3.227 -6.655049999999829
3.228 -6.485349999999987
3.229 -6.312150000000252
3.23 -6.135200000000063
3.231 -5.954700000000007
3.232 -5.770650000000085
3.233 -5.5830999999999245
3.234 -5.391999999999896
3.235 -5.19730000000003
3.236 -4.999149999999897
3.237 -4.797250000000003
3.238 -4.5916000000000015
3.239 -4.382450000000107
3.24 -4.169899999999921
3.241 -3.9536499999999473
3.242 -3.733650000000213
3.243 -3.5101499999998924
3.244 -3.2829499999997847
3.245 -3.0521499999998367
3.246 -2.8176000000001284
3.247 -2.579350000000286
3.248 -2.3378000000000982
3.249 -2.092499999999803
3.25 -1.8434499999997467
3.251 -1.5906999999999032
3.252 -1.3342500000002726
3.253 -1.0742000000001084
3.254 -0.8103999999998363
3.255 -0.5431499999999923
3.256 -0.2721500000000404
3.257 0.0026000000000192536
3.258 0.28104999999986613
3.259 0.5632499999998208
3.26 0.8489999999999887
3.261 1.1384499999999438
3.262 1.4316500000000065
3.263 1.728350000000309
3.264 2.0288000000000252
3.265 2.3331499999997702
3.266 2.6410500000000754
3.267 2.9525000000002466
3.268 3.2675999999998844
3.269 3.5864999999999507
3.27 3.9089500000002304
3.271 4.234950000000029
3.272 4.564799999999883
3.273 4.8981999999999495
3.274 5.235149999999883
3.275 5.57579999999995
3.276 5.920050000000204
3.277 6.267800000000004
3.278 6.619299999999911
3.279 6.974300000000058
3.28 7.332850000000072
3.281 7.695149999999845
3.282 8.060749999999963
3.283 8.429949999999922
3.284 8.802700000000094
3.285 9.178950000000158
3.286 9.558699999999767
3.287 9.942049999999911
3.288 10.328950000000267
3.289 10.71935000000017
3.29 11.113099999999696
3.291 11.510199999999887
3.292 11.910850000000291
3.293 12.31504999999987
3.294 12.722649999999739
3.295 13.133350000000057
3.296 13.54755000000027
3.297 13.965349999999974
3.298 14.386349999999728
3.299 14.810449999999934
3.3 15.238100000000005
3.301 15.66915000000002
3.302 16.103100000000246
3.303 16.540450000000067
3.304 16.981199999999834
3.305 17.425050000000052
3.306 17.872099999999975
3.307 18.322100000000077
3.308 18.77524999999991
3.309 19.231800000000035
3.31 19.691350000000316
3.311 20.153849999999736
3.312 20.619449999999954
3.313 21.08790000000006
3.314 21.55939999999995
3.315 22.033999999999942
3.316 22.511349999999876
3.317 22.991550000000043
3.318 23.474750000000018
3.319 23.960900000000173
3.32 24.449799999999925
3.321 24.941350000000014
3.322 25.43574999999999
3.323 25.932899999999908
3.324 26.43260000000022
3.325 26.93495000000018
3.326 27.44010000000005
3.327 27.947849999999942
3.328 28.45804999999993
3.329 28.97084999999994
3.33 29.48605000000007
3.331 30.00369999999995
3.332 30.52389999999988
3.333 31.046549999999907
3.334 31.571500000000114
3.335 32.098600000000225
3.336 32.62809999999977
3.337 33.15989999999984
3.338 33.693950000000115
3.339 34.23019999999992
3.34 34.76855000000001
3.341 35.309050000000006
3.342 35.85159999999997
3.343 36.39630000000019
3.344 36.94295000000007
3.345 37.49169999999989
3.346 38.04229999999978
3.347 38.594750000000076
3.348 39.149100000000075
3.349 39.70504999999992
3.35 40.26295000000013
3.351 40.82265000000008
3.352 41.38404999999984
3.353 41.947150000000086
3.354 42.51170000000026
3.355 43.0777999999998
3.356 43.64549999999988
3.357 44.214700000000036
3.358 44.7854499999999
3.359 45.35755000000009
3.36 45.93085
3.361 46.50549999999989
3.362 47.081550000000085
3.363 47.65865000000008
3.364 48.236899999999984
3.365 48.81639999999992
3.366 49.39690000000003
3.367 49.978399999999965
3.368 50.56084999999991
3.369 51.14415000000011
3.37 51.72835
3.371 52.31339999999997
3.372 52.89920000000007
3.373 53.48579999999992
3.374 54.07299999999997
3.375 54.660700000000105
3.376 55.248999999999924
3.377 55.8378
3.378 56.427100000000166
3.379 57.01679999999993
3.38 57.60674999999993
3.381 58.19705000000008
3.382 58.78759999999993
3.383 59.378299999999875
3.384 59.96925000000004
3.385 60.560300000000055
3.386 61.15130000000002
3.387 61.74229999999997
3.388 62.33325000000005
3.389 62.92400000000005
3.39 63.51464999999994
3.391 64.10510000000002
3.392 64.69520000000001
3.393 65.285
3.394 65.87440000000001
3.395 66.46337999999999
3.396 67.051825
3.397 67.63972499999998
3.398 68.22703999999997
3.399 68.81367499999999
3.4 69.39959500000002
3.401 69.98472500000003
3.402 70.569015
3.403 71.15241499999999
3.404 71.73486499999999
3.405 72.31629
3.406 72.89665000000001
3.407 73.4758725
3.408 74.05389450000001
3.409 74.630673
3.41 75.20613549999999
3.411 75.7802245
3.412 76.35288
3.413 76.92404499999999
3.414 77.49365000000002
3.415 78.06164000000003
3.416 78.627955
3.417 79.19255
3.418 79.75534499999998
3.419 80.31627999999998
3.42 80.87531000000003
3.421 81.432355
3.422 81.98739000000003
3.423 82.54035000000003
3.424 83.09114999999998
3.425 83.63974999999996
3.426 84.18604999999995
3.427 84.72999999999996
3.428 85.27160000000006
3.429 85.8107500000001
3.43 86.34739999999995
3.431 86.8813999999999
3.432 87.4128
3.433 87.94165000000007
3.434 88.46765000000006
3.435 88.99075000000003
3.436 89.51109999999987
3.437 90.02854999999987
3.438 90.54290000000009
3.439 91.05425
3.44 91.56259999999993
3.441 92.0677
3.442 92.56955000000005
3.443 93.06815000000006
3.444 93.56344999999992
3.445 94.05529999999985
3.446 94.54370000000003
3.447 95.02865000000013
3.448 95.50990000000009
3.449 95.98765000000016
3.45 96.46175000000007
3.451 96.93189999999997
3.452 97.39824999999979
3.453 97.8609499999998
3.454 98.31975000000014
3.455 98.77440000000021
3.456 99.22495000000004
3.457 99.6714499999999
3.458 100.11384999999984
3.459 100.55189999999999
3.46 100.98569999999994
3.461 101.41525000000004
3.462 101.8403000000001
3.463 102.26090000000008
3.464 102.67704999999995
3.465 103.0886499999998
3.466 103.4956
3.467 103.89779999999995
3.468 104.29529999999991
3.469 104.68790000000006
3.47 105.07555000000002
3.471 105.45850000000003
3.472 105.83640000000025
3.473 106.20915000000008
3.474 106.5768499999998
3.475 106.93950000000008
3.476 107.29675000000007
3.477 107.64894999999962
3.478 107.99579999999989
3.479 108.33704999999998
3.48 108.67305000000007
3.481 109.0035000000003
3.482 109.32869999999983
3.483 109.64830000000023
3.484 109.96200000000024
3.485 110.27009999999974
3.486 110.57255000000015
3.487 110.86910000000019
3.488 111.16004999999971
3.489 111.44504999999958
3.49 111.7240999999998
3.491 111.99710000000043
3.492 112.26420000000002
3.493 112.5253999999999
3.494 112.78020000000042
3.495 113.02904999999987
3.496 113.2715499999999
3.497 113.50769999999982
3.498 113.73795000000007
3.499 113.96185000000017
3.5 114.17904999999963
3.501 114.38989999999968
3.502 114.59440000000029
3.503 114.79220000000025
3.504 114.9836500000001
3.505 115.16844999999998
3.506 115.34654999999991
3.507 115.51830000000041
3.508 115.68294999999978
3.509 115.83889999999957
3.51 115.99220000000008
3.511 116.14
3.512 116.27499999999971
3.513 116.39999999999984
3.514 116.52500000000066
3.515 116.64499999999992
3.516 116.75499999999963
3.517 116.85500000000042
3.518 116.95000000000037
3.519 117.04000000000019
3.52 117.11499999999957
3.521 117.18999999999966
3.522 117.26000000000028
3.523 117.31499999999977
3.524 117.36999999999998
3.525 117.41500000000057
3.526 117.4499999999995
3.527 117.47999999999968
3.528 117.50000000000026
3.529 117.51499999999997
3.53 117.52000000000011
3.531 117.52000000000011
3.532 117.51000000000053
3.533 117.4949999999994
3.534 117.47000000000007
3.535 117.4400000000006
3.536 117.40499999999957
3.537 117.35499999999955
3.538 117.29999999999934
3.539 117.23500000000024
3.54 117.165000000001
3.541 117.09000000000024
3.542 117.00499999999919
3.543 116.90999999999923
3.544 116.81000000000053
3.545 116.70000000000013
3.546 116.57999999999946
3.547 116.45500000000001
3.548 116.32500000000046
3.549 116.18000000000043
3.55 116.0300000000003
3.551 115.875
3.552 115.70999999999943
3.553 115.53499999999994
3.554 115.35000000000018
3.555 115.1650000000004
3.556 114.9650000000002
3.557 114.75499999999971
3.558 114.54499999999923
3.559 114.32499999999983
3.56 114.09000000000003
3.561 113.85000000000005
3.562 113.60499999999996
3.563 113.34999999999955
3.564 113.08500000000026
3.565 112.81000000000067
3.566 112.53499999999971
3.567 112.24999999999984
3.568 111.94500000000079
3.569 111.64000000000034
3.57 111.3349999999999
3.571 111.01499999999902
3.572 110.67999999999911
3.573 110.34500000000058
3.574 110.00000000000037
3.575 109.64499999999988
3.576 109.28500000000064
3.577 108.9149999999997
3.578 108.53499999999987
3.579 108.1499999999999
3.58 107.75499999999964
3.581 107.3500000000005
3.582 106.93999999999981
3.583 106.52000000000021
3.584 106.0950000000005
3.585 105.65999999999909
3.586 105.21500000000017
3.587 104.76000000000096
3.588 104.30000000000021
3.589 103.83499999999934
3.59 103.35999999999956
3.591 102.87500000000087
3.592 102.38000000000052
3.593 101.87499999999987
3.594 101.36999999999922
3.595 100.85499999999969
3.596 100.3249999999997
3.597 99.79499999999975
3.598 99.25500000000088
3.599 98.70000000000017
3.6 98.14499999999948
3.601 97.58500000000004
3.602 97.01000000000015
3.603 96.42499999999998
3.604 95.83499999999967
3.605 95.2400000000006
3.606 94.63499999999986
3.607 94.01999999999883
3.608 93.40000000000043
3.609 92.77500000000049
3.61 92.13500000000013
3.611 91.48999999999963
3.612 90.84000000000036
3.613 90.18000000000082
3.614 89.51499999999973
3.615 88.83499999999961
3.616 88.15499999999949
3.617 87.46500000000046
3.618 86.76499999999976
3.619 86.06499999999906
3.62 85.3500000000007
3.621 84.63000000000082
3.622 83.89999999999925
3.623 83.16499999999894
3.624 82.42499999999986
3.625 81.6750000000005
3.626 80.920000000001
3.627 80.15499999999982
3.628 79.38499999999988
3.629 78.60999999999979
3.63 77.81999999999928
3.631 77.03000000000016
3.632 76.23000000000074
3.633 75.42000000000104
3.634 74.6150000000001
3.635 73.79499999999872
3.636 72.96499999999983
3.637 72.1300000000008
3.638 71.29000000000025
3.639 70.43999999999939
3.64 69.58499999999978
3.641 68.73000000000017
3.642 67.8650000000003
3.643 66.99000000000011
3.644 66.10499999999963
3.645 65.22000000000055
3.646 64.32999999999994
3.647 63.42500000000029
3.648 62.51999999999924
3.649 61.61499999999959
3.65 60.69500000000089
3.651 59.76499999999913
3.652 58.835000000000136
3.653 57.90000000000101
3.654 56.959999999998956
3.655 56.009999999999394
3.656 55.050000000000935
3.657 54.08999999999969
3.658 53.129999999999846
3.659 52.15500000000095
3.66 51.17500000000052
3.661 50.1950000000001
3.662 49.20499999999939
3.663 48.20999999999992
3.664 47.210000000000306
3.665 46.20500000000055
3.666 45.19499999999926
3.667 44.17999999999922
3.668 43.16000000000042
3.669 42.1349999999987
3.67 41.09999999999947
3.671 40.06500000000024
3.672 39.025000000000865
3.673 37.9750000000012
3.674 36.92499999999876
3.675 35.86999999999896
3.676 34.810000000001786
3.677 33.75000000000183
3.678 32.67999999999882
3.679 31.60499999999844
3.68 30.52500000000069
3.681 29.445000000000164
3.682 28.359999999999495
3.683 27.265000000001315
3.684 26.1750000000005
3.685 25.074999999999402
3.686 23.970000000000937
3.687 22.86499999999969
3.688 21.754999999998304
3.689 20.639999999999546
3.69 19.52000000000065
3.691 18.395000000001605
3.692 17.269999999999786
3.693 16.14999999999811
3.694 15.014999999998778
3.695 13.874999999999304
3.696 12.739999999999974
3.697 11.595000000000354
3.698 10.450000000000736
3.699 9.305000000001119
3.7 8.150000000001212
3.701 6.99499999999853
3.702 5.839999999998624
3.703 4.68000000000135
3.704 3.5200000000013
3.705 2.3500000000009624
3.706 1.180000000000625
3.707 0.014999999997655777
3.708 -1.1600000000000499
3.709 -2.3349999999977555
3.71 -3.5100000000010123
3.711 -4.695000000001781
3.712 -5.8749999999996305
3.713 -7.060000000000399
3.714 -8.250000000001311
3.715 -9.434999999999306
3.716 -10.625000000000217
3.717 -11.814999999998355
3.718 -13.009999999999412
3.719 -14.205000000000467
3.72 -15.399999999998748
3.721 -16.599999999999948
3.722 -17.80000000000115
3.723 -18.999999999999574
3.724 -20.200000000000774
3.725 -21.40500000000212
3.726 -22.614999999998055
3.727 -23.81499999999925
3.728 -25.020000000000596
3.729 -26.229999999999308
3.73 -27.435000000000652
3.731 -28.644999999999364
3.732 -29.855000000000853
3.733 -31.06999999999971
3.734 -32.279999999998424
3.735 -33.48500000000254
3.736 -34.69500000000125
3.737 -35.91000000000011
3.738 -37.12499999999896
3.739 -38.33499999999768
3.74 -39.54499999999916
3.741 -40.75500000000065
3.742 -41.97000000000229
3.743 -43.180000000000994
3.744 -44.38999999999971
3.745 -45.59999999999842
3.746 -46.80999999999991
3.747 -48.02500000000154
3.748 -49.23499999999886
3.749 -50.43999999999882
3.75 -51.64500000000017
3.751 -52.85500000000026
3.752 -54.060000000000215
3.753 -55.26500000000018
3.754 -56.470000000000134
3.755 -57.669999999999945
3.756 -58.8749999999999
3.757 -60.07499999999971
3.758 -61.26999999999938
3.759 -62.47000000000058
3.76 -63.67000000000039
3.761 -64.85999999999991
3.762 -66.04999999999944
3.763 -67.2450000000005
3.764 -68.43500000000003
3.765 -69.62499999999955
3.766 -70.80500000000018
3.767 -71.98999999999955
3.768 -73.17500000000032
3.769 -74.3500000000008
3.77 -75.53000000000004
3.771 -76.70499999999913
3.772 -77.87499999999947
3.773 -79.04499999999982
3.774 -80.21500000000015
3.775 -81.38000000000034
3.776 -82.54500000000053
3.777 -83.70500000000058
3.778 -84.8600000000005
3.779 -86.01999999999916
3.78 -87.16999999999892
3.781 -88.32000000000006
3.782 -89.47000000000122
3.783 -90.6100000000007
3.784 -91.74500000000002
3.785 -92.8849999999995
3.786 -94.02499999999897
3.787 -95.15000000000079
3.788 -96.27999999999997
3.789 -97.40499999999902
3.79 -98.52000000000055
3.791 -99.64000000000084
3.792 -100.7549999999996
3.793 -101.86499999999958
3.794 -102.97000000000082
3.795 -104.07000000000055
3.796 -105.16999999999888
3.797 -106.26499999999983
3.798 -107.3500000000005
3.799 -108.43999999999991
3.8 -109.52500000000059
3.801 -110.59499999999944
3.802 -111.66999999999983
3.803 -112.7450000000002
3.804 -113.8099999999989
3.805 -114.86500000000011
3.806 -115.9200000000013
3.807 -116.97499999999972
3.808 -118.01999999999924
3.809 -119.06500000000013
3.81 -120.1049999999995
3.811 -121.13499999999999
3.812 -122.16000000000031
3.813 -123.18500000000066
3.814 -124.20500000000084
3.815 -125.21499999999935
3.816 -126.22499999999926
3.817 -127.2300000000004
3.818 -128.22499999999985
3.819 -129.21999999999935
3.82 -130.21000000000004
3.821 -131.19000000000048
3.822 -132.1700000000009
3.823 -133.13999999999965
3.824 -134.10499999999962
3.825 -135.06999999999962
3.826 -136.02999999999946
3.827 -136.98000000000044
3.828 -137.9199999999997
3.829 -138.86000000000035
3.83 -139.7950000000009
3.831 -140.72499999999988
3.832 -141.64499999999995
3.833 -142.55999999999992
3.834 -143.47499999999985
3.835 -144.3799999999995
3.836 -145.27500000000026
3.837 -146.16500000000087
3.838 -147.0550000000001
3.839 -147.93999999999917
3.84 -148.81499999999937
3.841 -149.68500000000077
3.842 -150.54500000000053
3.843 -151.40000000000015
3.844 -152.25499999999974
3.845 -153.09999999999906
3.846 -153.9349999999995
3.847 -154.76500000000115
3.848 -155.59500000000003
3.849 -156.41500000000002
3.85 -157.22499999999974
3.851 -158.02999999999926
3.852 -158.83000000000007
3.853 -159.62499999999935
3.854 -160.4100000000011
3.855 -161.19000000000133
3.856 -161.96500000000003
3.857 -162.73499999999996
3.858 -163.4949999999996
3.859 -164.24499999999966
3.86 -164.99499999999972
3.861 -165.7349999999995
3.862 -166.4699999999998
3.863 -167.2
3.864 -167.91500000000042
3.865 -168.63000000000017
3.866 -169.33999999999975
3.867 -170.0350000000003
3.868 -170.7300000000002
3.869 -171.4199999999999
3.87 -172.09499999999989
3.871 -172.76499999999973
3.872 -173.43000000000012
3.873 -174.09000000000034
3.874 -174.74379999999968
3.875 -175.38694999999979
3.876 -176.02295000000018
3.877 -176.65290000000027
3.878 -177.27579999999992
3.879 -177.89154999999988
3.88 -178.50025000000005
3.881 -179.1018999999998
3.882 -179.69609999999994
3.883 -180.28319999999974
3.884 -180.86319999999975
3.885 -181.4358000000002
3.886 -182.00130000000024
3.887 -182.55935
3.888 -183.11030000000005
3.889 -183.65420000000034
3.89 -184.1906499999997
3.891 -184.7196499999995
3.892 -185.2411500000005
3.893 -185.75560000000033
3.894 -186.26304999999968
3.895 -186.76279999999997
3.896 -187.25505
3.897 -187.74029999999996
3.898 -188.21810000000002
3.899 -188.68834999999987
3.9 -189.15159999999992
3.901 -189.6074000000001
3.902 -190.05575000000005
3.903 -190.49684999999997
3.904 -190.93059999999994
3.905 -191.3571499999999
3.906 -191.77630000000028
3.907 -192.18790000000013
3.908 -192.5920999999997
3.909 -192.98904999999996
3.91 -193.3787000000003
3.911 -193.76085
3.912 -194.13559999999984
3.913 -194.50305
3.914 -194.86309999999995
3.915 -195.21585000000005
3.916 -195.56120000000007
3.917 -195.89904999999987
3.918 -196.22944999999996
3.919 -196.55255000000008
3.92 -196.86830000000006
3.921 -197.17650000000003
3.922 -197.47729500000003
3.923 -197.770715
3.924 -198.05666499999998
3.925 -198.33518999999998
3.926 -198.60627499999998
3.927 -198.86992499999997
3.928 -199.126125
3.929 -199.37489000000005
3.93 -199.61622
3.931 -199.85009
3.932 -200.07657000000006
3.933 -200.29563999999996
3.934 -200.50724999999997
3.935 -200.7114
3.936 -200.9082
3.937 -201.0976000000001
3.938 -201.27965000000003
3.939 -201.45439999999982
3.94 -201.62164999999993
3.941 -201.78164999999998
3.942 -201.93429999999998
3.943 -202.07959999999997
3.944 -202.21760000000003
3.945 -202.3484500000002
3.946 -202.4719500000001
3.947 -202.58815
3.948 -202.69734999999977
3.949 -202.79905
3.95 -202.89345000000029
3.951 -202.98079999999973
3.952 -203.0610999999998
3.953 -203.1343500000001
3.954 -203.20025000000012
3.955 -203.2589000000001
3.956 -203.31050000000005
3.957 -203.35499999999988
3.958 -203.3923
3.959 -203.42250000000007
3.96 -203.44590000000022
3.961 -203.46229999999994
3.962 -203.47129999999933
3.963 -203.47309999999982
3.964 -203.46790000000047
3.965 -203.45564999999993
3.966 -203.4365999999996
3.967 -203.41050000000013
3.968 -203.3770000000004
3.969 -203.33640000000028
3.97 -203.2891000000002
3.971 -203.2346999999997
3.972 -203.17284999999964
3.973 -203.10435000000032
3.974 -203.02869999999987
3.975 -202.94599999999969
3.976 -202.85655000000025
3.977 -202.75995000000046
3.978 -202.6550000000002
3.979 -202.5449999999998
3.98 -202.42999999999998
3.981 -202.30499999999984
3.982 -202.16999999999942
3.983 -202.03499999999968
3.984 -201.89000000000038
3.985 -201.7350000000001
3.986 -201.5799999999998
3.987 -201.41499999999994
3.988 -201.23999999999972
3.989 -201.06000000000012
3.99 -200.87500000000037
3.991 -200.6800000000003
3.992 -200.48000000000008
3.993 -200.27499999999975
3.994 -200.06499999999926
3.995 -199.84499999999989
3.996 -199.6150000000002
3.997 -199.38500000000053
3.998 -199.14500000000058
3.999 -198.89500000000032
4.0 -198.64500000000007
4.001 -198.38999999999967
4.002 -198.12000000000023
4.003 -197.84499999999926
4.004 -197.56999999999968
4.005 -197.28499999999983
4.006 -196.98999999999967
4.007 -196.69000000000074
4.008 -196.39000000000044
4.009 -196.0749999999997
4.01 -195.75500000000022
4.011 -195.43500000000074
4.012 -195.10499999999956
4.013 -194.76499999999953
4.014 -194.4199999999993
4.015 -194.0750000000005
4.016 -193.71500000000123
4.017 -193.34999999999906
4.018 -192.98499999999967
4.019 -192.60999999999999
4.02 -192.22500000000002
4.021 -191.83499999999992
4.022 -191.43999999999966
4.023 -191.04000000000065
4.024 -190.6350000000001
4.025 -190.2199999999993
4.026 -189.79999999999967
4.027 -189.37499999999997
4.028 -188.93999999999994
4.029 -188.49999999999977
4.03 -188.0599999999996
4.031 -187.6050000000004
4.032 -187.14500000000106
4.033 -186.68500000000031
4.034 -186.2149999999993
4.035 -185.7399999999995
4.036 -185.25500000000085
4.037 -184.7650000000006
4.038 -184.26999999999887
4.039 -183.76999999999975
4.04 -183.2650000000005
4.041 -182.74999999999957
4.042 -182.2299999999999
4.043 -181.7100000000002
4.044 -181.18000000000023
4.045 -180.63499999999982
4.046 -180.09499999999957
4.047 -179.55000000000055
4.048 -178.9899999999997
4.049 -178.43000000000023
4.05 -177.86500000000066
4.051 -177.2899999999994
4.052 -176.70999999999935
4.053 -176.12500000000057
4.054 -175.53500000000025
4.055 -174.9399999999998
4.056 -174.33499999999907
4.057 -173.72499999999957
4.058 -173.11500000000146
4.059 -172.4950000000003
4.06 -171.86499999999882
4.061 -171.23
4.062 -170.59500000000116
4.063 -169.95499999999942
4.064 -169.3
4.065 -168.6450000000006
4.066 -167.98999999999842
4.067 -167.31999999999857
4.068 -166.64000000000124
4.069 -165.96500000000125
4.07 -165.28500000000113
4.071 -164.59000000000057
4.072 -163.88999999999987
4.073 -163.18999999999917
4.074 -162.48499999999834
4.075 -161.76999999999998
4.076 -161.05000000000146
4.077 -160.32500000000005
4.078 -159.5949999999985
4.079 -158.85999999999956
4.08 -158.11500000000035
4.081 -157.36500000000098
4.082 -156.61000000000146
4.083 -155.84999999999906
4.084 -155.08499999999924
4.085 -154.3150000000021
4.086 -153.53999999999922
4.087 -152.759999999999
4.088 -151.97000000000128
4.089 -151.1750000000006
4.09 -150.3749999999998
4.091 -149.56999999999886
4.092 -148.7650000000007
4.093 -147.94499999999934
4.094 -147.12499999999795
4.095 -146.30000000000197
4.096 -145.46500000000017
4.097 -144.62999999999838
4.098 -143.78500000000182
4.099 -142.9349999999996
4.1 -142.08500000000012
4.101 -141.22500000000036
4.102 -140.35499999999757
4.103 -139.4850000000003
4.104 -138.61000000000013
4.105 -137.7299999999998
4.106 -136.84000000000196
4.107 -135.94500000000122
4.108 -135.04999999999768
4.109 -134.14999999999955
4.11 -133.24000000000115
4.111 -132.31999999999965
4.112 -131.40000000000097
4.113 -130.47499999999934
4.114 -129.54500000000036
4.115 -128.61000000000124
4.116 -127.66499999999903
4.117 -126.71499999999946
4.118 -125.7649999999999
4.119 -124.80500000000005
4.12 -123.84000000000006
4.121 -122.86999999999992
4.122 -121.89499999999964
4.123 -120.91999999999936
4.124 -119.93000000000143
4.125 -118.93500000000057
4.126 -117.94499999999985
4.127 -116.94000000000149
4.128 -115.9300000000002
4.129 -114.92499999999906
4.13 -113.90499999999749
4.131 -112.87999999999853
4.132 -111.85500000000236
4.133 -110.8250000000005
4.134 -109.78499999999836
4.135 -108.74000000000161
4.136 -107.69000000000194
4.137 -106.63999999999952
4.138 -105.58499999999971
4.139 -104.51499999999947
4.14 -103.44499999999923
4.141 -102.37499999999899
4.142 -101.29499999999847
4.143 -100.21000000000058
4.144 -99.12499999999991
4.145 -98.03000000000172
4.146 -96.92500000000048
4.147 -95.82499999999938
4.148 -94.72000000000091
4.149 -93.59999999999924
4.15 -92.48000000000035
4.151 -91.3550000000013
4.152 -90.22999999999948
4.153 -89.09499999999737
4.154 -87.95500000000067
4.155 -86.81000000000105
4.156 -85.65999999999852
4.157 -84.51000000000153
4.158 -83.34500000000133
4.159 -82.17999999999836
4.16 -81.01500000000095
4.161 -79.84000000000047
4.162 -78.65999999999984
4.163 -77.47499999999907
4.164 -76.2899999999983
4.165 -75.09500000000003
4.166 -73.8950000000016
4.167 -72.69500000000039
4.168 -71.4849999999989
4.169 -70.27000000000005
4.17 -69.05000000000105
4.171 -67.82999999999927
4.172 -66.60500000000013
4.173 -65.37500000000085
4.174 -64.1349999999985
4.175 -62.89000000000156
4.176 -61.6499999999992
4.177 -60.399999999999345
4.178 -59.14000000000197
4.179 -57.88499999999919
4.18 -56.624999999999034
4.181 -55.355000000001375
4.182 -54.080000000000794
4.183 -52.804999999997435
4.184 -51.52499999999949
4.185 -50.240000000001395
4.186 -48.95000000000038
4.187 -47.65499999999923
4.188 -46.35999999999807
4.189 -45.05999999999955
4.19 -43.75000000000073
4.191 -42.44000000000192
4.192 -41.13000000000034
4.193 -39.80999999999846
4.194 -38.48499999999922
4.195 -37.15499999999983
4.196 -35.82500000000044
4.197 -34.49000000000091
4.198 -33.15500000000138
4.199 -31.809999999998784
4.2 -30.45999999999882
4.201 -29.11500000000178
4.202 -27.76000000000167
4.203 -26.39999999999865
4.204 -25.034999999998252
4.205 -23.670000000000634
4.206 -22.300000000000097
4.207 -20.924999999999415
4.208 -19.545000000001366
4.209 -18.165000000000543
4.21 -16.779999999999575
4.211 -15.390000000001237
4.212 -14.000000000000124
4.213 -12.599999999998722
4.214 -11.205000000000243
4.215 -9.800000000001475
4.216 -8.389999999999787
4.217 -6.984999999998243
4.218 -5.569999999999187
4.219 -4.149999999999987
4.22 -2.735000000000931
4.221 -1.3150000000017315
4.222 0.12000000000067512
4.223 1.5500000000001624
4.224 2.974999999999506
4.225 4.415000000002056
4.226 5.855000000001831
4.227 7.289999999998686
4.228 8.729999999998462
4.229 10.1800000000013
4.23 11.630000000001361
4.231 13.079999999998648
4.232 14.539999999998997
4.233 15.994999999999205
4.234 17.44999999999941
4.235 18.914999999999903
4.236 20.380000000000397
4.237 21.84500000000089
4.238 23.31500000000153
4.239 24.784999999999393
4.24 26.259999999997397
4.241 27.73500000000095
4.242 29.21500000000188
4.243 30.69500000000003
4.244 32.17499999999818
4.245 33.66499999999939
4.246 35.15000000000046
4.247 36.64000000000167
4.248 38.135000000000254
4.249 39.62499999999869
4.25 41.1149999999999
4.251 42.6150000000014
4.252 44.11500000000012
4.253 45.61499999999885
4.254 47.120000000000495
4.255 48.61999999999922
4.256 50.12500000000087
4.257 51.63499999999988
4.258 53.13999999999874
4.259 54.64500000000039
4.26 56.15999999999954
4.261 57.67000000000133
4.262 59.185000000000485
4.263 60.69999999999964
4.264 62.21000000000143
4.265 63.73000000000073
4.266 65.24499999999989
4.267 66.75999999999904
4.268 68.2749999999982
4.269 69.79500000000027
4.27 71.31499999999957
4.271 72.83499999999887
4.272 74.35500000000094
4.273 75.8700000000001
4.274 77.3899999999994
4.275 78.91000000000147
4.276 80.43000000000077
4.277 81.95000000000007
4.278 83.46999999999937
4.279 84.98999999999867
4.28 86.51000000000076
4.281 88.03000000000006
4.282 89.54999999999936
4.283 91.07000000000143
4.284 92.58500000000058
4.285 94.10499999999988
4.286 95.62499999999918
4.287 97.13999999999834
4.288 98.65500000000027
4.289 100.16999999999942
4.29 101.6900000000015
4.291 103.20500000000065
4.292 104.71499999999966
4.293 106.2300000000016
4.294 107.7400000000006
4.295 109.24999999999963
4.296 110.75999999999864
4.297 112.27000000000042
4.298 113.7749999999993
4.299 115.27999999999817
4.3 116.78499999999981
4.301 118.2850000000013
4.302 119.79000000000018
4.303 121.28499999999876
4.304 122.78000000000011
4.305 124.2800000000016
4.306 125.77500000000019
4.307 127.25999999999848
4.308 128.7499999999997
4.309 130.24000000000092
4.31 131.72000000000185
4.311 133.2
4.312 134.68499999999827
4.313 136.15999999999906
4.314 137.6299999999997
4.315 139.10000000000034
4.316 140.57000000000096
4.317 142.03500000000147
4.318 143.49499999999904
4.319 144.9549999999994
4.32 146.40500000000222
4.321 147.8549999999995
4.322 149.30499999999958
4.323 150.7499999999995
4.324 152.18999999999926
4.325 153.6249999999989
4.326 155.0600000000013
4.327 156.4900000000008
4.328 157.91499999999735
4.329 159.33499999999933
4.33 160.75000000000117
4.331 162.16500000000022
4.332 163.57499999999914
4.333 164.98000000000067
4.334 166.38000000000207
4.335 167.77500000000057
4.336 169.1649999999989
4.337 170.54999999999987
4.338 171.93500000000083
4.339 173.3149999999989
4.34 174.68499999999943
4.341 176.05499999999995
4.342 177.41500000000022
4.343 178.77500000000046
4.344 180.13000000000056
4.345 181.4750000000004
4.346 182.81500000000005
4.347 184.14999999999958
4.348 185.48999999999927
4.349 186.81500000000128
4.35 188.13000000000025
4.351 189.44999999999933
4.352 190.7550000000008
4.353 192.0549999999993
4.354 193.35499999999783
4.355 194.64500000000163
4.356 195.92999999999972
4.357 197.2050000000003
4.358 198.4700000000006
4.359 199.7349999999981
4.36 200.995000000001
4.361 202.24500000000089
4.362 203.4900000000006
4.363 204.72500000000005
4.364 205.9499999999992
4.365 207.17499999999833
4.366 208.38999999999993
4.367 209.5950000000013
4.368 210.7949999999997
4.369 211.99000000000078
4.37 213.1749999999988
4.371 214.34499999999912
4.372 215.51500000000084
4.373 216.67999999999964
4.374 217.83500000000095
4.375 218.97500000000042
4.376 220.10999999999976
4.377 221.24500000000046
4.378 222.36499999999936
4.379 223.47499999999937
4.38 224.5800000000006
4.381 225.67500000000015
4.382 226.75999999999945
4.383 227.84
4.384 228.9150000000004
4.385 229.9750000000003
4.386 231.02499999999998
4.387 232.0699999999995
4.388 233.10500000000013
4.389 234.13500000000062
4.39 235.14999999999927
4.391 236.154999999999
4.392 237.16000000000014
4.393 238.15000000000083
4.394 239.12499999999977
4.395 240.0949999999999
4.396 241.06000000000125
4.397 242.00999999999942
4.398 242.9499999999987
4.399 243.88500000000062
4.4 244.81000000000085
4.401 245.71999999999926
4.402 246.62000000000015
4.403 247.5100000000008
4.404 248.3899999999997
4.405 249.2649999999999
4.406 250.12499999999966
4.407 250.97000000000037
4.408 251.80999999999952
4.409 252.64499999999995
4.41 253.46000000000117
4.411 254.25999999999922
4.412 255.06000000000003
4.413 255.84500000000037
4.414 256.61499999999893
4.415 257.3800000000001
4.416 258.13500000000096
4.417 258.86999999999995
4.418 259.59499999999997
4.419 260.32
4.42 261.02499999999947
4.421 261.71499999999986
4.422 262.40000000000015
4.423 263.0750000000001
4.424 263.7349999999997
4.425 264.38000000000017
4.426 265.02000000000055
4.427 265.64499999999975
4.428 266.25499999999994
4.429 266.86
4.43 267.4499999999996
4.431 268.0250000000002
4.432 268.59195000000017
4.433 269.1472
4.434 269.6879499999999
4.435 270.2172499999995
4.436 270.73469999999986
4.437 271.23949999999996
4.438 271.7320000000002
4.439 272.2122
4.44 272.6797000000003
4.441 273.1345500000003
4.442 273.57674999999995
4.443 274.0058999999996
4.444 274.42239999999964
4.445 274.82620000000014
4.446 275.2167999999999
4.447 275.5946000000002
4.448 275.95925000000017
4.449 276.31089999999995
4.45 276.64955000000003
4.451 276.9747999999999
4.452 277.28680000000014
4.453 277.5856999999999
4.454 277.87144999999975
4.455 278.14375000000007
4.456 278.40265000000016
4.457 278.6483000000001
4.458 278.8805499999998
4.459 279.09939999999995
4.46 279.30485000000004
4.461 279.4969999999999
4.462 279.67570000000006
4.463 279.8409000000001
4.464 279.99269999999996
4.465 280.13093
4.466 280.25571999999994
4.467 280.367045
4.468 280.46480395000003
4.469 280.54902
4.47 280.61967604999995
4.471 280.676745
4.472 280.7202
4.473 280.75001000000003
4.474 280.76625
4.475 280.76875
4.476 280.75745
4.477 280.7324
4.478 280.69359999999995
4.479 280.64099999999985
4.48 280.57444999999984
4.481 280.49400000000026
4.482 280.3996000000003
4.483 280.2911999999997
4.484 280.16884999999996
4.485 280.0324999999999
4.486 279.88200000000006
4.487 279.71750000000026
4.488 279.5388999999999
4.489 279.3459499999998
4.49 279.1389499999998
4.491 278.91785000000027
4.492 278.68264999999985
4.493 278.4330500000001
4.494 278.16930000000013
4.495 277.8917499999999
4.496 277.5997000000002
4.497 277.2934999999997
4.498 276.97309999999976
4.499 276.6385500000003
4.5 276.28984999999994
4.501 275.92705000000007
4.502 275.5503999999999
4.503 275.1592499999997
4.504 274.75380000000007
4.505 274.33379999999977
4.506 273.905
4.507 273.4550000000002
4.508 272.99
4.509 272.5199999999997
4.51 272.0350000000003
4.511 271.53000000000037
4.512 271.01
4.513 270.48
4.514 269.9350000000003
4.515 269.38000000000034
4.516 268.80999999999983
4.517 268.2199999999996
4.518 267.6199999999989
4.519 267.0149999999996
4.52 266.38500000000096
4.521 265.7400000000004
4.522 265.0949999999999
4.523 264.42500000000007
4.524 263.73999999999984
4.525 263.0499999999994
4.526 262.3399999999998
4.527 261.6199999999999
4.528 260.8849999999996
4.529 260.1350000000002
4.53 259.37500000000057
4.531 258.6000000000005
4.532 257.80999999999995
4.533 257.0050000000004
4.534 256.19000000000057
4.535 255.36499999999904
4.536 254.5249999999999
4.537 253.6650000000001
4.538 252.7950000000001
4.539 251.91499999999976
4.54 251.019999999999
4.541 250.11000000000058
4.542 249.1850000000004
4.543 248.255
4.544 247.3050000000004
4.545 246.34000000000046
4.546 245.37000000000032
4.547 244.3849999999997
4.548 243.3849999999987
4.549 242.37000000000006
4.55 241.3450000000011
4.551 240.30999999999915
4.552 239.25499999999934
4.553 238.19000000000062
4.554 237.11500000000024
4.555 236.02999999999957
4.556 234.92999999999986
4.557 233.8149999999997
4.558 232.69000000000068
4.559 231.5500000000012
4.56 230.4049999999988
4.561 229.24499999999875
4.562 228.07000000000107
4.563 226.88500000000164
4.564 225.68500000000046
4.565 224.47999999999914
4.566 223.2600000000001
4.567 222.02500000000066
4.568 220.78499999999832
4.569 219.5349999999985
4.57 218.2650000000008
4.571 216.98500000000007
4.572 215.6999999999992
4.573 214.4000000000007
4.574 213.09000000000188
4.575 211.77
4.576 210.43999999999784
4.577 209.09000000000066
4.578 207.73500000000053
4.579 206.37500000000028
4.58 204.99999999999963
4.581 203.6099999999985
4.582 202.21500000000003
4.583 200.8050000000011
4.584 199.38500000000192
4.585 197.9599999999998
4.586 196.52000000000004
4.587 195.06999999999996
4.588 193.60999999999962
4.589 192.139999999999
4.59 190.65999999999806
4.591 189.16999999999962
4.592 187.6700000000009
4.593 186.16000000000187
4.594 184.63999999999982
4.595 183.1149999999976
4.596 181.5750000000005
4.597 180.02500000000032
4.598 178.47000000000003
4.599 176.9050000000022
4.6 175.32999999999853
4.601 173.74500000000015
4.602 172.15500000000162
4.603 170.555
4.604 168.94000000000077
4.605 167.31999999999857
4.606 165.69499999999903
4.607 164.0599999999992
4.608 162.41999999999922
4.609 160.77000000000174
4.61 159.10500000000104
4.611 157.4350000000002
4.612 155.7649999999994
4.613 154.0799999999981
4.614 152.38999999999947
4.615 150.69500000000068
4.616 148.9850000000015
4.617 147.26999999999936
4.618 145.54999999999984
4.619 143.82500000000022
4.62 142.09000000000026
4.621 140.3500000000002
4.622 138.59999999999982
4.623 136.83999999999918
4.624 135.07999999999853
4.625 133.31000000000037
4.626 131.53000000000193
4.627 129.7500000000007
4.628 127.95999999999918
4.629 126.16000000000017
4.63 124.35999999999837
4.631 122.5549999999992
4.632 120.74000000000251
4.633 118.91499999999999
4.634 117.08999999999747
4.635 115.26000000000036
4.636 113.41500000000005
4.637 111.57499999999987
4.638 109.73000000000232
4.639 107.87000000000158
4.64 106.00999999999804
4.641 104.14499999999992
4.642 102.28000000000182
4.643 100.40499999999786
4.644 98.52499999999931
4.645 96.64500000000076
4.646 94.75499999999914
4.647 92.86500000000031
4.648 90.97000000000133
4.649 89.06999999999942
4.65 87.1700000000003
4.651 85.26500000000104
4.652 83.3499999999987
4.653 81.43499999999915
4.654 79.51999999999958
4.655 77.5999999999999
4.656 75.68000000000019
4.657 73.7500000000002
4.658 71.82000000000022
4.659 69.89000000000023
4.66 67.94999999999996
4.661 66.01499999999983
4.662 64.07499999999955
4.663 62.12999999999913
4.664 60.19000000000163
4.665 58.24000000000107
4.666 56.285000000000366
4.667 54.3349999999998
4.668 52.38499999999924
4.669 50.42500000000116
4.67 48.465000000000316
4.671 46.50499999999946
4.672 44.544999999998616
4.673 42.58500000000054
4.674 40.6149999999994
4.675 38.64999999999841
4.676 36.68500000000019
4.677 34.71500000000183
4.678 32.74500000000069
4.679 30.77499999999955
4.68 28.80000000000105
4.681 26.82999999999991
4.682 24.85999999999877
4.683 22.885000000000268
4.684 20.91000000000176
4.685 18.93500000000048
4.686 16.964999999999343
4.687 14.98999999999806
4.688 13.014999999999555
4.689 11.045000000001192
4.69 9.069999999999911
4.691 7.099999999998774
4.692 5.130000000000412
4.693 3.1550000000019063
4.694 1.1850000000007688
4.695 -0.780000000000225
4.696 -2.7450000000012187
4.697 -4.710000000002212
4.698 -6.675000000000431
4.699 -8.639999999998649
4.7 -10.599999999999499
4.701 -12.555000000000206
4.702 -14.515000000001056
4.703 -16.469999999998986
4.704 -18.419999999999547
4.705 -20.37000000000011
4.706 -22.31500000000053
4.707 -24.26500000000109
4.708 -26.209999999998736
4.709 -28.144999999998866
4.71 -30.079999999998996
4.711 -32.02000000000205
4.712 -33.950000000002035
4.713 -35.874999999999105
4.714 -37.80499999999909
4.715 -39.724999999998786
4.716 -41.64000000000112
4.717 -43.56000000000082
4.718 -45.47000000000023
4.719 -47.37999999999965
4.72 -49.28499999999892
4.721 -51.18000000000067
4.722 -53.07999999999979
4.723 -54.969999999998635
4.724 -56.86000000000024
4.725 -58.74500000000171
4.726 -60.62500000000026
4.727 -62.50499999999881
4.728 -64.3699999999997
4.729 -66.2350000000006
4.73 -68.09999999999872
4.731 -69.95999999999947
4.732 -71.81500000000007
4.733 -73.6600000000004
4.734 -75.49500000000042
4.735 -77.3350000000006
4.736 -79.17000000000063
4.737 -80.99000000000022
4.738 -82.80999999999983
4.739 -84.62499999999929
4.74 -86.43500000000137
4.741 -88.24000000000053
4.742 -90.03499999999943
4.743 -91.82499999999816
4.744 -93.60499999999938
4.745 -95.38000000000046
4.746 -97.15499999999876
4.747 -98.91999999999956
4.748 -100.68000000000022
4.749 -102.43000000000058
4.75 -104.17000000000066
4.751 -105.90500000000058
4.752 -107.63500000000037
4.753 -109.36500000000015
4.754 -111.07999999999952
4.755 -112.78500000000136
4.756 -114.48500000000028
4.757 -116.17999999999907
4.758 -117.87000000000047
4.759 -119.54499999999868
4.76 -121.21999999999966
4.761 -122.88500000000036
4.762 -124.53500000000062
4.763 -126.18500000000088
4.764 -127.82500000000086
4.765 -129.45500000000055
4.766 -131.0799999999973
4.767 -132.69499999999934
4.768 -134.3000000000011
4.769 -135.89999999999992
4.77 -137.49000000000123
4.771 -139.06999999999948
4.772 -140.64500000000035
4.773 -142.21000000000095
4.774 -143.75999999999834
4.775 -145.30499999999836
4.776 -146.85000000000116
4.777 -148.3750000000006
4.778 -149.8949999999999
4.779 -151.40500000000168
4.78 -152.90000000000026
4.781 -154.3899999999987
4.782 -155.8699999999996
4.783 -157.34000000000026
4.784 -158.8000000000006
4.785 -160.25500000000082
4.786 -161.6949999999978
4.787 -163.11999999999992
4.788 -164.5400000000019
4.789 -165.9549999999982
4.79 -167.3549999999996
4.791 -168.74000000000055
4.792 -170.11499999999847
4.793 -171.48500000000178
4.794 -172.84500000000202
4.795 -174.1949999999992
4.796 -175.52999999999875
4.797 -176.85000000000062
4.798 -178.16999999999973
4.799 -179.47499999999837
4.8 -180.7649999999994
4.801 -182.05000000000027
4.802 -183.32500000000084
4.803 -184.585000000001
4.804 -185.83000000000072
4.805 -187.07000000000028
4.806 -188.29999999999959
4.807 -189.5199999999986
4.808 -190.7249999999999
4.809 -191.91500000000084
4.81 -193.09999999999883
4.811 -194.2749999999993
4.812 -195.430000000002
4.813 -196.579999999999
4.814 -197.71999999999846
4.815 -198.84000000000012
4.816 -199.95500000000166
4.817 -201.06000000000012
4.818 -202.14999999999813
4.819 -203.22500000000133
4.82 -204.29500000000155
4.821 -205.3499999999986
4.822 -206.38500000000056
4.823 -207.41000000000233
4.824 -208.42999999999833
4.825 -209.43499999999946
4.826 -210.42500000000018
4.827 -211.40499999999784
4.828 -212.36500000000044
4.829 -213.32000000000156
4.83 -214.26499999999956
4.831 -215.18999999999983
4.832 -216.10499999999976
4.833 -217.00499999999926
4.834 -217.8949999999999
4.835 -218.7700000000001
4.836 -219.6300000000012
4.837 -220.48000000000067
4.838 -221.3149999999997
4.839 -222.13999999999982
4.84 -222.94999999999953
4.841 -223.74500000000018
4.842 -224.53000000000057
4.843 -225.30499999999924
4.844 -226.06000000000014
4.845 -226.8000000000006
4.846 -227.53499999999954
4.847 -228.25000000000068
4.848 -228.9550000000001
4.849 -229.6499999999993
4.85 -230.32499999999928
4.851 -230.99000000000035
4.852 -231.640000000001
4.853 -232.28
4.854 -232.90499999999992
4.855 -233.51499999999942
4.856 -234.11500000000004
4.857 -234.69500000000005
4.858 -235.2649999999998
4.859 -235.83000000000075
4.86 -236.37499999999977
4.861 -236.89999999999964
4.862 -237.41500000000056
4.863 -237.9199999999998
4.864 -238.41000000000003
4.865 -238.8849999999998
4.866 -239.34499999999912
4.867 -239.7949999999996
4.868 -240.2299999999996
4.869 -240.64500000000044
4.87 -241.05000000000098
4.871 -241.44499999999988
4.872 -241.8249999999997
4.873 -242.19000000000045
4.874 -242.5399999999994
4.875 -242.87499999999932
4.876 -243.19500000000022
4.877 -243.50000000000068
4.878 -243.79500000000084
4.879 -244.07500000000053
4.88 -244.3349999999997
4.881 -244.58499999999992
4.882 -244.8249999999999
4.883 -245.04999999999941
4.884 -245.25499999999977
4.885 -245.44999999999982
4.886 -245.63000000000014
4.887 -245.7899999999999
4.888 -245.94500000000016
4.889 -246.0800000000006
4.89 -246.20500000000004
4.891 -246.3149999999997
4.892 -246.40369999999953
4.893 -246.48535000000024
4.894 -246.55275000000017
4.895 -246.60494999999977
4.896 -246.64289999999994
4.897 -246.66669999999988
4.898 -246.6768000000001
4.899 -246.67275000000015
4.9 -246.65484999999987
4.901 -246.62314999999987
4.902 -246.5773500000004
4.903 -246.51735000000005
4.904 -246.44360000000006
4.905 -246.35569999999979
4.906 -246.25394999999992
4.907 -246.13850000000036
4.908 -246.0086999999996
4.909 -245.8650499999996
4.91 -245.70744999999997
4.911 -245.53575000000018
4.912 -245.35005000000007
4.913 -245.15035000000003
4.914 -244.93675000000005
4.915 -244.70909999999986
4.916 -244.4673000000001
4.917 -244.21160000000012
4.918 -243.94189999999983
4.919 -243.65819999999997
4.92 -243.36045000000004
4.921 -243.04865000000007
4.922 -242.7229500000001
4.923 -242.38330000000002
4.924 -242.02970000000002
4.925 -241.66219999999984
4.926 -241.28079999999989
4.927 -240.8856000000001
4.928 -240.47665000000003
4.929 -240.05388999999994
4.93 -239.61745
4.931 -239.16736500000005
4.932 -238.70367
4.933 -238.22641149999998
4.934 -237.73564
4.935 -237.23140850000001
4.936 -236.71378
4.937 -236.18282499999998
4.938 -235.63850999999997
4.939 -235.08100000000002
4.94 -234.5103499999999
4.941 -233.92655000000008
4.942 -233.32965
4.943 -232.71965
4.944 -232.09665000000004
4.945 -231.46065
4.946 -230.81175
4.947 -230.1499499999998
4.948 -229.47525000000022
4.949 -228.7879500000003
4.95 -228.0878
4.951 -227.37474999999995
4.952 -226.6489
4.953 -225.9103499999998
4.954 -225.1591499999997
4.955 -224.3953
4.956 -223.61875000000003
4.957 -222.82955000000015
4.958 -222.02785000000023
4.959 -221.21369999999993
4.96 -220.38705
4.961 -219.54754999999983
4.962 -218.69579999999956
4.963 -217.8319000000005
4.964 -216.95530000000045
4.965 -216.06644999999992
4.966 -215.1657000000001
4.967 -214.2525999999999
4.968 -213.32724999999982
4.969 -212.38999999999982
4.97 -211.44079999999983
4.971 -210.47964999999985
4.972 -209.5069499999998
4.973 -208.52235000000036
4.974 -207.5258500000003
4.975 -206.51819999999987
4.976 -205.49895
4.977 -204.46814999999992
4.978 -203.42760000000015
4.979 -202.37260000000035
4.98 -201.30499999999952
4.981 -200.22999999999988
4.982 -199.14500000000058
4.983 -198.0499999999996
4.984 -196.9399999999996
4.985 -195.82000000000002
4.986 -194.69500000000028
4.987 -193.55500000000012
4.988 -192.3999999999995
4.989 -191.24000000000018
4.99 -190.06500000000037
4.991 -188.88499999999974
4.992 -187.69500000000022
4.993 -186.49000000000026
4.994 -185.28000000000014
4.995 -184.05499999999964
4.996 -182.82499999999894
4.997 -181.58000000000064
4.998 -180.3250000000006
4.999 -179.0649999999991
5.0 -177.79500000000004
5.001 -176.5150000000007
5.002 -175.21999999999954
5.003 -173.91999999999962
5.004 -172.6100000000008
5.005 -171.29000000000033
5.006 -169.95999999999955
5.007 -168.6199999999999
5.008 -167.26999999999992
5.009 -165.90999999999966
5.01 -164.54999999999941
5.011 -163.17500000000013
5.012 -161.79000000000053
5.013 -160.39500000000066
5.014 -158.99000000000052
5.015 -157.58499999999898
5.016 -156.16499999999976
5.017 -154.7350000000003
5.018 -153.3049999999994
5.019 -151.8600000000009
5.02 -150.40500000000068
5.021 -148.94499999999894
5.022 -147.47499999999968
5.023 -146.00500000000042
5.024 -144.5249999999995
5.025 -143.02999999999955
5.026 -141.53000000000083
5.027 -140.02500000000055
5.028 -138.51500000000016
5.029 -136.99499999999946
5.03 -135.47000000000003
5.031 -133.94000000000042
5.032 -132.39499999999904
5.033 -130.8500000000004
5.034 -129.30000000000024
5.035 -127.73499999999964
5.036 -126.17000000000044
5.037 -124.60499999999985
5.038 -123.0250000000002
5.039 -121.44000000000044
5.04 -119.84999999999913
5.041 -118.25499999999904
5.042 -116.65500000000021
5.043 -115.04999999999987
5.044 -113.44000000000077
5.045 -111.81999999999996
5.046 -110.19499999999904
5.047 -108.56500000000074
5.048 -106.93500000000104
5.049 -105.29499999999969
5.05 -103.64999999999958
5.051 -102.00500000000083
5.052 -100.35000000000042
5.053 -98.69500000000004
5.054 -97.02999999999933
5.055 -95.35999999999989
5.056 -93.69500000000059
5.057 -92.0199999999996
5.058 -90.33499999999972
5.059 -88.64999999999984
5.06 -86.96499999999996
5.061 -85.2699999999998
5.062 -83.57499999999962
5.063 -81.8750000000007
5.064 -80.17000000000024
5.065 -78.46499999999979
5.066 -76.75499999999919
5.067 -75.04499999999997
5.068 -73.33000000000062
5.069 -71.60999999999973
5.07 -69.88500000000009
5.071 -68.16000000000044
5.072 -66.4349999999994
5.073 -64.70999999999977
5.074 -62.97999999999998
5.075 -61.2399999999999
5.076 -59.504999999999974
5.077 -57.77500000000019
5.078 -56.03500000000011
5.079 -54.29500000000004
5.08 -52.554999999999964
5.081 -50.80999999999975
5.082 -49.065000000000914
5.083 -47.319999999999304
5.084 -45.574999999999086
5.085 -43.830000000000254
5.086 -42.085000000000036
5.087 -40.33500000000107
5.088 -38.585000000000704
5.089 -36.839999999999094
5.09 -35.090000000000124
5.091 -33.33999999999976
5.092 -31.59499999999954
5.093 -29.845000000000567
5.094 -28.100000000000346
5.095 -26.349999999999984
5.096 -24.59999999999962
5.097 -22.854999999999404
5.098 -21.11000000000057
5.099 -19.365000000000354
5.1 -17.620000000000136
5.101 -15.874999999999917
5.102 -14.129999999999699
5.103 -12.389999999999624
5.104 -10.64999999999955
5.105 -8.910000000000862
5.106 -7.170000000000787
5.107 -5.434999999999468
5.108 -3.7049999999996808
5.109 -1.9699999999997497
5.11 -0.23999999999996247
5.111 1.484999999999681
5.112 3.215000000000856
5.113 4.939999999999111
5.114 6.659999999999999
5.115 8.375000000000743
5.116 10.08999999999871
5.117 11.804999999999454
5.118 13.515000000000054
5.119 15.22000000000051
5.12 16.920000000000822
5.121 18.61999999999975
5.122 20.314999999999916
5.123 22.004999999999942
5.124 23.694999999999965
5.125 25.379999999999846
5.126 27.059999999999583
5.127 28.735000000000564
5.128 30.405000000000015
5.129 32.06999999999932
5.13 33.72999999999987
5.131 35.39000000000042
5.132 37.04000000000068
5.133 38.68499999999941
5.134 40.32999999999953
5.135 41.970000000000894
5.136 43.600000000000584
5.137 45.22500000000013
5.138 46.84499999999952
5.139 48.46000000000017
5.14 50.07000000000067
5.141 51.674999999999635
5.142 53.27499999999985
5.143 54.864999999999775
5.144 56.449999999999555
5.145 58.030000000000584
5.146 59.605000000000075
5.147 61.16999999999928
5.148 62.729999999999734
5.149 64.28500000000004
5.15 65.83000000000006
5.151 67.36999999999993
5.152 68.90499999999966
5.153 70.43000000000049
5.154 71.95000000000118
5.155 73.46000000000019
5.156 74.95999999999891
5.157 76.45999999999903
5.158 77.95000000000024
5.159 79.43000000000117
5.16 80.90000000000042
5.161 82.36499999999953
5.162 83.81999999999972
5.163 85.26499999999965
5.164 86.70999999999957
5.165 88.14000000000044
5.166 89.56000000000103
5.167 90.96999999999994
5.168 92.3750000000001
5.169 93.7750000000001
5.17 95.15999999999968
5.171 96.53500000000037
5.172 97.89999999999938
5.173 99.25499999999948
5.174 100.60500000000083
5.175 101.9450000000005
5.176 103.27499999999989
5.177 104.59499999999899
5.178 105.90499999999918
5.179 107.20500000000048
5.18 108.48999999999998
5.181 109.7699999999993
5.182 111.04499999999989
5.183 112.29999999999988
5.184 113.54500000000101
5.185 114.79000000000073
5.186 116.01499999999987
5.187 117.2300000000001
5.188 118.44000000000021
5.189 119.63499999999986
5.19 120.81999999999925
5.191 121.99499999999975
5.192 123.15999999999994
5.193 124.3099999999997
5.194 125.45000000000056
5.195 126.58000000000114
5.196 127.70000000000003
5.197 128.81000000000003
5.198 129.89999999999947
5.199 130.98499999999873
5.2 132.0600000000005
5.201 133.12000000000046
5.202 134.17000000000013
5.203 135.20500000000072
5.204 136.22499999999954
5.205 137.23999999999958
5.206 138.24499999999932
5.207 139.2299999999999
5.208 140.20500000000018
5.209 141.1700000000002
5.21 142.1249999999999
5.211 143.059999999999
5.212 143.98000000000047
5.213 144.89500000000044
5.214 145.8000000000001
5.215 146.68500000000054
5.216 147.5550000000006
5.217 148.41500000000033
5.218 149.25999999999965
5.219 150.09999999999883
5.22 150.92000000000021
5.221 151.72499999999977
5.222 152.51999999999904
5.223 153.30000000000067
5.224 154.0700000000006
5.225 154.8250000000001
5.226 155.56499999999917
5.227 156.2900000000006
5.228 157.00500000000034
5.229 157.70499999999964
5.23 158.38499999999976
5.231 159.05999999999975
5.232 159.72000000000068
5.233 160.3649999999998
5.234 161.00000000000003
5.235 161.61499999999967
5.236 162.21499999999958
5.237 162.80500000000058
5.238 163.3849999999999
5.239 163.94500000000005
5.24 164.49000000000046
5.241 165.0249999999999
5.242 165.5449999999996
5.243 166.05000000000024
5.244 166.54500000000058
5.245 167.0249999999998
5.246 167.48499999999987
5.247 167.93000000000015
5.248 168.3699999999996
5.249 168.7899999999999
5.25 169.19500000000045
5.251 169.5868499999996
5.252 169.96129999999957
5.253 170.32695
5.254 170.67529999999985
5.255 171.0091000000004
5.256 171.32870000000008
5.257 171.6334
5.258 171.92325000000008
5.259 172.19859999999946
5.26 172.4593500000003
5.261 172.70520000000067
5.262 172.93614999999986
5.263 173.1525999999997
5.264 173.35414999999978
5.265 173.54080000000008
5.266 173.7129000000004
5.267 173.87009999999952
5.268 174.01280000000006
5.269 174.1405500000001
5.27 174.2533999999997
5.271 174.35179999999994
5.272 174.43524999999974
5.273 174.50410000000028
5.274 174.5585500000004
5.275 174.59824999999998
5.276 174.62315000000007
5.277 174.63339999999988
5.278 174.62929999999994
5.279 174.6107
5.28 174.57734999999988
5.281 174.5294500000001
5.282 174.4672499999999
5.283 174.39055000000002
5.284 174.29930000000016
5.285 174.19379999999984
5.286 174.07405000000006
5.287 173.9398000000003
5.288 173.79109999999983
5.289 173.6281499999999
5.29 173.45085000000026
5.291 173.25919999999996
5.292 173.05329999999975
5.293 172.83319999999992
5.294 172.59875000000014
5.295 172.35015
5.296 172.08749999999984
5.297 171.81050000000008
5.298 171.51935
5.299 171.2140499999999
5.3 170.8946000000001
5.301 170.56115000000008
5.302 170.21359999999999
5.303 169.85198499999998
5.304 169.47638499999996
5.305 169.08684999999997
5.306 168.68335999999996
5.307 168.265975
5.308 167.83478350000001
5.309 167.3898175
5.31 166.9311265
5.311 166.45876250000003
5.312 165.97280000000003
5.313 165.47329999999997
5.314 164.960305
5.315 164.43385999999998
5.316 163.89409
5.317 163.34110000000004
5.318 162.77495000000002
5.319 162.19559999999998
5.32 161.6032
5.321 160.99779999999996
5.322 160.37959999999993
5.323 159.74855000000005
5.324 159.10469999999998
5.325 158.44824999999994
5.326 157.77910000000003
5.327 157.0974499999999
5.328 156.40334999999993
5.329 155.69685
5.33 154.97800000000007
5.331 154.24695000000008
5.332 153.5036
5.333 152.7480500000001
5.334 151.98044999999993
5.335 151.20079999999987
5.336 150.4091500000002
5.337 149.6055999999999
5.338 148.79034999999985
5.339 147.96330000000012
5.34 147.1245499999999
5.341 146.2742999999999
5.342 145.41245000000006
5.343 144.53900000000013
5.344 143.65409999999994
5.345 142.75800000000012
5.346 141.85064999999997
5.347 140.93219999999974
5.348 140.00275000000013
5.349 139.06230000000005
5.35 138.11119999999968
5.351 137.14915000000022
5.352 136.1765000000001
5.353 135.1933999999999
5.354 134.19949999999986
5.355 133.19549999999958
5.356 132.1815000000004
5.357 131.15740000000028
5.358 130.1232499999999
5.359 129.07909999999993
5.36 128.02520000000027
5.361 126.9619999999999
5.362 125.8890999999998
5.363 124.80649999999996
5.364 123.71504999999992
5.365 122.61424999999993
5.366 121.5044499999998
5.367 120.38570000000026
5.368 119.2581000000005
5.369 118.12189999999971
5.37 116.97669999999951
5.371 115.82335000000012
5.372 114.66185000000017
5.373 113.4917499999999
5.374 112.31339999999979
5.375 111.12690000000049
5.376 109.93255000000049
5.377 108.73039999999972
5.378 107.52009999999979
5.379 106.30230000000032
5.38 105.07719999999985
5.381 103.84634999999962
5.382 102.60500000000006
5.383 101.35500000000019
5.384 100.1000000000002
5.385 98.84000000000003
5.386 97.57499999999975
5.387 96.2949999999997
5.388 95.01500000000037
5.389 93.7300000000002
5.39 92.4299999999996
5.391 91.12999999999968
5.392 89.82000000000018
5.393 88.50500000000052
5.394 87.19000000000018
5.395 85.86499999999955
5.396 84.53000000000002
5.397 83.19000000000034
5.398 81.84999999999998
5.399 80.50500000000017
5.4 79.15000000000005
5.401 77.79499999999994
5.402 76.42999999999955
5.403 75.0599999999997
5.404 73.68999999999987
5.405 72.31499999999987
5.406 70.93500000000044
5.407 69.54500000000003
5.408 68.1549999999996
5.409 66.76000000000043
5.41 65.36500000000056
5.411 63.964999999999165
5.412 62.55500000000025
5.413 61.15000000000009
5.414 59.739999999999796
5.415 58.325000000000735
5.416 56.90500000000015
5.417 55.47999999999942
5.418 54.05999999999883
5.419 52.63500000000087
5.42 51.205
5.421 49.774999999999125
5.422 48.340000000000884
5.423 46.904999999999866
5.424 45.46500000000009
5.425 44.02500000000031
5.426 42.58499999999915
5.427 41.14000000000062
5.428 39.70000000000085
5.429 38.25499999999954
5.43 36.804999999999474
5.431 35.354999999999414
5.432 33.90500000000074
5.433 32.45500000000068
5.434 31.004999999999228
5.435 29.555000000000554
5.436 28.10500000000049
5.437 26.649999999998897
5.438 25.19500000000008
5.439 23.745000000000015
5.44 22.294999999999952
5.441 20.844999999999892
5.442 19.389999999999684
5.443 17.935000000000866
5.444 16.484999999999417
5.445 15.039999999999498
5.446 13.590000000000824
5.447 12.14000000000076
5.448 10.694999999999455
5.449 9.244999999999393
5.45 7.800000000000862
5.451 6.359999999999699
5.452 4.914999999999781
5.453 3.475000000000006
5.454 2.040000000000375
5.455 0.6000000000006
5.456 -0.8350000000004187
5.457 -2.264999999999906
5.458 -3.695000000000781
5.459 -5.1200000000001245
5.46 -6.544999999999468
5.461 -7.965000000000055
5.462 -9.385000000000643
5.463 -10.804999999999843
5.464 -12.214999999998755
5.465 -13.6200000000003
5.466 -15.025000000000455
5.467 -16.435000000000755
5.468 -17.830000000000624
5.469 -19.224999999999103
5.47 -20.619999999998974
5.471 -21.999999999999797
5.472 -23.38000000000062
5.473 -24.765000000000203
5.474 -26.139999999999496
5.475 -27.50499999999989
5.476 -28.870000000000285
5.477 -30.230000000000533
5.478 -31.58500000000064
5.479 -32.934999999999214
5.48 -34.279999999999035
5.481 -35.6200000000001
5.482 -36.95999999999977
5.483 -38.2850000000004
5.484 -39.60500000000089
5.485 -40.930000000000135
5.486 -42.240000000000336
5.487 -43.545000000000385
5.488 -44.849999999999056
5.489 -46.14000000000007
5.49 -47.425000000000935
5.491 -48.71499999999918
5.492 -49.98999999999975
5.493 -51.25500000000005
5.494 -52.520000000000344
5.495 -53.77500000000035
5.496 -55.024999999998826
5.497 -56.26499999999979
5.498 -57.500000000000604
5.499 -58.72999999999989
5.5 -59.95000000000028
5.501 -61.165000000000525
5.502 -62.369999999999784
5.503 -63.569999999999595
5.504 -64.75999999999982
5.505 -65.94000000000044
5.506 -67.11500000000022
5.507 -68.27999999999973
5.508 -69.43999999999978
5.509 -70.59000000000023
5.51 -71.7299999999997
5.511 -72.86499999999974
5.512 -73.99500000000032
5.513 -75.10999999999976
5.514 -76.21500000000032
5.515 -77.31500000000003
5.516 -78.40499999999945
5.517 -79.49000000000012
5.518 -80.56000000000036
5.519 -81.6200000000003
5.52 -82.67500000000011
5.521 -83.72499999999977
5.522 -84.75999999999969
5.523 -85.78500000000003
5.524 -86.8050000000002
5.525 -87.80999999999996
5.526 -88.80500000000013
5.527 -89.79500000000014
5.528 -90.77499999999988
5.529 -91.74500000000002
5.53 -92.70499999999987
5.531 -93.64999999999998
5.532 -94.58999999999995
5.533 -95.52190000000002
5.534 -96.43969999999987
5.535 -97.34704999999968
5.536 -98.24480000000038
5.537 -99.13220000000028
5.538 -100.00915000000012
5.539 -100.87564999999992
5.54 -101.73134999999986
5.541 -102.5759000000001
5.542 -103.40959999999981
5.543 -104.23249999999966
5.544 -105.04424999999983
5.545 -105.84515000000016
5.546 -106.63495000000009
5.547 -107.41319999999985
5.548 -108.1805499999998
5.549 -108.93680000000003
5.55 -109.6815000000001
5.551 -110.41460000000004
5.552 -111.13620000000046
5.553 -111.84664999999983
5.554 -112.54549999999975
5.555 -113.23280000000018
5.556 -113.90854999999978
5.557 -114.57279999999986
5.558 -115.2251
5.559 -115.8658
5.56 -116.49505000000046
5.561 -117.11195000000049
5.562 -117.71729999999967
5.563 -118.31115000000003
5.564 -118.89304999999975
5.565 -119.46294999999954
5.566 -120.02065000000019
5.567 -120.56645000000019
5.568 -121.10040000000015
5.569 -121.62214999999996
5.57 -122.1317999999999
5.571 -122.62929999999999
5.572 -123.11449999999995
5.573 -123.5874500000001
5.574 -124.04810000000015
5.575 -124.49639999999977
5.576 -124.93225000000004
5.577 -125.35580000000017
5.578 -125.76689999999995
5.579 -126.16555000000001
5.58 -126.55165000000011
5.581 -126.9250999999999
5.582 -127.2861
5.583 -127.63439999999986
5.584 -127.97004999999979
5.585 -128.29325000000003
5.586 -128.60375
5.587 -128.90135000000018
5.588 -129.18635000000006
5.589 -129.45869999999996
5.59 -129.71835000000002
5.591 -129.96530000000013
5.592 -130.19964999999993
5.593 -130.42129999999986
5.594 -130.63015000000007
5.595 -130.82644999999997
5.596 -131.01
5.597 -131.18074999999996
5.598 -131.33894999999995
5.599 -131.48450000000003
5.6 -131.61744999999996
5.601 -131.7378000000001
5.602 -131.84550000000013
5.603 -131.94049999999993
5.604 -132.0228999999999
5.605 -132.09275
5.606 -132.14990000000003
5.607 -132.19445
5.608 -132.226485
5.609 -132.245915
5.61 -132.25269499999996
5.611 -132.24685
5.612 -132.22841
5.613 -132.19737499999997
5.614 -132.153715
5.615 -132.09744385000002
5.616 -132.02855499999998
5.617 -131.94703614999997
5.618 -131.85289999999995
5.619 -131.74615
5.62 -131.62677500000004
5.621 -131.49480499999999
5.622 -131.35027000000002
5.623 -131.193175
5.624 -131.02354499999998
5.625 -130.84134999999992
5.626 -130.64669999999995
5.627 -130.43965
5.628 -130.22005000000004
5.629 -129.98795
5.63 -129.74354999999994
5.631 -129.48690000000005
5.632 -129.2178500000001
5.633 -128.93639999999996
5.634 -128.64274999999995
5.635 -128.33689999999996
5.636 -128.01884999999996
5.637 -127.68870000000008
5.638 -127.34655000000011
5.639 -126.99235000000006
5.64 -126.62625000000003
5.641 -126.24815000000007
5.642 -125.85799999999988
5.643 -125.4562499999997
5.644 -125.0427000000002
5.645 -124.61724999999998
5.646 -124.18014999999968
5.647 -123.7314500000003
5.648 -123.27115000000006
5.649 -122.7995499999999
5.65 -122.31640000000024
5.651 -121.82165000000009
5.652 -121.31574999999992
5.653 -120.79849999999983
5.654 -120.26984999999983
5.655 -119.73005000000016
5.656 -119.17915000000008
5.657 -118.61700000000002
5.658 -118.0437999999999
5.659 -117.45969999999994
5.66 -116.8644
5.661 -116.25829999999983
5.662 -115.64140000000013
5.663 -115.01350000000001
5.664 -114.3748
5.665 -113.72545000000005
5.666 -113.06534999999987
5.667 -112.39465000000004
5.668 -111.71365000000044
5.669 -111.0218000000003
5.67 -110.31959999999938
5.671 -109.60699999999977
5.672 -108.88390000000012
5.673 -108.1507500000002
5.674 -107.40720000000023
5.675 -106.6536
5.676 -105.88990000000021
5.677 -105.11574999999966
5.678 -104.33200000000002
5.679 -103.53849999999997
5.68 -102.73489999999967
5.681 -101.92134999999978
5.682 -101.09805000000014
5.683 -100.26540000000055
5.684 -99.42354999999958
5.685 -98.57194999999957
5.686 -97.71065000000051
5.687 -96.8403999999999
5.688 -95.96085000000004
5.689 -95.07205000000019
5.69 -94.17419999999954
5.691 -93.26745000000011
5.692 -92.35185000000048
5.693 -91.42720000000007
5.694 -90.49399999999999
5.695 -89.55225000000024
5.696 -88.60189999999947
5.697 -87.64339999999955
5.698 -86.67634999999993
5.699 -85.7010499999998
5.7 -84.71755000000053
5.701 -83.72589999999998
5.702 -82.72640000000011
5.703 -81.71910000000018
5.704 -80.70274999999945
5.705 -79.68095000000022
5.706 -78.65000000000025
5.707 -77.61499999999963
5.708 -76.5700000000001
5.709 -75.51000000000016
5.71 -74.4500000000002
5.711 -73.39000000000026
5.712 -72.31499999999987
5.713 -71.2299999999999
5.714 -70.13999999999979
5.715 -69.04500000000021
5.716 -67.94499999999981
5.717 -66.82999999999967
5.718 -65.71500000000022
5.719 -64.59499999999993
5.72 -63.465000000000046
5.721 -62.33000000000002
5.722 -61.189999999999856
5.723 -60.04000000000009
5.724 -58.88500000000019
5.725 -57.725000000000136
5.726 -56.5549999999998
5.727 -55.38500000000015
5.728 -54.21000000000037
5.729 -53.0249999999996
5.73 -51.834999999999376
5.731 -50.640000000000406
5.732 -49.440000000000595
5.733 -48.23499999999994
5.734 -47.02499999999984
5.735 -45.809999999999604
5.736 -44.589999999999904
5.737 -43.36500000000007
5.738 -42.13500000000009
5.739 -40.90500000000011
5.74 -39.664999999999836
5.741 -38.42000000000012
5.742 -37.174999999999706
5.743 -35.9199999999997
5.744 -34.66500000000039
5.745 -33.41000000000038
5.746 -32.15000000000023
5.747 -30.879999999999797
5.748 -29.610000000000053
5.749 -28.34000000000031
5.75 -27.059999999999583
5.751 -25.780000000000246
5.752 -24.499999999999524
5.753 -23.209999999999898
5.754 -21.92000000000027
5.755 -20.634999999999405
5.756 -19.33500000000088
5.757 -18.034999999999577
5.758 -16.73999999999981
5.759 -15.439999999999898
5.76 -14.129999999999699
5.761 -12.820000000000887
5.762 -11.514999999999443
5.763 -10.199999999999099
5.764 -8.885000000000144
5.765 -7.570000000001187
5.766 -6.2500000000007
5.767 -4.934999999998968
5.768 -3.6149999999998683
5.769 -2.285000000000481
5.77 -0.9599999999998499
5.771 0.3600000000006376
5.772 1.6900000000000248
5.773 3.019999999999412
5.774 4.345000000000043
5.775 5.6749999999994305
5.776 7.01000000000035
5.777 8.340000000001124
5.778 9.669999999999124
5.779 10.999999999999899
5.78 12.330000000000673
5.781 13.664999999998816
5.782 14.994999999999592
5.783 16.33000000000051
5.784 17.659999999999897
5.785 18.990000000000673
5.786 20.32000000000006
5.787 21.644999999999303
5.788 22.97500000000008
5.789 24.304999999999467
5.79 25.6300000000001
5.791 26.95500000000073
5.792 28.279999999999973
5.793 29.604999999999908
5.794 30.925000000000395
5.795 32.240000000000045
5.796 33.55999999999984
5.797 34.875000000000185
5.798 36.189999999999834
5.799 37.500000000000036
5.8 38.81000000000023
5.801 40.11999999999974
5.802 41.4249999999998
5.803 42.72499999999971
5.804 44.02500000000031
5.805 45.32500000000022
5.806 46.62
5.807 47.915000000000454
5.808 49.205000000000084
5.809 50.489999999999554
5.81 51.774999999999736
5.811 53.05999999999991
5.812 54.3349999999998
5.813 55.60500000000024
5.814 56.880000000000116
5.815 58.14999999999987
5.816 59.41000000000002
5.817 60.670000000000165
5.818 61.925000000000175
5.819 63.17500000000004
5.82 64.4249999999999
5.821 65.66999999999962
5.822 66.90999999999988
5.823 68.14500000000001
5.824 69.37499999999999
5.825 70.60000000000052
5.826 71.81500000000007
5.827 73.02999999999962
5.828 74.24499999999986
5.829 75.44999999999982
5.83 76.65000000000033
5.831 77.845
5.832 79.03000000000007
5.833 80.21000000000001
5.834 81.38999999999993
5.835 82.56005000000025
5.836 83.72279999999954
5.837 84.8829500000002
5.838 86.03520000000017
5.839 87.18110000000001
5.84 88.3202999999999
5.841 89.45319999999964
5.842 90.57935000000018
5.843 91.69875000000008
5.844 92.81150000000001
5.845 93.91715000000022
5.846 95.01540000000016
5.847 96.10654999999969
5.848 97.19060000000015
5.849 98.2675500000002
5.85 99.33709999999998
5.851 100.39884999999971
5.852 101.45304999999993
5.853 102.49985000000059
5.854 103.53884999999978
5.855 104.56964999999985
5.856 105.59259999999986
5.857 106.60774999999983
5.858 107.61435000000013
5.859 108.61269999999992
5.86 109.60284999999985
5.861 110.5845000000001
5.862 111.55755000000002
5.863 112.52199999999961
5.864 113.4779500000002
5.865 114.42489999999998
5.866 115.36289999999963
5.867 116.29165000000066
5.868 117.21145000000016
5.869 118.12224999999954
5.87 119.02339999999982
5.871 119.91485000000037
5.872 120.79700000000027
5.873 121.6696499999996
5.874 122.53259999999987
5.875 123.38575000000012
5.876 124.22895000000003
5.877 125.06224999999995
5.878 125.88540000000002
5.879 126.6984500000002
5.88 127.50140000000015
5.881 128.29395000000002
5.882 129.07609999999977
5.883 129.84799999999976
5.884 130.6092000000002
5.885 131.35985000000022
5.886 132.09975000000006
5.887 132.82880000000003
5.888 133.54719999999972
5.889 134.2546
5.89 134.95105000000015
5.891 135.6364999999998
5.892 136.31079999999983
5.893 136.97390000000019
5.894 137.62580000000017
5.895 138.2663999999999
5.896 138.8954999999999
5.897 139.51314999999988
5.898 140.1191500000001
5.899 140.7135
5.9 141.29625
5.901 141.8672000000001
5.902 142.42625000000004
5.903 142.97334999999987
5.904 143.5084999999999
5.905 144.03165
5.906 144.54259999999996
5.907 145.0413
5.908 145.52770000000004
5.909 146.00175
5.91 146.46340000000004
5.911 146.91246500000003
5.912 147.34898999999996
5.913 147.77290999999997
5.914 148.18406500000003
5.915 148.582435
5.916 148.96793999999997
5.917 149.34053300000002
5.918 149.700165
5.919 150.04677199999998
5.92 150.380295
5.921 150.700685
5.922 151.007925
5.923 151.301945
5.924 151.58267000000004
5.925 151.850105
5.926 152.10414999999995
5.927 152.34480000000002
5.928 152.57205
5.929 152.78589999999994
5.93 152.98624999999996
5.931 153.17305
5.932 153.34635000000003
5.933 153.5060500000001
5.934 153.65220000000002
5.935 153.78484999999992
5.936 153.90384999999992
5.937 154.0092
5.938 154.1008
5.939 154.17875000000006
5.94 154.24305000000004
5.941 154.29370000000011
5.942 154.33060000000012
5.943 154.35369999999975
5.944 154.36299999999972
5.945 154.3585
5.946 154.34045000000015
5.947 154.3084
5.948 154.26239999999993
5.949 154.20265000000015
5.95 154.12885000000014
5.951 154.04109999999983
5.952 153.9394499999999
5.953 153.82360000000017
5.954 153.69369999999986
5.955 153.54994999999988
5.956 153.3920000000001
5.957 153.21984999999984
5.958 153.03344999999976
5.959 152.83264999999997
5.96 152.61770000000035
5.961 152.3886000000002
5.962 152.1452999999999
5.963 151.88755000000026
5.964 151.61524999999995
5.965 151.32869999999951
5.966 151.0277500000004
5.967 150.71224999999993
5.968 150.38209999999955
5.969 150.0375500000005
5.97 149.67884999999984
5.971 149.30589999999978
5.972 148.9184500000004
5.973 148.51614999999984
5.974 148.09969999999976
5.975 147.66900000000027
5.976 147.22380000000007
5.977 146.76414999999986
5.978 146.29030000000014
5.979 145.8023000000003
5.98 145.30009999999953
5.981 144.78375
5.982 144.25330000000028
5.983 143.70829999999987
5.984 143.1509499999997
5.985 142.57999999999979
5.986 141.99000000000018
5.987 141.39000000000027
5.988 140.78000000000006
5.989 140.15
5.99 139.51000000000033
5.991 138.85499999999954
5.992 138.1849999999997
5.993 137.50500000000025
5.994 136.8099999999997
5.995 136.1000000000001
5.996 135.37500000000006
5.997 134.63999999999976
5.998 133.89000000000038
5.999 133.13000000000005
6.0 132.355
6.001 131.56
6.002 130.75999999999922
6.003 129.94499999999937
6.004 129.11500000000046
6.005 128.27500000000128
6.006 127.41500000000016
6.007 126.54499999999874
6.008 125.66999999999994
6.009 124.77500000000057
6.01 123.86499999999938
6.011 122.94500000000068
6.012 122.01000000000018
6.013 121.0599999999992
6.014 120.10000000000076
6.015 119.13000000000062
6.016 118.1500000000002
6.017 117.1499999999992
6.018 116.13499999999914
6.019 115.11500000000035
6.02 114.07999999999974
6.021 113.03000000000007
6.022 111.96499999999997
6.023 110.89499999999974
6.024 109.8150000000006
6.025 108.71499999999949
6.026 107.59999999999937
6.027 106.48000000000046
6.028 105.35000000000127
6.029 104.20500000000025
6.03 103.04999999999897
6.031 101.88000000000001
6.032 100.70000000000078
6.033 99.50999999999988
6.034 98.31000000000006
6.035 97.09499999999981
6.036 95.8699999999993
6.037 94.63499999999986
6.038 93.38499999999999
6.039 92.13
6.04 90.8649999999997
6.041 89.5900000000005
6.042 88.30000000000088
6.043 86.99999999999957
6.044 85.68999999999937
6.045 84.37000000000027
6.046 83.04000000000089
6.047 81.69999999999983
6.048 80.355
6.049 78.99499999999976
6.05 77.62499999999922
6.051 76.24999999999993
6.052 74.8600000000002
6.053 73.46000000000019
6.054 72.05500000000004
6.055 70.63999999999959
6.056 69.21500000000024
6.057 67.78500000000076
6.058 66.3449999999996
6.059 64.88999999999939
6.06 63.43000000000043
6.061 61.96000000000118
6.062 60.48499999999901
6.063 58.99999999999933
6.064 57.50500000000075
6.065 56.005000000000635
6.066 54.49500000000024
6.067 52.97999999999969
6.068 51.455000000000254
6.069 49.92499999999927
6.07 48.3849999999994
6.071 46.84000000000077
6.072 45.285000000000466
6.073 43.71999999999987
6.074 42.154999999999276
6.075 40.579999999999785
6.076 39.00000000000014
6.077 37.410000000000224
6.078 35.815000000000154
6.079 34.21499999999994
6.08 32.60999999999959
6.081 31.000000000000473
6.082 29.380000000001072
6.083 27.754999999998752
6.084 26.124999999999066
6.085 24.490000000000624
6.086 22.855000000000793
6.087 21.209999999999283
6.088 19.554999999998877
6.089 17.905000000000005
6.09 16.245000000000843
6.091 14.575000000000005
6.092 12.909999999999311
6.093 11.240000000001249
6.094 9.560000000000123
6.095 7.879999999998999
6.096 6.200000000000649
6.097 4.510000000000625
6.098 2.8149999999990682
6.099 1.1200000000002874
6.1 -0.5800000000000249
6.101 -2.2800000000003373
6.102 -3.979999999999262
6.103 -5.689999999999862
6.104 -7.400000000000462
6.105 -9.109999999999674
6.106 -10.829999999999174
6.107 -12.545000000001306
6.108 -14.26000000000066
6.109 -15.979999999998773
6.11 -17.704999999999803
6.111 -19.43500000000098
6.112 -21.155000000000477
6.113 -22.880000000000123
6.114 -24.61500000000005
6.115 -26.339999999999698
6.116 -28.06499999999934
6.117 -29.799999999999272
6.118 -31.530000000000445
6.119 -33.26000000000023
6.12 -34.99000000000002
6.121 -36.71999999999981
6.122 -38.45499999999974
6.123 -40.18500000000091
6.124 -41.91499999999932
6.125 -43.6449999999991
6.126 -45.37500000000028
6.127 -47.09999999999992
6.128 -48.82500000000095
6.129 -50.550000000000594
6.13 -52.2699999999987
6.131 -53.994999999999735
6.132 -55.71500000000063
6.133 -57.42999999999998
6.134 -59.14999999999948
6.135 -60.86000000000008
6.136 -62.57000000000068
6.137 -64.27999999999989
6.138 -65.98500000000035
6.139 -67.69000000000081
6.14 -69.38999999999973
6.141 -71.07999999999976
6.142 -72.77499999999992
6.143 -74.46499999999995
6.144 -76.14999999999984
6.145 -77.83499999999971
6.146 -79.51000000000069
6.147 -81.18500000000029
6.148 -82.8499999999996
6.149 -84.51500000000028
6.15 -86.1799999999996
6.151 -87.835
6.152 -89.48500000000026
6.153 -91.13499999999914
6.154 -92.77500000000049
6.155 -94.40500000000019
6.156 -96.04000000000002
6.157 -97.66499999999955
6.158 -99.27999999999881
6.159 -100.89500000000085
6.16 -102.50499999999995
6.161 -104.10500000000016
6.162 -105.69500000000009
6.163 -107.28500000000001
6.164 -108.86500000000103
6.165 -110.434999999999
6.166 -112.00499999999974
6.167 -113.56500000000018
6.168 -115.11500000000035
6.169 -116.66000000000037
6.17 -118.19499999999871
6.171 -119.72499999999968
6.172 -121.24500000000037
6.173 -122.75500000000076
6.174 -124.25999999999964
6.175 -125.75499999999961
6.176 -127.24500000000083
6.177 -128.7200000000002
6.178 -130.18499999999932
6.179 -131.64499999999967
6.18 -133.0950000000011
6.181 -134.5349999999995
6.182 -135.964999999999
6.183 -137.39000000000112
6.184 -138.80000000000004
6.185 -140.19999999999865
6.186 -141.5949999999999
6.187 -142.97500000000073
6.188 -144.34499999999989
6.189 -145.70500000000013
6.19 -147.0550000000001
6.191 -148.39499999999975
6.192 -149.7200000000004
6.193 -151.0400000000002
6.194 -152.3499999999997
6.195 -153.64000000000001
6.196 -154.9250000000002
6.197 -156.2000000000001
6.198 -157.46000000000024
6.199 -158.71499999999955
6.2 -159.94999999999968
6.201 -161.1750000000002
6.202 -162.39000000000047
6.203 -163.59000000000026
6.204 -164.7799999999998
6.205 -165.95499999999956
6.206 -167.11999999999975
6.207 -168.27265000000023
6.208 -169.41145000000034
6.209 -170.5370999999997
6.21 -171.64944999999986
6.211 -172.74879999999993
6.212 -173.8347000000001
6.213 -174.90684999999993
6.214 -175.96559999999982
6.215 -177.0105000000001
6.216 -178.04164999999998
6.217 -179.05905000000013
6.218 -180.0623000000001
6.219 -181.05134999999996
6.22 -182.0262500000003
6.221 -182.9866499999999
6.222 -183.93249999999958
6.223 -184.86415000000048
6.224 -185.78129999999996
6.225 -186.68364999999966
6.226 -187.57100000000025
6.227 -188.44339999999974
6.228 -189.3009999999997
6.229 -190.14370000000022
6.23 -190.97125000000005
6.231 -191.78349999999998
6.232 -192.58070000000015
6.233 -193.36270000000002
6.234 -194.12899999999982
6.235 -194.87980000000016
6.236 -195.61519999999993
6.237 -196.33489999999995
6.238 -197.0388
6.239 -197.72685000000004
6.24 -198.39925
6.241 -199.05570000000003
6.242 -199.6960500000002
6.243 -200.3203999999998
6.244 -200.9284
6.245 -201.5201500000001
6.246 -202.0955999999999
6.247 -202.65455000000009
6.248 -203.19715
6.249 -203.7232999999999
6.25 -204.23269999999997
6.251 -204.72534999999996
6.252 -205.2013
6.253 -205.6604
6.254 -206.10255999999993
6.255 -206.52781000000004
6.256 -206.93606000000005
6.257 -207.327225
6.258 -207.7012725
6.259 -208.05816
6.26 -208.39783250000005
6.261 -208.72025000000002
6.262 -209.02534999999997
6.263 -209.313095
6.264 -209.58352499999998
6.265 -209.83651
6.266 -210.07209999999995
6.267 -210.29015000000007
6.268 -210.49060000000003
6.269 -210.67369999999988
6.27 -210.83925000000002
6.271 -210.98715000000004
6.272 -211.11749999999998
6.273 -211.23029999999994
6.274 -211.32539999999983
6.275 -211.40294999999995
6.276 -211.46295000000032
6.277 -211.50505
6.278 -211.5294
6.279 -211.5363000000002
6.28 -211.52554999999995
6.281 -211.4970499999997
6.282 -211.45100000000002
6.283 -211.3873000000002
6.284 -211.3057499999998
6.285 -211.20645
6.286 -211.0896500000001
6.287 -210.95520000000008
6.288 -210.80300000000003
6.289 -210.63329999999985
6.29 -210.44595000000027
6.291 -210.24084999999997
6.292 -210.01805
6.293 -209.77780000000018
6.294 -209.51999999999984
6.295 -209.2443499999999
6.296 -208.95120000000017
6.297 -208.64044999999996
6.298 -208.3118999999994
6.299 -207.96584999999976
6.3 -207.60220000000035
6.301 -207.22110000000043
6.302 -206.82289999999978
6.303 -206.40679999999952
6.304 -205.97320000000016
6.305 -205.5220500000003
6.306 -205.05334999999997
6.307 -204.56734999999978
6.308 -204.06489999999985
6.309 -203.54500000000013
6.31 -203.00499999999982
6.311 -202.44999999999985
6.312 -201.87499999999997
6.313 -201.28500000000034
6.314 -200.6800000000003
6.315 -200.0549999999997
6.316 -199.41500000000002
6.317 -198.75500000000045
6.318 -198.07999999999979
6.319 -197.39000000000007
6.32 -196.67500000000032
6.321 -195.9500000000003
6.322 -195.2099999999998
6.323 -194.4499999999988
6.324 -193.6750000000001
6.325 -192.87500000000068
6.326 -192.0649999999996
6.327 -191.2449999999996
6.328 -190.40500000000043
6.329 -189.54500000000067
6.33 -188.66500000000036
6.331 -187.77499999999975
6.332 -186.87500000000023
6.333 -185.95
6.334 -185.0049999999992
6.335 -184.05499999999964
6.336 -183.0849999999995
6.337 -182.09500000000017
6.338 -181.1000000000007
6.339 -180.08500000000066
6.34 -179.05000000000004
6.341 -177.99999999999898
6.342 -176.94000000000042
6.343 -175.86500000000004
6.344 -174.76499999999896
6.345 -173.66000000000048
6.346 -172.5400000000002
6.347 -171.39999999999932
6.348 -170.25000000000094
6.349 -169.08500000000075
6.35 -167.90499999999875
6.351 -166.70500000000033
6.352 -165.4950000000002
6.353 -164.2699999999997
6.354 -163.03000000000011
6.355 -161.78000000000026
6.356 -160.51499999999996
6.357 -159.2299999999991
6.358 -157.9350000000007
6.359 -156.63000000000065
6.36 -155.30500000000004
6.361 -153.9699999999991
6.362 -152.61999999999912
6.363 -151.26000000000028
6.364 -149.88500000000099
6.365 -148.48999999999972
6.366 -147.08999999999972
6.367 -145.6800000000008
6.368 -144.24999999999991
6.369 -142.81000000000014
6.37 -141.3600000000001
6.371 -139.89499999999958
6.372 -138.42000000000021
6.373 -136.93000000000038
6.374 -135.42500000000013
6.375 -133.9149999999997
6.376 -132.39499999999904
6.377 -130.8599999999993
6.378 -129.3100000000005
6.379 -127.75000000000007
6.38 -126.18499999999948
6.381 -124.60499999999985
6.382 -123.01499999999992
6.383 -121.41000000000095
6.384 -119.79500000000031
6.385 -118.17499999999951
6.386 -116.54499999999983
6.387 -114.89999999999971
6.388 -113.2450000000007
6.389 -111.58500000000015
6.39 -109.90999999999917
6.391 -108.22500000000068
6.392 -106.53500000000065
6.393 -104.83499999999894
6.394 -103.11999999999959
6.395 -101.40000000000009
6.396 -99.67500000000045
6.397 -97.93500000000039
6.398 -96.18500000000002
6.399 -94.42999999999951
6.4 -92.6650000000001
6.401 -90.89500000000056
6.402 -89.11499999999933
6.403 -87.3249999999992
6.404 -85.52500000000019
6.405 -83.72000000000102
6.406 -81.91499999999907
6.407 -80.09499999999947
6.408 -78.26499999999959
6.409 -76.4349999999997
6.41 -74.5950000000023
6.411 -72.74500000000184
6.412 -70.88999999999845
6.413 -69.0299999999977
6.414 -67.16499999999958
6.415 -65.29000000000119
6.416 -63.415
6.417 -61.53000000000131
6.418 -59.63499999999955
6.419 -57.74499999999794
6.42 -55.84500000000159
6.421 -53.9349999999994
6.422 -52.02499999999999
6.423 -50.11000000000043
6.424 -48.185000000000585
6.425 -46.260000000000744
6.426 -44.334999999998125
6.427 -42.39500000000063
6.428 -40.455000000000354
6.429 -38.52000000000022
6.43 -36.56999999999966
6.431 -34.619999999999095
6.432 -32.67000000000131
6.433 -30.71000000000046
6.434 -28.74999999999961
6.435 -26.784999999998615
6.436 -24.820000000000398
6.437 -22.85500000000218
6.438 -20.885000000001043
6.439 -18.909999999999762
6.44 -16.929999999998337
6.441 -14.95499999999983
6.442 -12.975000000001181
6.443 -10.989999999999611
6.444 -9.009999999998186
6.445 -7.024999999999393
6.446 -5.0400000000006
6.447 -3.0500000000016625
6.448 -1.0599999999999499
6.449 0.925000000001619
6.45 2.9200000000007
6.451 4.914999999999781
6.452 6.899999999998574
6.453 8.890000000000287
6.454 10.884999999999367
6.455 12.879999999998448
6.456 14.87000000000016
6.457 16.85500000000173
6.458 18.85000000000081
6.459 20.844999999999892
6.46 22.829999999998684
6.461 24.815000000000254
6.462 26.805000000001968
6.463 28.789999999997985
6.464 30.76999999999941
6.465 32.755000000000976
6.466 34.73499999999963
6.467 36.71000000000091
6.468 38.68999999999956
6.469 40.66000000000069
6.47 42.630000000001836
6.471 44.59999999999742
6.472 46.55999999999827
6.473 48.52500000000204
6.474 50.48500000000011
6.475 52.439999999998044
6.476 54.39000000000138
6.477 56.34000000000194
6.478 58.284999999999584
6.479 60.219999999999715
6.48 62.16
6.481 64.08999999999997
6.482 66.01499999999983
6.483 67.93999999999967
6.484 69.85999999999936
6.485 71.77499999999893
6.486 73.68000000000097
6.487 75.5800000000001
6.488 77.47999999999922
6.489 79.37500000000097
6.49 81.25999999999966
6.491 83.140000000001
6.492 85.01999999999954
6.493 86.88999999999919
6.494 88.75000000000132
6.495 90.60499999999917
6.496 92.45499999999961
6.497 94.29999999999994
6.498 96.14000000000011
6.499 97.97
6.5 99.7899999999996
6.501 101.61000000000058
6.502 103.41999999999989
6.503 105.22000000000031
6.504 107.01500000000057
6.505 108.79999999999916
6.506 110.58000000000038
6.507 112.35500000000009
6.508 114.11499999999934
6.509 115.8650000000011
6.51 117.61500000000007
6.511 119.35499999999877
6.512 121.07999999999979
6.513 122.8000000000007
6.514 124.51500000000004
6.515 126.21500000000034
6.516 127.90500000000038
6.517 129.58999999999887
6.518 131.26499999999984
6.519 132.93000000000055
6.52 134.58499999999955
6.521 136.22499999999954
6.522 137.86000000000075
6.523 139.4850000000003
6.524 141.09999999999957
6.525 142.7049999999999
6.526 144.29499999999985
6.527 145.87500000000085
6.528 147.45000000000036
6.529 149.00999999999942
6.53 150.55499999999944
6.531 152.09999999999945
6.532 153.62500000000028
6.533 155.14000000000084
6.534 156.6449999999997
6.535 158.13999999999965
6.536 159.62500000000074
6.537 161.08999999999983
6.538 162.54500000000004
6.539 163.99500000000012
6.54 165.42999999999975
6.541 166.84500000000017
6.542 168.25500000000048
6.543 169.66000000000062
6.544 171.04499999999882
6.545 172.40999999999923
6.546 173.77000000000086
6.547 175.11999999999944
6.548 176.45000000000022
6.549 177.7700000000007
6.55 179.0799999999995
6.551 180.37000000000052
6.552 181.64999999999986
6.553 182.9199999999989
6.554 184.17500000000032
6.555 185.41499999999988
6.556 186.63500000000028
6.557 187.84500000000037
6.558 189.04999999999893
6.559 190.2349999999997
6.56 191.3999999999999
6.561 192.55000000000103
6.562 193.69500000000068
6.563 194.82499999999985
6.564 195.92999999999972
6.565 197.0299999999994
6.566 198.1150000000001
6.567 199.17500000000004
6.568 200.22999999999988
6.569 201.2700000000006
6.57 202.2900000000008
6.571 203.29999999999933
6.572 204.29000000000005
6.573 205.27000000000046
6.574 206.22999999999888
6.575 207.1749999999997
6.576 208.11000000000024
6.577 209.0250000000002
6.578 209.92000000000024
6.579 210.805
6.58 211.68000000000018
6.581 212.52999999999966
6.582 213.36500000000007
6.583 214.18500000000006
6.584 214.9899999999996
6.585 215.78000000000011
6.586 216.5552500000001
6.587 217.31354999999994
6.588 218.05275000000012
6.589 218.77735000000035
6.59 219.48595000000003
6.591 220.17804999999998
6.592 220.85379999999958
6.593 221.51284999999964
6.594 222.15545000000003
6.595 222.78165000000004
6.596 223.39079999999996
6.597 223.98309999999975
6.598 224.55900000000057
6.599 225.11815000000044
6.6 225.66019999999963
6.601 226.18550000000002
6.602 226.6939500000002
6.603 227.18514999999982
6.604 227.65899999999982
6.605 228.11589999999978
6.606 228.55589999999998
6.607 228.97870000000015
6.608 229.38420000000005
6.609 229.77235000000013
6.61 230.14339999999982
6.611 230.49714999999992
6.612 230.8333000000003
6.613 231.15219999999997
6.614 231.45400000000004
6.615 231.73819999999998
6.616 232.0048999999998
6.617 232.25434999999996
6.618 232.48625
6.619 232.70075000000006
6.62 232.89780000000007
6.621 233.07734999999994
6.622 233.2394
6.623 233.38390000000007
6.624 233.51100000000002
6.625 233.62045000000003
6.626 233.71239999999995
6.627 233.78688
6.628 233.843725
6.629 233.88306500000002
6.63 233.90483749999999
6.631 233.90904
6.632 233.8956825
6.633 233.86480999999998
6.634 233.816405
6.635 233.75035499999996
6.636 233.66675000000004
6.637 233.56564999999998
6.638 233.447
6.639 233.31085000000002
6.64 233.1571499999999
6.641 232.98599999999996
6.642 232.79725000000008
6.643 232.59090000000012
6.644 232.36720000000005
6.645 232.12579999999997
6.646 231.8668999999999
6.647 231.59069999999988
6.648 231.29695000000012
6.649 230.98590000000007
6.65 230.65729999999994
6.651 230.31119999999996
6.652 229.94785000000002
6.653 229.56695
6.654 229.1684999999998
6.655 228.75289999999998
6.656 228.3200500000002
6.657 227.86989999999986
6.658 227.40249999999992
6.659 226.91785000000033
6.66 226.41570000000027
6.661 225.89639999999952
6.662 225.36034999999995
6.663 224.80710000000045
6.664 224.2367499999995
6.665 223.6492999999999
6.666 223.04505000000017
6.667 222.4240500000002
6.668 221.78590000000025
6.669 221.1305999999996
6.67 220.45894999999996
6.671 219.77089999999993
6.672 219.06569999999985
6.673 218.3437500000003
6.674 217.6068500000003
6.675 216.85249999999976
6.676 216.07999999999973
6.677 215.28999999999994
6.678 214.48499999999967
6.679 213.67000000000053
6.68 212.8350000000001
6.681 211.97499999999968
6.682 211.11000000000044
6.683 210.23000000000013
6.684 209.32499999999982
6.685 208.4049999999997
6.686 207.4749999999993
6.687 206.5300000000006
6.688 205.56000000000046
6.689 204.58000000000004
6.69 203.59000000000069
6.691 202.57999999999942
6.692 201.54999999999896
6.693 200.50999999999956
6.694 199.45500000000115
6.695 198.3800000000008
6.696 197.28999999999996
6.697 196.19000000000025
6.698 195.0749999999987
6.699 193.93999999999937
6.7 192.79500000000115
6.701 191.6349999999997
6.702 190.45499999999907
6.703 189.26000000000082
6.704 188.060000000001
6.705 186.83999999999924
6.706 185.59999999999965
6.707 184.35499999999993
6.708 183.0949999999998
6.709 181.81500000000042
6.71 180.52499999999944
6.711 179.2249999999995
6.712 177.90500000000043
6.713 176.5700000000009
6.714 175.22999999999982
6.715 173.86999999999958
6.716 172.4950000000003
6.717 171.11499999999947
6.718 169.71999999999957
6.719 168.30500000000052
6.72 166.8799999999998
6.721 165.44500000000016
6.722 163.99500000000012
6.723 162.5399999999999
6.724 161.0650000000005
6.725 159.57499999999928
6.726 158.07999999999933
6.727 156.57000000000033
6.728 155.04500000000087
6.729 153.5149999999999
6.73 151.96999999999989
6.731 150.41000000000082
6.732 148.8400000000001
6.733 147.25999999999905
6.734 145.66999999999913
6.735 144.06500000000017
6.736 142.4500000000009
6.737 140.825
6.738 139.19000000000014
6.739 137.54500000000002
6.74 135.88499999999948
6.741 134.21500000000003
6.742 132.54000000000045
6.743 130.8500000000004
6.744 129.1500000000001
6.745 127.43999999999949
6.746 125.71999999999998
6.747 123.99500000000035
6.748 122.25999999999904
6.749 120.51000000000005
6.75 118.7500000000008
6.751 116.985
6.752 115.2100000000003
6.753 113.42500000000032
6.754 111.63499999999883
6.755 109.82999999999964
6.756 108.02000000000034
6.757 106.20499999999949
6.758 104.37999999999974
6.759 102.54500000000111
6.76 100.70000000000078
6.761 98.85499999999908
6.762 96.99499999999972
6.763 95.13000000000021
6.764 93.26000000000056
6.765 91.38000000000062
6.766 89.49499999999915
6.767 87.60499999999894
6.768 85.70999999999995
6.769 83.80000000000054
6.77 81.88500000000099
6.771 79.96999999999865
6.772 78.04999999999896
6.773 76.12000000000174
6.774 74.18000000000147
6.775 72.23999999999842
6.776 70.294999999998
6.777 68.34500000000021
6.778 66.39000000000227
6.779 64.42500000000129
6.78 62.45999999999752
6.781 60.489999999999156
6.782 58.5100000000005
6.783 56.53499999999922
6.784 54.55000000000043
6.785 52.560000000001494
6.786 50.56999999999978
6.787 48.570000000000555
6.788 46.57000000000133
6.789 44.56999999999933
6.79 42.55999999999982
6.791 40.55000000000031
6.792 38.53999999999802
6.793 36.520000000001
6.794 34.500000000001194
6.795 32.47999999999862
6.796 30.45999999999882
6.797 28.43499999999888
6.798 26.400000000001423
6.799 24.370000000001333
6.8 22.339999999998472
6.801 20.305000000001016
6.802 18.27500000000093
6.803 16.23499999999778
6.804 14.19500000000018
6.805 12.159999999999949
6.806 10.119999999999575
6.807 8.080000000001974
6.808 6.0400000000016
6.809 3.9999999999984492
6.81 1.9599999999980744
6.811 -0.08499999999966867
6.812 -2.1250000000000435
6.813 -4.160000000000275
6.814 -6.199999999997874
6.815 -8.239999999998249
6.816 -10.2800000000014
6.817 -12.31500000000163
6.818 -14.349999999999085
6.819 -16.37999999999917
6.82 -18.40999999999926
6.821 -20.444999999999492
6.822 -22.47000000000221
6.823 -24.495000000002154
6.824 -26.51999999999932
6.825 -28.544999999999266
6.826 -30.559999999998922
6.827 -32.56999999999843
6.828 -34.58500000000087
6.829 -36.595000000000375
6.83 -38.599999999999746
6.831 -40.60000000000174
6.832 -42.60000000000097
6.833 -44.59500000000005
6.834 -46.584999999998985
6.835 -48.57499999999793
6.836 -50.55499999999935
6.837 -52.53000000000063
6.838 -54.505000000001914
6.839 -56.47500000000028
6.84 -58.43499999999835
6.841 -60.3949999999992
6.842 -62.35500000000005
6.843 -64.30000000000047
6.844 -66.24000000000075
6.845 -68.18000000000102
6.846 -70.11500000000115
6.847 -72.03499999999808
6.848 -73.95499999999777
6.849 -75.87500000000024
6.85 -77.78000000000229
6.851 -79.68000000000141
6.852 -81.57499999999762
6.853 -83.46499999999924
6.854 -85.34500000000055
6.855 -87.22000000000035
6.856 -89.08499999999987
6.857 -90.94000000000047
6.858 -92.79500000000107
6.859 -94.64
6.86 -96.48000000000017
6.861 -98.30499999999992
6.862 -100.11999999999937
6.863 -101.93500000000022
6.864 -103.73999999999938
6.865 -105.53499999999964
6.866 -107.32000000000102
6.867 -109.09499999999932
6.868 -110.86000000000011
6.869 -112.62000000000076
6.87 -114.36999999999975
6.871 -116.10499999999968
6.872 -117.83499999999947
6.873 -119.55500000000035
6.874 -121.26500000000095
6.875 -122.96499999999988
6.876 -124.64999999999975
6.877 -126.3299999999995
6.878 -127.99999999999893
6.879 -129.6500000000006
6.88 -131.29500000000073
6.881 -132.9349999999993
6.882 -134.56000000000023
6.883 -136.17000000000073
6.884 -137.76999999999956
6.885 -139.36499999999964
6.886 -140.9400000000005
6.887 -142.5049999999997
6.888 -144.06
6.889 -145.59999999999988
6.89 -147.12999999999948
6.891 -148.65000000000018
6.892 -150.15500000000043
6.893 -151.6500000000004
6.894 -153.1299999999999
6.895 -154.59500000000043
6.896 -156.05499999999938
6.897 -157.49499999999915
6.898 -158.92500000000004
6.899 -160.3400000000005
6.9 -161.7400000000005
6.901 -163.13000000000022
6.902 -164.50999999999965
6.903 -165.87500000000003
6.904 -167.21999999999986
6.905 -168.55499999999938
6.906 -169.8749999999999
6.907 -171.17999999999992
6.908 -172.4749999999997
6.909 -173.7600000000006
6.91 -175.0250000000009
6.911 -176.2699999999992
6.912 -177.50500000000002
6.913 -178.73000000000053
6.914 -179.93999999999926
6.915 -181.13000000000017
6.916 -182.30500000000066
6.917 -183.46499999999932
6.918 -184.61500000000046
6.919 -185.7499999999998
6.92 -186.86499999999995
6.921 -187.96500000000106
6.922 -189.04999999999893
6.923 -190.11999999999918
6.924 -191.17500000000035
6.925 -192.21499999999975
6.926 -193.24000000000007
6.927 -194.24999999999997
6.928 -195.2400000000007
6.929 -196.21500000000097
6.93 -197.17499999999944
6.931 -198.11999999999884
6.932 -199.04500000000047
6.933 -199.95500000000027
6.934 -200.8549999999998
6.935 -201.7350000000001
6.936 -202.59499999999986
6.937 -203.43500000000043
6.938 -204.26500000000001
6.939 -205.07999999999984
6.94 -205.8749999999998
6.941 -206.65500000000003
6.942 -207.41499999999968
6.943 -208.1600000000003
6.944 -208.89000000000047
6.945 -209.5999999999994
6.946 -210.29499999999993
6.947 -210.97500000000005
6.948 -211.63189999999986
6.949 -212.27245000000062
6.95 -212.89960000000013
6.951 -213.50794999999977
6.952 -214.09874999999965
6.953 -214.67245000000023
6.954 -215.2290500000001
6.955 -215.76769999999965
6.956 -216.28885000000017
6.957 -216.79289999999992
6.958 -217.27939999999987
6.959 -217.74805000000023
6.96 -218.19920000000005
6.961 -218.6328500000001
6.962 -219.04854999999986
6.963 -219.4467999999998
6.964 -219.82754999999995
6.965 -220.1903499999998
6.966 -220.53530000000038
6.967 -220.86260000000016
6.968 -221.17234999999985
6.969 -221.46440000000015
6.97 -221.73860000000016
6.971 -221.99504999999982
6.972 -222.23385000000007
6.973 -222.4548
6.974 -222.6579999999999
6.975 -222.84350000000006
6.976 -223.01114999999996
6.977 -223.16109999999978
6.978 -223.29355000000018
6.979 -223.40825000000012
6.98 -223.50519999999995
6.981 -223.58450000000002
6.982 -223.6460499999999
6.983 -223.69
6.984 -223.71634999999998
6.985 -223.72499999999997
6.986 -223.71595000000002
6.987 -223.68935
6.988 -223.64515000000003
6.989 -223.58334000000008
6.99 -223.503995
6.991 -223.40705499999999
6.992 -223.29253499999996
6.993 -223.16043649999995
6.994 -223.010805
6.995 -222.8436335
6.996 -222.65896000000004
6.997 -222.45680499999995
6.998 -222.23715499999997
6.999 -222.00003
7.0 -221.74544999999998
7.001 -221.47345
7.002 -221.18405
7.003 -220.8774
7.004 -220.55349999999999
7.005 -220.21219999999988
7.006 -219.85370000000003
7.007 -219.478
7.008 -219.08525000000014
7.009 -218.67550000000003
7.01 -218.24854999999977
7.011 -217.80464999999992
7.012 -217.34405000000015
7.013 -216.86650000000003
7.014 -216.37210000000002
7.015 -215.86120000000005
7.016 -215.3335499999999
7.017 -214.78925000000015
7.018 -214.22860000000003
7.019 -213.65154999999984
7.02 -213.05809999999994
7.021 -212.4484499999999
7.022 -211.82279999999997
7.023 -211.18094999999988
7.024 -210.52285000000003
7.025 -209.84895000000017
7.026 -209.1594000000002
7.027 -208.45385000000033
7.028 -207.73259999999976
7.029 -206.9957499999997
7.03 -206.24325000000024
7.031 -205.47544999999988
7.032 -204.69205000000005
7.033 -203.89334999999994
7.034 -203.07934999999958
7.035 -202.2501000000003
7.036 -201.40594999999985
7.037 -200.54689999999957
7.038 -199.67260000000041
7.039 -198.78335000000013
7.04 -197.8795999999998
7.041 -196.9618499999999
7.042 -196.0298499999999
7.043 -195.08000000000024
7.044 -194.11500000000026
7.045 -193.14
7.046 -192.14999999999995
7.047 -191.1450000000002
7.048 -190.125
7.049 -189.09499999999954
7.05 -188.04499999999987
7.051 -186.98000000000047
7.052 -185.91000000000025
7.053 -184.8200000000001
7.054 -183.72000000000043
7.055 -182.60500000000027
7.056 -181.474999999999
7.057 -180.32999999999936
7.058 -179.17500000000086
7.059 -178.01000000000067
7.06 -176.83000000000004
7.061 -175.634999999999
7.062 -174.429999999999
7.063 -173.21500000000017
7.064 -171.98000000000073
7.065 -170.73499999999964
7.066 -169.47999999999962
7.067 -168.2150000000007
7.068 -166.935
7.069 -165.64500000000038
7.07 -164.34000000000032
7.071 -163.02499999999998
7.072 -161.70499999999947
7.073 -160.3649999999998
7.074 -159.01499999999984
7.075 -157.65999999999974
7.076 -156.2900000000006
7.077 -154.90999999999977
7.078 -153.52000000000004
7.079 -152.1149999999999
7.08 -150.69999999999942
7.081 -149.28000000000023
7.082 -147.85000000000076
7.083 -146.4099999999996
7.084 -144.9549999999994
7.085 -143.49000000000026
7.086 -142.02499999999978
7.087 -140.54500000000024
7.088 -139.05000000000027
7.089 -137.55000000000018
7.09 -136.03999999999976
7.091 -134.51999999999907
7.092 -132.99999999999977
7.093 -131.46500000000006
7.094 -129.91499999999988
7.095 -128.36000000000095
7.096 -126.80000000000051
7.097 -125.23499999999991
7.098 -123.66000000000044
7.099 -122.06999999999913
7.1 -120.47499999999904
7.101 -118.88000000000036
7.102 -117.27000000000125
7.103 -115.65500000000061
7.104 -114.02999999999967
7.105 -112.39999999999999
7.106 -110.76500000000016
7.107 -109.12000000000003
7.108 -107.46999999999977
7.109 -105.80999999999922
7.11 -104.14499999999992
7.111 -102.48000000000062
7.112 -100.80499999999964
7.113 -99.11999999999976
7.114 -97.43499999999989
7.115 -95.73999999999971
7.116 -94.04000000000079
7.117 -92.33500000000033
7.118 -90.62999999999988
7.119 -88.91500000000052
7.12 -87.19499999999964
7.121 -85.46999999999998
7.122 -83.74000000000021
7.123 -82.00999999999902
7.124 -80.27500000000049
7.125 -78.53500000000041
7.126 -76.78499999999866
7.127 -75.03499999999968
7.128 -73.28500000000071
7.129 -71.5300000000002
7.13 -69.76499999999942
7.131 -68.00500000000015
7.132 -66.24000000000075
7.133 -64.46499999999966
7.134 -62.695000000000114
7.135 -60.925000000000566
7.136 -59.144999999999335
7.137 -57.3649999999995
7.138 -55.58499999999966
7.139 -53.799999999999685
7.14 -52.01500000000109
7.141 -50.22500000000096
7.142 -48.42999999999931
7.143 -46.63999999999918
7.144 -44.85000000000044
7.145 -43.05500000000018
7.146 -41.259999999999906
7.147 -39.459999999999496
7.148 -37.66000000000047
7.149 -35.8650000000002
7.15 -34.06499999999979
7.151 -32.26500000000077
7.152 -30.46500000000035
7.153 -28.664999999999942
7.154 -26.86999999999967
7.155 -25.064999999999117
7.156 -23.25999999999995
7.157 -21.465000000001066
7.158 -19.664999999999267
7.159 -17.865000000000244
7.16 -16.069999999999972
7.161 -14.274999999999704
7.162 -12.480000000000825
7.163 -10.684999999999167
7.164 -8.890000000000287
7.165 -7.095000000000018
7.166 -5.310000000000037
7.167 -3.525000000000056
7.168 -1.734999999999931
7.169 0.044999999999906226
7.17 1.8250000000011313
7.171 3.6099999999997245
7.172 5.384999999999418
7.173 7.1550000000003555
7.174 8.924999999999905
7.175 10.694999999999455
7.176 12.46000000000025
7.177 14.21999999999951
7.178 15.98000000000016
7.179 17.735000000000667
7.18 19.4799999999995
7.181 21.229999999999862
7.182 22.97500000000008
7.183 24.710000000000008
7.184 26.450000000000085
7.185 28.179999999999872
7.186 29.904999999999514
7.187 31.630000000000546
7.188 33.3449999999999
7.189 35.05499999999911
7.19 36.7650000000011
7.191 38.465000000000025
7.192 40.164999999998955
7.193 41.86000000000051
7.194 43.54000000000025
7.195 45.219999999999985
7.196 46.89999999999972
7.197 48.570000000000555
7.198 50.230000000001105
7.199 51.88999999999888
7.2 53.54499999999929
7.201 55.19000000000079
7.202 56.82500000000063
7.203 58.45500000000031
7.204 60.085
7.205 61.7049999999994
7.206 63.3149999999999
7.207 64.92000000000026
7.208 66.51500000000033
7.209 68.10500000000025
7.21 69.69499999999879
7.211 71.26999999999967
7.212 72.83500000000026
7.213 74.39499999999933
7.214 75.94500000000087
7.215 77.49500000000104
7.216 79.02999999999938
7.217 80.5550000000002
7.218 82.07999999999966
7.219 83.5949999999988
7.22 85.09500000000031
7.221 86.58500000000014
7.222 88.07499999999996
7.223 89.55500000000089
7.224 91.02
7.225 92.47999999999895
7.226 93.93500000000054
7.227 95.37500000000033
7.228 96.80499999999981
7.229 98.23000000000054
7.23 99.6449999999996
7.231 101.04999999999976
7.232 102.44000000000086
7.233 103.82500000000043
7.234 105.19999999999973
7.235 106.55999999999999
7.236 107.92000000000024
7.237 109.26500000000006
7.238 110.59499999999944
7.239 111.92000000000006
7.24 113.23500000000041
7.241 114.53999999999908
7.242 115.8300000000001
7.243 117.11000000000082
7.244 118.385
7.245 119.64500000000015
7.246 120.88999999999987
7.247 122.12999999999946
7.248 123.36000000000014
7.249 124.57500000000037
7.25 125.7749999999988
7.251 126.96999999999986
7.252 128.15500000000063
7.253 129.31999999999942
7.254 130.47999999999948
7.255 131.63000000000062
7.256 132.76499999999996
7.257 133.889999999999
7.258 135.0000000000004
7.259 136.1000000000001
7.26 137.18999999999951
7.261 138.2649999999999
7.262 139.32500000000124
7.263 140.3750000000009
7.264 141.41999999999905
7.265 142.44999999999953
7.266 143.4600000000008
7.267 144.4600000000004
7.268 145.44999999999973
7.269 146.43000000000018
7.27 147.39500000000015
7.271 148.34499999999971
7.272 149.284999999999
7.273 150.2099999999992
7.274 151.1200000000004
7.275 152.0250000000001
7.276 152.9150000000007
7.277 153.78500000000074
7.278 154.6499999999992
7.279 155.49499999999995
7.28 156.33000000000035
7.281 157.15500000000048
7.282 157.96500000000017
7.283 158.75999999999945
7.284 159.54499999999982
7.285 160.31499999999977
7.286 161.0650000000005
7.287 161.80999999999972
7.288 162.5399999999999
7.289 163.25500000000034
7.29 163.9599999999991
7.291 164.6500000000002
7.292 165.32000000000005
7.293 165.9799999999996
7.294 166.63000000000025
7.295 167.26500000000047
7.296 167.88500000000028
7.297 168.4899999999996
7.298 169.08500000000006
7.299 169.66500000000008
7.3 170.22499999999954
7.301 170.7750000000001
7.302 171.31500000000034
7.303 171.8400000000002
7.304 172.3469499999998
7.305 172.83955000000003
7.306 173.3221
7.307 173.78889999999993
7.308 174.24149999999972
7.309 174.6803499999998
7.31 175.10505000000038
7.311 175.5155500000001
7.312 175.91230000000013
7.313 176.29489999999996
7.314 176.66334999999964
7.315 177.01759999999982
7.316 177.35810000000032
7.317 177.68439999999995
7.318 177.9966000000001
7.319 178.29499999999985
7.32 178.57919999999942
7.321 178.8497
7.322 179.1064000000002
7.323 179.34890000000024
7.324 179.57725000000008
7.325 179.79164999999998
7.326 179.99204999999995
7.327 180.1785
7.328 180.35115000000005
7.329 180.5098500000001
7.33 180.6545999999999
7.331 180.78555000000003
7.332 180.9025500000002
7.333 181.00554999999977
7.334 181.09475
7.335 181.1699500000003
7.336 181.23144999999985
7.337 181.27914999999973
7.338 181.31265000000013
7.339 181.33245000000014
7.34 181.33839999999978
7.341 181.33034999999984
7.342 181.30855000000022
7.343 181.27310000000014
7.344 181.22384999999989
7.345 181.16074999999995
7.346 181.08405000000008
7.347 180.99355000000003
7.348 180.88924999999992
7.349 180.77145
7.35 180.63999999999996
7.351 180.49495
7.352 180.3364
7.353 180.16434999999998
7.354 179.97885000000008
7.355 179.77993500000005
7.356 179.56769499999996
7.357 179.34213499999998
7.358 179.103365
7.359 178.851425
7.36 178.58635600000002
7.361 178.30822
7.362 178.017084
7.363 177.712995
7.364 177.39602
7.365 177.06619
7.366 176.72357999999997
7.367 176.36835
7.368 176.00050000000002
7.369 175.61995000000005
7.37 175.2269000000001
7.371 174.82144999999994
7.372 174.40349999999995
7.373 173.97320000000008
7.374 173.53065000000004
7.375 173.0757499999999
7.376 172.60869999999994
7.377 172.12955000000008
7.378 171.63834999999997
7.379 171.13500000000005
7.38 170.6196
7.381 170.0924999999999
7.382 169.55344999999983
7.383 169.00260000000006
7.384 168.4401000000002
7.385 167.8658999999999
7.386 167.28004999999985
7.387 166.68290000000016
7.388 166.07419999999996
7.389 165.4539
7.39 164.82249999999996
7.391 164.17969999999968
7.392 163.5257000000001
7.393 162.86075000000005
7.394 162.18480000000022
7.395 161.49785000000028
7.396 160.79994999999985
7.397 160.09154999999976
7.398 159.3725499999997
7.399 158.6426000000002
7.4 157.90200000000004
7.401 157.1513999999996
7.402 156.39030000000054
7.403 155.61875000000003
7.404 154.8375999999997
7.405 154.04635000000056
7.406 153.24464999999995
7.407 152.43329999999958
7.408 151.61225000000013
7.409 150.78150000000025
7.41 149.94144999999972
7.411 149.09170000000015
7.412 148.23264999999986
7.413 147.36429999999967
7.414 146.4866000000002
7.415 145.59999999999988
7.416 144.70445000000012
7.417 143.79990000000024
7.418 142.88650000000013
7.419 141.9644999999997
7.42 141.03389999999965
7.421 140.09440000000012
7.422 139.1447000000004
7.423 138.18849999999995
7.424 137.23
7.425 136.2550000000004
7.426 135.2699999999998
7.427 134.28499999999997
7.428 133.2899999999998
7.429 132.28500000000003
7.43 131.27500000000015
7.431 130.25499999999994
7.432 129.22500000000016
7.433 128.18999999999957
7.434 127.14999999999948
7.435 126.10499999999996
7.436 125.045
7.437 123.98000000000063
7.438 122.91500000000053
7.439 121.83999999999943
7.44 120.75999999999962
7.441 119.67000000000087
7.442 118.57000000000049
7.443 117.46999999999868
7.444 116.36000000000007
7.445 115.24500000000131
7.446 114.12999999999978
7.447 113.00499999999936
7.448 111.87000000000002
7.449 110.73499999999929
7.45 109.59499999999981
7.451 108.44500000000006
7.452 107.29000000000015
7.453 106.13500000000025
7.454 104.9750000000002
7.455 103.79999999999971
7.456 102.62999999999937
7.457 101.4550000000003
7.458 100.2700000000009
7.459 99.09000000000029
7.46 97.89999999999938
7.461 96.69999999999956
7.462 95.49999999999976
7.463 94.29999999999994
7.464 93.09499999999998
7.465 91.88000000000113
7.466 90.66999999999965
7.467 89.4549999999994
7.468 88.23000000000025
7.469 87.00499999999973
7.47 85.77500000000043
7.471 84.5499999999999
7.472 83.31500000000047
7.473 82.0750000000009
7.474 80.84000000000007
7.475 79.59999999999911
7.476 78.3549999999994
7.477 77.10500000000093
7.478 75.85999999999981
7.479 74.60999999999996
7.48 73.34999999999981
7.481 72.0949999999998
7.482 70.83999999999979
7.483 69.57999999999964
7.484 68.32000000000087
7.485 67.05999999999935
7.486 65.79499999999905
7.487 64.53000000000014
7.488 63.26500000000124
7.489 61.9950000000008
7.49 60.729999999999116
7.491 59.460000000000065
7.492 58.185000000000876
7.493 56.91999999999919
7.494 55.649999999998755
7.495 54.37500000000095
7.496 53.105000000000516
7.497 51.829999999999934
7.498 50.55999999999949
7.499 49.289999999999054
7.5 48.01500000000125
7.501 46.745000000000815
7.502 45.474999999998985
7.503 44.20499999999994
7.504 42.93500000000089
7.505 41.669999999999206
7.506 40.39999999999877
7.507 39.13000000000111
7.508 37.86500000000081
7.509 36.599999999999135
7.51 35.34000000000037
7.511 34.08000000000022
7.512 32.81499999999993
7.513 31.55499999999978
7.514 30.304999999999914
7.515 29.044999999999767
7.516 27.789999999999758
7.517 26.54500000000004
7.518 25.290000000000035
7.519 24.045000000000314
7.52 22.79999999999921
7.521 21.55500000000088
7.522 20.315000000001305
7.523 19.079999999999096
7.524 17.844999999999665
7.525 16.610000000000234
7.526 15.37999999999956
7.527 14.150000000000274
7.528 12.929999999999886
7.529 11.709999999999498
7.53 10.495000000000642
7.531 9.280000000000399
7.532 8.065000000000156
7.533 6.8550000000000555
7.534 5.654999999998855
7.535 4.455000000000431
7.536 3.2550000000006185
7.537 2.064999999999706
7.538 0.8750000000001812
7.539 -0.31500000000073136
7.54 -1.4949999999999686
7.541 -2.665000000000306
7.542 -3.8400000000007872
7.543 -5.009999999999737
7.544 -6.169999999999787
7.545 -7.329999999999837
7.546 -8.489999999999887
7.547 -9.634999999999504
7.548 -10.779999999999124
7.549 -11.919999999999986
7.55 -13.055000000000705
7.551 -14.190000000000037
7.552 -15.310000000000324
7.553 -16.43000000000061
7.554 -17.544999999999366
7.555 -18.649999999999224
7.556 -19.755000000000468
7.557 -20.855000000000178
7.558 -21.944999999999602
7.559 -23.035000000000416
7.56 -24.1199999999997
7.561 -25.19500000000008
7.562 -26.260000000000172
7.563 -27.325000000000266
7.564 -28.385000000000215
7.565 -29.434999999999878
7.566 -30.48499999999954
7.567 -31.524999999998915
7.568 -32.555000000000774
7.569 -33.58500000000125
7.57 -34.605000000000054
7.571 -35.61999999999871
7.572 -36.629999999999995
7.573 -37.630000000001
7.574 -38.624999999999076
7.575 -39.61499999999979
7.576 -40.60000000000036
7.577 -41.57499999999925
7.578 -42.54000000000063
7.579 -43.50000000000048
7.58 -44.460000000000335
7.581 -45.4099999999999
7.582 -46.344999999999025
7.583 -47.28000000000093
7.584 -48.20999999999992
7.585 -49.13000000000001
7.586 -50.03999999999981
7.587 -50.94499999999946
7.588 -51.84500000000036
7.589 -52.73499999999959
7.59 -53.620000000000054
7.591 -54.49500000000024
7.592 -55.360000000000134
7.593 -56.22500000000002
7.594 -57.07999999999963
7.595 -57.92000000000019
7.596 -58.7650000000009
7.597 -59.594999999999786
7.598 -60.41499999999977
7.599 -61.234999999999765
7.6 -62.04499999999946
7.601 -62.84500000000026
7.602 -63.64000000000092
7.603 -64.4249999999999
7.604 -65.19999999999997
7.605 -65.97500000000007
7.606 -66.73499999999972
7.607 -67.4900000000006
7.608 -68.23999999999997
7.609 -68.9749999999989
7.61 -69.70999999999921
7.611 -70.43500000000064
7.612 -71.14500000000024
7.613 -71.85499999999983
7.614 -72.56000000000068
7.615 -73.2499999999997
7.616 -73.93499999999997
7.617 -74.60999999999996
7.618 -75.27499999999965
7.619 -75.94000000000072
7.62 -76.59500000000014
7.621 -77.2349999999991
7.622 -77.86999999999932
7.623 -78.5000000000008
7.624 -79.11500000000044
7.625 -79.73000000000008
7.626 -80.33499999999944
7.627 -80.92499999999974
7.628 -81.51500000000006
7.629 -82.09500000000008
7.63 -82.66500000000121
7.631 -83.22499999999927
7.632 -83.77999999999997
7.633 -84.33000000000051
7.634 -84.86499999999924
7.635 -85.3950000000006
7.636 -85.91500000000029
7.637 -86.42999999999984
7.638 -86.93500000000049
7.639 -87.42999999999945
7.64 -87.92499999999981
7.641 -88.40499999999973
7.642 -88.87499999999937
7.643 -89.3450000000004
7.644 -89.7999999999996
7.645 -90.25000000000006
7.646 -90.69500000000036
7.647 -91.12500000000023
7.648 -91.54999999999997
7.649 -91.96999999999956
7.65 -92.38000000000024
7.651 -92.77999999999994
7.652 -93.1750000000002
7.653 -93.56500000000031
7.654 -93.94500000000014
7.655 -94.31499999999967
7.656 -94.67999999999977
7.657 -95.03500000000025
7.658 -95.37999999999977
7.659 -95.72499999999997
7.66 -96.05999999999989
7.661 -96.38000000000008
7.662 -96.70000000000026
7.663 -97.0150000000003
7.664 -97.3149999999999
7.665 -97.60999999999936
7.666 -97.90000000000006
7.667 -98.17500000000035
7.668 -98.44999999999993
7.669 -98.72000000000006
7.67 -98.97499999999975
7.671 -99.22500000000001
7.672 -99.47000000000011
7.673 -99.71000000000008
7.674 -99.93735000000045
7.675 -100.15619999999974
7.676 -100.37310000000008
7.677 -100.58100000000027
7.678 -100.78179999999936
7.679 -100.97509999999963
7.68 -101.16175000000061
7.681 -101.34130000000046
7.682 -101.51374999999989
7.683 -101.67954999999938
7.684 -101.83829999999976
7.685 -101.99025000000029
7.686 -102.13550000000015
7.687 -102.27375000000025
7.688 -102.40524999999971
7.689 -102.53044999999975
7.69 -102.64889999999984
7.691 -102.76060000000003
7.692 -102.86570000000022
7.693 -102.9644500000003
7.694 -103.05680000000027
7.695 -103.14249999999956
7.696 -103.22219999999993
7.697 -103.29555000000016
7.698 -103.36229999999973
7.699 -103.4229999999997
7.7 -103.47775000000003
7.701 -103.52620000000022
7.702 -103.56865000000006
7.703 -103.60520000000027
7.704 -103.63570000000016
7.705 -103.6606499999995
7.706 -103.67969999999991
7.707 -103.69269999999999
7.708 -103.70055000000002
7.709 -103.70240000000044
7.71 -103.69829999999982
7.711 -103.68919999999974
7.712 -103.67460000000015
7.713 -103.65430000000009
7.714 -103.62865000000005
7.715 -103.59775000000002
7.716 -103.56159999999997
7.717 -103.52019999999989
7.718 -103.4736500000001
7.719 -103.42210000000019
7.72 -103.36544999999981
7.721 -103.30375000000002
7.722 -103.23710000000005
7.723 -103.16559999999988
7.724 -103.08940000000008
7.725 -103.00840000000005
7.726 -102.92249999999983
7.727 -102.83214999999983
7.728 -102.73719999999986
7.729 -102.63749999999996
7.73 -102.53355000000019
7.731 -102.42519999999998
7.732 -102.31230000000006
7.733 -102.19515000000033
7.734 -102.07369999999973
7.735 -101.94814999999988
7.736 -101.8185500000001
7.737 -101.68459999999983
7.738 -101.54675000000022
7.739 -101.40500000000023
7.74 -101.25934999999988
7.741 -101.10984999999981
7.742 -100.95655000000001
7.743 -100.79960000000005
7.744 -100.63884999999983
7.745 -100.4744
7.746 -100.3065000000001
7.747 -100.13514999999991
7.748 -99.96034999999996
7.749 -99.782
7.75 -99.60030000000005
7.751 -99.41525000000013
7.752 -99.22690000000006
7.753 -99.03534999999991
7.754 -98.84054999999992
7.755 -98.64260000000003
7.756 -98.44150000000006
7.757 -98.23729999999999
7.758 -98.0299999999999
7.759 -97.81974999999998
7.76 -97.60655000000004
7.761 -97.39045
7.762 -97.17149999999997
7.763 -96.94975500000001
7.764 -96.725225
7.765 -96.49796500000004
7.766 -96.26809000000003
7.767 -96.03563499999997
7.768 -95.80065999999997
7.769 -95.56320500000001
7.77 -95.323345
7.771 -95.08115
7.772 -94.83667700000001
7.773 -94.58999499999999
7.774 -94.34117799999999
7.775 -94.090295
7.776 -93.83742000000001
7.777 -93.58260999999999
7.778 -93.325925
7.779 -93.067435
7.78 -92.80720500000001
7.781 -92.54531499999995
7.782 -92.28179499999995
7.783 -92.01672000000003
7.784 -91.75018000000004
7.785 -91.48217000000002
7.786 -91.21279999999999
7.787 -90.94209999999997
7.788 -90.66999999999999
7.789 -90.39670000000002
7.79 -90.12229999999995
7.791 -89.84665000000003
7.792 -89.56985
7.793 -89.29194999999986
7.794 -89.0129
7.795 -88.73280000000014
7.796 -88.45164999999999
7.797 -88.16949999999983
7.798 -87.8864
7.799 -87.60225000000004
7.8 -87.31715000000004
7.801 -87.03115
7.802 -86.74425000000011
7.803 -86.45635000000001
7.804 -86.16754999999989
7.805 -85.87785000000008
7.806 -85.58720000000005
7.807 -85.29579999999991
7.808 -85.0034999999999
7.809 -84.71040000000013
7.81 -84.41660000000003
7.811 -84.12190000000007
7.812 -83.82665000000004
7.813 -83.5306999999997
7.814 -83.2339500000001
7.815 -82.9367000000001
7.816 -82.63890000000002
7.817 -82.34044999999995
7.818 -82.04149999999979
7.819 -81.74220000000017
7.82 -81.44230000000016
7.821 -81.14204999999998
7.822 -80.84159999999993
7.823 -80.54075000000007
7.824 -80.23974999999996
7.825 -79.93859999999991
7.826 -79.63700000000011
7.827 -79.33544999999992
7.828 -79.03389999999976
7.829 -78.73215000000002
7.83 -78.4304000000003
7.831 -78.12864999999988
7.832 -77.82689999999981
7.833 -77.52515000000008
7.834 -77.2235999999999
7.835 -76.92224999999996
7.836 -76.62085000000006
7.837 -76.31965000000004
7.838 -76.01864999999992
7.839 -75.71780000000007
7.84 -75.41720000000008
7.841 -75.11675000000002
7.842 -74.81650000000019
7.843 -74.51644999999992
7.844 -74.21669999999985
7.845 -73.91719999999997
7.846 -73.6179
7.847 -73.31889999999987
7.848 -73.02035000000019
7.849 -72.72180000000017
7.85 -72.42334999999974
7.851 -72.12534999999977
7.852 -71.82734999999981
7.853 -71.52965000000039
7.854 -71.23240000000003
7.855 -70.93549999999948
7.856 -70.63855000000035
7.857 -70.3416500000005
7.858 -70.04514999999975
7.859 -69.74899999999951
7.86 -69.45319999999977
7.861 -69.15740000000004
7.862 -68.8616000000003
7.863 -68.56620000000035
7.864 -68.27120000000019
7.865 -67.97615000000008
7.866 -67.68139999999978
7.867 -67.38709999999995
7.868 -67.09290000000007
7.869 -66.79859999999954
7.87 -66.50460000000025
7.871 -66.21105000000001
7.872 -65.91749999999979
7.873 -65.62435000000005
7.874 -65.33119999999961
7.875 -65.03794999999992
7.876 -64.74515
7.877 -64.45240000000004
7.878 -64.15955000000014
7.879 -63.86710000000003
7.88 -63.57469999999989
7.881 -63.28225000000048
7.882 -62.98980000000037
7.883 -62.69739999999954
7.884 -62.40534999999991
7.885 -62.112900000000494
7.886 -61.820449999999695
7.887 -61.5283499999994
7.888 -61.23630000000047
7.889 -60.943900000000326
7.89 -60.65144999999952
7.891 -60.35900000000011
7.892 -60.06659999999997
7.893 -59.77414999999986
7.894 -59.481350000000624
7.895 -59.18889999999982
7.896 -58.896049999999924
7.897 -58.602950000000156
7.898 -58.310149999999524
7.899 -58.016899999999836
7.9 -57.72335000000031
7.901 -57.429800000000085
7.902 -57.13590000000004
7.903 -56.84160000000021
7.904 -56.54729999999969
7.905 -56.25454999999974
7.906 -55.959450000000324
7.907 -55.66000000000043
7.908 -55.364999999999576
7.909 -55.06999999999942
7.91 -54.77499999999996
7.911 -54.480000000000494
7.912 -54.18000000000019
7.913 -53.88500000000004
7.914 -53.585000000000434
7.915 -53.284999999999435
7.916 -52.98999999999998
7.917 -52.69000000000037
7.918 -52.38999999999938
7.919 -52.084999999999624
7.92 -51.785000000000025
7.921 -51.48500000000041
7.922 -51.185000000000116
7.923 -50.87999999999967
7.924 -50.57000000000047
7.925 -50.27000000000017
7.926 -49.96499999999973
7.927 -49.65499999999984
7.928 -49.35000000000009
7.929 -49.04000000000019
7.93 -48.729999999999606
7.931 -48.41999999999971
7.932 -48.105000000000366
7.933 -47.79500000000048
7.934 -47.47999999999975
7.935 -47.16499999999971
7.936 -46.850000000000364
7.937 -46.52500000000004
7.938 -46.204999999999856
7.939 -45.88999999999982
7.94 -45.56500000000019
7.941 -45.240000000000556
7.942 -44.91499999999954
7.943 -44.584999999999766
7.944 -44.25499999999999
7.945 -43.92500000000021
7.946 -43.590000000000295
7.947 -43.25499999999968
7.948 -42.91999999999977
7.949 -42.5799999999997
7.95 -42.240000000000336
7.951 -41.90000000000027
7.952 -41.54999999999992
7.953 -41.20500000000041
7.954 -40.8600000000002
7.955 -40.50499999999971
7.956 -40.15500000000005
7.957 -39.80000000000025
7.958 -39.439999999999614
7.959 -39.084999999999816
7.96 -38.72500000000056
7.961 -38.359999999999786
7.962 -37.994999999999
7.963 -37.62499999999947
7.964 -37.254999999999924
7.965 -36.89000000000053
7.966 -36.51500000000085
7.967 -36.13499999999964
7.968 -35.759999999999955
7.969 -35.385000000000275
7.97 -35.000000000000306
7.971 -34.6100000000002
7.972 -34.22499999999884
7.973 -33.84000000000026
7.974 -33.445
7.975 -33.04999999999975
7.976 -32.655000000000875
7.977 -32.25500000000048
7.978 -31.85500000000008
7.979 -31.44499999999939
7.98 -31.03500000000009
7.981 -30.62500000000079
7.982 -30.215000000000103
7.983 -29.799999999999272
7.984 -29.37499999999954
7.985 -28.94999999999981
7.986 -28.53000000000022
7.987 -28.100000000000346
7.988 -27.66500000000033
7.989 -27.23000000000031
7.99 -26.78999999999876
7.991 -26.344999999999843
7.992 -25.900000000000922
7.993 -25.449999999999086
7.994 -24.994999999999877
7.995 -24.545000000000815
7.996 -24.079999999999934
7.997 -23.615000000000443
7.998 -23.149999999999558
7.999 -22.674999999999777
8.0 -22.199999999999996
8.001 -21.720000000000073
8.002 -21.240000000000148
8.003 -20.75500000000008
8.004 -20.25999999999972
8.005 -19.76999999999951
8.006 -19.275000000000542
8.007 -18.769999999999897
8.008 -18.264999999999254
8.009 -17.759999999999998
8.01 -17.250000000000597
8.011 -16.729999999999524
8.012 -16.209999999999837
8.013 -15.685000000000004
8.014 -15.160000000000174
8.015 -14.630000000000198
8.016 -14.09500000000008
8.017 -13.554999999999817
8.018 -13.009999999999412
8.019 -12.470000000000535
8.02 -11.919999999999986
8.021 -11.36500000000068
8.022 -10.80500000000123
8.023 -10.239999999998862
8.024 -9.679999999999412
8.025 -9.110000000001062
8.026 -8.534999999999792
8.027 -7.954999999999767
8.028 -7.3699999999995995
8.029 -6.789999999999575
8.03 -6.200000000000649
8.031 -5.600000000000049
8.032 -4.999999999999449
8.033 -4.400000000000237
8.034 -3.795000000000881
8.035 -3.1799999999998496
8.036 -2.5600000000000622
8.037 -1.9400000000002748
8.038 -1.314999999998956
8.039 -0.6899999999990247
8.04 -0.05500000000019378
8.041 0.5849999999987809
8.042 1.2249999999991434
8.043 1.8750000000011813
8.044 2.5250000000004436
8.045 3.1849999999999934
8.046 3.8449999999995432
8.047 4.504999999999093
8.048 5.175000000000319
8.049 5.8500000000003
8.05 6.525000000000281
8.051 7.21000000000055
8.052 7.899999999999574
8.053 8.584999999999843
8.054 9.280000000000399
8.055 9.97999999999971
8.056 10.685000000000555
8.057 11.395000000000156
8.058 12.104999999999755
8.059 12.8199999999995
8.06 13.539999999999386
8.061 14.265000000000805
8.062 14.994999999999592
8.063 15.729999999999912
8.064 16.46500000000023
8.065 17.204999999999306
8.066 17.94999999999991
8.067 18.70000000000066
8.068 19.455000000000165
8.069 20.209999999999674
8.07 20.975000000000854
8.071 21.73999999999926
8.072 22.5099999999992
8.073 23.285000000000664
8.074 24.065000000000893
8.075 24.84499999999973
8.076 25.6300000000001
8.077 26.42000000000061
8.078 27.21499999999988
8.079 28.01499999999929
8.08 28.809999999999945
8.081 29.620000000001035
8.082 30.43499999999949
8.083 31.24499999999919
8.084 32.06000000000042
8.085 32.88000000000041
8.086 33.70499999999915
8.087 34.53499999999943
8.088 35.36999999999985
8.089 36.20500000000027
8.09 37.04000000000068
8.091 37.885000000000005
8.092 38.73499999999947
8.093 39.58500000000031
8.094 40.434999999999775
8.095 41.28999999999938
8.096 42.15000000000052
8.097 43.01500000000041
8.098 43.88500000000045
8.099 44.755000000000486
8.1 45.62499999999914
8.101 46.49999999999932
8.102 47.38000000000103
8.103 48.25999999999997
8.104 49.149999999999196
8.105 50.03999999999981
8.106 50.925000000000274
8.107 51.82000000000103
8.108 52.7150000000004
8.109 53.60999999999907
8.11 54.514999999999425
8.111 55.42000000000047
8.112 56.325000000000124
8.113 57.23499999999993
8.114 58.14999999999987
8.115 59.05999999999967
8.116 59.9750000000003
8.117 60.89500000000039
8.118 61.80999999999964
8.119 62.729999999999734
8.12 63.65499999999996
8.121 64.58500000000033
8.122 65.51000000000057
8.123 66.43999999999956
8.124 67.37500000000007
8.125 68.30500000000045
8.126 69.23499999999943
8.127 70.16999999999996
8.128 71.10999999999991
8.129 72.0499999999999
8.13 72.99000000000055
8.131 73.92999999999984
8.132 74.86999999999979
8.133 75.81499999999991
8.134 76.76500000000016
8.135 77.71000000000028
8.136 78.64999999999955
8.137 79.59999999999981
8.138 80.55000000000007
8.139 81.49500000000018
8.14 82.44999999999987
8.141 83.40000000000015
8.142 84.34500000000025
8.143 85.29999999999995
8.144 86.25500000000036
8.145 87.20144999999971
8.146 88.1509999999995
8.147 89.10484999999981
8.148 90.0563
8.149 91.00770000000021
8.15 91.9587999999999
8.151 92.9091
8.152 93.8586500000005
8.153 94.80789999999975
8.154 95.75674999999991
8.155 96.70445
8.156 97.65104999999996
8.157 98.59690000000032
8.158 99.5415999999999
8.159 100.48525000000001
8.16 101.42735000000027
8.161 102.36794999999992
8.162 103.30714999999961
8.163 104.24445000000031
8.164 105.18020000000044
8.165 106.11414999999944
8.166 107.04624999999939
8.167 107.9764000000004
8.168 108.90440000000044
8.169 109.83014999999956
8.17 110.75359999999992
8.171 111.67450000000024
8.172 112.59279999999983
8.173 113.50884999999991
8.174 114.42229999999998
8.175 115.33275000000023
8.176 116.24024999999996
8.177 117.14474999999989
8.178 118.0458500000002
8.179 118.94404999999996
8.18 119.83924999999994
8.181 120.73049999999988
8.182 121.61824999999995
8.183 122.50265000000002
8.184 123.38310000000013
8.185 124.25965000000019
8.186 125.13229999999986
8.187 126.00089999999994
8.188 126.86535000000012
8.189 127.72545000000018
8.19 128.58120000000008
8.191 129.43224999999967
8.192 130.2786
8.193 131.12035000000003
8.194 131.9572499999998
8.195 132.78890000000024
8.196 133.61534999999992
8.197 134.43679999999983
8.198 135.2528000000002
8.199 136.06339999999994
8.2 136.8684499999998
8.201 137.6677500000003
8.202 138.46125
8.203 139.24874999999975
8.204 140.03030000000004
8.205 140.8057000000001
8.206 141.57490000000007
8.207 142.33774999999997
8.208 143.09419999999992
8.209 143.84410000000003
8.21 144.58725000000007
8.211 145.32365
8.212 146.05325000000002
8.213 146.77590000000006
8.214 147.49145000000004
8.215 148.19974999999994
8.216 148.90074999999993
8.217 149.5944
8.218 150.2804
8.219 150.95878499999998
8.22 151.62940499999996
8.221 152.29210500000002
8.222 152.946775
8.223 153.59328499999998
8.224 154.23153
8.225 154.86138915
8.226 155.48273
8.227 156.09541585
8.228 156.69933
8.229 157.294365
8.23 157.880365
8.231 158.45722500000002
8.232 159.02481500000002
8.233 159.58303
8.234 160.13184999999996
8.235 160.671
8.236 161.20040000000003
8.237 161.7199999999999
8.238 162.2295499999999
8.239 162.7291500000001
8.24 163.2186000000001
8.241 163.69769999999994
8.242 164.16655000000003
8.243 164.62490000000008
8.244 165.07264999999995
8.245 165.50969999999992
8.246 165.93595000000005
8.247 166.35150000000007
8.248 166.75609999999978
8.249 167.14970000000008
8.25 167.53210000000004
8.251 167.90329999999997
8.252 168.26335000000026
8.253 168.61185
8.254 168.94879999999995
8.255 169.27439999999993
8.256 169.58824999999987
8.257 169.89039999999974
8.258 170.18074999999993
8.259 170.45900000000023
8.26 170.72540000000018
8.261 170.97984999999983
8.262 171.22200000000004
8.263 171.45165000000026
8.264 171.66940000000014
8.265 171.8744500000001
8.266 172.06664999999956
8.267 172.24664999999985
8.268 172.41389999999996
8.269 172.5681
8.27 172.7092999999999
8.271 172.83744999999976
8.272 172.95255000000023
8.273 173.0542500000001
8.274 173.14255000000014
8.275 173.21745000000027
8.276 173.27889999999982
8.277 173.32654999999974
8.278 173.36049999999992
8.279 173.38100000000023
8.28 173.38730000000038
8.281 173.37944999999965
8.282 173.3575000000001
8.283 173.32175000000018
8.284 173.27184999999938
8.285 173.20899999999986
8.286 173.12740000000048
8.287 173.03499999999985
8.288 172.9299999999996
8.289 172.80500000000018
8.29 172.67000000000047
8.291 172.52000000000032
8.292 172.34999999999957
8.293 172.16999999999996
8.294 171.9749999999999
8.295 171.76499999999942
8.296 171.5400000000006
8.297 171.29500000000047
8.298 171.04499999999953
8.299 170.7750000000001
8.3 170.4850000000001
8.301 170.18499999999906
8.302 169.86999999999975
8.303 169.53999999999996
8.304 169.19499999999977
8.305 168.83000000000038
8.306 168.45000000000056
8.307 168.06000000000043
8.308 167.6549999999999
8.309 167.23000000000013
8.31 166.79
8.311 166.33499999999938
8.312 165.86499999999975
8.313 165.37999999999968
8.314 164.87500000000043
8.315 164.3600000000009
8.316 163.82499999999936
8.317 163.28000000000037
8.318 162.71500000000077
8.319 162.12999999999923
8.32 161.54000000000028
8.321 160.92500000000064
8.322 160.2949999999992
8.323 159.6549999999988
8.324 158.99500000000066
8.325 158.32000000000068
8.326 157.6250000000001
8.327 156.9150000000005
8.328 156.19499999999925
8.329 155.4549999999988
8.33 154.70000000000067
8.331 153.93000000000072
8.332 153.1400000000002
8.333 152.33000000000052
8.334 151.50999999999914
8.335 150.67999999999887
8.336 149.82500000000064
8.337 148.9550000000006
8.338 148.07499999999888
8.339 147.1749999999994
8.34 146.25500000000068
8.341 145.32000000000016
8.342 144.3700000000006
8.343 143.41000000000074
8.344 142.42999999999896
8.345 141.42999999999932
8.346 140.4200000000008
8.347 139.39000000000036
8.348 138.34499999999943
8.349 137.28499999999948
8.35 136.20500000000035
8.351 135.11500000000092
8.352 134.00999999999968
8.353 132.88499999999925
8.354 131.74499999999978
8.355 130.58999999999986
8.356 129.42499999999967
8.357 128.2400000000003
8.358 127.03500000000034
8.359 125.81499999999994
8.36 124.58500000000066
8.361 123.33999999999956
8.362 122.07499999999926
8.363 120.80000000000007
8.364 119.50500000000031
8.365 118.20000000000024
8.366 116.87999999999977
8.367 115.53499999999994
8.368 114.18499999999997
8.369 112.82000000000096
8.37 111.435
8.371 110.035
8.372 108.62499999999969
8.373 107.19999999999897
8.374 105.76000000000056
8.375 104.30500000000036
8.376 102.82999999999957
8.377 101.34499999999991
8.378 99.84999999999994
8.379 98.33500000000079
8.38 96.8050000000012
8.381 95.26499999999993
8.382 93.70999999999962
8.383 92.13999999999889
8.384 90.55999999999925
8.385 88.96000000000043
8.386 87.34499999999979
8.387 85.72500000000038
8.388 84.09000000000056
8.389 82.43500000000014
8.39 80.76999999999946
8.391 79.09499999999986
8.392 77.40500000000122
8.393 75.70000000000077
8.394 73.97999999999988
8.395 72.25499999999884
8.396 70.51499999999878
8.397 68.76000000000104
8.398 66.99500000000025
8.399 65.21499999999902
8.4 63.42500000000029
8.401 61.625000000001265
8.402 59.80999999999903
8.403 57.98499999999929
8.404 56.15000000000203
8.405 54.299999999998796
8.406 52.439999999998044
8.407 50.56999999999978
8.408 48.690000000001234
8.409 46.795000000002254
8.41 44.89000000000021
8.411 42.984999999998166
8.412 41.05999999999832
8.413 39.12000000000082
8.414 37.1750000000004
8.415 35.21999999999969
8.416 33.260000000001625
8.417 31.28500000000034
8.418 29.29999999999877
8.419 27.30499999999969
8.42 25.300000000000324
8.421 23.295000000000954
8.422 21.275000000001153
8.423 19.239999999998147
8.424 17.19999999999777
8.425 15.15500000000003
8.426 13.100000000001998
8.427 11.035000000000906
8.428 8.959999999999525
8.429 6.885000000000918
8.43 4.799999999999249
8.431 2.6999999999999247
8.432 0.5950000000004563
8.433 -1.5150000000019315
8.434 -3.629999999998912
8.435 -5.754999999998955
8.436 -7.885000000001918
8.437 -10.019999999999474
8.438 -12.165000000000092
8.439 -14.315000000000854
8.44 -16.469999999998986
8.441 -18.63500000000018
8.442 -20.804999999998742
8.443 -22.97500000000008
8.444 -25.15000000000156
8.445 -27.335000000000555
8.446 -29.52499999999969
8.447 -31.714999999998827
8.448 -33.910000000000885
8.449 -36.11500000000045
8.45 -38.32000000000002
8.451 -40.52999999999973
8.452 -42.74499999999959
8.453 -44.95999999999945
8.454 -47.179999999999445
8.455 -49.40499999999959
8.456 -51.62999999999973
8.457 -53.854999999999876
8.458 -56.09000000000031
8.459 -58.325000000000735
8.46 -60.56000000000117
8.461 -62.79999999999897
8.462 -65.0349999999994
8.463 -67.27499999999998
8.464 -69.52000000000069
8.465 -71.76500000000141
8.466 -74.00499999999921
8.467 -76.24999999999993
8.468 -78.5000000000008
8.469 -80.73999999999998
8.47 -82.9849999999993
8.471 -85.23000000000003
8.472 -87.47499999999935
8.473 -89.72000000000008
8.474 -91.9649999999994
8.475 -94.20499999999998
8.476 -96.44500000000056
8.477 -98.68499999999975
8.478 -100.92000000000016
8.479 -103.16000000000074
8.48 -105.38999999999965
8.481 -107.61999999999993
8.482 -109.85000000000022
8.483 -112.07499999999897
8.484 -114.29500000000037
8.485 -116.51500000000037
8.486 -118.73000000000022
8.487 -120.93999999999994
8.488 -123.15499999999979
8.489 -125.35500000000059
8.49 -127.54999999999987
8.491 -129.7499999999993
8.492 -131.93999999999983
8.493 -134.1250000000002
8.494 -136.3100000000006
8.495 -138.48000000000053
8.496 -140.6499999999991
8.497 -142.81499999999892
8.498 -144.96999999999983
8.499 -147.12500000000074
8.5 -149.26999999999995
8.501 -151.40500000000029
8.502 -153.54000000000062
8.503 -155.66499999999928
8.504 -157.7800000000004
8.505 -159.89000000000001
8.506 -161.98999999999936
8.507 -164.08499999999992
8.508 -166.1700000000002
8.509 -168.2450000000002
8.51 -170.31500000000003
8.511 -172.3749999999996
8.512 -174.42000000000013
8.513 -176.46500000000066
8.514 -178.49499999999935
8.515 -180.51500000000053
8.516 -182.52500000000003
8.517 -184.52499999999927
8.518 -186.51999999999973
8.519 -188.49499999999964
8.52 -190.46000000000063
8.521 -192.41499999999994
8.522 -194.3650000000005
8.523 -196.30000000000064
8.524 -198.2149999999988
8.525 -200.12499999999963
8.526 -202.02500000000012
8.527 -203.91000000000022
8.528 -205.77999999999986
8.529 -207.63500000000045
8.53 -209.4850000000009
8.531 -211.31499999999943
8.532 -213.13000000000025
8.533 -214.93999999999954
8.534 -216.72999999999968
8.535 -218.5050000000008
8.536 -220.26500000000001
8.537 -222.01000000000028
8.538 -223.74500000000018
8.539 -225.45999999999955
8.54 -227.15999999999985
8.541 -228.84999999999985
8.542 -230.5149999999992
8.543 -232.1699999999996
8.544 -233.81000000000097
8.545 -235.43000000000035
8.546 -237.03999999999948
8.547 -238.62499999999994
8.548 -240.195
8.549 -241.75500000000042
8.55 -243.2900000000002
8.551 -244.80500000000004
8.552 -246.30999999999958
8.553 -247.79499999999993
8.554 -249.26000000000045
8.555 -250.71499999999997
8.556 -252.14309999999975
8.557 -253.54974999999973
8.558 -254.94470000000032
8.559 -256.31860000000023
8.56 -257.6738499999995
8.561 -259.00974999999994
8.562 -260.3263000000001
8.563 -261.6230499999997
8.564 -262.9000499999999
8.565 -264.1577000000006
8.566 -265.3953
8.567 -266.6123499999999
8.568 -267.8088500000002
8.569 -268.9845499999996
8.57 -270.1395999999998
8.571 -271.27400000000017
8.572 -272.38710000000026
8.573 -273.4785999999999
8.574 -274.54869999999977
8.575 -275.59695
8.576 -276.6233
8.577 -277.6276500000001
8.578 -278.60980000000006
8.579 -279.5693999999998
8.58 -280.50635
8.581 -281.42075000000006
8.582 -282.3121500000001
8.583 -283.1805500000001
8.584 -284.02564999999987
8.585 -284.84734999999984
8.586 -285.64555000000007
8.587 -286.4201500000001
8.588 -287.17094999999995
8.589 -287.89778
8.59 -288.60062999999997
8.591 -289.27929500000005
8.592 -289.933713
8.593 -290.563745
8.594 -291.16931200000005
8.595 -291.75028
8.596 -292.306495
8.597 -292.8379999999999
8.598 -293.3446
8.599 -293.82620000000003
8.6 -294.28284999999994
8.601 -294.71424999999994
8.602 -295.12045
8.603 -295.50140000000005
8.604 -295.8569000000001
8.605 -296.18699999999984
8.606 -296.49154999999985
8.607 -296.77040000000017
8.608 -297.0234000000002
8.609 -297.25059999999996
8.61 -297.45194999999984
8.611 -297.62724999999983
8.612 -297.7766
8.613 -297.89955000000015
8.614 -297.9962000000003
8.615 -298.0667999999999
8.616 -298.1107499999996
8.617 -298.12830000000014
8.618 -298.11935
8.619 -298.08355000000006
8.62 -298.0210000000004
8.621 -297.93160000000023
8.622 -297.8149499999999
8.623 -297.67154999999974
8.624 -297.50134999999983
8.625 -297.30384999999967
8.626 -297.0816500000001
8.627 -296.82745
8.628 -296.54500000000013
8.629 -296.2450000000005
8.63 -295.9099999999999
8.631 -295.54999999999995
8.632 -295.16499999999996
8.633 -294.7449999999997
8.634 -294.30000000000007
8.635 -293.82999999999976
8.636 -293.33500000000015
8.637 -292.8100000000003
8.638 -292.25999999999976
8.639 -291.6799999999997
8.64 -291.0700000000002
8.641 -290.435
8.642 -289.7700000000003
8.643 -289.07999999999987
8.644 -288.36499999999876
8.645 -287.6200000000009
8.646 -286.850000000001
8.647 -286.0499999999988
8.648 -285.2199999999999
8.649 -284.37000000000046
8.65 -283.485
8.651 -282.5750000000002
8.652 -281.63999999999965
8.653 -280.67499999999967
8.654 -279.68500000000034
8.655 -278.65999999999997
8.656 -277.6149999999991
8.657 -276.5500000000004
8.658 -275.44500000000056
8.659 -274.31499999999994
8.66 -273.1650000000002
8.661 -271.97999999999945
8.662 -270.7749999999995
8.663 -269.5400000000001
8.664 -268.27499999999975
8.665 -266.9850000000001
8.666 -265.6700000000012
8.667 -264.33000000000015
8.668 -262.9599999999996
8.669 -261.5649999999997
8.67 -260.1400000000003
8.671 -258.69500000000045
8.672 -257.21999999999963
8.673 -255.71999999999954
8.674 -254.19500000000014
8.675 -252.63499999999968
8.676 -251.06000000000014
8.677 -249.46000000000134
8.678 -247.82999999999888
8.679 -246.16999999999973
8.68 -244.49000000000137
8.681 -242.7850000000009
8.682 -241.05499999999833
8.683 -239.29999999999785
8.684 -237.515000000002
8.685 -235.7100000000001
8.686 -233.87500000000006
8.687 -232.01999999999944
8.688 -230.1399999999981
8.689 -228.2350000000016
8.69 -226.30500000000163
8.691 -224.35000000000093
8.692 -222.36999999999952
8.693 -220.3699999999975
8.694 -218.3450000000003
8.695 -216.29500000000243
8.696 -214.22499999999843
8.697 -212.1249999999991
8.698 -210.00500000000198
8.699 -207.86499999999873
8.7 -205.69499999999738
8.701 -203.50500000000102
8.702 -201.30000000000146
8.703 -199.06500000000105
8.704 -196.8049999999999
8.705 -194.52999999999832
8.706 -192.23499999999893
8.707 -189.91000000000147
8.708 -187.56500000000065
8.709 -185.19999999999925
8.71 -182.81500000000005
8.711 -180.41000000000028
8.712 -177.98499999999996
8.713 -175.5349999999989
8.714 -173.06500000000003
8.715 -170.57500000000059
8.716 -168.06500000000057
8.717 -165.54000000000013
8.718 -162.98999999999896
8.719 -160.42000000000002
8.72 -157.8350000000006
8.721 -155.23000000000064
8.722 -152.59999999999997
8.723 -149.95999999999898
8.724 -147.29500000000007
8.725 -144.61500000000072
8.726 -141.92000000000093
8.727 -139.20000000000044
8.728 -136.46999999999966
8.729 -133.7199999999983
8.73 -130.94999999999914
8.731 -128.16499999999954
8.732 -125.3649999999995
8.733 -122.55000000000183
8.734 -119.7150000000008
8.735 -116.86499999999933
8.736 -114.00000000000021
8.737 -111.11500000000052
8.738 -108.22500000000068
8.739 -105.31500000000027
8.74 -102.38999999999943
8.741 -99.4549999999983
8.742 -96.49999999999936
8.743 -93.53
8.744 -90.55000000000035
8.745 -87.56000000000041
8.746 -84.5499999999999
8.747 -81.53000000000188
8.748 -78.49500000000064
8.749 -75.44999999999914
8.75 -72.40000000000025
8.751 -69.33000000000078
8.752 -66.24999999999825
8.753 -63.15999999999822
8.754 -60.055000000000526
8.755 -56.93999999999977
8.756 -53.82000000000164
8.757 -50.69000000000046
8.758 -47.54999999999898
8.759 -44.394999999999854
8.76 -41.23000000000043
8.761 -38.06000000000087
8.762 -34.87999999999825
8.763 -31.695000000001027
8.764 -28.500000000000746
8.765 -25.2949999999974
8.766 -22.079999999999323
8.767 -18.860000000001097
8.768 -15.640000000000098
8.769 -12.40999999999881
8.77 -9.164999999999868
8.771 -5.9200000000009245
8.772 -2.6750000000019813
8.773 0.5800000000000249
8.774 3.8449999999995432
8.775 7.1099999999990615
8.776 10.380000000001498
8.777 13.655000000001305
8.778 16.93000000000111
8.779 20.209999999998285
8.78 23.494999999998377
8.781 26.78500000000139
8.782 30.07500000000163
8.783 33.36999999999924
8.784 36.664999999999615
8.785 39.95499999999985
8.786 43.25500000000038
8.787 46.5550000000009
8.788 49.84999999999851
8.789 53.14999999999903
8.79 56.449999999999555
8.791 59.75000000000008
8.792 63.05000000000061
8.793 66.345000000001
8.794 69.6399999999986
8.795 72.93999999999912
8.796 76.23500000000227
8.797 79.52499999999974
8.798 82.80999999999983
8.799 86.09499999999993
8.8 89.38500000000016
8.801 92.6650000000001
8.802 95.93499999999977
8.803 99.20499999999943
8.804 102.4749999999991
8.805 105.74000000000139
8.806 108.99500000000062
8.807 112.24999999999984
8.808 115.4949999999988
8.809 118.73500000000037
8.81 121.97500000000194
8.811 125.20000000000032
8.812 128.41999999999854
8.813 131.6349999999994
8.814 134.83999999999995
8.815 138.0400000000004
8.816 141.23000000000053
8.817 144.41000000000037
8.818 147.58500000000006
8.819 150.7499999999995
8.82 153.89999999999847
8.821 157.0450000000001
8.822 160.18500000000157
8.823 163.3049999999997
8.824 166.4150000000003
8.825 169.52000000000078
8.826 172.6100000000008
8.827 175.68499999999764
8.828 178.74999999999974
8.829 181.80500000000154
8.83 184.84999999999752
8.831 187.87499999999847
8.832 190.8900000000019
8.833 193.89000000000212
8.834 196.87499999999915
8.835 199.84999999999863
8.836 202.81000000000046
8.837 205.7550000000019
8.838 208.67999999999998
8.839 211.5899999999976
8.84 214.48500000000035
8.841 217.3649999999999
8.842 220.22999999999905
8.843 223.07500000000036
8.844 225.90500000000122
8.845 228.72000000000168
8.846 231.5149999999988
8.847 234.28999999999812
8.848 237.0449999999996
8.849 239.79000000000084
8.85 242.51000000000133
8.851 245.21000000000126
8.852 247.89500000000072
8.853 250.5549999999995
8.854 253.19499999999772
8.855 255.81999999999826
8.856 258.42000000000087
8.857 261.0000000000001
8.858 263.55999999999875
8.859 266.0999999999996
8.86 268.6150000000012
8.861 271.1100000000008
8.862 273.5849999999998
8.863 276.0300000000007
8.864 278.4549999999997
8.865 280.85999999999945
8.866 283.245
8.867 285.59999999999974
8.868 287.9300000000001
8.869 290.2399999999999
8.87 292.52500000000043
8.871 294.78000000000003
8.872 297.0150000000005
8.873 299.2300000000003
8.874 301.41499999999934
8.875 303.5700000000002
8.876 305.7000000000004
8.877 307.81
8.878 309.89000000000016
8.879 311.93999999999943
8.88 313.9699999999995
8.881 315.97000000000014
8.882 317.9349999999997
8.883 319.88000000000017
8.884 321.79999999999984
8.885 323.69000000000005
8.886 325.5450000000007
8.887 327.37500000000057
8.888 329.1849999999999
8.889 330.9549999999995
8.89 332.69999999999965
8.891 334.4150000000004
8.892 336.09500000000014
8.893 337.7549999999993
8.894 339.38500000000033
8.895 340.9750000000003
8.896 342.5399999999995
8.897 344.0750000000006
8.898 345.5750000000007
8.899 347.0500000000001
8.9 348.4949999999993
8.901 349.90499999999963
8.902 351.28000000000037
8.903 352.6249999999995
8.904 353.93999999999977
8.905 355.22499999999997
8.906 356.47499999999985
8.907 357.6904000000006
8.908 358.87610000000024
8.909 360.0291999999998
8.91 361.1486499999997
8.911 362.23530000000017
8.912 363.28845000000024
8.913 364.3080499999999
8.914 365.29449999999974
8.915 366.2474499999999
8.916 367.1660999999999
8.917 368.0508499999999
8.918 368.9017500000003
8.919 369.71829999999994
8.92 370.5006
8.921 371.24845000000016
8.922 371.9618500000001
8.923 372.64059999999984
8.924 373.28449999999987
8.925 373.89360000000016
8.926 374.46760000000006
8.927 375.00654999999983
8.928 375.5104499999999
8.929 375.9791
8.93 376.4125000000001
8.931 376.810475
8.932 377.17293499999994
8.933 377.49992999999995
8.934 377.79132500000003
8.935 378.047035
8.936 378.26698
8.937 378.45115999999996
8.938 378.59946
8.939 378.71185
8.94 378.7882999999999
8.941 378.82865
8.942 378.8328500000002
8.943 378.80095000000017
8.944 378.73294999999985
8.945 378.62879999999984
8.946 378.48839999999984
8.947 378.31145000000004
8.948 378.09815000000026
8.949 377.84854999999976
8.95 377.56259999999975
8.951 377.2402000000001
8.952 376.8815000000002
8.953 376.4864
8.954 376.0546500000003
8.955 375.58639999999974
8.956 375.0815999999997
8.957 374.5403000000001
8.958 373.96249999999964
8.959 373.3482500000003
8.96 372.6974000000001
8.961 372.0117500000002
8.962 371.28535000000016
8.963 370.525
8.964 369.7300000000001
8.965 368.8999999999998
8.966 368.02999999999975
8.967 367.1199999999992
8.968 366.18000000000063
8.969 365.2050000000004
8.97 364.189999999999
8.971 363.14000000000067
8.972 362.055
8.973 360.92999999999955
8.974 359.77500000000106
8.975 358.58500000000015
8.976 357.34999999999934
8.977 356.08500000000043
8.978 354.79000000000065
8.979 353.4549999999997
8.98 352.0799999999991
8.981 350.6750000000003
8.982 349.24000000000063
8.983 347.7599999999997
8.984 346.2499999999993
8.985 344.7049999999993
8.986 343.1250000000011
8.987 341.51500000000055
8.988 339.86499999999893
8.989 338.1800000000004
8.99 336.46500000000106
8.991 334.71999999999946
8.992 332.9349999999995
8.993 331.1149999999999
8.994 329.25999999999925
8.995 327.37500000000057
8.996 325.46500000000117
8.997 323.5149999999992
8.998 321.529999999999
8.999 319.5100000000006
9.0 317.4599999999999
9.001 315.385
9.002 313.2700000000002
9.003 311.11999999999944
9.004 308.9499999999995
9.005 306.7399999999998
9.006 304.500000000002
9.007 302.23000000000053
9.008 299.9249999999981
9.009 297.5950000000005
9.01 295.2300000000019
9.011 292.8349999999996
9.012 290.4099999999993
9.013 287.96000000000095
9.014 285.4749999999989
9.015 282.9549999999986
9.016 280.41500000000053
9.017 277.8400000000014
9.018 275.2399999999988
9.019 272.6099999999981
9.02 269.95000000000215
9.021 267.2649999999999
9.022 264.5449999999994
9.023 261.8000000000009
9.024 259.0349999999991
9.025 256.2399999999992
9.026 253.4100000000011
9.027 250.5549999999995
9.028 247.68000000000012
9.029 244.78
9.03 241.84499999999883
9.031 238.8899999999999
9.032 235.91000000000028
9.033 232.89999999999975
9.034 229.87000000000143
9.035 226.81500000000244
9.036 223.73499999999987
9.037 220.63499999999956
9.038 217.50499999999838
9.039 214.34999999999923
9.04 211.17499999999953
9.041 207.97999999999925
9.042 204.7650000000012
9.043 201.5249999999996
9.044 198.2600000000001
9.045 194.96999999999986
9.046 191.6649999999992
9.047 188.34000000000074
9.048 184.99500000000168
9.049 181.62999999999928
9.05 178.23999999999896
9.051 174.8300000000008
9.052 171.40499999999946
9.053 167.96000000000032
9.054 164.4950000000006
9.055 161.01500000000047
9.056 157.51499999999973
9.057 153.99999999999858
9.058 150.46499999999963
9.059 146.91000000000008
9.06 143.34500000000028
9.061 139.75999999999988
9.062 136.15999999999906
9.063 132.54500000000058
9.064 128.91000000000153
9.065 125.26999999999956
9.066 121.60999999999977
9.067 117.93499999999956
9.068 114.24999999999908
9.069 110.54500000000078
9.07 106.83499999999957
9.071 103.1100000000007
9.072 99.3700000000014
9.073 95.61999999999904
9.074 91.85999999999916
9.075 88.09000000000178
9.076 84.30500000000119
9.077 80.50500000000017
9.078 76.70499999999913
9.079 72.89499999999782
9.08 69.06999999999886
9.081 65.24499999999989
9.082 61.405000000000484
9.083 57.55000000000066
9.084 53.695000000000825
9.085 49.83500000000085
9.086 45.965000000000586
9.087 42.09000000000018
9.088 38.20499999999949
9.089 34.3199999999988
9.09 30.42500000000059
9.091 26.524999999999466
9.092 22.62499999999834
9.093 18.710000000002335
9.094 14.800000000000924
9.095 10.88999999999951
9.096 6.965000000000443
9.097 3.044999999998743
9.098 -0.8750000000001812
9.099 -4.799999999999249
9.1 -8.725000000001092
9.101 -12.655000000000305
9.102 -16.584999999999518
9.103 -20.51499999999873
9.104 -24.440000000000573
9.105 -28.365000000002418
9.106 -32.29499999999885
9.107 -36.219999999997924
9.108 -40.13999999999962
9.109 -44.060000000001324
9.11 -47.980000000000246
9.111 -51.89499999999902
9.112 -55.800000000000296
9.113 -59.710000000001706
9.114 -63.6150000000002
9.115 -67.5099999999984
9.116 -71.39999999999924
9.117 -75.28499999999994
9.118 -79.17000000000063
9.119 -83.04500000000104
9.12 -86.91000000000115
9.121 -90.7749999999985
9.122 -94.62499999999818
9.123 -98.46500000000036
9.124 -102.30499999999975
9.125 -106.1300000000015
9.126 -109.95000000000033
9.127 -113.75999999999887
9.128 -117.55499999999974
9.129 -121.34500000000048
9.13 -125.12500000000092
9.131 -128.89000000000095
9.132 -132.6450000000007
9.133 -136.385
9.134 -140.114999999999
9.135 -143.83999999999787
9.136 -147.54499999999894
9.137 -151.23499999999956
9.138 -154.9149999999999
9.139 -158.5800000000026
9.14 -162.2300000000021
9.141 -165.86499999999836
9.142 -169.4849999999998
9.143 -173.09000000000074
9.144 -176.6799999999985
9.145 -180.24999999999847
9.146 -183.80000000000064
9.147 -187.3400000000025
9.148 -190.86000000000104
9.149 -194.359999999999
9.15 -197.84999999999943
9.151 -201.30999999999898
9.152 -204.7550000000009
9.153 -208.18499999999963
9.154 -211.58500000000024
9.155 -214.97000000000043
9.156 -218.33999999999742
9.157 -221.68499999999923
9.158 -225.00500000000034
9.159 -228.30500000000086
9.16 -231.58500000000083
9.161 -234.8450000000002
9.162 -238.07999999999882
9.163 -241.28999999999957
9.164 -244.4750000000023
9.165 -247.64000000000172
9.166 -250.77999999999764
9.167 -253.89499999999842
9.168 -256.9900000000014
9.169 -260.0550000000007
9.17 -263.0949999999993
9.171 -266.10999999999996
9.172 -269.09499999999974
9.173 -272.0549999999988
9.174 -274.9950000000001
9.175 -277.90500000000054
9.176 -280.7850000000001
9.177 -283.6400000000017
9.178 -286.46499999999963
9.179 -289.2599999999995
9.18 -292.03000000000145
9.181 -294.77499999999986
9.182 -297.48500000000007
9.183 -300.16499999999945
9.184 -302.81500000000074
9.185 -305.4350000000011
9.186 -308.02999999999804
9.187 -310.58999999999946
9.188 -313.12000000000006
9.189 -315.6199999999998
9.19 -318.0850000000013
9.191 -320.51999999999913
9.192 -322.9249999999989
9.193 -325.3000000000006
9.194 -327.63500000000107
9.195 -329.93999999999943
9.196 -332.2149999999996
9.197 -334.45500000000015
9.198 -336.66499999999985
9.199 -338.8349999999998
9.2 -340.9750000000003
9.201 -343.0800000000012
9.202 -345.14999999999964
9.203 -347.18499999999983
9.204 -349.18500000000046
9.205 -351.15499999999884
9.206 -353.0850000000002
9.207 -354.9750000000004
9.208 -356.8349999999998
9.209 -358.6649999999997
9.21 -360.44999999999965
9.211 -362.20000000000005
9.212 -363.9149999999994
9.213 -365.5900000000004
9.214 -367.23500000000047
9.215 -368.8400000000008
9.216 -370.40500000000003
9.217 -371.9299999999995
9.218 -373.4199999999993
9.219 -374.87999999999965
9.22 -376.2950000000001
9.221 -377.67499999999956
9.222 -379.0150000000006
9.223 -380.31000000000034
9.224 -381.5749999999993
9.225 -382.80000000000047
9.226 -383.9850000000006
9.227 -385.13499999999965
9.228 -386.2400000000002
9.229 -387.3050000000003
9.23 -388.33500000000004
9.231 -389.3252
9.232 -390.2750499999996
9.233 -391.1849000000002
9.234 -392.0551500000001
9.235 -392.8859
9.236 -393.67675
9.237 -394.42739999999975
9.238 -395.1378499999998
9.239 -395.8080000000002
9.24 -396.4383000000002
9.241 -397.0279999999996
9.242 -397.5771499999999
9.243 -398.0860499999999
9.244 -398.55425000000014
9.245 -398.98175000000026
9.246 -399.36864999999995
9.247 -399.71469999999994
9.248 -400.01980000000003
9.249 -400.2839999999999
9.25 -400.5073500000001
9.251 -400.68985000000004
9.252 -400.83124999999995
9.253 -400.93149999999997
9.254 -400.99076999999994
9.255 -401.008935
9.256 -400.98595
9.257 -400.92182999999994
9.258 -400.81659499999995
9.259 -400.67018500000006
9.26 -400.4826350000001
9.261 -400.25404999999995
9.262 -399.9843999999999
9.263 -399.67375
9.264 -399.32210000000015
9.265 -398.92929999999996
9.266 -398.4955999999998
9.267 -398.0212
9.268 -397.50595000000027
9.269 -396.9500000000001
9.27 -396.35339999999974
9.271 -395.7159499999998
9.272 -395.03815000000026
9.273 -394.32014999999996
9.274 -393.56129999999973
9.275 -392.76219999999984
9.276 -391.92325000000017
9.277 -391.0440500000001
9.278 -390.1246999999997
9.279 -389.1651000000003
9.28 -388.16595000000024
9.281 -387.1260500000001
9.282 -386.0477000000001
9.283 -384.93
9.284 -383.7699999999999
9.285 -382.5749999999996
9.286 -381.34000000000015
9.287 -380.0650000000003
9.288 -378.7499999999992
9.289 -377.3900000000003
9.29 -375.99999999999994
9.291 -374.5749999999992
9.292 -373.10000000000116
9.293 -371.59000000000077
9.294 -370.0449999999994
9.295 -368.4599999999996
9.296 -366.84000000000026
9.297 -365.17999999999967
9.298 -363.47999999999934
9.299 -361.7450000000008
9.3 -359.9749999999999
9.301 -358.159999999999
9.302 -356.3150000000001
9.303 -354.4350000000002
9.304 -352.51000000000033
9.305 -350.5549999999996
9.306 -348.5600000000005
9.307 -346.5300000000004
9.308 -344.46999999999946
9.309 -342.3700000000002
9.31 -340.23499999999984
9.311 -338.0649999999999
9.312 -335.8600000000003
9.313 -333.6199999999998
9.314 -331.3449999999996
9.315 -329.03999999999985
9.316 -326.7000000000006
9.317 -324.3250000000003
9.318 -321.9150000000004
9.319 -319.4700000000009
9.32 -316.99999999999926
9.321 -314.4949999999993
9.322 -311.9499999999997
9.323 -309.37999999999937
9.324 -306.78000000000094
9.325 -304.1450000000001
9.326 -301.4799999999984
9.327 -298.7850000000014
9.328 -296.06000000000074
9.329 -293.2999999999991
9.33 -290.50999999999937
9.331 -287.68999999999875
9.332 -284.84500000000025
9.333 -281.9700000000008
9.334 -279.0600000000004
9.335 -276.1299999999994
9.336 -273.1650000000002
9.337 -270.1750000000003
9.338 -267.1599999999996
9.339 -264.11000000000075
9.34 -261.04000000000127
9.341 -257.94000000000096
9.342 -254.80999999999975
9.343 -251.659999999998
9.344 -248.48499999999828
9.345 -245.28000000000048
9.346 -242.05000000000197
9.347 -238.79499999999996
9.348 -235.51500000000001
9.349 -232.2149999999995
9.35 -228.8949999999984
9.351 -225.54500000000198
9.352 -222.16500000000195
9.353 -218.77499999999884
9.354 -215.35999999999777
9.355 -211.9150000000014
9.356 -208.45500000000183
9.357 -204.9749999999989
9.358 -201.46999999999804
9.359 -197.94499999999937
9.36 -194.40500000000029
9.361 -190.84000000000046
9.362 -187.24999999999991
9.363 -183.6499999999991
9.364 -180.03000000000046
9.365 -176.39000000000127
9.366 -172.73500000000163
9.367 -169.0549999999985
9.368 -165.36499999999788
9.369 -161.65500000000222
9.37 -157.93000000000058
9.371 -154.1899999999985
9.372 -150.4300000000014
9.373 -146.66000000000125
9.374 -142.87499999999787
9.375 -139.07499999999962
9.376 -135.2550000000008
9.377 -131.42999999999904
9.378 -127.58999999999965
9.379 -123.72999999999968
9.38 -119.86499999999955
9.381 -115.98500000000178
9.382 -112.09500000000094
9.383 -108.19499999999982
9.384 -104.28000000000104
9.385 -100.35999999999933
9.386 -96.42499999999998
9.387 -92.48500000000048
9.388 -88.53499999999792
9.389 -84.57000000000048
9.39 -80.60500000000026
9.391 -76.62999999999975
9.392 -72.64500000000173
9.393 -68.65499999999803
9.394 -64.65999999999971
9.395 -60.655000000001124
9.396 -56.64499999999961
9.397 -52.63500000000087
9.398 -48.61499999999908
9.399 -44.584999999999766
9.4 -40.5600000000006
9.401 -36.52999999999851
9.402 -32.49499999999905
9.403 -28.45500000000223
9.404 -24.410000000002483
9.405 -20.369999999997333
9.406 -16.329999999997735
9.407 -12.285000000000768
9.408 -8.23500000000088
9.409 -4.190000000001137
9.41 -0.145000000001394
9.411 3.9050000000012686
9.412 7.950000000001012
9.413 11.990000000000611
9.414 16.03000000000021
9.415 20.064999999999667
9.416 24.104999999999265
9.417 28.13999999999872
9.418 32.16500000000067
9.419 36.189999999999834
9.42 40.214999999999
9.421 44.23000000000066
9.422 48.235000000002024
9.423 52.24000000000062
9.424 56.23999999999907
9.425 60.230000000000004
9.426 64.21000000000066
9.427 68.18999999999853
9.428 72.15999999999889
9.429 76.12000000000174
9.43 80.07000000000153
9.431 84.0149999999984
9.432 87.94999999999776
9.433 91.86999999999945
9.434 95.785000000001
9.435 99.68500000000213
9.436 103.57500000000019
9.437 107.45999999999812
9.438 111.33000000000115
9.439 115.18500000000098
9.44 119.0249999999976
9.441 122.85499999999949
9.442 126.67000000000095
9.443 130.47499999999934
9.444 134.26500000000007
9.445 138.03500000000025
9.446 141.79500000000013
9.447 145.53499999999943
9.448 149.2650000000012
9.449 152.9750000000024
9.45 156.66999999999766
9.451 160.349999999998
9.452 164.0050000000004
9.453 167.6449999999996
9.454 171.27000000000115
9.455 174.8750000000021
9.456 178.45999999999972
9.457 182.02499999999955
9.458 185.5699999999988
9.459 189.09500000000023
9.46 192.6000000000011
9.461 196.08999999999875
9.462 199.55000000000112
9.463 202.9900000000001
9.464 206.40999999999852
9.465 209.8050000000018
9.466 213.1800000000017
9.467 216.52999999999813
9.468 219.85499999999934
9.469 223.15499999999986
9.47 226.4349999999998
9.471 229.69000000000182
9.472 232.92000000000033
9.473 236.119999999998
9.474 239.29999999999785
9.475 242.45499999999973
9.476 245.5800000000008
9.477 248.68000000000112
9.478 251.7500000000006
9.479 254.79999999999947
9.48 257.8200000000003
9.481 260.80500000000006
9.482 263.76999999999924
9.483 266.71000000000055
9.484 269.6150000000008
9.485 272.49000000000024
9.486 275.3349999999988
9.487 278.14999999999924
9.488 280.94000000000176
9.489 283.7000000000006
9.49 286.4249999999985
9.491 289.120000000001
9.492 291.78499999999997
9.493 294.41999999999797
9.494 297.0250000000008
9.495 299.5950000000011
9.496 302.13000000000045
9.497 304.6350000000003
9.498 307.10499999999917
9.499 309.54499999999996
9.5 311.9499999999997
9.501 314.325
9.502 316.6650000000007
9.503 318.96499999999884
9.504 321.23500000000024
9.505 323.4750000000008
9.506 325.6749999999989
9.507 327.8349999999999
9.508 329.97000000000025
9.509 332.06499999999943
9.51 334.12000000000023
9.511 336.14000000000004
9.512 338.13000000000034
9.513 340.0800000000009
9.514 341.99000000000035
9.515 343.86999999999887
9.516 345.70999999999907
9.517 347.5100000000009
9.518 349.27500000000026
9.519 351.00500000000005
9.52 352.69500000000005
9.521 354.3499999999991
9.522 355.96499999999975
9.523 357.54000000000065
9.524 359.07500000000033
9.525 360.5750000000005
9.526 362.03999999999957
9.527 363.4599999999988
9.528 364.83999999999963
9.529 366.18500000000085
9.53 367.495000000001
9.531 368.75999999999993
9.532 369.98499999999973
9.533 371.16999999999985
9.534 372.3199999999996
9.535 373.4300000000003
9.536 374.49000000000024
9.537 375.52000000000004
9.538 376.51000000000005
9.539 377.4532999999996
9.54 378.36024999999967
9.541 379.2263499999997
9.542 380.0511500000006
9.543 380.83570000000054
9.544 381.5792499999998
9.545 382.28179999999986
9.546 382.9434499999999
9.547 383.56375000000025
9.548 384.14295
9.549 384.6810999999995
9.55 385.17789999999997
9.551 385.63329999999996
9.552 386.04720000000003
9.553 386.4195000000001
9.554 386.7503000000001
9.555 387.0396000000002
9.556 387.28734999999983
9.557 387.49334999999985
9.558 387.65759999999995
9.559 387.78015
9.56 387.8611000000001
9.561 387.9005
9.562 387.89815
9.563 387.85411
9.564 387.768524
9.565 387.64135500000003
9.566 387.472631
9.567 387.262385
9.568 387.01074499999993
9.569 386.71765
9.57 386.3832000000001
9.571 386.0076
9.572 385.59069999999986
9.573 385.1327
9.574 384.63355000000007
9.575 384.0932500000001
9.576 383.51210000000003
9.577 382.88999999999993
9.578 382.22709999999984
9.579 381.52355
9.58 380.7792000000001
9.581 379.99414999999976
9.582 379.16865000000024
9.583 378.30285000000003
9.584 377.3968499999995
9.585 376.45065000000005
9.586 375.46420000000023
9.587 374.4375000000001
9.588 373.37095000000016
9.589 372.26449999999966
9.59 371.11825
9.591 369.93435000000005
9.592 368.7066999999995
9.593 367.4400000000001
9.594 366.13500000000005
9.595 364.79500000000036
9.596 363.41500000000025
9.597 361.98999999999955
9.598 360.52500000000043
9.599 359.0250000000003
9.6 357.4949999999993
9.601 355.91999999999985
9.602 354.30000000000047
9.603 352.65000000000015
9.604 350.96000000000015
9.605 349.23000000000036
9.606 347.46999999999974
9.607 345.66499999999917
9.608 343.8250000000004
9.609 341.9500000000006
9.61 340.0349999999996
9.611 338.08499999999907
9.612 336.1000000000003
9.613 334.08000000000044
9.614 332.02499999999964
9.615 329.9350000000006
9.616 327.80500000000046
9.617 325.63999999999925
9.618 323.445
9.619 321.2149999999997
9.62 318.9499999999998
9.621 316.65000000000026
9.622 314.3149999999997
9.623 311.9499999999997
9.624 309.55000000000007
9.625 307.12000000000097
9.626 304.6549999999995
9.627 302.15999999999997
9.628 299.63000000000073
9.629 297.0649999999991
9.63 294.47999999999973
9.631 291.8550000000006
9.632 289.1999999999992
9.633 286.5149999999997
9.634 283.7950000000005
9.635 281.05000000000075
9.636 278.2800000000002
9.637 275.4749999999986
9.638 272.63499999999885
9.639 269.7699999999997
9.64 266.8799999999999
9.641 263.9650000000021
9.642 261.01500000000055
9.643 258.0349999999981
9.644 255.03000000000054
9.645 251.99999999999943
9.646 248.94500000000042
9.647 245.8600000000005
9.648 242.7499999999999
9.649 239.61500000000134
9.65 236.45499999999927
9.651 233.2699999999993
9.652 230.05500000000123
9.653 226.8199999999998
9.654 223.56500000000054
9.655 220.28000000000048
9.656 216.96999999999966
9.657 213.6450000000012
9.658 210.29499999999922
9.659 206.91999999999933
9.66 203.52999999999898
9.661 200.11500000000072
9.662 196.67500000000172
9.663 193.21999999999952
9.664 189.73999999999936
9.665 186.24499999999878
9.666 182.7300000000004
9.667 179.1900000000013
9.668 175.63999999999913
9.669 172.06499999999903
9.67 168.47500000000127
9.671 164.8700000000003
9.672 161.24499999999875
9.673 157.60499999999956
9.674 153.94499999999977
9.675 150.27499999999972
9.676 146.5899999999992
9.677 142.8800000000008
9.678 139.16000000000207
9.679 135.43000000000026
9.68 131.68499999999804
9.681 127.92499999999818
9.682 124.15000000000065
9.683 120.36500000000005
9.684 116.56999999999917
9.685 112.76000000000064
9.686 108.93500000000166
9.687 105.09999999999964
9.688 101.26000000000023
9.689 97.41000000000055
9.69 93.54500000000043
9.691 89.67500000000017
9.692 85.79499999999962
9.693 81.90000000000141
9.694 78.00500000000044
9.695 74.10499999999931
9.696 70.18999999999775
9.697 66.26999999999883
9.698 62.344999999999764
9.699 58.415000000000546
9.7 54.4800000000012
9.701 50.53999999999892
9.702 46.594999999999274
9.703 42.64500000000226
9.704 38.6949999999997
9.705 34.73999999999977
9.706 30.780000000002474
9.707 26.819999999999624
9.708 22.854999999999404
9.709 18.894999999999328
9.71 14.934999999999254
9.711 10.964999999998891
9.712 6.999999999998674
9.713 3.040000000001375
9.714 -0.9249999999988434
9.715 -4.889999999999062
9.716 -8.844999999998993
9.717 -12.805000000001844
9.718 -16.760000000001774
9.719 -20.709999999998786
9.72 -24.664999999998717
9.721 -28.60500000000099
9.722 -32.54500000000049
9.723 -36.48499999999999
9.724 -40.4149999999992
9.725 -44.33999999999827
9.726 -48.25999999999997
9.727 -52.175000000001525
9.728 -56.08000000000002
9.729 -59.97999999999837
9.73 -63.87000000000198
9.731 -67.7549999999999
9.732 -71.62999999999752
9.733 -75.49500000000042
9.734 -79.3550000000004
9.735 -83.19999999999995
9.736 -87.03500000000197
9.737 -90.86000000000094
9.738 -94.67999999999977
9.739 -98.48500000000094
9.74 -102.26999999999875
9.741 -106.0499999999992
9.742 -109.81999999999937
9.743 -113.56999999999896
9.744 -117.30500000000089
9.745 -121.0349999999999
9.746 -124.7450000000011
9.747 -128.44000000000187
9.748 -132.11999999999946
9.749 -135.78499999999937
9.75 -139.43499999999887
9.751 -143.0600000000004
9.752 -146.67500000000166
9.753 -150.27499999999972
9.754 -153.85499999999996
9.755 -157.41499999999965
9.756 -160.95499999999873
9.757 -164.47500000000005
9.758 -167.9800000000009
9.759 -171.4650000000012
9.76 -174.924999999998
9.761 -178.36999999999992
9.762 -181.79000000000113
9.763 -185.1849999999988
9.764 -188.56499999999886
9.765 -191.92500000000112
9.766 -195.2550000000025
9.767 -198.56499999999778
9.768 -201.85499999999797
9.769 -205.1200000000003
9.77 -208.3600000000019
9.771 -211.57499999999993
9.772 -214.7650000000001
9.773 -217.92999999999952
9.774 -221.07499999999837
9.775 -224.19000000000187
9.776 -227.27999999999912
9.777 -230.34499999999846
9.778 -233.3850000000026
9.779 -236.39500000000035
9.78 -239.37999999999735
9.781 -242.340000000002
9.782 -245.26500000000007
9.783 -248.1649999999974
9.784 -251.0350000000022
9.785 -253.88000000000076
9.786 -256.69499999999846
9.787 -259.4800000000008
9.788 -262.23499999999956
9.789 -264.96000000000015
9.79 -267.65500000000134
9.791 -270.3150000000001
9.792 -272.9499999999996
9.793 -275.55499999999955
9.794 -278.1199999999997
9.795 -280.65499999999906
9.796 -283.16500000000053
9.797 -285.6400000000009
9.798 -288.08000000000027
9.799 -290.4799999999999
9.8 -292.8550000000002
9.801 -295.19999999999965
9.802 -297.5049999999993
9.803 -299.7750000000008
9.804 -302.00999999999976
9.805 -304.21499999999935
9.806 -306.38000000000056
9.807 -308.5149999999995
9.808 -310.6150000000002
9.809 -312.670000000001
9.81 -314.69499999999954
9.811 -316.69
9.812 -318.64000000000055
9.813 -320.5550000000001
9.814 -322.4399999999988
9.815 -324.279999999999
9.816 -326.08500000000095
9.817 -327.86000000000064
9.818 -329.589999999999
9.819 -331.28499999999923
9.82 -332.94500000000113
9.821 -334.5600000000004
9.822 -336.1449999999988
9.823 -337.6900000000002
9.824 -339.19000000000034
9.825 -340.65999999999957
9.826 -342.09000000000043
9.827 -343.475
9.828 -344.83000000000015
9.829 -346.14500000000044
9.83 -347.41499999999957
9.831 -348.64999999999964
9.832 -349.845
9.833 -350.99999999999994
9.834 -352.11500000000007
9.835 -353.19000000000045
9.836 -354.22999999999985
9.837 -355.2242999999997
9.838 -356.17760000000027
9.839 -357.09400000000016
9.84 -357.96910000000025
9.841 -358.8036000000003
9.842 -359.5974499999994
9.843 -360.3506499999999
9.844 -361.0629500000004
9.845 -361.73465
9.846 -362.3652999999997
9.847 -362.95504999999946
9.848 -363.50395000000026
9.849 -364.0117000000002
9.85 -364.4781499999999
9.851 -364.9033500000003
9.852 -365.28745000000004
9.853 -365.63015000000007
9.854 -365.93149999999997
9.855 -366.1919499999999
9.856 -366.41099999999983
9.857 -366.5885999999998
9.858 -366.72495000000004
9.859 -366.82010000000014
9.86 -366.8741
9.861 -366.8868499999999
9.862 -366.85841000000005
9.863 -366.78890500000006
9.864 -366.678355
9.865 -366.52677500000004
9.866 -366.334215
9.867 -366.1007599999999
9.868 -365.82642
9.869 -365.51125999999994
9.87 -365.15549999999996
9.871 -364.75905000000006
9.872 -364.32185
9.873 -363.8441499999999
9.874 -363.3259499999999
9.875 -362.76725000000016
9.876 -362.16825000000006
9.877 -361.529
9.878 -360.8495
9.879 -360.12979999999993
9.88 -359.36999999999983
9.881 -358.57015
9.882 -357.73049999999995
9.883 -356.85080000000016
9.884 -355.9314000000001
9.885 -354.9724999999996
9.886 -353.9740999999999
9.887 -352.9362000000001
9.888 -351.85885000000025
9.889 -350.7428
9.89 -349.5876000000002
9.891 -348.3932500000002
9.892 -347.16014999999976
9.893 -345.88740000000007
9.894 -344.5804500000003
9.895 -343.2299999999999
9.896 -341.84499999999963
9.897 -340.4199999999996
9.898 -338.9549999999998
9.899 -337.46000000000055
9.9 -335.9250000000008
9.901 -334.3499999999999
9.902 -332.73999999999944
9.903 -331.0949999999993
9.904 -329.40500000000065
9.905 -327.68500000000114
9.906 -325.93499999999943
9.907 -324.1449999999993
9.908 -322.31499999999943
9.909 -320.45500000000004
9.91 -318.5600000000011
9.911 -316.62499999999955
9.912 -314.65999999999997
9.913 -312.6600000000007
9.914 -310.6249999999991
9.915 -308.5599999999994
9.916 -306.46000000000004
9.917 -304.32499999999976
9.918 -302.15499999999975
9.919 -299.9550000000004
9.92 -297.73000000000025
9.921 -295.4650000000003
9.922 -293.16500000000076
9.923 -290.84000000000054
9.924 -288.4799999999993
9.925 -286.09
9.926 -283.66999999999973
9.927 -281.215
9.928 -278.7350000000008
9.929 -276.22499999999934
9.93 -273.6799999999997
9.931 -271.1100000000008
9.932 -268.5049999999994
9.933 -265.87499999999875
9.934 -263.2200000000001
9.935 -260.5300000000005
9.936 -257.8150000000001
9.937 -255.07500000000044
9.938 -252.30499999999986
9.939 -249.50499999999985
9.94 -246.6800000000005
9.941 -243.83000000000044
9.942 -240.95499999999964
9.943 -238.05000000000075
9.944 -235.1249999999999
9.945 -232.17499999999833
9.946 -229.19500000000147
9.947 -226.19500000000124
9.948 -223.16999999999751
9.949 -220.11999999999864
9.95 -217.05000000000197
9.951 -213.95499999999902
9.952 -210.83999999999824
9.953 -207.70500000000249
9.954 -204.5450000000004
9.955 -201.3649999999978
9.956 -198.16500000000013
9.957 -194.95000000000206
9.958 -191.7100000000005
9.959 -188.4449999999982
9.96 -185.17000000000115
9.961 -181.87000000000063
9.962 -178.5549999999997
9.963 -175.22500000000107
9.964 -171.86999999999898
9.965 -168.50499999999934
9.966 -165.1249999999993
9.967 -161.7249999999987
9.968 -158.30500000000026
9.969 -154.8700000000014
9.97 -151.4299999999996
9.971 -147.97000000000006
9.972 -144.48499999999976
9.973 -140.99499999999932
9.974 -137.5000000000015
9.975 -133.98000000000022
9.976 -130.4449999999985
9.977 -126.90499999999938
9.978 -123.35000000000262
9.979 -119.78500000000003
9.98 -116.20499999999979
9.981 -112.6199999999994
9.982 -109.01999999999856
9.983 -105.41000000000022
9.984 -101.79499999999896
9.985 -98.16500000000006
9.986 -94.52500000000086
9.987 -90.88000000000152
9.988 -87.22999999999925
9.989 -83.56999999999948
9.99 -79.9000000000022
9.991 -76.22499999999921
9.992 -72.54499999999886
9.993 -68.855000000001
9.994 -65.1700000000005
9.995 -61.474999999999724
9.996 -57.76999999999865
9.997 -54.06500000000036
9.998 -50.35500000000192
9.999 -46.645000000000714
10.0 -42.934999999999505
10.001 -39.214999999998
10.002 -35.49499999999928
10.003 -31.785000000000842
10.004 -28.06499999999934
10.005 -24.335000000000328
10.006 -20.62000000000175
10.007 -16.905000000000392
10.008 -13.17999999999875
10.009 -9.465000000000167
10.01 -5.755000000001731
10.011 -2.040000000000375
10.012 1.6750000000009813
10.013 5.38000000000205
10.014 9.080000000000199
10.015 12.774999999998204
10.016 16.469999999998986
10.017 20.164999999999765
10.018 23.85000000000026
10.019 27.53000000000061
10.02 31.205000000000815
10.021 34.870000000000736
10.022 38.530000000000506
10.023 42.18500000000014
10.024 45.82999999999948
10.025 49.46499999999854
10.026 53.095000000000226
10.027 56.72000000000177
10.028 60.330000000000105
10.029 63.92999999999815
10.03 67.51999999999869
10.031 71.10000000000171
10.032 74.67500000000183
10.033 78.23499999999872
10.034 81.77999999999797
10.035 85.31999999999984
10.036 88.84500000000128
10.037 92.35000000000215
10.038 95.85000000000011
10.039 99.33999999999776
10.04 102.80500000000026
10.041 106.25999999999969
10.042 109.70499999999883
10.043 113.13000000000018
10.044 116.54000000000109
10.045 119.93000000000143
10.046 123.3099999999987
10.047 126.67499999999832
10.048 130.02000000000012
10.049 133.3450000000014
10.05 136.65000000000205
10.051 139.94499999999965
10.052 143.21999999999946
10.053 146.47000000000133
10.054 149.69999999999985
10.055 152.91499999999792
10.056 156.1099999999982
10.057 159.28000000000054
10.058 162.43500000000245
10.059 165.56500000000085
10.06 168.67499999999868
10.061 171.76499999999874
10.062 174.82500000000067
10.063 177.86500000000206
10.064 180.8900000000002
10.065 183.88999999999766
10.066 186.85999999999981
10.067 189.80500000000123
10.068 192.72999999999928
10.069 195.63499999999956
10.07 198.5149999999991
10.071 201.37000000000072
10.072 204.1900000000013
10.073 206.98999999999853
10.074 209.77000000000078
10.075 212.515000000002
10.076 215.23999999999987
10.077 217.93499999999963
10.078 220.6049999999987
10.079 223.24999999999983
10.08 225.85999999999996
10.081 228.44999999999948
10.082 231.0050000000008
10.083 233.535
10.084 236.03999999999985
10.085 238.50499999999997
10.086 240.9499999999995
10.087 243.36499999999955
10.088 245.74499999999998
10.089 248.09500000000094
10.09 250.41999999999982
10.091 252.71499999999918
10.092 254.9700000000002
10.093 257.2000000000005
10.094 259.3999999999999
10.095 261.55999999999955
10.096 263.6949999999999
10.097 265.80000000000075
10.098 267.8700000000006
10.099 269.90499999999946
10.1 271.9100000000002
10.101 273.87999999999994
10.102 275.8150000000001
10.103 277.7250000000009
10.104 279.5949999999992
10.105 281.4349999999993
10.106 283.2399999999999
10.107 285.0050000000007
10.108 286.74500000000074
10.109 288.4499999999998
10.11 290.1149999999991
10.111 291.7450000000002
10.112 293.3450000000004
10.113 294.9149999999998
10.114 296.44000000000057
10.115 297.93499999999915
10.116 299.3949999999995
10.117 300.8200000000003
10.118 302.21
10.119 303.55999999999995
10.12 304.88000000000045
10.121 306.15999999999974
10.122 307.40499999999946
10.123 308.615000000001
10.124 309.7900000000001
10.125 310.92999999999955
10.126 312.0299999999999
10.127 313.095
10.128 314.12000000000035
10.129 315.1099999999997
10.13 316.0650000000001
10.131 316.98
10.132 317.8649999999998
10.133 318.7050000000004
10.134 319.5070000000001
10.135 320.27729999999985
10.136 321.00639999999987
10.137 321.69894999999957
10.138 322.3538499999998
10.139 322.97115000000025
10.14 323.5507500000005
10.141 324.0927999999997
10.142 324.59684999999945
10.143 325.0632000000003
10.144 325.4920500000001
10.145 325.88300000000004
10.146 326.2363
10.147 326.55205000000007
10.148 326.8301500000001
10.149 327.0706499999998
10.15 327.27349999999984
10.151 327.43884999999995
10.152 327.5666
10.153 327.6569999999999
10.154 327.71010000000007
10.155 327.72570000000024
10.156 327.7041
10.157 327.64524999999986
10.158 327.5491999999999
10.159 327.41605000000004
10.16 327.24585
10.161 327.03860000000003
10.162 326.794385
10.163 326.51331999999996
10.164 326.195427
10.165 325.84074999999996
10.166 325.449348
10.167 325.02128000000005
10.168 324.55663999999996
10.169 324.05549999999994
10.17 323.51784999999995
10.171 322.94375000000014
10.172 322.33325
10.173 321.6866499999998
10.174 321.00390000000016
10.175 320.28490000000005
10.176 319.5300999999998
10.177 318.7395499999999
10.178 317.91310000000016
10.179 317.0511000000001
10.18 316.1536499999999
10.181 315.2206500000001
10.182 314.25245000000007
10.183 313.24920000000003
10.184 312.21114999999963
10.185 311.13829999999984
10.186 310.0306000000004
10.187 308.88879999999983
10.188 307.7126999999999
10.189 306.50235
10.19 305.25809999999984
10.191 303.98035
10.192 302.6690499999998
10.193 301.3241999999999
10.194 299.9466000000006
10.195 298.5358
10.196 297.0939999999998
10.197 295.6180000000002
10.198 294.1050000000001
10.199 292.56500000000017
10.2 290.99999999999955
10.201 289.3949999999999
10.202 287.75499999999994
10.203 286.0950000000001
10.204 284.3950000000005
10.205 282.66499999999996
10.206 280.91500000000036
10.207 279.1249999999995
10.208 277.2999999999997
10.209 275.45500000000084
10.21 273.57999999999964
10.211 271.674999999999
10.212 269.7400000000003
10.213 267.7700000000005
10.214 265.7800000000002
10.215 263.7600000000004
10.216 261.7099999999997
10.217 259.6349999999997
10.218 257.53000000000026
10.219 255.40000000000006
10.22 253.23999999999901
10.221 251.05500000000004
10.222 248.84500000000028
10.223 246.60499999999973
10.224 244.33999999999983
10.225 242.05000000000058
10.226 239.73500000000064
10.227 237.39999999999873
10.228 235.0350000000001
10.229 232.6400000000006
10.23 230.2299999999993
10.231 227.79500000000007
10.232 225.32999999999998
10.233 222.8449999999993
10.234 220.34000000000083
10.235 217.81000000000023
10.236 215.25499999999892
10.237 212.6799999999998
10.238 210.0900000000003
10.239 207.46999999999986
10.24 204.8300000000003
10.241 202.17500000000027
10.242 199.49499999999952
10.243 196.79500000000098
10.244 194.0750000000005
10.245 191.33999999999955
10.246 188.58000000000067
10.247 185.805
10.248 183.01499999999885
10.249 180.19999999999982
10.25 177.3700000000003
10.251 174.52500000000038
10.252 171.665
10.253 168.7849999999991
10.254 165.89000000000047
10.255 162.98000000000005
10.256 160.0549999999992
10.257 157.11500000000072
10.258 154.15500000000026
10.259 151.1849999999995
10.26 148.20499999999984
10.261 145.20999999999978
10.262 142.19999999999925
10.263 139.17499999999973
10.264 136.13500000000113
10.265 133.0899999999996
10.266 130.03000000000043
10.267 126.95500000000082
10.268 123.8749999999983
10.269 120.78000000000088
10.27 117.67500000000042
10.271 114.55999999999966
10.272 111.4350000000014
10.273 108.3050000000002
10.274 105.16499999999873
10.275 102.00999999999961
10.276 98.84500000000018
10.277 95.68000000000076
10.278 92.50500000000106
10.279 89.31999999999829
10.28 86.12999999999815
10.281 82.93500000000064
10.282 79.73500000000023
10.283 76.52499999999951
10.284 73.31000000000142
10.285 70.09000000000043
10.286 66.86999999999944
10.287 63.64500000000106
10.288 60.41499999999977
10.289 57.179999999998344
10.29 53.94499999999969
10.291 50.71000000000103
10.292 47.46500000000209
10.293 44.22500000000051
10.294 40.98499999999894
10.295 37.73499999999985
10.296 34.49000000000091
10.297 31.249999999999332
10.298 28.004999999997615
10.299 24.760000000001448
10.3 21.51999999999987
10.301 18.279999999998296
10.302 15.045000000002418
10.303 11.805000000000842
10.304 8.56999999999941
10.305 5.3400000000009
10.306 2.109999999999612
10.307 -1.1150000000015314
10.308 -4.3399999999998995
10.309 -7.5550000000007556
10.31 -10.765000000001468
10.311 -13.96999999999926
10.312 -17.17499999999983
10.313 -20.37000000000011
10.314 -23.560000000000247
10.315 -26.750000000000384
10.316 -29.924999999997315
10.317 -33.089999999999506
10.318 -36.2550000000017
10.319 -39.41500000000098
10.32 -42.55999999999982
10.321 -45.69999999999852
10.322 -48.82999999999971
10.323 -51.95000000000061
10.324 -55.06500000000136
10.325 -58.16499999999891
10.326 -61.25499999999895
10.327 -64.34000000000162
10.328 -67.41000000000108
10.329 -70.46500000000012
10.33 -73.51499999999899
10.331 -76.55000000000022
10.332 -79.57000000000103
10.333 -82.57999999999876
10.334 -85.57499999999885
10.335 -88.55500000000127
10.336 -91.52500000000063
10.337 -94.47999999999956
10.338 -97.41999999999807
10.339 -100.3449999999989
10.34 -103.25000000000195
10.341 -106.14499999999916
10.342 -109.02499999999871
10.343 -111.88500000000046
10.344 -114.73000000000178
10.345 -117.55999999999989
10.346 -120.36500000000005
10.347 -123.15999999999994
10.348 -125.93999999999939
10.349 -128.6950000000009
10.35 -131.43999999999934
10.351 -134.15999999999983
10.352 -136.85999999999976
10.353 -139.54500000000064
10.354 -142.2050000000008
10.355 -144.84999999999914
10.356 -147.47499999999968
10.357 -150.07999999999967
10.358 -152.66499999999905
10.359 -155.23000000000064
10.36 -157.77500000000026
10.361 -160.29000000000042
10.362 -162.79000000000013
10.363 -165.2699999999993
10.364 -167.7250000000005
10.365 -170.15999999999977
10.366 -172.56999999999968
10.367 -174.95500000000024
10.368 -177.32000000000025
10.369 -179.66499999999968
10.37 -181.9849999999998
10.371 -184.2750000000004
10.372 -186.54500000000044
10.373 -188.79499999999993
10.374 -191.0099999999998
10.375 -193.20500000000044
10.376 -195.3750000000004
10.377 -197.51999999999964
10.378 -199.64499999999967
10.379 -201.7350000000001
10.38 -203.7999999999998
10.381 -205.8400000000002
10.382 -207.84999999999968
10.383 -209.84000000000003
10.384 -211.8049999999996
10.385 -213.73499999999962
10.386 -215.6350000000001
10.387 -217.51500000000007
10.388 -219.36500000000052
10.389 -221.19000000000025
10.39 -222.98499999999913
10.391 -224.7449999999998
10.392 -226.48000000000113
10.393 -228.19000000000034
10.394 -229.87000000000006
10.395 -231.52000000000035
10.396 -233.13999999999973
10.397 -234.72999999999965
10.398 -236.29500000000024
10.399 -237.82999999999998
10.4 -239.33499999999884
10.401 -240.8049999999995
10.402 -242.2500000000008
10.403 -243.66499999999985
10.404 -245.04499999999928
10.405 -246.4000000000008
10.406 -247.71999999999989
10.407 -249.01499999999965
10.408 -250.28000000000134
10.409 -251.50500000000048
10.41 -252.7049999999989
10.411 -253.8799999999994
10.412 -255.02000000000024
10.413 -256.1250000000001
10.414 -257.19500000000033
10.415 -258.23999999999984
10.416 -259.26000000000005
10.417 -260.2399999999998
10.418 -261.1849999999999
10.419 -262.10499999999996
10.42 -262.9899999999997
10.421 -263.8450000000001
10.422 -264.66745000000014
10.423 -265.4534
10.424 -266.21225000000027
10.425 -266.9368000000005
10.426 -267.6289499999998
10.427 -268.2886999999995
10.428 -268.9160000000003
10.429 -269.5106000000003
10.43 -270.07239999999945
10.431 -270.60174999999975
10.432 -271.0983
10.433 -271.5617500000003
10.434 -271.99275000000034
10.435 -272.3909999999996
10.436 -272.7564499999998
10.437 -273.08930000000015
10.438 -273.3894000000001
10.439 -273.65665000000024
10.44 -273.89115
10.441 -274.0932499999998
10.442 -274.2625499999998
10.443 -274.3991000000001
10.444 -274.5032500000001
10.445 -274.57494999999983
10.446 -274.61424999999997
10.447 -274.6210500000001
10.448 -274.59544999999997
10.449 -274.53760000000005
10.45 -274.4474
10.451 -274.3250500000001
10.452 -274.1707000000001
10.453 -273.9841999999999
10.454 -273.7656999999999
10.455 -273.51525
10.456 -273.232835
10.457 -272.918575
10.458 -272.5725115
10.459 -272.194705
10.46 -271.78518349999996
10.461 -271.34402
10.462 -270.87132
10.463 -270.36705
10.464 -269.83135000000004
10.465 -269.26425
10.466 -268.66569999999984
10.467 -268.03585000000004
10.468 -267.37485
10.469 -266.68279999999993
10.47 -265.9596
10.471 -265.20549999999986
10.472 -264.4205
10.473 -263.6047000000002
10.474 -262.7583499999999
10.475 -261.88154999999995
10.476 -260.97445
10.477 -260.03699999999975
10.478 -259.06955000000005
10.479 -258.0721000000001
10.48 -257.0448499999999
10.481 -255.98819999999995
10.482 -254.9020499999999
10.483 -253.7865
10.484 -252.64210000000008
10.485 -251.469
10.486 -250.26725000000042
10.487 -249.0371499999998
10.488 -247.7787499999995
10.489 -246.4920500000002
10.49 -245.17775000000017
10.491 -243.83624999999992
10.492 -242.46720000000028
10.493 -241.07059999999984
10.494 -239.64719999999966
10.495 -238.19770000000005
10.496 -236.72134999999997
10.497 -235.21854999999996
10.498 -233.6909000000005
10.499 -232.1355000000004
10.5 -230.55499999999967
10.501 -228.95
10.502 -227.31500000000017
10.503 -225.65999999999974
10.504 -223.98000000000002
10.505 -222.27500000000026
10.506 -220.54499999999976
10.507 -218.78999999999996
10.508 -217.01500000000027
10.509 -215.20999999999972
10.51 -213.37999999999982
10.511 -211.53000000000003
10.512 -209.6600000000004
10.513 -207.76500000000001
10.514 -205.8400000000002
10.515 -203.89999999999992
10.516 -201.93499999999892
10.517 -199.9500000000001
10.518 -197.94500000000076
10.519 -195.9100000000005
10.52 -193.8549999999997
10.521 -191.78499999999988
10.522 -189.69499999999942
10.523 -187.57499999999953
10.524 -185.4400000000006
10.525 -183.28999999999985
10.526 -181.11499999999972
10.527 -178.9150000000003
10.528 -176.7050000000006
10.529 -174.4750000000003
10.53 -172.21999999999932
10.531 -169.94999999999928
10.532 -167.66500000000016
10.533 -165.36500000000066
10.534 -163.04500000000056
10.535 -160.69999999999973
10.536 -158.345
10.537 -155.98000000000002
10.538 -153.58999999999926
10.539 -151.1849999999995
10.54 -148.77000000000083
10.541 -146.3350000000002
10.542 -143.8899999999993
10.543 -141.43000000000072
10.544 -138.95000000000016
10.545 -136.45999999999935
10.546 -133.95999999999964
10.547 -131.44500000000085
10.548 -128.91500000000028
10.549 -126.37499999999939
10.55 -123.81999999999948
10.551 -121.25499999999927
10.552 -118.68000000000016
10.553 -116.09000000000063
10.554 -113.4900000000008
10.555 -110.87999999999931
10.556 -108.25999999999891
10.557 -105.630000000001
10.558 -102.99000000000002
10.559 -100.34000000000015
10.56 -97.67500000000123
10.561 -95.00999999999954
10.562 -92.33499999999894
10.563 -89.64999999999945
10.564 -86.95500000000106
10.565 -84.250000000001
10.566 -81.54499999999953
10.567 -78.83499999999933
10.568 -76.11000000000007
10.569 -73.37500000000053
10.57 -70.64499999999974
10.571 -67.90500000000004
10.572 -65.16000000000022
10.573 -62.410000000000245
10.574 -59.64999999999998
10.575 -56.89499999999986
10.576 -54.1349999999996
10.577 -51.36499999999905
10.578 -48.58999999999975
10.579 -45.82000000000058
10.58 -43.05000000000003
10.581 -40.270000000000586
10.582 -37.49000000000113
10.583 -34.70499999999876
10.584 -31.924999999999315
10.585 -29.15000000000001
10.586 -26.365000000000414
10.587 -23.580000000000823
10.588 -20.799999999999986
10.589 -18.019999999999147
10.59 -15.234999999999555
10.591 -12.455000000000105
10.592 -9.684999999999555
10.593 -6.910000000000249
10.594 -4.135000000000943
10.595 -1.3650000000003937
10.596 1.4050000000001561
10.597 4.170000000000562
10.598 6.930000000000824
10.599 9.684999999999555
10.6 12.43499999999953
10.601 15.184999999999505
10.602 17.929999999999335
10.603 20.665000000000266
10.604 23.395000000001055
10.605 26.125000000000455
10.606 28.844999999999565
10.607 31.55499999999978
10.608 34.264999999999986
10.609 36.96499999999992
10.61 39.65499999999955
10.611 42.34000000000043
10.612 45.015000000001024
10.613 47.68500000000009
10.614 50.34999999999901
10.615 53.00000000000027
10.616 55.6350000000011
10.617 58.26999999999916
10.618 60.88999999999955
10.619 63.499999999999666
10.62 66.10499999999963
10.621 68.69000000000042
10.622 71.26999999999967
10.623 73.83499999999987
10.624 76.38999999999979
10.625 78.93500000000081
10.626 81.46000000000126
10.627 83.97999999999878
10.628 86.48500000000003
10.629 88.97000000000071
10.63 91.44499999999972
10.631 93.90999999999983
10.632 96.3599999999995
10.633 98.78999999999999
10.634 101.21000000000018
10.635 103.6099999999998
10.636 105.99500000000039
10.637 108.37500000000082
10.638 110.72499999999901
10.639 113.05999999999953
10.64 115.38999999999993
10.641 117.6949999999996
10.642 119.98500000000023
10.643 122.25500000000027
10.644 124.50499999999975
10.645 126.74500000000033
10.646 128.96500000000032
10.647 131.16499999999976
10.648 133.34499999999997
10.649 135.5099999999998
10.65 137.65500000000043
10.651 139.77500000000032
10.652 141.88499999999993
10.653 143.9700000000002
10.654 146.0349999999999
10.655 148.08499999999918
10.656 150.1050000000004
10.657 152.10999999999976
10.658 154.0949999999999
10.659 156.0600000000009
10.66 157.9999999999998
10.661 159.9199999999995
10.662 161.82000000000002
10.663 163.69499999999982
10.664 165.5500000000004
10.665 167.37500000000017
10.666 169.18499999999946
10.667 170.9749999999996
10.668 172.73500000000024
10.669 174.47000000000017
10.67 176.18499999999952
10.671 177.87500000000094
10.672 179.54000000000025
10.673 181.18499999999898
10.674 182.79999999999964
10.675 184.3950000000011
10.676 185.9600000000003
10.677 187.50000000000014
10.678 189.01999999999944
10.679 190.50999999999928
10.68 191.97999999999993
10.681 193.4199999999997
10.682 194.82999999999998
10.683 196.21999999999971
10.684 197.5850000000008
10.685 198.92000000000033
10.686 200.2249999999997
10.687 201.51000000000056
10.688 202.77000000000004
10.689 203.99999999999935
10.69 205.20499999999996
10.691 206.38000000000045
10.692 207.52500000000003
10.693 208.64999999999984
10.694 209.7500000000002
10.695 210.81500000000028
10.696 211.85499999999968
10.697 212.8710999999998
10.698 213.85785000000018
10.699 214.81589999999966
10.7 215.74685000000025
10.701 216.64985000000024
10.702 217.52489999999972
10.703 218.37204999999997
10.704 219.19124999999968
10.705 219.98209999999978
10.706 220.7447000000001
10.707 221.47895000000014
10.708 222.1845
10.709 222.8614000000004
10.71 223.50959999999992
10.711 224.12869999999944
10.712 224.71920000000017
10.713 225.28100000000012
10.714 225.81310000000002
10.715 226.31605000000033
10.716 226.78990000000005
10.717 227.23469999999972
10.718 227.6501
10.719 228.03579999999997
10.72 228.39215000000007
10.721 228.71925000000002
10.722 229.01684999999983
10.723 229.28470000000004
10.724 229.52315000000016
10.725 229.7321500000001
10.726 229.9115000000001
10.727 230.06134999999998
10.728 230.1817999999999
10.729 230.27285
10.73 230.33459999999994
10.731 230.3669999999999
10.732 230.37009999999998
10.733 230.34395000000006
10.734 230.28865000000002
10.735 230.20430000000002
10.736 230.09090000000003
10.737 229.948555
10.738 229.77727999999996
10.739 229.57720999999998
10.74 229.34835199999998
10.741 229.09078499999998
10.742 228.804578
10.743 228.48981
10.744 228.14652499999997
10.745 227.77474
10.746 227.37451499999997
10.747 226.946
10.748 226.48934999999994
10.749 226.0044
10.75 225.49115000000012
10.751 224.95
10.752 224.3807499999998
10.753 223.78355000000002
10.754 223.15860000000006
10.755 222.50564999999992
10.756 221.825
10.757 221.11684999999989
10.758 220.3812999999999
10.759 219.61815000000016
10.76 218.82745000000003
10.761 218.00954999999996
10.762 217.16470000000024
10.763 216.29280000000014
10.764 215.3938499999997
10.765 214.4680999999999
10.766 213.5157500000002
10.767 212.53679999999991
10.768 211.53130000000004
10.769 210.4995499999998
10.77 209.44194999999962
10.771 208.35844999999992
10.772 207.24910000000025
10.773 206.1143500000001
10.774 204.95430000000007
10.775 203.76895000000022
10.776 202.5585499999996
10.777 201.32325000000034
10.778 200.06335000000016
10.779 198.7792499999995
10.78 197.47095000000047
10.781 196.13840000000036
10.782 194.78199999999958
10.783 193.40215000000006
10.784 191.9988500000004
10.785 190.57244999999972
10.786 189.12329999999992
10.787 187.65145000000024
10.788 186.15555000000006
10.789 184.64064999999945
10.79 183.09999999999994
10.791 181.54000000000016
10.792 179.95999999999984
10.793 178.35000000000002
10.794 176.7249999999998
10.795 175.08000000000038
10.796 173.41000000000022
10.797 171.71999999999952
10.798 170.0099999999996
10.799 168.28499999999994
10.8 166.5350000000003
10.801 164.76500000000004
10.802 162.97500000000062
10.803 161.1649999999999
10.804 159.3399999999995
10.805 157.49500000000054
10.806 155.62999999999965
10.807 153.73999999999944
10.808 151.84000000000032
10.809 149.92500000000075
10.81 147.98500000000047
10.811 146.02999999999977
10.812 144.05499999999986
10.813 142.06499999999954
10.814 140.06499999999892
10.815 138.0400000000004
10.816 136.0
10.817 133.94999999999933
10.818 131.88000000000088
10.819 129.79500000000058
10.82 127.6949999999999
10.821 125.58000000000014
10.822 123.44999999999995
10.823 121.30999999999948
10.824 119.15499999999994
10.825 116.985
10.826 114.79999999999961
10.827 112.60500000000033
10.828 110.40500000000091
10.829 108.17999999999938
10.83 105.94999999999911
10.831 103.70999999999991
10.832 101.45000000000014
10.833 99.1900000000004
10.834 96.91500000000019
10.835 94.62999999999971
10.836 92.33500000000033
10.837 90.02500000000052
10.838 87.71499999999932
10.839 85.39000000000047
10.84 83.05499999999994
10.841 80.7199999999994
10.842 78.36999999999983
10.843 76.00499999999982
10.844 73.64000000000121
10.845 71.2749999999998
10.846 68.89499999999937
10.847 66.50500000000004
10.848 64.11000000000055
10.849 61.71000000000093
10.85 59.30999999999992
10.851 56.89499999999986
10.852 54.47499999999966
10.853 52.059999999999604
10.854 49.634999999999266
10.855 47.20000000000002
10.856 44.765000000000775
10.857 42.33000000000015
10.858 39.88499999999922
10.859 37.4399999999997
10.86 34.99500000000017
10.861 32.54000000000035
10.862 30.09000000000067
10.863 27.63999999999961
10.864 25.179999999999648
10.865 22.724999999999827
10.866 20.264999999999866
10.867 17.81000000000005
10.868 15.35500000000023
10.869 12.890000000000123
10.87 10.435000000000304
10.871 7.98500000000063
10.872 5.529999999999424
10.873 3.074999999999606
10.874 0.630000000000075
10.875 -1.8199999999995997
10.876 -4.269999999999275
10.877 -6.710000000000049
10.878 -9.14500000000068
10.879 -11.579999999999924
10.88 -14.015000000000555
10.881 -16.4400000000009
10.882 -18.85999999999971
10.883 -21.27999999999991
10.884 -23.689999999999824
10.885 -26.09499999999959
10.886 -28.49999999999936
10.887 -30.890000000000086
10.888 -33.28000000000081
10.889 -35.665
10.89 -38.03500000000015
10.891 -40.4050000000003
10.892 -42.76499999999878
10.893 -45.11499999999974
10.894 -47.460000000000555
10.895 -49.7949999999997
10.896 -52.125000000000085
10.897 -54.445000000000185
10.898 -56.74999999999986
10.899 -59.04500000000063
10.9 -61.33499999999986
10.901 -63.61999999999895
10.902 -65.8900000000004
10.903 -68.14500000000001
10.904 -70.38999999999935
10.905 -72.62499999999977
10.906 -74.84999999999992
10.907 -77.06000000000101
10.908 -79.26000000000045
10.909 -81.44999999999958
10.91 -83.62499999999967
10.911 -85.78500000000072
10.912 -87.92999999999995
10.913 -90.06499999999889
10.914 -92.18500000000019
10.915 -94.29000000000104
10.916 -96.38000000000008
10.917 -98.45500000000007
10.918 -100.51500000000102
10.919 -102.55999999999877
10.92 -104.58999999999885
10.921 -106.60000000000113
10.922 -108.60000000000036
10.923 -110.57999999999902
10.924 -112.53999999999986
10.925 -114.49000000000042
10.926 -116.42000000000041
10.927 -118.32999999999983
10.928 -120.22000000000004
10.929 -122.09499999999984
10.93 -123.95499999999919
10.931 -125.79500000000077
10.932 -127.61500000000036
10.933 -129.4149999999994
10.934 -131.19500000000062
10.935 -132.96
10.936 -134.70500000000024
10.937 -136.42499999999973
10.938 -138.1299999999988
10.939 -139.81500000000005
10.94 -141.47500000000062
10.941 -143.12000000000074
10.942 -144.7450000000003
10.943 -146.34499999999912
10.944 -147.92500000000013
10.945 -149.48500000000058
10.946 -151.02499999999907
10.947 -152.53999999999962
10.948 -154.03000000000014
10.949 -155.50500000000022
10.95 -156.9550000000003
10.951 -158.3800000000003
10.952 -159.7899999999999
10.953 -161.16999999999936
10.954 -162.52500000000018
10.955 -163.86000000000038
10.956 -165.17500000000004
10.957 -166.46499999999966
10.958 -167.72499999999982
10.959 -168.9650000000001
10.96 -170.18000000000032
10.961 -171.36999999999983
10.962 -172.53784999999993
10.963 -173.6805000000001
10.964 -174.79734999999997
10.965 -175.8892000000005
10.966 -176.95574999999977
10.967 -177.9969499999999
10.968 -179.01285000000016
10.969 -180.0030500000001
10.97 -180.96754999999965
10.971 -181.90594999999976
10.972 -182.81860000000026
10.973 -183.70559999999966
10.974 -184.5661499999998
10.975 -185.4006500000005
10.976 -186.20905000000033
10.977 -186.9908999999996
10.978 -187.7468
10.979 -188.47625000000048
10.98 -189.17914999999965
10.981 -189.85569999999953
10.982 -190.50575000000015
10.983 -191.1291500000002
10.984 -191.72579999999982
10.985 -192.2959499999998
10.986 -192.83950000000027
10.987 -193.35600000000008
10.988 -193.84564999999978
10.989 -194.30869999999996
10.99 -194.74475000000012
10.991 -195.15380000000027
10.992 -195.53604999999993
10.993 -195.89104999999972
10.994 -196.21884999999997
10.995 -196.51949999999994
10.996 -196.79290000000003
10.997 -197.03915000000018
10.998 -197.25784999999988
10.999 -197.44924999999992
11.0 -197.61325000000016
11.001 -197.74960000000004
11.002 -197.85845
11.003 -197.93975000000006
11.004 -197.99339999999992
11.005 -198.01939999999993
11.006 -198.01785000000004
11.007 -197.9886
11.008 -197.93164999999996
11.009 -197.847095
11.01 -197.73495
11.011 -197.59522
11.012 -197.42788000000002
11.013 -197.23302500000003
11.014 -197.0106831
11.015 -196.76089499999995
11.016 -196.4837219
11.017 -196.17923500000003
11.018 -195.84752500000002
11.019 -195.48861
11.02 -195.10264
11.021 -194.68966999999998
11.022 -194.24985000000007
11.023 -193.78324999999992
11.024 -193.28994999999998
11.025 -192.77005000000008
11.026 -192.22364999999988
11.027 -191.65099999999998
11.028 -191.0522000000001
11.029 -190.42725000000002
11.03 -189.77624999999986
11.031 -189.09950000000012
11.032 -188.39695000000023
11.033 -187.66874999999982
11.034 -186.91514999999993
11.035 -186.1361500000002
11.036 -185.3318999999999
11.037 -184.50245000000004
11.038 -183.6480500000001
11.039 -182.7688999999997
11.04 -181.86474999999993
11.041 -180.93585000000002
11.042 -179.98255000000012
11.043 -179.0049000000002
11.044 -178.00274999999996
11.045 -176.9764
11.046 -175.9260999999998
11.047 -174.8515499999999
11.048 -173.75310000000005
11.049 -172.6312500000004
11.05 -171.4859499999999
11.051 -170.31689999999975
11.052 -169.1244500000001
11.053 -167.90929999999994
11.054 -166.6709500000002
11.055 -165.40960000000007
11.056 -164.12589999999992
11.057 -162.82009999999957
11.058 -161.49204999999986
11.059 -160.14170000000007
11.06 -158.76925000000014
11.061 -157.37525000000042
11.062 -155.9603999999999
11.063 -154.52429999999947
11.064 -153.06699999999978
11.065 -151.58875000000003
11.066 -150.0900499999999
11.067 -148.57129999999995
11.068 -147.03275000000002
11.069 -145.47445000000005
11.07 -143.89640000000009
11.071 -142.2990000000006
11.072 -140.6814499999999
11.073 -139.04869999999957
11.074 -137.39500000000058
11.075 -135.72000000000028
11.076 -134.0349999999997
11.077 -132.32499999999982
11.078 -130.60000000000016
11.079 -128.8600000000001
11.08 -127.10000000000012
11.081 -125.32499999999973
11.082 -123.52999999999948
11.083 -121.7250000000003
11.084 -119.89999999999988
11.085 -118.0599999999997
11.086 -116.21000000000062
11.087 -114.33500000000012
11.088 -112.44499999999991
11.089 -110.55000000000024
11.09 -108.63499999999998
11.091 -106.70499999999998
11.092 -104.76500000000041
11.093 -102.80500000000026
11.094 -100.83499999999913
11.095 -98.84999999999894
11.096 -96.85499999999986
11.097 -94.85000000000049
11.098 -92.82500000000054
11.099 -90.79000000000032
11.1 -88.74499999999979
11.101 -86.69000000000038
11.102 -84.62500000000067
11.103 -82.54499999999915
11.104 -80.44999999999996
11.105 -78.35000000000065
11.106 -76.23999999999964
11.107 -74.11999999999975
11.108 -71.99499999999969
11.109 -69.85500000000062
11.11 -67.70499999999984
11.111 -65.54999999999895
11.112 -63.385000000000524
11.113 -61.210000000000434
11.114 -59.03500000000034
11.115 -56.84999999999996
11.116 -54.65499999999929
11.117 -52.45499999999986
11.118 -50.25000000000029
11.119 -48.04000000000058
11.12 -45.8199999999992
11.121 -43.5999999999992
11.122 -41.37500000000044
11.123 -39.14000000000001
11.124 -36.904999999999575
11.125 -34.670000000000535
11.126 -32.42999999999996
11.127 -30.180000000000483
11.128 -27.93000000000101
11.129 -25.684999999998904
11.13 -23.429999999999286
11.131 -21.17000000000091
11.132 -18.914999999999903
11.133 -16.6599999999989
11.134 -14.400000000000524
11.135 -12.14000000000076
11.136 -9.874999999999467
11.137 -7.614999999999705
11.138 -5.3600000000000865
11.139 -3.095000000000181
11.14 -0.8350000000004187
11.141 1.4200000000005875
11.142 3.6800000000003497
11.143 5.940000000000111
11.144 8.19499999999973
11.145 10.444999999999204
11.146 12.695000000000068
11.147 14.944999999999542
11.148 17.185000000000116
11.149 19.425000000000693
11.15 21.66499999999988
11.151 23.895000000000167
11.152 26.125000000000455
11.153 28.34999999999921
11.154 30.564999999999067
11.155 32.77500000000016
11.156 34.98499999999988
11.157 37.190000000000836
11.158 39.37999999999997
11.159 41.56499999999896
11.16 43.75000000000073
11.161 45.92500000000083
11.162 48.08500000000049
11.163 50.24000000000001
11.164 52.38999999999938
11.165 54.524999999999714
11.166 56.6549999999999
11.167 58.779999999999944
11.168 60.88999999999955
11.169 62.98500000000013
11.17 65.07500000000054
11.171 67.1549999999993
11.172 69.22500000000053
11.173 71.28000000000134
11.174 73.32499999999908
11.175 75.35999999999932
11.176 77.37500000000036
11.177 79.38499999999988
11.178 81.38500000000049
11.179 83.37000000000067
11.18 85.33999999999902
11.181 87.29499999999973
11.182 89.24000000000015
11.183 91.16499999999999
11.184 93.08000000000094
11.185 94.99000000000035
11.186 96.87499999999905
11.187 98.73999999999994
11.188 100.6
11.189 102.44499999999961
11.19 104.27000000000007
11.191 106.08000000000007
11.192 107.87500000000033
11.193 109.65499999999948
11.194 111.41999999999956
11.195 113.16500000000049
11.196 114.88499999999999
11.197 116.60000000000004
11.198 118.2950000000002
11.199 119.96499999999966
11.2 121.6250000000002
11.201 123.26500000000019
11.202 124.88500000000028
11.203 126.48499999999979
11.204 128.06499999999943
11.205 129.63000000000002
11.206 131.1699999999999
11.207 132.68999999999988
11.208 134.2000000000003
11.209 135.6802000000004
11.21 137.13760000000005
11.211 138.57970000000012
11.212 139.99864999999986
11.213 141.3963499999997
11.214 142.7728500000003
11.215 144.12774999999976
11.216 145.46064999999967
11.217 146.77125000000026
11.218 148.05945000000014
11.219 149.3256499999998
11.22 150.56915000000032
11.221 151.7899000000003
11.222 152.98799999999972
11.223 154.16294999999957
11.224 155.31479999999974
11.225 156.44320000000045
11.226 157.54850000000013
11.227 158.63029999999972
11.228 159.68830000000003
11.229 160.7224500000004
11.23 161.73270000000016
11.231 162.71919999999994
11.232 163.68145
11.233 164.61944999999963
11.234 165.53324999999987
11.235 166.42270000000008
11.236 167.28755000000004
11.237 168.1275499999999
11.238 168.94299999999987
11.239 169.7335500000001
11.24 170.49890000000005
11.241 171.23910000000006
11.242 171.95399999999984
11.243 172.6435499999998
11.244 173.30780000000024
11.245 173.94650000000024
11.246 174.55925000000002
11.247 175.14619999999988
11.248 175.70724999999982
11.249 176.24214999999998
11.25 176.75104999999996
11.251 177.23369999999989
11.252 177.68980000000008
11.253 178.1195000000001
11.254 178.52284999999995
11.255 178.89945
11.256 179.2493000000001
11.257 179.57260000000008
11.258 179.86905
11.259 180.13865
11.26 180.38145000000006
11.261 180.59719999999996
11.262 180.78604999999993
11.263 180.94800000000004
11.264 181.08294499999997
11.265 181.19095499999995
11.266 181.272
11.267 181.326095
11.268 181.35329
11.269 181.353615
11.27 181.327085
11.271 181.273745
11.272 181.19363499999997
11.273 181.08679999999998
11.274 180.95327499999996
11.275 180.79314000000002
11.276 180.60652
11.277 180.39335000000003
11.278 180.15365
11.279 179.88774999999987
11.28 179.59550000000002
11.281 179.27690000000013
11.282 178.93205
11.283 178.56104999999997
11.284 178.16415
11.285 177.74114999999992
11.286 177.29215
11.287 176.81729999999996
11.288 176.3164000000001
11.289 175.78970000000012
11.29 175.23764999999995
11.291 174.6598999999998
11.292 174.0564
11.293 173.4273500000001
11.294 172.77279999999976
11.295 172.09294999999992
11.296 171.3879500000001
11.297 170.65760000000012
11.298 169.90209999999985
11.299 169.12164999999985
11.3 168.31625000000017
11.301 167.48604999999998
11.302 166.6311
11.303 165.7516000000001
11.304 164.84745
11.305 163.91890000000026
11.306 162.9661999999997
11.307 161.98939999999965
11.308 160.98880000000037
11.309 159.96434999999977
11.31 158.91639999999973
11.311 157.84505000000019
11.312 156.75055000000035
11.313 155.6329000000002
11.314 154.4922499999997
11.315 153.32924999999983
11.316 152.1438
11.317 150.93610000000007
11.318 149.70605000000012
11.319 148.4542999999998
11.32 147.1809999999997
11.321 145.88609999999989
11.322 144.57030000000063
11.323 143.23370000000057
11.324 141.8761999999997
11.325 140.4981999999999
11.326 139.0996999999998
11.327 137.68114999999983
11.328 136.24284999999986
11.329 134.7846999999999
11.33 133.30890000000025
11.331 131.80850000000035
11.332 130.29000000000025
11.333 128.76
11.334 127.20999999999982
11.335 125.63499999999964
11.336 124.04000000000026
11.337 122.43499999999989
11.338 120.8149999999998
11.339 119.17000000000037
11.34 117.50499999999968
11.341 115.82499999999996
11.342 114.13000000000049
11.343 112.42500000000003
11.344 110.69499999999954
11.345 108.95000000000002
11.346 107.19000000000005
11.347 105.41499999999968
11.348 103.62500000000023
11.349 101.81500000000024
11.35 100.00000000000009
11.351 98.16500000000006
11.352 96.31000000000014
11.353 94.44499999999995
11.354 92.57000000000015
11.355 90.67999999999992
11.356 88.77499999999927
11.357 86.85999999999972
11.358 84.92999999999972
11.359 82.9850000000007
11.36 81.03500000000014
11.361 79.06999999999914
11.362 77.09000000000049
11.363 75.10500000000032
11.364 73.10999999999984
11.365 71.10000000000034
11.366 69.08500000000068
11.367 67.0549999999992
11.368 65.01499999999882
11.369 62.975000000001224
11.37 60.92000000000042
11.371 58.85999999999947
11.372 56.789999999999615
11.373 54.70499999999934
11.374 52.620000000000445
11.375 50.53000000000002
11.376 48.430000000000696
11.377 46.325000000001225
11.378 44.20999999999869
11.379 42.09499999999894
11.38 39.97000000000028
11.381 37.83499999999995
11.382 35.704999999999764
11.383 33.570000000000825
11.384 31.425000000000203
11.385 29.269999999999296
11.386 27.119999999999923
11.387 24.970000000000546
11.388 22.810000000000883
11.389 20.64499999999969
11.39 18.479999999999887
11.391 16.31500000000008
11.392 14.139999999999986
11.393 11.970000000000036
11.394 9.800000000000086
11.395 7.624999999999993
11.396 5.4499999999999
11.397 3.274999999999806
11.398 1.0999999999997123
11.399 -1.0750000000003812
11.4 -3.2500000000004747
11.401 -5.42499999999918
11.402 -7.59499999999913
11.403 -9.77000000000061
11.404 -11.94000000000056
11.405 -14.100000000000223
11.406 -16.26500000000003
11.407 -18.429999999999836
11.408 -20.5899999999995
11.409 -22.744999999999017
11.41 -24.889999999999635
11.411 -27.035000000000252
11.412 -29.180000000000874
11.413 -31.314999999999817
11.414 -33.445
11.415 -35.564999999999905
11.416 -37.6849999999998
11.417 -39.80000000000095
11.418 -41.90500000000041
11.419 -43.999999999999595
11.42 -46.09000000000002
11.421 -48.1750000000003
11.422 -50.249999999998906
11.423 -52.32000000000014
11.424 -54.37500000000095
11.425 -56.42000000000008
11.426 -58.45999999999907
11.427 -60.4949999999993
11.428 -62.52000000000063
11.429 -64.53000000000014
11.43 -66.52500000000062
11.431 -68.51499999999955
11.432 -70.49999999999973
11.433 -72.47000000000087
11.434 -74.43000000000033
11.435 -76.37499999999936
11.436 -78.30999999999949
11.437 -80.23500000000072
11.438 -82.13999999999999
11.439 -84.03999999999911
11.44 -85.92999999999934
11.441 -87.80000000000038
11.442 -89.66000000000113
11.443 -91.50500000000005
11.444 -93.33499999999924
11.445 -95.15500000000023
11.446 -96.95499999999996
11.447 -98.74500000000009
11.448 -100.52000000000048
11.449 -102.27499999999958
11.45 -104.01499999999966
11.451 -105.74500000000013
11.452 -107.45500000000006
11.453 -109.14500000000007
11.454 -110.81999999999968
11.455 -112.48000000000022
11.456 -114.12500000000034
11.457 -115.74999999999989
11.458 -117.35500000000023
11.459 -118.94000000000003
11.46 -120.51000000000005
11.461 -122.05999999999952
11.462 -123.59499999999994
11.463 -125.1100000000005
11.464 -126.59999999999962
11.465 -128.0749999999997
11.466 -129.5283500000001
11.467 -130.96039999999988
11.468 -132.37595000000005
11.469 -133.76959999999994
11.47 -135.1427500000002
11.471 -136.49500000000037
11.472 -137.8263999999997
11.473 -139.13659999999982
11.474 -140.42555
11.475 -141.69330000000022
11.476 -142.93940000000006
11.477 -144.16390000000015
11.478 -145.3667999999998
11.479 -146.54769999999996
11.48 -147.7062500000001
11.481 -148.84284999999997
11.482 -149.95709999999983
11.483 -151.04859999999985
11.484 -152.1174
11.485 -153.16344999999967
11.486 -154.18680000000018
11.487 -155.18665000000055
11.488 -156.1630500000001
11.489 -157.11635
11.49 -158.04614999999978
11.491 -158.95214999999962
11.492 -159.83435000000017
11.493 -160.69244999999987
11.494 -161.52614999999994
11.495 -162.33570000000023
11.496 -163.1208000000002
11.497 -163.88110000000006
11.498 -164.61684999999997
11.499 -165.32779999999977
11.5 -166.01364999999993
11.501 -166.67435000000015
11.502 -167.3098500000001
11.503 -167.92004999999986
11.504 -168.50494999999972
11.505 -169.0643000000002
11.506 -169.59795
11.507 -170.1058999999998
11.508 -170.58830000000017
11.509 -171.04485000000028
11.51 -171.47544999999985
11.511 -171.88029999999978
11.512 -172.25910000000007
11.513 -172.6120000000001
11.514 -172.93889999999996
11.515 -173.2397
11.516 -173.51450000000003
11.517 -173.76334999999986
11.518 -173.98615
11.519 -174.18295
11.52 -174.35374999999996
11.521 -174.4985000000001
11.522 -174.61735
11.523 -174.71024999999992
11.524 -174.77723000000003
11.525 -174.81835
11.526 -174.83357999999998
11.527 -174.82295000000002
11.528 -174.7865175
11.529 -174.72429499999998
11.53 -174.6362925
11.531 -174.522545
11.532 -174.38308999999998
11.533 -174.217925
11.534 -174.02709
11.535 -173.81058499999992
11.536 -173.56849999999997
11.537 -173.30080000000004
11.538 -173.00750000000008
11.539 -172.68865
11.54 -172.34439999999992
11.541 -171.97470000000007
11.542 -171.57939999999996
11.543 -171.15889999999993
11.544 -170.71310000000005
11.545 -170.24194999999997
11.546 -169.74564999999998
11.547 -169.22429999999994
11.548 -168.67789999999994
11.549 -168.1064999999999
11.55 -167.51030000000006
11.551 -166.8893000000001
11.552 -166.24369999999993
11.553 -165.5737000000001
11.554 -164.87929999999992
11.555 -164.1605000000001
11.556 -163.41745000000017
11.557 -162.65044999999972
11.558 -161.8597999999999
11.559 -161.04545000000005
11.56 -160.20719999999994
11.561 -159.34575000000027
11.562 -158.46120000000025
11.563 -157.55349999999996
11.564 -156.62294999999986
11.565 -155.66964999999996
11.566 -154.69379999999978
11.567 -153.69580000000013
11.568 -152.6758000000003
11.569 -151.6337999999999
11.57 -150.56989999999993
11.571 -149.48434999999952
11.572 -148.37794999999974
11.573 -147.25029999999998
11.574 -146.10140000000035
11.575 -144.93170000000055
11.576 -143.74144999999976
11.577 -142.53109999999984
11.578 -141.30060000000014
11.579 -140.05039999999968
11.58 -138.78049999999988
11.581 -137.49040000000034
11.582 -136.18094999999983
11.583 -134.8529000000001
11.584 -133.50584999999998
11.585 -132.13980000000015
11.586 -130.7551000000004
11.587 -129.35174999999936
11.588 -127.93019999999959
11.589 -126.49075000000023
11.59 -125.03375000000038
11.591 -123.55930000000002
11.592 -122.06734999999982
11.593 -120.55679999999971
11.594 -119.03325000000021
11.595 -117.49000000000065
11.596 -115.9300000000002
11.597 -114.35999999999946
11.598 -112.76499999999939
11.599 -111.15500000000027
11.6 -109.54000000000033
11.601 -107.89999999999966
11.602 -106.24499999999995
11.603 -104.58500000000008
11.604 -102.90500000000036
11.605 -101.21000000000018
11.606 -99.49999999999959
11.607 -97.77499999999995
11.608 -96.04500000000016
11.609 -94.29999999999994
11.61 -92.53999999999998
11.611 -90.77000000000042
11.612 -88.98499999999976
11.613 -87.18999999999949
11.614 -85.38500000000032
11.615 -83.56500000000003
11.616 -81.7399999999996
11.617 -79.90500000000024
11.618 -78.05500000000049
11.619 -76.20000000000057
11.62 -74.33499999999967
11.621 -72.4599999999992
11.622 -70.5750000000005
11.623 -68.68500000000027
11.624 -66.78499999999976
11.625 -64.8700000000002
11.626 -62.95499999999926
11.627 -61.03999999999971
11.628 -59.11000000000111
11.629 -57.16999999999944
11.63 -55.22499999999903
11.631 -53.279999999999994
11.632 -51.32500000000068
11.633 -49.36500000000122
11.634 -47.40000000000022
11.635 -45.42999999999908
11.636 -43.45499999999919
11.637 -41.47500000000054
11.638 -39.4950000000005
11.639 -37.50500000000018
11.64 -35.51499999999985
11.641 -33.52499999999953
11.642 -31.530000000000445
11.643 -29.529999999999834
11.644 -27.52499999999908
11.645 -25.524999999999853
11.646 -23.520000000000486
11.647 -21.51499999999973
11.648 -19.51000000000036
11.649 -17.50000000000085
11.65 -15.500000000000236
11.651 -13.489999999999336
11.652 -11.484999999999967
11.653 -9.480000000000599
11.654 -7.474999999999843
11.655 -5.4749999999992305
11.656 -3.475000000000006
11.657 -1.4750000000007812
11.658 0.5200000000010752
11.659 2.510000000000012
11.66 4.499999999998949
11.661 6.480000000000374
11.662 8.465000000000556
11.663 10.444999999999204
11.664 12.415000000000342
11.665 14.37999999999995
11.666 16.33999999999941
11.667 18.30000000000026
11.668 20.249999999999435
11.669 22.194999999999855
11.67 24.13500000000013
11.671 26.065000000000115
11.672 27.984999999999815
11.673 29.905000000000904
11.674 31.815000000000314
11.675 33.71499999999944
11.676 35.60999999999981
11.677 37.49499999999989
11.678 39.37000000000107
11.679 41.235000000000575
11.68 43.10000000000008
11.681 44.94499999999901
11.682 46.78499999999919
11.683 48.615000000000464
11.684 50.42999999999992
11.685 52.245000000000765
11.686 54.039999999999644
11.687 55.824999999999626
11.688 57.600000000000705
11.689 59.35999999999997
11.69 61.11500000000048
11.691 62.85499999999916
11.692 64.58499999999894
11.693 66.30000000000108
11.694 67.99499999999986
11.695 69.68499999999989
11.696 71.36000000000087
11.697 73.01499999999989
11.698 74.66500000000015
11.699 76.29499999999983
11.7 77.90999999999978
11.701 79.50999999999999
11.702 81.09499999999977
11.703 82.66999999999996
11.704 84.22000000000013
11.705 85.75499999999985
11.706 87.27999999999999
11.707 88.78500000000025
11.708 90.26999999999992
11.709 91.73999999999988
11.71 93.19500000000008
11.711 94.62999999999971
11.712 96.0499999999996
11.713 97.45000000000032
11.714 98.8250000000003
11.715 100.19
11.716 101.53999999999996
11.717 102.8649999999999
11.718 104.16999999999996
11.719 105.45500000000013
11.72 106.72499999999987
11.721 107.97499999999974
11.722 109.20500000000042
11.723 110.41530000000034
11.724 111.60220000000012
11.725 112.7738499999996
11.726 113.92349999999954
11.727 115.0526000000006
11.728 116.16160000000042
11.729 117.24979999999941
11.73 118.31709999999967
11.731 119.36350000000053
11.732 120.38870000000006
11.733 121.39269999999966
11.734 122.37545000000003
11.735 123.33654999999999
11.736 124.27605000000021
11.737 125.19360000000022
11.738 126.08874999999951
11.739 126.96234999999972
11.74 127.81359999999991
11.741 128.64210000000028
11.742 129.44825000000063
11.743 130.23164999999975
11.744 130.9919999999999
11.745 131.72925000000043
11.746 132.4433999999999
11.747 133.1344499999998
11.748 133.80235000000005
11.749 134.44685000000013
11.75 135.06749999999957
11.751 135.6645999999996
11.752 136.23835000000014
11.753 136.78820000000007
11.754 137.3140000000002
11.755 137.81599999999997
11.756 138.29414999999983
11.757 138.74809999999994
11.758 139.17795000000024
11.759 139.5838
11.76 139.96569999999986
11.761 140.32330000000002
11.762 140.6567000000001
11.763 140.96595000000002
11.764 141.25089999999994
11.765 141.5116500000001
11.766 141.74804999999984
11.767 141.96040000000013
11.768 142.1485
11.769 142.31219999999988
11.77 142.4519500000002
11.771 142.56745000000015
11.772 142.65865000000002
11.773 142.72574999999975
11.774 142.76859999999974
11.775 142.78755
11.776 142.78255000000004
11.777 142.75330000000017
11.778 142.70015000000004
11.779 142.62314999999995
11.78 142.52205000000012
11.781 142.39714999999993
11.782 142.24844999999996
11.783 142.07595000000003
11.784 141.87979999999988
11.785 141.6599499999999
11.786 141.41640000000007
11.787 141.14930000000007
11.788 140.85875
11.789 140.54465
11.79 140.207105
11.791 139.84625999999997
11.792 139.462155
11.793 139.054845
11.794 138.62435999999997
11.795 138.17082000000002
11.796 137.69432
11.797 137.19494
11.798 136.672785
11.799 136.12794499999998
11.8 135.560535
11.801 134.97069
11.802 134.35851
11.803 133.72416
11.804 133.06776499999998
11.805 132.38939000000002
11.806 131.68931500000008
11.807 130.9676
11.808 130.22439999999992
11.809 129.45989999999995
11.81 128.6743
11.811 127.8678
11.812 127.04040000000009
11.813 126.19245000000008
11.814 125.32409999999987
11.815 124.4354999999999
11.816 123.52690000000007
11.817 122.59839999999993
11.818 121.65030000000007
11.819 120.6828
11.82 119.69599999999987
11.821 118.69020000000002
11.822 117.66550000000022
11.823 116.62224999999995
11.824 115.56055000000003
11.825 114.48060000000018
11.826 113.38274999999966
11.827 112.26699999999991
11.828 111.1338
11.829 109.98304999999992
11.83 108.81515000000022
11.831 107.63054999999993
11.832 106.42894999999993
11.833 105.21074999999998
11.834 103.97619999999996
11.835 102.72545000000015
11.836 101.45885000000001
11.837 100.17660000000011
11.838 98.87870000000014
11.839 97.56549999999989
11.84 96.2372999999999
11.841 94.89415000000014
11.842 93.53645000000007
11.843 92.1644499999999
11.844 90.7784499999998
11.845 89.37845000000013
11.846 87.96470000000008
11.847 86.53774999999968
11.848 85.0977499999999
11.849 83.64505000000023
11.85 82.17970000000025
11.851 80.7020999999998
11.852 79.21270000000001
11.853 77.71160000000012
11.854 76.19894999999973
11.855 74.67549999999983
11.856 73.14125000000004
11.857 71.59634999999997
11.858 70.04180000000012
11.859 68.47715000000004
11.86 66.90285000000019
11.861 65.31965000000014
11.862 63.72740000000001
11.863 62.1266500000002
11.864 60.51735000000002
11.865 58.90019999999981
11.866 57.27560000000006
11.867 55.643150000000276
11.868 54.00370000000001
11.869 52.35744999999986
11.87 50.704899999999554
11.871 49.04609999999976
11.872 47.38084999999989
11.873 45.710399999999986
11.874 44.03480000000001
11.875 42.35360000000021
11.876 40.66790000000001
11.877 38.977700000000084
11.878 37.28305000000043
11.879 35.58469999999994
11.88 33.88265000000001
11.881 32.17719999999979
11.882 30.468749999999766
11.883 28.75775000000039
11.884 27.044150000000293
11.885 25.327899999999516
11.886 23.609749999999735
11.887 21.890150000000023
11.888 20.1694500000002
11.889 18.44765000000026
11.89 16.72510000000002
11.891 15.002100000000018
11.892 13.27879999999948
11.893 11.555850000000145
11.894 9.833650000000416
11.895 8.112599999999388
11.896 6.392599999999887
11.897 4.673750000000476
11.898 2.9570999999999072
11.899 1.242749999999515
11.9 -0.4693499999999795
11.901 -2.1785499999996127
11.902 -3.8843999999996215
11.903 -5.586450000000243
11.904 -7.284800000000036
11.905 -8.979099999999878
11.906 -10.668850000000035
11.907 -12.354149999999759
11.908 -14.03430000000011
11.909 -15.708799999999968
11.91 -17.37810000000048
11.911 -19.04144999999996
11.912 -20.6980999999995
11.913 -22.348400000000296
11.914 -23.991950000000482
11.915 -25.628500000000194
11.916 -27.25759999999966
11.917 -28.87884999999979
11.918 -30.492599999999705
11.919 -32.09819999999974
11.92 -33.6949000000003
11.921 -35.28294999999987
11.922 -36.86249999999974
11.923 -38.432700000000374
11.924 -39.99320000000056
11.925 -41.54410000000025
11.926 -43.085199999999546
11.927 -44.61594999999943
11.928 -46.13590000000015
11.929 -47.64530000000017
11.93 -49.14364999999976
11.931 -50.630800000000384
11.932 -52.10635000000019
11.933 -53.57004999999998
11.934 -55.02179999999981
11.935 -56.46090000000006
11.936 -57.88730000000005
11.937 -59.300999999999796
11.938 -60.70175000000011
11.939 -62.08870000000005
11.94 -63.462150000000165
11.941 -64.82189999999984
11.942 -66.16750000000005
11.943 -67.49855000000026
11.944 -68.8147
11.945 -70.11629999999977
11.946 -71.40279999999984
11.947 -72.67390000000006
11.948 -73.92914999999994
11.949 -75.16849999999985
11.95 -76.39190000000018
11.951 -77.5989500000001
11.952 -78.78954999999999
11.953 -79.96335000000006
11.954 -81.12004999999978
11.955 -82.25959999999984
11.956 -83.38184999999999
11.957 -84.48659999999997
11.958 -85.57365000000024
11.959 -86.64280000000024
11.96 -87.69390000000001
11.961 -88.72654999999979
11.962 -89.74074999999992
11.963 -90.73655
11.964 -91.71364999999987
11.965 -92.67179999999999
11.966 -93.61100000000005
11.967 -94.53090000000019
11.968 -95.43150000000007
11.969 -96.31274999999974
11.97 -97.17420000000011
11.971 -98.01590000000012
11.972 -98.83789999999976
11.973 -99.64000000000014
11.974 -100.42190000000006
11.975 -101.18369999999982
11.976 -101.92525000000015
11.977 -102.64630000000017
11.978 -103.34665000000001
11.979 -104.02649999999984
11.98 -104.68564999999985
11.981 -105.32379999999996
11.982 -105.94110000000015
11.983 -106.5373500000001
11.984 -107.11234999999999
11.985 -107.66609999999997
11.986 -108.19854999999986
11.987 -108.70945
11.988 -109.19880000000003
11.989 -109.6663999999999
11.99 -110.11230000000008
11.991 -110.53635000000013
11.992 -110.93839999999997
11.993 -111.31849999999991
11.994 -111.67629999999997
11.995 -112.01190000000001
11.996 -112.32525000000004
11.997 -112.61619999999999
11.998 -112.88474999999994
11.999 -113.13080000000002
12.0 -113.35429000000003
12.001 -113.55516499999997
12.002 -113.73341500000001
12.003 -113.88904000000002
12.004 -114.02198999999999
12.005 -114.13221999999999
12.006 -114.21976000000001
12.007 -114.2846115
12.008 -114.3267745
12.009 -114.34626849999998
12.01 -114.3431055
12.011 -114.31733
12.012 -114.26899499999999
12.013 -114.19812
12.014 -114.10476000000003
12.015 -113.98894999999996
12.016 -113.85078500000002
12.017 -113.69034500000006
12.018 -113.507675
12.019 -113.30279999999995
12.02 -113.07584999999996
12.021 -112.82685000000005
12.022 -112.5559
12.023 -112.26314999999995
12.024 -111.94859999999993
12.025 -111.61230000000002
12.026 -111.2544
12.027 -110.87500000000003
12.028 -110.47405000000012
12.029 -110.05170000000004
12.03 -109.60809999999988
12.031 -109.14324999999995
12.032 -108.65725000000006
12.033 -108.15015000000001
12.034 -107.62205000000007
12.035 -107.07299999999988
12.036 -106.50315000000008
12.037 -105.91254999999991
12.038 -105.30109999999995
12.039 -104.66930000000012
12.04 -104.01700000000001
12.041 -103.34419999999992
12.042 -102.65109999999973
12.043 -101.93790000000007
12.044 -101.20480000000013
12.045 -100.4515000000001
12.046 -99.6785
12.047 -98.88579999999988
12.048 -98.0735
12.049 -97.24200000000016
12.05 -96.39130000000003
12.051 -95.5214499999999
12.052 -94.63284999999995
12.053 -93.72555000000011
12.054 -92.79955000000007
12.055 -91.85539999999986
12.056 -90.89320000000012
12.057 -89.91284999999988
12.058 -88.9148499999999
12.059 -87.89935000000013
12.06 -86.86650000000012
12.061 -85.8167
12.062 -84.74979999999987
12.063 -83.66630000000013
12.064 -82.56640000000003
12.065 -81.45014999999984
12.066 -80.31779999999982
12.067 -79.16965000000012
12.068 -78.0061000000002
12.069 -76.82704999999977
12.07 -75.63269999999976
12.071 -74.42350000000027
12.072 -73.19975000000048
12.073 -71.96140000000003
12.074 -70.70859999999956
12.075 -69.4416499999996
12.076 -68.16089999999997
12.077 -66.86675000000044
12.078 -65.55915000000037
12.079 -64.23814999999972
12.08 -62.90409999999969
12.081 -61.55779999999985
12.082 -60.198850000000434
12.083 -58.827549999999896
12.084 -57.44434999999937
12.085 -56.04925000000024
12.086 -54.64295000000008
12.087 -53.22545000000025
12.088 -51.79714999999987
12.089 -50.358099999999595
12.09 -48.90825000000015
12.091 -47.4482500000005
12.092 -45.97865000000034
12.093 -44.499349999999744
12.094 -43.0106999999999
12.095 -41.51314999999989
12.096 -40.00700000000024
12.097 -38.49270000000002
12.098 -36.969799999999466
12.099 -35.43905000000028
12.1 -33.90124999999994
12.101 -32.35600000000005
12.102 -30.80365000000043
12.103 -29.244649999999456
12.104 -27.679299999999742
12.105 -26.107950000000407
12.106 -24.530650000000044
12.107 -22.947799999999823
12.108 -21.360100000000077
12.109 -19.767500000000133
12.11 -18.170099999999938
12.111 -16.568250000000006
12.112 -14.962250000000177
12.113 -13.352550000000212
12.114 -11.73949999999993
12.115 -10.123100000000024
12.116 -8.503699999999615
12.117 -6.88169999999988
12.118 -5.257150000000099
12.119 -3.630699999999931
12.12 -2.002350000000069
12.121 -0.3721499999997935
12.122 1.2594999999997192
12.123 2.8923000000000143
12.124 4.525500000000099
12.125 6.159049999999999
12.126 7.793300000000225
12.127 9.42759999999973
12.128 11.061149999999632
12.129 12.693899999999953
12.13 14.325600000000133
12.131 15.956200000000198
12.132 17.585249999999693
12.133 19.212400000000184
12.134 20.837750000000238
12.135 22.46054999999955
12.136 24.080299999999777
12.137 25.697050000000193
12.138 27.31045000000029
12.139 28.920150000000255
12.14 30.52580000000027
12.141 32.12729999999969
12.142 33.7243000000001
12.143 35.31610000000046
12.144 36.90274999999937
12.145 38.48374999999987
12.146 40.05915000000054
12.147 41.62865000000016
12.148 43.19139999999985
12.149 44.7474499999996
12.15 46.29639999999963
12.151 47.8379000000001
12.152 49.372000000000305
12.153 50.89829999999975
12.154 52.41635000000008
12.155 53.92614999999989
12.156 55.427100000000195
12.157 56.919100000000356
12.158 58.4020999999997
12.159 59.87549999999994
12.16 61.338799999999935
12.161 62.7919999999997
12.162 64.2351499999999
12.163 65.66790000000002
12.164 67.08990000000026
12.165 68.50099999999998
12.166 69.90095000000002
12.167 71.28905000000005
12.168 72.66549999999997
12.169 74.03045000000039
12.17 75.38314999999962
12.171 76.72344999999983
12.172 78.05135000000033
12.173 79.36620000000005
12.174 80.66814999999998
12.175 81.95714999999979
12.176 83.23249999999983
12.177 84.49425000000011
12.178 85.74240000000025
12.179 86.9764000000002
12.18 88.19624999999998
12.181 89.40175
12.182 90.59234999999993
12.183 91.76804999999968
12.184 92.92885000000001
12.185 94.07435000000005
12.186 95.20444999999988
12.187 96.31889999999997
12.188 97.41730000000017
12.189 98.49945000000027
12.19 99.56544999999983
12.191 100.61489999999978
12.192 101.64735
12.193 102.66305000000003
12.194 103.66160000000006
12.195 104.64264999999993
12.196 105.6062
12.197 106.55205000000001
12.198 107.48000000000006
12.199 108.38974999999999
12.2 109.28104999999992
12.201 110.15405000000014
12.202 111.00840000000008
12.203 111.84390000000006
12.204 112.6605499999999
12.205 113.45799999999997
12.206 114.23619999999993
12.207 114.99505
12.208 115.7344500000001
12.209 116.45414999999994
12.21 117.15419999999995
12.211 117.83450000000009
12.212 118.49479999999998
12.213 119.13504999999986
12.214 119.7552000000001
12.215 120.35520000000002
12.216 120.93484999999995
12.217 121.49425000000006
12.218 122.03315000000003
12.219 122.55149999999999
12.22 123.04939999999995
12.221 123.52658499999993
12.222 123.98308999999999
12.223 124.41885500000002
12.224 124.83373000000005
12.225 125.22775000000001
12.226 125.60083999999998
12.227 125.95292
12.228 126.28393550000001
12.229 126.593837
12.23 126.8825645
12.231 127.15005800000002
12.232 127.39626000000001
12.233 127.62111
12.234 127.824585
12.235 128.00663500000002
12.236 128.16714499999998
12.237 128.30609999999993
12.238 128.42355000000006
12.239 128.51940000000008
12.24 128.59364999999994
12.241 128.64614999999998
12.242 128.67704999999995
12.243 128.6863499999999
12.244 128.67385000000004
12.245 128.63975000000013
12.246 128.58399999999997
12.247 128.50659999999996
12.248 128.40760000000003
12.249 128.287
12.25 128.14495000000002
12.251 127.9813999999999
12.252 127.79644999999992
12.253 127.59020000000005
12.254 127.36244999999991
12.255 127.11359999999992
12.256 126.84355000000016
12.257 126.55240000000005
12.258 126.24019999999993
12.259 125.90695000000012
12.26 125.55310000000006
12.261 125.17834999999991
12.262 124.78284999999991
12.263 124.36675000000001
12.264 123.93020000000013
12.265 123.47309999999993
12.266 122.9954499999998
12.267 122.49775000000018
12.268 121.97980000000011
12.269 121.4416999999999
12.27 120.8836500000001
12.271 120.30544999999984
12.272 119.70734999999996
12.273 119.08970000000032
12.274 118.45229999999998
12.275 117.79534999999987
12.276 117.11904999999987
12.277 116.42315000000013
12.278 115.7080500000001
12.279 114.97419999999951
12.28 114.22114999999968
12.281 113.44885000000026
12.282 112.65795000000023
12.283 111.84890000000003
12.284 111.02109999999999
12.285 110.1747
12.286 109.31045000000042
12.287 108.42829999999984
12.288 107.52789999999983
12.289 106.61000000000003
12.29 105.67459999999973
12.291 104.72160000000035
12.292 103.75195000000004
12.293 102.76514999999972
12.294 101.76149999999996
12.295 100.74149999999975
12.296 99.70514999999985
12.297 98.65240000000026
12.298 97.58400000000056
12.299 96.49995000000008
12.3 95.40019999999954
12.301 94.28520000000009
12.302 93.15500000000031
12.303 92.0101999999999
12.304 90.85085000000021
12.305 89.67704999999978
12.306 88.48909999999988
12.307 87.28730000000031
12.308 86.0716999999997
12.309 84.84235000000007
12.31 83.59959999999985
12.311 82.34384999999955
12.312 81.0753500000004
12.313 79.79420000000029
12.314 78.50079999999967
12.315 77.19509999999998
12.316 75.87745000000035
12.317 74.54824999999984
12.318 73.20585000000004
12.319 71.85550000000026
12.32 70.48999999999944
12.321 69.11500000000015
12.322 67.73500000000001
12.323 66.33999999999945
12.324 64.93000000000055
12.325 63.5150000000001
12.326 62.09000000000005
12.327 60.65500000000043
12.328 59.21499999999996
12.329 57.759999999999756
12.33 56.29999999999941
12.331 54.830000000000155
12.332 53.35000000000062
12.333 51.86499999999955
12.334 50.36999999999958
12.335 48.865000000000016
12.336 47.360000000000454
12.337 45.844999999999914
12.338 44.31999999999977
12.339 42.795000000000336
12.34 41.26500000000005
12.341 39.720000000000034
12.342 38.169999999999874
12.343 36.62499999999985
12.344 35.07000000000024
12.345 33.50500000000034
12.346 31.939999999999745
12.347 30.374999999999847
12.348 28.79999999999966
12.349 27.225000000000165
12.35 25.64500000000053
12.351 24.060000000000052
12.352 22.47499999999958
12.353 20.889999999999798
12.354 19.299999999999873
12.355 17.704999999999803
12.356 16.115000000000574
12.357 14.524999999999954
12.358 12.924999999999741
12.359 11.330000000000368
12.36 9.7350000000003
12.361 8.135000000000087
12.362 6.544999999999468
12.363 4.949999999999399
12.364 3.3550000000000244
12.365 1.759999999999956
12.366 0.16500000000058135
12.367 -1.4249999999993435
12.368 -3.015000000000656
12.369 -4.600000000000437
12.37 -6.184999999999524
12.371 -7.764999999999855
12.372 -9.345000000000187
12.373 -10.924999999999823
12.374 -12.494999999999868
12.375 -14.06499999999991
12.376 -15.634999999999955
12.377 -17.195000000000405
12.378 -18.750000000000018
12.379 -20.30499999999963
12.38 -21.850000000000342
12.381 -23.39500000000036
12.382 -24.93499999999954
12.383 -26.464999999999822
12.384 -27.995000000000104
12.385 -29.515000000000096
12.386 -31.025000000000496
12.387 -32.5350000000002
12.388 -34.03499999999962
12.389 -35.52999999999959
12.39 -37.014999999999965
12.391 -38.49000000000005
12.392 -39.96500000000014
12.393 -41.429999999999936
12.394 -42.88
12.395 -44.32499999999992
12.396 -45.764999999999695
12.397 -47.190000000000424
12.398 -48.605000000000175
12.399 -50.01499999999977
12.4 -51.414999999999786
12.401 -52.80000000000007
12.402 -54.175000000000054
12.403 -55.53999999999976
12.404 -56.900000000000006
12.405 -58.245000000000516
12.406 -59.5749999999999
12.407 -60.8949999999997
12.408 -62.20500000000059
12.409 -63.50499999999981
12.41 -64.78999999999998
12.411 -66.06500000000057
12.412 -67.32500000000002
12.413 -68.56999999999974
12.414 -69.80619999999993
12.415 -71.02949999999997
12.416 -72.23749999999973
12.417 -73.43289999999988
12.418 -74.61495000000012
12.419 -75.78285000000018
12.42 -76.93689999999988
12.421 -78.07690000000007
12.422 -79.20265000000009
12.423 -80.31424999999994
12.424 -81.41104999999995
12.425 -82.49285000000023
12.426 -83.56009999999982
12.427 -84.61249999999961
12.428 -85.64925000000001
12.429 -86.67035000000031
12.43 -87.67620000000032
12.431 -88.66639999999954
12.432 -89.64019999999975
12.433 -90.5979500000001
12.434 -91.53969999999984
12.435 -92.46504999999988
12.436 -93.37365000000042
12.437 -94.26550000000006
12.438 -95.14054999999951
12.439 -95.99850000000035
12.44 -96.83890000000001
12.441 -97.66219999999964
12.442 -98.46800000000016
12.443 -99.2559000000004
12.444 -100.02630000000012
12.445 -100.77879999999955
12.446 -101.51340000000009
12.447 -102.2297500000005
12.448 -102.9279000000001
12.449 -103.60779999999959
12.45 -104.26939999999966
12.451 -104.91275000000036
12.452 -105.53745000000046
12.453 -106.1435499999999
12.454 -106.73144999999995
12.455 -107.30064999999975
12.456 -107.85104999999974
12.457 -108.38305000000005
12.458 -108.89640000000014
12.459 -109.39090000000004
12.46 -109.86664999999978
12.461 -110.32355000000007
12.462 -110.76159999999989
12.463 -111.18089999999982
12.464 -111.58120000000007
12.465 -111.96270000000015
12.466 -112.32535000000009
12.467 -112.66899999999995
12.468 -112.99365000000012
12.469 -113.29909999999998
12.47 -113.58559999999976
12.471 -113.85304999999984
12.472 -114.1013500000003
12.473 -114.3304500000001
12.474 -114.54034999999993
12.475 -114.73115000000014
12.476 -114.90270000000005
12.477 -115.05500000000002
12.478 -115.18799999999976
12.479 -115.30164999999994
12.48 -115.3961000000002
12.481 -115.4713499999998
12.482 -115.52709999999993
12.483 -115.56355000000018
12.484 -115.58070000000001
12.485 -115.57849999999993
12.486 -115.55719999999987
12.487 -115.5165999999999
12.488 -115.4566000000001
12.489 -115.37745000000012
12.49 -115.2792999999999
12.491 -115.16194999999993
12.492 -115.02550000000011
12.493 -114.87019999999997
12.494 -114.69589999999994
12.495 -114.50285000000007
12.496 -114.29100000000005
12.497 -114.06044999999996
12.498 -113.81144999999997
12.499 -113.54390000000004
12.5 -113.25805
12.501 -112.95393999999999
12.502 -112.63166499999994
12.503 -112.29142499999998
12.504 -111.93326000000003
12.505 -111.55733500000002
12.506 -111.16377
12.507 -110.752655
12.508 -110.32412000000001
12.509 -109.87830349999999
12.51 -109.415325
12.511 -108.93531650000001
12.512 -108.43839499999999
12.513 -107.92468000000002
12.514 -107.39428500000001
12.515 -106.84736500000001
12.516 -106.28404999999998
12.517 -105.70441499999998
12.518 -105.10864499999997
12.519 -104.49686500000001
12.52 -103.86918500000004
12.521 -103.22579999999995
12.522 -102.56674999999997
12.523 -101.89215000000004
12.524 -101.20225
12.525 -100.49715000000002
12.526 -99.77694999999997
12.527 -99.04175000000001
12.528 -98.29185000000007
12.529 -97.52735000000001
12.53 -96.74819999999985
12.531 -95.95474999999996
12.532 -95.14710000000007
12.533 -94.32534999999996
12.534 -93.4898
12.535 -92.64054999999996
12.536 -91.77765000000001
12.537 -90.90135
12.538 -90.01194999999993
12.539 -89.10950000000014
12.54 -88.19420000000001
12.541 -87.26624999999994
12.542 -86.32585000000019
12.543 -85.37320000000011
12.544 -84.40839999999984
12.545 -83.43179999999971
12.546 -82.44385
12.547 -81.44455000000002
12.548 -80.43385000000013
12.549 -79.41215000000015
12.55 -78.37989999999982
12.551 -77.3372500000001
12.552 -76.28445000000018
12.553 -75.2216
12.554 -74.14894999999977
12.555 -73.06689999999998
12.556 -71.97555000000023
12.557 -70.87515000000002
12.558 -69.76575000000005
12.559 -68.64779999999972
12.56 -67.5216499999999
12.561 -66.38730000000022
12.562 -65.24509999999984
12.563 -64.09525
12.564 -62.93784999999996
12.565 -61.77314999999995
12.566 -60.60155000000012
12.567 -59.42324999999998
12.568 -58.23819999999993
12.569 -57.04664999999983
12.57 -55.849150000000094
12.571 -54.64574999999999
12.572 -53.43634999999992
12.573 -52.22144999999997
12.574 -51.001449999999934
12.575 -49.776250000000196
12.576 -48.546100000000294
12.577 -47.31135000000004
12.578 -46.0721499999997
12.579 -44.82864999999989
12.58 -43.58125000000005
12.581 -42.330100000000094
12.582 -41.07525000000001
12.583 -39.81719999999987
12.584 -38.556000000000004
12.585 -37.2920500000002
12.586 -36.025599999999976
12.587 -34.756749999999975
12.588 -33.485700000000094
12.589 -32.212950000000056
12.59 -30.9387500000001
12.591 -29.66299999999991
12.592 -28.38634999999985
12.593 -27.10915000000008
12.594 -25.831299999999956
12.595 -24.55319999999997
12.596 -23.27509999999998
12.597 -21.99724999999986
12.598 -20.720050000000086
12.599 -19.443599999999922
12.6 -18.168249999999873
12.601 -16.893999999999938
12.602 -15.621600000000068
12.603 -14.351350000000457
12.604 -13.082500000000108
12.605 -11.815849999999989
12.606 -10.551899999999836
12.607 -9.29089999999952
12.608 -8.032800000000451
12.609 -6.777399999999961
12.61 -5.525749999999579
12.611 -4.277750000000053
12.612 -3.0331000000001493
12.613 -1.792600000000144
12.614 -0.5565999999998517
12.615 0.6753999999997706
12.616 1.9028999999996798
12.617 3.1255000000000868
12.618 4.343300000000244
12.619 5.5559000000003635
12.62 6.762899999999961
12.621 7.96429999999973
12.622 9.160099999999671
12.623 10.349999999999943
12.624 11.533900000000596
12.625 12.711399999999761
12.626 13.882299999999626
12.627 15.04610000000045
12.628 16.202950000000076
12.629 17.35294999999984
12.63 18.495500000000053
12.631 19.63040000000013
12.632 20.75729999999991
12.633 21.876199999999734
12.634 22.986950000000032
12.635 24.08905000000003
12.636 25.182550000000038
12.637 26.267200000000194
12.638 27.34255000000005
12.639 28.408499999999986
12.64 29.465000000000046
12.641 30.511650000000085
12.642 31.548349999999807
12.643 32.57484999999969
12.644 33.590950000000205
12.645 34.59660000000031
12.646 35.59159999999978
12.647 36.575649999999804
12.648 37.54850000000018
12.649 38.510150000000195
12.65 39.460499999999925
12.651 40.399499999999726
12.652 41.32669999999984
12.653 42.241999999999976
12.654 43.14520000000023
12.655 44.03645000000018
12.656 44.91564999999989
12.657 45.78234999999993
12.658 46.63669999999988
12.659 47.47865000000011
12.66 48.30790000000008
12.661 49.124449999999804
12.662 49.92820000000002
12.663 50.71890000000017
12.664 51.496549999999885
12.665 52.26099999999997
12.666 53.012200000000085
12.667 53.7501499999999
12.668 54.4745499999999
12.669 55.18530000000015
12.67 55.882500000000235
12.671 56.56594999999993
12.672 57.23535000000008
12.673 57.890799999999956
12.674 58.532349999999845
12.675 59.15969999999993
12.676 59.77264999999995
12.677 60.37109999999998
12.678 60.955050000000014
12.679 61.52450000000004
12.68 62.07914999999987
12.681 62.61895000000024
12.682 63.143900000000095
12.683 63.65384999999987
12.684 64.14874999999994
12.685 64.62840000000004
12.686 65.09254999999999
12.687 65.54144999999997
12.688 65.97490000000012
12.689 66.39264999999985
12.69 66.79500000000004
12.691 67.18170000000016
12.692 67.55274999999983
12.693 67.90815000000012
12.694 68.2476500000001
12.695 68.57129999999975
12.696 68.87925000000003
12.697 69.1713
12.698 69.44740000000004
12.699 69.70775000000006
12.7 69.95219999999993
12.701 70.18079999999999
12.702 70.39365000000002
12.703 70.59065000000007
12.704 70.77174999999998
12.705 70.93704999999989
12.706 71.08665000000008
12.707 71.22055000000002
12.708 71.3387499999999
12.709 71.44130000000006
12.71 71.52820000000011
12.711 71.59945000000008
12.712 71.65509999999993
12.713 71.69514999999984
12.714 71.71975000000008
12.715 71.72890000000012
12.716 71.72244999999995
12.717 71.70060000000001
12.718 71.66344999999995
12.719 71.61084999999997
12.72 71.5429
12.721 71.45959999999995
12.722 71.36110000000002
12.723 71.24735000000005
12.724 71.11833500000002
12.725 70.97414999999995
12.726 70.81478499999993
12.727 70.64030500000001
12.728 70.45071500000003
12.729 70.24609999999997
12.73 70.02649000000002
12.731 69.791965
12.732 69.542555
12.733 69.27828000000001
12.734 68.99924499999999
12.735 68.70553000000001
12.736 68.3972
12.737 68.07433549999999
12.738 67.73702451999999
12.739 67.38535850000001
12.74 67.01943548
12.741 66.639376
12.742 66.24528500000001
12.743 65.83726500000002
12.744 65.415455
12.745 64.97997
12.746 64.530945
12.747 64.06854499999997
12.748 63.59287500000001
12.749 63.10406500000002
12.75 62.60228999999998
12.751 62.08771499999995
12.752 61.56042500000004
12.753 61.020580000000024
12.754 60.46834000000001
12.755 59.903810000000014
12.756 59.32724999999994
12.757 58.738749999999975
12.758 58.13839999999999
12.759 57.52635
12.76 56.902800000000006
12.761 56.26789999999999
12.762 55.62170000000003
12.763 54.964449999999985
12.764 54.29620000000001
12.765 53.61714999999999
12.766 52.92744999999994
12.767 52.227200000000074
12.768 51.51649999999998
12.769 50.79554999999989
12.77 50.06455000000006
12.771 49.32350000000016
12.772 48.57265000000003
12.773 47.812149999999946
12.774 47.04204999999989
12.775 46.26249999999995
12.776 45.47374999999999
12.777 44.67600000000009
12.778 43.86930000000004
12.779 43.05384999999992
12.78 42.2299000000001
12.781 41.39745000000007
12.782 40.55674999999987
12.783 39.70804999999991
12.784 38.851550000000046
12.785 37.98724999999995
12.786 37.115499999999976
12.787 36.236550000000136
12.788 35.3504000000001
12.789 34.45745
12.79 33.55779999999996
12.791 32.65159999999989
12.792 31.739299999999915
12.793 30.820949999999996
12.794 29.89665000000009
12.795 28.96679999999999
12.796 28.03159999999992
12.797 27.091250000000134
12.798 26.145950000000006
12.799 25.19589999999995
12.8 24.241300000000034
12.801 23.28234999999998
12.802 22.319250000000025
12.803 21.352250000000044
12.804 20.381499999999956
12.805 19.40734999999992
12.806 18.429950000000034
12.807 17.4493500000001
12.808 16.465800000000154
12.809 15.479499999999923
12.81 14.490799999999915
12.811 13.499900000000023
12.812 12.506550000000033
12.813 11.51115000000008
12.814 10.514249999999878
12.815 9.51569999999985
12.816 8.515499999999996
12.817 7.514100000000079
12.818 6.511799999999942
12.819 5.508400000000038
12.82 4.504250000000182
12.821 3.4996999999998417
12.822 2.494800000000033
12.823 1.4897499999999564
12.824 0.484649999999906
12.825 -0.520199999999929
12.826 -1.524749999999922
12.827 -2.5287499999998575
12.828 -3.531749999999972
12.829 -4.533850000000214
12.83 -5.534849999999994
12.831 -6.534349999999869
12.832 -7.532150000000293
12.833 -8.528149999999929
12.834 -9.522249999999872
12.835 -10.514049999999983
12.836 -11.503499999999944
12.837 -12.490350000000234
12.838 -13.474000000000125
12.839 -14.454499999999939
12.84 -15.43180000000005
12.841 -16.405799999999818
12.842 -17.375899999999902
12.843 -18.34185000000009
12.844 -19.303700000000006
12.845 -20.26110000000001
12.846 -21.213949999999983
12.847 -22.1619499999999
12.848 -23.104900000000054
12.849 -24.042650000000165
12.85 -24.974999999999998
12.851 -25.90184999999995
12.852 -26.822949999999977
12.853 -27.737949999999923
12.854 -28.646899999999924
12.855 -29.54965000000007
12.856 -30.445850000000025
12.857 -31.33554999999993
12.858 -32.218550000000064
12.859 -33.09465000000001
12.86 -33.96364999999988
12.861 -34.82550000000004
12.862 -35.680200000000156
12.863 -36.52740000000005
12.864 -37.366999999999955
12.865 -38.1989499999999
12.866 -39.023049999999984
12.867 -39.83920000000008
12.868 -40.647299999999916
12.869 -41.44719999999991
12.87 -42.238750000000124
12.871 -43.021800000000134
12.872 -43.79624999999998
12.873 -44.5619999999999
12.874 -45.31884999999999
12.875 -46.06655000000004
12.876 -46.8052
12.877 -47.53445000000006
12.878 -48.254149999999925
12.879 -48.96424999999999
12.88 -49.664599999999986
12.881 -50.35504999999999
12.882 -51.035299999999985
12.883 -51.70524999999985
12.884 -52.36479999999998
12.885 -53.013800000000124
12.886 -53.652050000000095
12.887 -54.27944999999998
12.888 -54.89579999999995
12.889 -55.50095000000002
12.89 -56.09485000000001
12.891 -56.677349999999926
12.892 -57.24815000000003
12.893 -57.80730000000002
12.894 -58.35469999999994
12.895 -58.89014500000002
12.896 -59.41362000000004
12.897 -59.92497000000003
12.898 -60.424115
12.899 -60.91101499999998
12.9 -61.38558999999998
12.901 -61.84778
12.902 -62.29749500000001
12.903 -62.73468000000002
12.904 -63.15929499999999
12.905 -63.57129999999997
12.906 -63.97066
12.907 -64.357325
12.908 -64.731255
12.909 -65.092423
12.91 -65.44079244999999
12.911 -65.776322
12.912 -66.09898255
12.913 -66.40874000000001
12.914 -66.70557
12.915 -66.989425
12.916 -67.26025499999999
12.917 -67.518025
12.918 -67.76270499999998
12.919 -67.99425500000001
12.92 -68.21260500000001
12.921 -68.41772499999996
12.922 -68.60955500000003
12.923 -68.78807000000003
12.924 -68.95321499999999
12.925 -69.1049
12.926 -69.24313999999995
12.927 -69.36785000000002
12.928 -69.47900000000007
12.929 -69.57649999999992
12.93 -69.66034999999994
12.931 -69.73050000000005
12.932 -69.78695
12.933 -69.82969999999996
12.934 -69.85854999999995
12.935 -69.87360000000001
12.936 -69.87490000000001
12.937 -69.86240000000001
12.938 -69.83605
12.939 -69.79594999999993
12.94 -69.74200000000008
12.941 -69.67424999999999
12.942 -69.59280000000001
12.943 -69.49755000000002
12.944 -69.38864999999991
12.945 -69.26620000000001
12.946 -69.1301
12.947 -68.98045000000002
12.948 -68.81730000000003
12.949 -68.6407
12.95 -68.45080000000003
12.951 -68.24759999999995
12.952 -68.0311999999999
12.953 -67.80160000000001
12.954 -67.5588500000001
12.955 -67.3031000000001
12.956 -67.03455000000007
12.957 -66.75305000000009
12.958 -66.45864999999979
12.959 -66.15164999999972
12.96 -65.83200000000005
12.961 -65.49989999999998
12.962 -65.15534999999988
12.963 -64.79825000000015
12.964 -64.42870000000002
12.965 -64.04690000000012
12.966 -63.652900000000024
12.967 -63.246649999999796
12.968 -62.82835
12.969 -62.39804999999994
12.97 -61.95585000000025
12.971 -61.50175000000021
12.972 -61.035699999999885
12.973 -60.55794999999981
12.974 -60.068649999999934
12.975 -59.567599999999985
12.976 -59.05494999999989
12.977 -58.53100000000021
12.978 -57.99570000000025
12.979 -57.449199999999934
12.98 -56.891549999999945
12.981 -56.32284999999987
12.982 -55.7432
12.983 -55.15255000000003
12.984 -54.55109999999985
12.985 -53.93885000000015
12.986 -53.31615000000005
12.987 -52.68304999999987
12.988 -52.03949999999998
12.989 -51.3859000000002
12.99 -50.72225000000014
12.991 -50.048699999999734
12.992 -49.36530000000001
12.993 -48.67225000000017
12.994 -47.96985000000004
12.995 -47.25790000000008
12.996 -46.536699999999776
12.997 -45.80655000000003
12.998 -45.06745000000013
12.999 -44.31959999999999
13.0 -43.56314999999986
13.001 -42.79820000000004
13.002 -42.02500000000005
13.003 -41.243599999999866
13.004 -40.45425000000005
13.005 -39.657200000000124
13.006 -38.85255000000004
13.007 -38.04044999999971
13.008 -37.220849999999864
13.009 -36.39400000000001
13.01 -35.56029999999994
13.011 -34.71975000000002
13.012 -33.872400000000205
13.013 -33.01854999999999
13.014 -32.15820000000008
13.015 -31.29150000000004
13.016 -30.41885000000001
13.017 -29.540250000000334
13.018 -28.655849999999898
13.019 -27.76570000000006
13.02 -26.869799999999778
13.021 -25.96859999999951
13.022 -25.062650000000353
13.023 -24.15145000000049
13.024 -23.23499999999992
13.025 -22.314099999999616
13.026 -21.38834999999978
13.027 -20.458200000000176
13.028 -19.523899999999983
13.029 -18.585100000000075
13.03 -17.642600000000037
13.031 -16.69634999999989
13.032 -15.746049999999789
13.033 -14.792400000000066
13.034 -13.835750000000536
13.035 -12.875700000000018
13.036 -11.912349999999849
13.037 -10.946399999999661
13.038 -9.978199999999966
13.039 -9.00740000000025
13.04 -8.033949999999844
13.041 -7.058649999999722
13.042 -6.081900000000362
13.043 -5.103299999999894
13.044 -4.123149999999548
13.045 -3.141900000000475
13.046 -2.1592000000000833
13.047 -1.1757000000001128
13.048 -0.19185000000032648
13.049 0.7923499999999695
13.05 1.7770000000000286
13.051 2.7619500000006236
13.052 3.7465000000000415
13.053 4.730749999999617
13.054 5.714600000000098
13.055 6.697700000000278
13.056 7.68005000000016
13.057 8.661649999999742
13.058 9.642199999999878
13.059 10.621200000000137
13.06 11.598649999999822
13.061 12.574700000000243
13.062 13.548900000000252
13.063 14.521199999999872
13.064 15.4915999999998
13.065 16.459799999999497
13.066 17.42580000000035
13.067 18.38915000000052
13.068 19.349899999999977
13.069 20.308050000000105
13.07 21.26359999999952
13.071 22.216149999999825
13.072 23.1653500000005
13.073 24.111200000000167
13.074 25.053699999999512
13.075 25.992449999999444
13.076 26.927499999999938
13.077 27.858850000000295
13.078 28.786050000000408
13.079 29.708999999999985
13.08 30.62749999999982
13.081 31.54144999999997
13.082 32.45060000000022
13.083 33.35494999999987
13.084 34.25404999999985
13.085 35.14775000000026
13.086 36.036050000000024
13.087 36.918749999999974
13.088 37.79569999999982
13.089 38.666449999999806
13.09 39.53089999999999
13.091 40.38905000000002
13.092 41.24065000000003
13.093 42.0853500000002
13.094 42.923150000000184
13.095 43.754099999999966
13.096 44.57759999999984
13.097 45.39359999999985
13.098 46.20235000000021
13.099 47.003450000000086
13.1 47.79655
13.101 48.58189999999985
13.102 49.35919999999975
13.103 50.12825000000019
13.104 50.889299999999984
13.105 51.64204999999998
13.106 52.38615000000002
13.107 53.12189999999995
13.108 53.849100000000206
13.109 54.567449999999916
13.11 55.27734999999991
13.111 55.97830000000011
13.112 56.67019999999988
13.113 57.35345000000003
13.114 58.02755000000014
13.115 58.69229999999996
13.116 59.348000000000035
13.117 59.99429999999985
13.118 60.63130000000007
13.119 61.258850000000045
13.12 61.876699999999914
13.121 62.484900000000025
13.122 63.08314999999981
13.123 63.671499999999945
13.124 64.25010000000002
13.125 64.81860000000019
13.126 65.37660000000001
13.127 65.92439999999998
13.128 66.46180000000022
13.129 66.98854999999982
13.13 67.50484999999972
13.131 68.01040000000008
13.132 68.5049
13.133 68.98865000000004
13.134 69.46140000000031
13.135 69.92294999999989
13.136 70.37334999999977
13.137 70.81245000000007
13.138 71.24020000000009
13.139 71.65639999999995
13.14 72.06109999999994
13.141 72.45419999999999
13.142 72.83565000000009
13.143 73.20540000000011
13.144 73.56339999999989
13.145 73.90959999999998
13.146 74.24385000000012
13.147 74.56624999999991
13.148 74.87674999999989
13.149 75.17530000000008
13.15 75.4620000000001
13.151 75.73665000000004
13.152 75.99924999999989
13.153 76.24989999999998
13.154 76.48849999999999
13.155 76.7150999999999
13.156 76.92970000000004
13.157 77.13220000000014
13.158 77.32264999999998
13.159 77.5010999999999
13.16 77.66745000000003
13.161 77.82170000000002
13.162 77.96390000000002
13.163 78.09415
13.164 78.21224999999994
13.165 78.31825
13.166 78.41225000000006
13.167 78.49414999999996
13.168 78.56394999999996
13.169 78.62164500000006
13.17 78.66730500000001
13.171 78.70087999999998
13.172 78.72239
13.173 78.73183499999999
13.174 78.72919499999999
13.175 78.71450999999999
13.176 78.68778999999999
13.177 78.64904800000001
13.178 78.5982965
13.179 78.535542
13.18 78.4608135
13.181 78.37411999999998
13.182 78.27548
13.183 78.16493500000003
13.184 78.04248999999999
13.185 77.90818499999996
13.186 77.76203500000001
13.187 77.60408000000002
13.188 77.43437499999999
13.189 77.25290499999998
13.19 77.05977000000003
13.191 76.85496500000004
13.192 76.63851000000001
13.193 76.41059999999996
13.194 76.17119999999994
13.195 75.9203
13.196 75.65805000000003
13.197 75.38450000000003
13.198 75.09969999999998
13.199 74.80385000000001
13.2 74.49689999999998
13.201 74.17880000000001
13.202 73.84994999999999
13.203 73.5102999999999
13.204 73.15984999999998
13.205 72.79870000000011
13.206 72.42700000000008
13.207 72.04489999999997
13.208 71.65234999999998
13.209 71.24955000000001
13.21 70.83650000000007
13.211 70.41324999999993
13.212 69.9801
13.213 69.53705000000005
13.214 69.08395
13.215 68.62114999999987
13.216 68.14869999999998
13.217 67.66660000000012
13.218 67.17505000000001
13.219 66.67404999999988
13.22 66.16379999999991
13.221 65.64429999999996
13.222 65.11545000000008
13.223 64.57750000000011
13.224 64.03065
13.225 63.47504999999997
13.226 62.910650000000054
13.227 62.33734999999997
13.228 61.755449999999904
13.229 61.165150000000104
13.23 60.5663499999999
13.231 59.9591
13.232 59.343650000000245
13.233 58.720249999999815
13.234 58.088849999999795
13.235 57.44960000000007
13.236 56.80249999999998
13.237 56.147750000000094
13.238 55.48554999999996
13.239 54.815949999999916
13.24 54.13930000000011
13.241 53.4554999999999
13.242 52.76464999999993
13.243 52.06710000000003
13.244 51.362800000000206
13.245 50.65199999999999
13.246 49.935099999999856
13.247 49.21205000000018
13.248 48.48294999999989
13.249 47.74794999999991
13.25 47.007200000000196
13.251 46.26105000000019
13.252 45.50944999999994
13.253 44.75244999999975
13.254 43.99050000000008
13.255 43.22360000000025
13.256 42.45189999999982
13.257 41.67559999999973
13.258 40.89474999999995
13.259 40.10945000000009
13.26 39.31970000000013
13.261 38.52584999999992
13.262 37.727850000000146
13.263 36.92599999999997
13.264 36.120449999999664
13.265 35.310900000000075
13.266 34.49785000000025
13.267 33.68130000000018
13.268 32.86134999999982
13.269 32.03819999999975
13.27 31.21180000000001
13.271 30.38235000000014
13.272 29.550100000000008
13.273 28.71509999999994
13.274 27.87745000000022
13.275 27.037450000000003
13.276 26.194949999999718
13.277 25.350199999999916
13.278 24.503450000000136
13.279 23.65465000000004
13.28 22.804200000000122
13.281 21.952199999999976
13.282 21.098749999999903
13.283 20.244000000000163
13.284 19.388050000000018
13.285 18.53124999999997
13.286 17.673550000000052
13.287 16.815250000000102
13.288 15.956550000000014
13.289 15.09744999999979
13.29 14.238399999999887
13.291 13.379600000000199
13.292 12.520900000000113
13.293 11.662549999999841
13.294 10.804849999999922
13.295 9.947650000000085
13.296 9.091350000000123
13.297 8.236249999999876
13.298 7.382449999999984
13.299 6.529850000000156
13.3 5.678599999999964
13.301 4.8289499999999705
13.302 3.9808499999998554
13.303 3.1348000000000487
13.304 2.290900000000151
13.305 1.4488
13.306 0.6089000000000788
13.307 -0.22855000000009118
13.308 -1.0637500000000577
13.309 -1.8963999999999785
13.31 -2.726200000000012
13.311 -3.5533500000000524
13.312 -4.377600000000231
13.313 -5.198849999999908
13.314 -6.017049999999802
13.315 -6.831950000000045
13.316 -7.6435499999999434
13.317 -8.451599999999976
13.318 -9.255850000000274
13.319 -10.056599999999985
13.32 -10.853450000000015
13.321 -11.646200000000121
13.322 -12.435049999999851
13.323 -13.219349999999894
13.324 -13.999249999999824
13.325 -14.77489999999991
13.326 -15.545850000000042
13.327 -16.311750000000057
13.328 -17.072800000000193
13.329 -17.828850000000187
13.33 -18.579699999999796
13.331 -19.32529999999974
13.332 -20.06555000000007
13.333 -20.800350000000147
13.334 -21.529350000000154
13.335 -22.252450000000145
13.336 -22.969800000000042
13.337 -23.68114999999997
13.338 -24.386299999999693
13.339 -25.08534999999985
13.34 -25.77805000000023
13.341 -26.464250000000217
13.342 -27.143949999999805
13.343 -27.817149999999693
13.344 -28.48360000000001
13.345 -29.14310000000017
13.346 -29.795800000000096
13.347 -30.44159999999983
13.348 -31.080300000000182
13.349 -31.711700000000214
13.35 -32.3358499999999
13.351 -32.9529999999998
13.352 -33.56285000000007
13.353 -34.165000000000234
13.354 -34.75954999999989
13.355 -35.34669999999996
13.356 -35.92634999999983
13.357 -36.49815000000001
13.358 -37.06195000000023
13.359 -37.61814999999994
13.36 -38.16654999999995
13.361 -38.70669999999979
13.362 -39.23865000000013
13.363 -39.762650000000136
13.364 -40.278399999999976
13.365 -40.78575000000008
13.366 -41.28499999999993
13.367 -41.77580000000007
13.368 -42.25799999999988
13.369 -42.731499999999755
13.37 -43.1964
13.371 -43.652750000000225
13.372 -44.10040000000018
13.373 -44.53905000000001
13.374 -44.96869999999972
13.375 -45.38964999999985
13.376 -45.80150000000025
13.377 -46.2042499999999
13.378 -46.59799999999978
13.379 -46.98240000000006
13.38 -47.35755000000001
13.381 -47.72360000000024
13.382 -48.080300000000186
13.383 -48.42764999999985
13.384 -48.7655
13.385 -49.09375
13.386 -49.41265000000007
13.387 -49.72199999999996
13.388 -50.021699999999726
13.389 -50.31189999999997
13.39 -50.59260000000003
13.391 -50.86359999999998
13.392 -51.124800000000235
13.393 -51.37644999999996
13.394 -51.618549999999864
13.395 -51.85099999999998
13.396 -52.07375
13.397 -52.28685000000024
13.398 -52.49030000000001
13.399 -52.68419999999996
13.4 -52.86855000000007
13.401 -53.04329999999986
13.402 -53.20844999999984
13.403 -53.36400000000001
13.404 -53.51015000000011
13.405 -53.646900000000116
13.406 -53.77419999999991
13.407 -53.89200000000001
13.408 -54.00040000000001
13.409 -54.09939999999995
13.41 -54.18910000000009
13.411 -54.26949999999992
13.412 -54.34044999999988
13.413 -54.40205000000007
13.414 -54.45440000000009
13.415 -54.49740000000002
13.416 -54.53100000000002
13.417 -54.55534999999987
13.418 -54.5704499999999
13.419 -54.57625000000015
13.42 -54.572750000000084
13.421 -54.55979999999996
13.422 -54.537499999999895
13.423 -54.50609999999995
13.424 -54.46540000000003
13.425 -54.41530000000003
13.426 -54.35600000000002
13.427 -54.287549999999975
13.428 -54.209849999999925
13.429 -54.12289999999999
13.43 -54.02675000000011
13.431 -53.92145000000003
13.432 -53.80714999999999
13.433 -53.683850000000014
13.434 -53.551399999999994
13.435 -53.41004999999998
13.436 -53.25994999999997
13.437 -53.10095000000005
13.438 -52.933200000000035
13.439 -52.75679999999999
13.44 -52.571749999999994
13.441 -52.37821499999998
13.442 -52.17627499999998
13.443 -51.96603000000004
13.444 -51.747519999999994
13.445 -51.520854999999955
13.446 -51.286189999999976
13.447 -51.04357999999999
13.448 -50.79309500000003
13.449 -50.534865
13.45 -50.26897499999997
13.451 -49.99551500000001
13.452 -49.71460499999999
13.453 -49.42631499999998
13.454 -49.13072500000001
13.455 -48.82791500000002
13.456 -48.51797
13.457 -48.20097999999999
13.458 -47.87700049999999
13.459 -47.546103
13.46 -47.208360500000005
13.461 -46.863834999999995
13.462 -46.512599
13.463 -46.154712
13.464 -45.79023
13.465 -45.41924
13.466 -45.041799999999995
13.467 -44.65797499999999
13.468 -44.26784499999999
13.469 -43.871484999999986
13.47 -43.468970000000006
13.471 -43.060375000000036
13.472 -42.645795
13.473 -42.22532999999997
13.474 -41.79906000000002
13.475 -41.36709
13.476 -40.929534999999994
13.477 -40.48648000000002
13.478 -40.03804499999996
13.479 -39.58430499999997
13.48 -39.12542000000007
13.481 -38.661525000000054
13.482 -38.19265499999999
13.483 -37.71897499999996
13.484 -37.24063000000001
13.485 -36.75780000000003
13.486 -36.27044999999999
13.487 -35.7787
13.488 -35.28285
13.489 -34.78294999999997
13.49 -34.27904999999997
13.491 -33.77129999999999
13.492 -33.25990000000002
13.493 -32.74489999999996
13.494 -32.226400000000005
13.495 -31.70460000000005
13.496 -31.179549999999985
13.497 -30.651350000000015
13.498 -30.120149999999978
13.499 -29.586149999999943
13.5 -29.04935000000008
13.501 -28.509800000000013
13.502 -27.967749999999874
13.503 -27.42325000000007
13.504 -26.87634999999997
13.505 -26.327299999999966
13.506 -25.77615000000002
13.507 -25.222800000000017
13.508 -24.667549999999974
13.509 -24.110549999999986
13.51 -23.551850000000027
13.511 -22.991499999999892
13.512 -22.429500000000107
13.513 -21.866250000000115
13.514 -21.301699999999936
13.515 -20.735799999999948
13.516 -20.16889999999997
13.517 -19.60104999999997
13.518 -19.032400000000038
13.519 -18.463100000000107
13.52 -17.893149999999995
13.521 -17.322599999999856
13.522 -16.75170000000007
13.523 -16.180600000000045
13.524 -15.609399999999898
13.525 -15.038250000000073
13.526 -14.467249999999993
13.527 -13.896449999999982
13.528 -13.326050000000109
13.529 -12.756149999999971
13.53 -12.186900000000014
13.531 -11.618449999999982
13.532 -11.050899999999995
13.533 -10.484350000000003
13.534 -9.91884999999998
13.535 -9.354699999999937
13.536 -8.791899999999881
13.537 -8.2305500000001
13.538 -7.670799999999998
13.539 -7.112899999999963
13.54 -6.556800000000022
13.541 -6.002650000000095
13.542 -5.450549999999957
13.543 -4.900599999999901
13.544 -4.353100000000117
13.545 -3.8079999999999363
13.546 -3.2654000000000014
13.547 -2.725400000000086
13.548 -2.188149999999937
13.549 -1.6536500000000758
13.55 -1.122150000000023
13.551 -0.5937499999998999
13.552 -0.06834999999993235
13.553 0.4538499999999848
13.554 0.9727499999999043
13.555 1.4883499999999994
13.556 2.000400000000055
13.557 2.5089000000000707
13.558 3.013850000000047
13.559 3.5150499999999156
13.56 4.012599999999971
13.561 4.50629999999997
13.562 4.99595000000002
13.563 5.481700000000041
13.564 5.963399999999938
13.565 6.440849999999991
13.566 6.914000000000052
13.567 7.382849999999948
13.568 7.847349999999878
13.569 8.307300000000122
13.57 8.762600000000036
13.571 9.213199999999997
13.572 9.658950000000083
13.573 10.099749999999998
13.574 10.535499999999969
13.575 10.966199999999995
13.576 11.391749999999957
13.577 11.811899999999987
13.578 12.226599999999936
13.579 12.635800000000003
13.58 13.039350000000095
13.581 13.437149999999917
13.582 13.829100000000045
13.583 14.215199999999955
13.584 14.595349999999874
13.585 14.969250000000134
13.586 15.33710000000011
13.587 15.698749999999878
13.588 16.05394999999992
13.589 16.402849999999983
13.59 16.745249999999995
13.591 17.08120000000011
13.592 17.410600000000027
13.593 17.733399999999946
13.594 18.049499999999927
13.595 18.358849999999986
13.596 18.66150000000011
13.597 18.957300000000014
13.598 19.24635000000001
13.599 19.528599999999937
13.6 19.80409999999995
13.601 20.072700000000125
13.602 20.33439999999994
13.603 20.58919999999992
13.604 20.83710000000006
13.605 21.078199999999963
13.606 21.31219999999996
13.607 21.53930000000012
13.608 21.759550000000072
13.609 21.97264999999997
13.61 22.178799999999967
13.611 22.37795000000001
13.612 22.569949999999995
13.613 22.75484999999999
13.614 22.93260000000002
13.615 23.10315000000002
13.616 23.266400000000047
13.617 23.422299999999954
13.618 23.570899999999977
13.619 23.712150000000047
13.62 23.845850000000016
13.621 23.97199999999997
13.622 24.09059999999999
13.623 24.201600000000028
13.624 24.304950000000012
13.625 24.400599999999972
13.626 24.488499999999938
13.627 24.568549999999956
13.628 24.640800000000006
13.629 24.705300000000054
13.63 24.761900000000015
13.631 24.810549999999992
13.632 24.8514
13.633 24.88440499999996
13.634 24.90948000000003
13.635 24.92666500000006
13.636 24.936024999999955
13.637 24.937555
13.638 24.931225000000055
13.639 24.917119999999947
13.64 24.89527499999998
13.641 24.865705000000002
13.642 24.828429999999976
13.643 24.783520000000014
13.644 24.730994999999993
13.645 24.670875000000002
13.646 24.603259999999995
13.647 24.52817000000002
13.648 24.44565500000001
13.649 24.35576499999997
13.65 24.25853499999999
13.651 24.154010000000017
13.652 24.042255000000008
13.653 23.923304999999996
13.654 23.79719999999999
13.655 23.663994999999996
13.656 23.523695000000032
13.657 23.37633999999998
13.658 23.22196999999999
13.659 23.06061500000002
13.66 22.89229
13.661 22.71701999999999
13.662 22.53482999999999
13.663 22.345735000000015
13.664 22.14975000000001
13.665 21.94690499999999
13.666 21.737224999999995
13.667 21.520725
13.668 21.297419999999995
13.669 21.06734499999999
13.67 20.830520000000003
13.671 20.586988
13.672 20.336790999999995
13.673 20.0799595
13.674 19.816546499999998
13.675 19.5465997
13.676 19.270173
13.677 18.9873258
13.678 18.698120999999997
13.679 18.402624
13.68 18.1009065
13.681 17.793038000000003
13.682 17.479092000000005
13.683 17.159149999999997
13.684 16.833295
13.685 16.501600000000003
13.686 16.164149999999996
13.687 15.82103499999999
13.688 15.472334999999996
13.689 15.118135000000013
13.69 14.758520000000006
13.691 14.39357999999998
13.692 14.023399999999993
13.693 13.648080000000007
13.694 13.267715000000017
13.695 12.88239
13.696 12.492199999999997
13.697 12.097239999999992
13.698 11.697599999999998
13.699 11.293355000000014
13.7 10.884619999999996
13.701 10.47149
13.702 10.054050000000005
13.703 9.632379999999978
13.704 9.206575000000015
13.705 8.776735000000022
13.706 8.342929999999999
13.707 7.905255
13.708 7.4637799999999626
13.709 7.018609999999989
13.71 6.569829999999999
13.711 6.1175049999999915
13.712 5.661720000000019
13.713 5.202555000000022
13.714 4.74010500000001
13.715 4.274420000000001
13.716 3.8056149999999684
13.717 3.3337899999999907
13.718 2.8589750000000342
13.719 2.38129499999999
13.72 1.900874999999965
13.721 1.417755000000017
13.722 0.9320450000000098
13.723 0.4438649999999843
13.724 -0.04670499999998891
13.725 -0.5395599999999824
13.726 -1.0345849999999785
13.727 -1.5316750000000066
13.728 -2.030745000000016
13.729 -2.5316599999999823
13.73 -3.034299999999995
13.731 -3.538559999999996
13.732 -4.044360000000002
13.733 -4.551560000000008
13.734 -5.060040000000017
13.735 -5.569705000000019
13.736 -6.080439999999994
13.737 -6.592110000000007
13.738 -7.104595000000015
13.739 -7.617799999999966
13.74 -8.131584999999983
13.741 -8.645840000000032
13.742 -9.160464999999991
13.743 -9.675325000000006
13.744 -10.190290000000015
13.745 -10.705264999999985
13.746 -11.220119999999998
13.747 -11.734745
13.748 -12.249044999999999
13.749 -12.762899999999997
13.75 -13.27619
13.751 -13.788824999999994
13.752 -14.300714999999995
13.753 -14.81175500000001
13.754 -15.321850000000007
13.755 -15.830909999999996
13.756 -16.338865
13.757 -16.845625000000005
13.758 -17.351084999999994
13.759 -17.85516999999999
13.76 -18.357814999999995
13.761 -18.858934999999995
13.762 -19.358435
13.763 -19.856238500000003
13.764 -20.3522575
13.765 -20.846396999999996
13.766 -21.338569
13.767 -21.828671325000002
13.768 -22.3165975
13.769 -22.802242175
13.77 -23.285497499999998
13.771 -23.7662415
13.772 -24.244353500000003
13.773 -24.719719500000004
13.774 -25.19220499999999
13.775 -25.661679999999993
13.776 -26.128014999999994
13.777 -26.59108
13.778 -27.050750000000008
13.779 -27.506894999999993
13.78 -27.959374999999987
13.781 -28.408060000000013
13.782 -28.85283
13.783 -29.293554999999998
13.784 -29.730129999999992
13.785 -30.162464999999987
13.786 -30.590410000000013
13.787 -31.013855000000014
13.788 -31.432720000000014
13.789 -31.846900000000005
13.79 -32.25630999999997
13.791 -32.660830000000004
13.792 -33.06041500000002
13.793 -33.454969999999975
13.794 -33.84442500000001
13.795 -34.22873500000005
13.796 -34.607830000000014
13.797 -34.98163999999995
13.798 -35.350069999999945
13.799 -35.71310499999999
13.8 -36.070730000000054
13.801 -36.42287499999999
13.802 -36.769429999999964
13.803 -37.1105
13.804 -37.446000000000005
13.805 -37.77580000000006
13.806 -38.09989999999999
13.807 -38.41819999999994
13.808 -38.73069999999999
13.809 -39.03740000000006
13.81 -39.33825
13.811 -39.633050000000004
13.812 -39.921799999999976
13.813 -40.20444999999996
13.814 -40.48085000000001
13.815 -40.75100000000006
13.816 -41.01480000000008
13.817 -41.272199999999906
13.818 -41.522999999999904
13.819 -41.767150000000115
13.82 -42.00460000000003
13.821 -42.235199999999914
13.822 -42.458800000000004
13.823 -42.67530000000002
13.824 -42.8847999999999
13.825 -43.087099999999936
13.826 -43.281950000000066
13.827 -43.46940000000011
13.828 -43.649400000000085
13.829 -43.82190000000001
13.83 -43.98674999999997
13.831 -44.14384999999986
13.832 -44.29329999999995
13.833 -44.434949999999986
13.834 -44.56884999999994
13.835 -44.69485000000006
13.836 -44.812800000000074
13.837 -44.92290000000006
13.838 -45.02515000000002
13.839 -45.11940000000003
13.84 -45.205649999999906
13.841 -45.2839
13.842 -45.3541
13.843 -45.41629999999988
13.844 -45.47055000000012
13.845 -45.51670000000011
13.846 -45.55480000000001
13.847 -45.5848
13.848 -45.6067499999999
13.849 -45.62074999999999
13.85 -45.626650000000005
13.851 -45.62439999999997
13.852 -45.61420000000014
13.853 -45.59605000000015
13.854 -45.56959999999985
13.855 -45.53514999999994
13.856 -45.49289999999998
13.857 -45.442399999999836
13.858 -45.3837000000002
13.859 -45.317049999999895
13.86 -45.24214999999977
13.861 -45.15925000000004
13.862 -45.06839999999998
13.863 -44.9691000000002
13.864 -44.86160000000024
13.865 -44.74614999999994
13.866 -44.622499999999796
13.867 -44.490549999999864
13.868 -44.35030000000013
13.869 -44.20190000000018
13.87 -44.04525000000007
13.871 -43.88019999999985
13.872 -43.70674999999991
13.873 -43.52515000000008
13.874 -43.335400000000035
13.875 -43.13719999999993
13.876 -42.93079999999998
13.877 -42.71625000000015
13.878 -42.493449999999804
13.879 -42.262449999999966
13.88 -42.02314999999998
13.881 -41.77559999999983
13.882 -41.520000000000095
13.883 -41.25630000000012
13.884 -40.98455000000021
13.885 -40.70475000000004
13.886 -40.41694999999991
13.887 -40.1211999999998
13.888 -39.817600000000006
13.889 -39.50615000000018
13.89 -39.18670000000006
13.891 -38.85939999999991
13.892 -38.52435000000001
13.893 -38.18164999999998
13.894 -37.83124999999984
13.895 -37.473250000000235
13.896 -37.10780000000003
13.897 -36.734699999999705
13.898 -36.35420000000014
13.899 -35.966200000000015
13.9 -35.57089999999992
13.901 -35.16840000000014
13.902 -34.758449999999776
13.903 -34.34140000000002
13.904 -33.91745000000008
13.905 -33.48645000000004
13.906 -33.0482
13.907 -32.602999999999795
13.908 -32.15090000000011
13.909 -31.692000000000174
13.91 -31.226349999999986
13.911 -30.753949999999875
13.912 -30.274849999999827
13.913 -29.789250000000074
13.914 -29.297
13.915 -28.798199999999913
13.916 -28.293000000000067
13.917 -27.781149999999904
13.918 -27.262999999999938
13.919 -26.738650000000113
13.92 -26.208150000000053
13.921 -25.67155000000008
13.922 -25.128599999999985
13.923 -24.579649999999926
13.924 -24.024950000000114
13.925 -23.464299999999966
13.926 -22.897850000000094
13.927 -22.325650000000127
13.928 -21.74789999999996
13.929 -21.16464999999991
13.93 -20.57589999999998
13.931 -19.98190000000004
13.932 -19.38284999999998
13.933 -18.778649999999857
13.934 -18.169349999999987
13.935 -17.555049999999977
13.936 -16.936099999999982
13.937 -16.312500000000007
13.938 -15.684250000000052
13.939 -15.051650000000304
13.94 -14.414599999999778
13.941 -13.773349999999725
13.942 -13.127950000000125
13.943 -12.478200000000037
13.944 -11.82460000000024
13.945 -11.167699999999753
13.946 -10.506849999999957
13.947 -9.842200000000078
13.948 -9.174249999999857
13.949 -8.502600000000193
13.95 -7.827600000000212
13.951 -7.149599999999729
13.952 -6.468199999999646
13.953 -5.783500000000608
13.954 -5.096200000000161
13.955 -4.406299999999696
13.956 -3.7129999999996333
13.957 -3.0171000000002444
13.958 -2.318600000000143
13.959 -1.6175000000000217
13.96 -0.9138499999998551
13.961 -0.2074999999997218
13.962 0.5006999999994377
13.963 1.2114500000000306
13.964 1.9245000000001067
13.965 2.6393499999999293
13.966 3.3564499999999553
13.967 4.075500000000343
13.968 4.796350000000476
13.969 5.518999999999663
13.97 6.243199999999422
13.971 6.968899999999778
13.972 7.696050000000065
13.973 8.424400000000414
13.974 9.153450000000396
13.975 9.883549999999824
13.976 10.61485000000001
13.977 11.346849999999826
13.978 12.079250000000124
13.979 12.81185000000032
13.98 13.544749999999661
13.981 14.27769999999967
13.982 15.010700000000002
13.983 15.743450000000117
13.984 16.47585000000007
13.985 17.207900000000205
13.986 17.93915000000007
13.987 18.669649999999983
13.988 19.399399999999943
13.989 20.128300000000003
13.99 20.856049999999975
13.991 21.582449999999962
13.992 22.307599999999912
13.993 23.03124999999996
13.994 23.75320000000021
13.995 24.47364999999986
13.996 25.192449999999685
13.997 25.909400000000137
13.998 26.62450000000017
13.999 27.33749999999993
14.0 28.04845000000007
14.001 28.757199999999983
14.002 29.46370000000004
14.003 30.167949999999887
14.004 30.86979999999996
14.005 31.569250000000252
14.006 32.266049999999865
14.007 32.96004999999991
14.008 33.651449999999926
14.009 34.34029999999991
14.01 35.0261000000001
14.011 35.708750000000215
14.012 36.388450000000155
14.013 37.06494999999969
14.014 37.738149999999926
14.015 38.40815000000011
14.016 39.07454999999976
14.017 39.737249999999975
14.018 40.396500000000266
14.019 41.051800000000206
14.02 41.7029499999999
14.021 42.35019999999992
14.022 42.993200000000094
14.023 43.631900000000094
14.024 44.26615000000002
14.025 44.895699999999984
14.026 45.520599999999966
14.027 46.140699999999704
14.028 46.755949999999906
14.029 47.36615
14.03 47.97110000000007
14.031 48.57090000000008
14.032 49.16529999999981
14.033 49.75405000000009
14.034 50.337200000000195
14.035 50.914850000000065
14.036 51.48669999999987
14.037 52.052749999999946
14.038 52.612850000000044
14.039 53.16694999999982
14.04 53.71514999999994
14.041 54.25700000000027
14.042 54.792500000000125
14.043 55.32184999999974
14.044 55.84484999999994
14.045 56.36140000000005
14.046 56.871600000000036
14.047 57.37525
14.048 57.87220000000003
14.049 58.362250000000216
14.05 58.84560000000011
14.051 59.32244999999996
14.052 59.792399999999965
14.053 60.25529999999987
14.054 60.71110000000004
14.055 61.159950000000066
14.056 61.60174999999997
14.057 62.036300000000054
14.058 62.46369999999991
14.059 62.88384999999993
14.06 63.296699999999994
14.061 63.70209999999997
14.062 64.1000499999999
14.063 64.49055000000008
14.064 64.87340000000015
14.065 65.24854999999992
14.066 65.61604999999992
14.067 65.97579999999998
14.068 66.32770000000004
14.069 66.67170000000007
14.07 67.00779999999993
14.071 67.33594999999998
14.072 67.65594999999999
14.073 67.96784999999993
14.074 68.27150000000005
14.075 68.56694999999996
14.076 68.85410000000009
14.077 69.13290000000009
14.078 69.40334999999999
14.079 69.66525000000004
14.08 69.91869999999987
14.081 70.16369999999988
14.082 70.40015000000007
14.083 70.62795000000004
14.084 70.84719999999999
14.085 71.05779999999999
14.086 71.25970000000007
14.087 71.45285000000004
14.088 71.63734999999998
14.089 71.81318499999995
14.09 71.98020999999999
14.091 72.13851999999999
14.092 72.28804499999998
14.093 72.42879500000002
14.094 72.56078499999997
14.095 72.68402500000002
14.096 72.79850500000002
14.097 72.90419499999999
14.098 73.00112999999999
14.099 73.08928999999999
14.1 73.16869
14.101 73.23935250000001
14.102 73.3012593
14.103 73.35442049999999
14.104 73.3988407
14.105 73.434527
14.106 73.46148500000001
14.107 73.47971
14.108 73.48919999999998
14.109 73.489955
14.11 73.48198000000001
14.111 73.46525999999999
14.112 73.43979000000002
14.113 73.40554
14.114 73.36253500000002
14.115 73.31077999999997
14.116 73.25024499999994
14.117 73.18094500000008
14.118 73.10285000000005
14.119 73.01594999999999
14.12 72.9202
14.121 72.81564999999995
14.122 72.70239999999997
14.123 72.58035000000002
14.124 72.44954999999992
14.125 72.31
14.126 72.1616500000001
14.127 72.00465
14.128 71.83894999999995
14.129 71.66459999999995
14.13 71.48180000000008
14.131 71.29040000000003
14.132 71.09054999999992
14.133 70.88235000000005
14.134 70.6656
14.135 70.44054999999997
14.136 70.20745000000002
14.137 69.96620000000003
14.138 69.71670000000002
14.139 69.45924999999988
14.14 69.19389999999991
14.141 68.9206500000001
14.142 68.63960000000006
14.143 68.35079999999994
14.144 68.05435000000001
14.145 67.75024999999997
14.146 67.43875
14.147 67.11975000000015
14.148 66.79334999999988
14.149 66.45955000000002
14.15 66.11850000000015
14.151 65.77019999999996
14.152 65.41475000000004
14.153 65.05234999999998
14.154 64.68279999999986
14.155 64.30629999999992
14.156 63.922800000000215
14.157 63.53225000000003
14.158 63.134749999999705
14.159 62.730500000000156
14.16 62.31965000000027
14.161 61.90184999999987
14.162 61.4772999999999
14.163 61.04614999999993
14.164 60.608250000000055
14.165 60.16400000000005
14.166 59.713249999999995
14.167 59.255799999999994
14.168 58.79194999999989
14.169 58.32199999999988
14.17 57.84575000000007
14.171 57.36315000000013
14.172 56.874599999999845
14.173 56.38004999999995
14.174 55.87955000000006
14.175 55.3732500000001
14.176 54.861200000000046
14.177 54.34359999999978
14.178 53.82040000000005
14.179 53.2919500000003
14.18 52.758299999999814
14.181 52.21924999999974
14.182 51.675350000000144
14.183 51.12664999999995
14.184 50.57289999999999
14.185 50.01445000000007
14.186 49.45155000000007
14.187 48.88419999999997
14.188 48.312550000000066
14.189 47.73659999999999
14.19 47.15654999999999
14.191 46.57264999999994
14.192 45.98464999999996
14.193 45.39265
14.194 44.79694999999992
14.195 44.19780000000026
14.196 43.595050000000064
14.197 42.98889999999992
14.198 42.37944999999979
14.199 41.766450000000134
14.2 41.15030000000006
14.201 40.53114999999982
14.202 39.90905000000009
14.203 39.283750000000325
14.204 38.655850000000186
14.205 38.02514999999978
14.206 37.39144999999958
14.207 36.75524999999999
14.208 36.11635000000044
14.209 35.47515000000001
14.21 34.83180000000002
14.211 34.18589999999999
14.212 33.53769999999978
14.213 32.88759999999988
14.214 32.23529999999975
14.215 31.58114999999989
14.216 30.92515000000032
14.217 30.267250000000356
14.218 29.607849999999797
14.219 28.947
14.22 28.2846500000003
14.221 27.621149999999815
14.222 26.95654999999991
14.223 26.290849999999892
14.224 25.624399999999575
14.225 24.956849999999836
14.226 24.28855000000049
14.227 23.62020000000048
14.228 22.951100000000167
14.229 22.281700000000015
14.23 21.612299999999863
14.231 20.942449999999944
14.232 20.272650000000002
14.233 19.60324999999985
14.234 18.93414999999954
14.235 18.265099999999894
14.236 17.596800000000552
14.237 16.929200000000144
14.238 16.261999999999528
14.239 15.595549999999903
14.24 14.930200000000394
14.241 14.266000000000279
14.242 13.602899999999584
14.243 12.9408999999997
14.244 12.280049999999903
14.245 11.620700000000012
14.246 10.962800000000051
14.247 10.30674999999981
14.248 9.65225000000014
14.249 8.999200000000402
14.25 8.348350000000199
14.251 7.69939999999969
14.252 7.052350000000263
14.253 6.407149999999861
14.254 5.76414999999969
14.255 5.123400000000417
14.256 4.484849999999985
14.257 3.8489499999995456
14.258 3.2153000000000045
14.259 2.584250000000482
14.26 1.955800000000285
14.261 1.3299000000001338
14.262 0.7070499999997648
14.263 0.08679999999941512
14.264 -0.5305000000004056
14.265 -1.1447499999997501
14.266 -1.7560999999999272
14.267 -2.3640999999997856
14.268 -2.9686500000000726
14.269 -3.5699499999999884
14.27 -4.167849999999612
14.271 -4.762000000000516
14.272 -5.352499999999871
14.273 -5.939249999999813
14.274 -6.522250000000341
14.275 -7.101149999999556
14.276 -7.675949999999543
14.277 -8.2466500000003
14.278 -8.813300000000412
14.279 -9.375849999999907
14.28 -9.933499999999901
14.281 -10.48665000000018
14.282 -11.035400000000001
14.283 -11.579350000000266
14.284 -12.11875000000015
14.285 -12.653299999999811
14.286 -13.183049999999918
14.287 -13.707949999999801
14.288 -14.227649999999647
14.289 -14.742100000000175
14.29 -15.25170000000048
14.291 -15.75610000000005
14.292 -16.255299999999583
14.293 -16.749299999999774
14.294 -17.23770000000013
14.295 -17.721200000000298
14.296 -18.199149999999914
14.297 -18.671549999999677
14.298 -19.138650000000148
14.299 -19.60025000000004
14.3 -20.05625000000011
14.301 -20.506600000000375
14.302 -20.951400000000092
14.303 -21.39059999999998
14.304 -21.824250000000017
14.305 -22.252249999999556
14.306 -22.67435000000012
14.307 -23.090500000000347
14.308 -23.50094999999941
14.309 -23.90554999999947
14.31 -24.30420000000058
14.311 -24.696800000000017
14.312 -25.083499999999788
14.313 -25.46385000000012
14.314 -25.837849999999634
14.315 -26.205950000000172
14.316 -26.568050000000397
14.317 -26.923799999999805
14.318 -27.27284999999996
14.319 -27.615200000000172
14.32 -27.951199999999567
14.321 -28.281250000000007
14.322 -28.604650000000483
14.323 -28.920949999999834
14.324 -29.23084999999978
14.325 -29.53410000000045
14.326 -29.830649999999792
14.327 -30.12044999999991
14.328 -30.403600000000058
14.329 -30.680199999999836
14.33 -30.949900000000124
14.331 -31.212900000000126
14.332 -31.469200000000182
14.333 -31.718599999999707
14.334 -31.96129999999998
14.335 -32.19750000000021
14.336 -32.42694999999983
14.337 -32.64995000000007
14.338 -32.86620000000004
14.339 -33.07569999999975
14.34 -33.27875000000008
14.341 -33.47530000000001
14.342 -33.665299999999924
14.343 -33.84875000000016
14.344 -34.02565000000003
14.345 -34.19589999999993
14.346 -34.35985000000002
14.347 -34.51744999999999
14.348 -34.66849999999994
14.349 -34.81299999999985
14.35 -34.951249999999945
14.351 -35.083100000000286
14.352 -35.20824999999998
14.353 -35.32714999999985
14.354 -35.439599999999984
14.355 -35.54574999999997
14.356 -35.645650000000124
14.357 -35.73875000000004
14.358 -35.82555000000015
14.359 -35.90605000000011
14.36 -35.98000000000004
14.361 -36.047599999999846
14.362 -36.108649999999976
14.363 -36.16325000000003
14.364 -36.21169999999986
14.365 -36.253600000000006
14.366 -36.28900000000011
14.367 -36.318200000000004
14.368 -36.34094999999983
14.369 -36.35734999999987
14.37 -36.36755000000005
14.371 -36.371500000000054
14.372 -36.36909999999993
14.373 -36.360499999999945
14.374 -36.345800000000054
14.375 -36.32495000000027
14.376 -36.298100000000176
14.377 -36.26529999999975
14.378 -36.22674999999992
14.379 -36.18230000000007
14.38 -36.131799999999934
14.381 -36.07569999999997
14.382 -36.014049999999806
14.383 -35.94700000000006
14.384 -35.874350000000135
14.385 -35.79610000000004
14.386 -35.71269999999988
14.387 -35.6238499999998
14.388 -35.529750000000064
14.389 -35.43070000000016
14.39 -35.32640000000024
14.391 -35.216999999999885
14.392 -35.10284999999995
14.393 -34.98385000000013
14.394 -34.85994999999978
14.395 -34.73124999999986
14.396 -34.597700000000074
14.397 -34.45949999999996
14.398 -34.31680000000013
14.399 -34.16965000000022
14.4 -34.01789999999995
14.401 -33.86159999999999
14.402 -33.70099999999987
14.403 -33.53614999999991
14.404 -33.36705000000009
14.405 -33.19350000000019
14.406 -33.015750000000075
14.407 -32.83394999999967
14.408 -32.6481
14.409 -32.458050000000114
14.41 -32.26414999999982
14.411 -32.06640000000017
14.412 -31.8646500000002
14.413 -31.65919999999975
14.414 -31.449849999999955
14.415 -31.236750000000065
14.416 -31.02009999999995
14.417 -30.79994999999995
14.418 -30.576250000000083
14.419 -30.348999999999997
14.42 -30.11849999999989
14.421 -29.884850000000057
14.422 -29.64795000000003
14.423 -29.40800000000004
14.424 -29.165100000000038
14.425 -28.91920000000006
14.426 -28.670499999999993
14.427 -28.41914999999993
14.428 -28.165149999999883
14.429 -27.90854999999998
14.43 -27.64965000000008
14.431 -27.388450000000002
14.432 -27.12494999999992
14.433 -26.859450000000017
14.434 -26.59185000000001
14.435 -26.32229999999999
14.436 -26.05095000000005
14.437 -25.777899999999963
14.438 -25.503250000000026
14.439 -25.227050000000034
14.44 -24.949299999999994
14.441 -24.670149999999992
14.442 -24.38974999999996
14.443 -24.108150000000037
14.444 -23.825499999999973
14.445 -23.541749999999965
14.446 -23.257050000000113
14.447 -22.971450000000036
14.448 -22.684999999999892
14.449 -22.397749999999995
14.45 -22.10985000000009
14.451 -21.821449999999928
14.452 -21.532349999999965
14.453 -21.242800000000063
14.454 -20.952899999999996
14.455 -20.662599999999966
14.456 -20.3720499999999
14.457 -20.081199999999985
14.458 -19.790150000000008
14.459 -19.499000000000077
14.46 -19.20785000000015
14.461 -18.916750000000025
14.462 -18.62569999999987
14.463 -18.334849999999957
14.464 -18.04430000000006
14.465 -17.75409999999998
14.466 -17.46425000000006
14.467 -17.174900000000054
14.468 -16.88609999999993
14.469 -16.59799999999996
14.47 -16.310800000000032
14.471 -16.024350000000062
14.472 -15.738899999999909
14.473 -15.454549999999873
14.474 -15.171249999999976
14.475 -14.88925000000009
14.476 -14.608600000000013
14.477 -14.329400000000039
14.478 -14.051800000000092
14.479 -13.77584999999997
14.48 -13.501599999999994
14.481 -13.229000000000019
14.482 -12.95819999999996
14.483 -12.689549999999986
14.484 -12.422850000000027
14.485 -12.158099999999909
14.486 -11.895649999999966
14.487 -11.63540000000008
14.488 -11.377350000000078
14.489 -11.121549999999932
14.49 -10.868249999999858
14.491 -10.617400000000055
14.492 -10.368900000000055
14.493 -10.122899999999955
14.494 -9.879450000000075
14.495 -9.638650000000013
14.496 -9.400499999999944
14.497 -9.165050000000015
14.498 -8.932300000000053
14.499 -8.702449999999953
14.5 -8.475399999999938
14.501 -8.25124999999996
14.502 -8.03004999999999
14.503 -7.811800000000114
14.504 -7.596600000000023
14.505 -7.38454999999992
14.506 -7.1756499999999805
14.507 -6.969950000000005
14.508 -6.767600000000002
14.509 -6.568549999999995
14.51 -6.372949999999995
14.511 -6.180850000000061
14.512 -5.992299999999992
14.513 -5.8073499999999365
14.514 -5.626100000000016
14.515 -5.448600000000029
14.516 -5.274900000000037
14.517 -5.105200000000021
14.518 -4.939450000000009
14.519 -4.7776000000000245
14.52 -4.619849999999963
14.521 -4.466249999999974
14.522 -4.316900000000002
14.523 -4.171799999999962
14.524 -4.030899999999966
14.525 -3.894249999999988
14.526 -3.762000000000036
14.527 -3.6341500000000235
14.528 -3.510600000000003
14.529 -3.391450000000008
14.53 -3.2767500000000123
14.531 -3.166450000000043
14.532 -3.0605500000000125
14.533 -2.9591499999999558
14.534 -2.8621500000000113
14.535 -2.769550000000006
14.536 -2.681449999999974
14.537 -2.5978000000000288
14.538 -2.518550000000022
14.539 -2.443699999999955
14.54 -2.373299999999974
14.541 -2.307349999999993
14.542 -2.2458999999999847
14.543 -2.188900000000063
14.544 -2.1362999999999936
14.545 -2.0881999999999845
14.546 -2.0446500000000087
14.547 -2.005549999999946
14.548 -1.97089999999997
14.549 -1.9408500000000009
14.55 -1.9154000000000393
14.551 -1.8945000000000247
14.552 -1.878149999999957
14.553 -1.8663999999999834
14.554 -1.8593500000000511
14.555 -1.8569000000000397
14.556 -1.859049999999949
14.557 -1.86594999999996
14.558 -1.8775500000000125
14.559 -1.8938999999999935
14.56 -1.914950000000016
14.561 -1.9406999999999932
14.562 -1.9711999999999854
14.563 -2.0064000000000193
14.564 -2.0464500000000156
14.565 -2.091250000000027
14.566 -2.1407499999999935
14.567 -2.195100000000009
14.568 -2.2542000000000395
14.569 -2.318000000000025
14.57 -2.386549999999939
14.571 -2.4598499999999546
14.572 -2.5378500000000117
14.573 -2.62050000000005
14.574 -2.7078500000000427
14.575 -2.7998999999999907
14.576 -2.896499999999972
14.577 -2.997549999999953
14.578 -3.103200000000028
14.579 -3.21340000000005
14.58 -3.3280000000000114
14.581 -3.4469999999999987
14.582 -3.570400000000012
14.583 -3.69809999999993
14.584 -3.829999999999979
14.585 -3.9662000000000206
14.586 -4.106549999999959
14.587 -4.250999999999994
14.588 -4.3995500000000405
14.589 -4.552100000000062
14.59 -4.708750000000008
14.591 -4.869299999999983
14.592 -5.033700000000012
14.593 -5.201950000000011
14.594 -5.374000000000004
14.595 -5.549849999999991
14.596 -5.729349999999966
14.597 -5.912549999999989
14.598 -6.099350000000024
14.599 -6.289700000000012
14.6 -6.483649999999927
14.601 -6.681099999999995
14.602 -6.881950000000008
14.603 -7.08624999999994
14.604 -7.293950000000077
14.605 -7.504900000000064
14.606 -7.719149999999962
14.607 -7.936699999999945
14.608 -8.157499999999953
14.609 -8.381400000000063
14.61 -8.608450000000076
14.611 -8.838699999999966
14.612 -9.071999999999985
14.613 -9.308250000000013
14.614 -9.547499999999937
14.615 -9.789750000000016
14.616 -10.034900000000043
14.617 -10.282849999999986
14.618 -10.533649999999987
14.619 -10.787200000000018
14.62 -11.04340000000004
14.621 -11.302299999999942
14.622 -11.563700000000003
14.623 -11.827555000000055
14.624 -12.093864999999926
14.625 -12.362469999999993
14.626 -12.633340000000032
14.627 -12.906409999999951
14.628 -13.181474999999967
14.629 -13.458540000000058
14.63 -13.737520000000043
14.631 -14.018269999999976
14.632 -14.300690000000008
14.633 -14.58474500000001
14.634 -14.87033499999995
14.635 -15.157319999999952
14.636 -15.445660000000005
14.637 -15.735205000000017
14.638 -16.02592000000003
14.639 -16.317775000000008
14.64 -16.61062499999999
14.641 -16.90439000000001
14.642 -17.199015000000017
14.643 -17.494424999999968
14.644 -17.79056499999999
14.645 -18.08736
14.646 -18.384750000000018
14.647 -18.68268
14.648 -18.981079999999974
14.649 -19.279889999999998
14.65 -19.57905499999999
14.651 -19.878519999999998
14.652 -20.17824000000003
14.653 -20.47815500000002
14.654 -20.778180000000006
14.655 -21.07827500000001
14.656 -21.378394999999962
14.657 -21.67846499999998
14.658 -21.978395000000038
14.659 -22.278154999999998
14.66 -22.577684999999985
14.661 -22.876880000000014
14.662 -23.175689999999992
14.663 -23.474020000000007
14.664 -23.77179
14.665 -24.068914999999993
14.666 -24.36529499999999
14.667 -24.660859999999992
14.668 -24.955510000000007
14.669 -25.249135
14.67 -25.541634999999996
14.671 -25.832906000000005
14.672 -26.122854500000003
14.673 -26.411377999999996
14.674 -26.69837004999999
14.675 -26.9837315
14.676 -27.267360950000004
14.677 -27.549165
14.678 -27.829049500000004
14.679 -28.106924499999998
14.68 -28.382704999999998
14.681 -28.656305
14.682 -28.927665000000008
14.683 -29.196704999999994
14.684 -29.46334
14.685 -29.727534999999992
14.686 -29.989229999999985
14.687 -30.248355000000004
14.688 -30.50487500000001
14.689 -30.758734999999994
14.69 -31.009874999999997
14.691 -31.25826000000003
14.692 -31.503849999999982
14.693 -31.746594999999996
14.694 -31.98643499999999
14.695 -32.22334499999998
14.696 -32.45727000000002
14.697 -32.68813999999999
14.698 -32.91591999999999
14.699 -33.14055500000003
14.7 -33.362000000000016
14.701 -33.58018500000002
14.702 -33.79504000000002
14.703 -34.00649999999996
14.704 -34.214465
14.705 -34.41889000000003
14.706 -34.61973
14.707 -34.81682499999992
14.708 -35.01020499999995
14.709 -35.19970000000006
14.71 -35.38530000000003
14.711 -35.566950000000006
14.712 -35.744449999999986
14.713 -35.917749999999934
14.714 -36.086850000000005
14.715 -36.251600000000025
14.716 -36.41189999999995
14.717 -36.567800000000034
14.718 -36.71900000000007
14.719 -36.86560000000002
14.72 -37.00749999999992
14.721 -37.14459999999992
14.722 -37.27680000000008
14.723 -37.40410000000003
14.724 -37.52644999999999
14.725 -37.64365000000006
14.726 -37.755899999999954
14.727 -37.86304999999993
14.728 -37.9649000000001
14.729 -38.061550000000054
14.73 -38.15295
14.731 -38.23909999999992
14.732 -38.31999999999985
14.733 -38.39554999999998
14.734 -38.465750000000156
14.735 -38.530649999999994
14.736 -38.590199999999875
14.737 -38.64430000000002
14.738 -38.69300000000006
14.739 -38.73629999999999
14.74 -38.77424999999997
14.741 -38.80675000000004
14.742 -38.833800000000025
14.743 -38.85539999999993
14.744 -38.87154999999993
14.745 -38.88225000000002
14.746 -38.88745000000006
14.747 -38.887200000000014
14.748 -38.88139999999995
14.749 -38.87005000000002
14.75 -38.85315000000007
14.751 -38.830549999999995
14.752 -38.80240000000007
14.753 -38.76875000000008
14.754 -38.72934999999983
14.755 -38.684249999999984
14.756 -38.6336000000001
14.757 -38.577149999999975
14.758 -38.514899999999955
14.759 -38.44704999999993
14.76 -38.373300000000064
14.761 -38.29374999999996
14.762 -38.20834999999998
14.763 -38.11700000000001
14.764 -38.019950000000094
14.765 -37.91690000000021
14.766 -37.80794999999996
14.767 -37.69304999999973
14.768 -37.57199999999995
14.769 -37.44495000000021
14.77 -37.31195000000013
14.771 -37.172799999999825
14.772 -37.02769999999987
14.773 -36.87664999999993
14.774 -36.71924999999985
14.775 -36.55575000000022
14.776 -36.38619999999995
14.777 -36.21054999999977
14.778 -36.028800000000025
14.779 -35.840999999999994
14.78 -35.6473000000003
14.781 -35.44745000000002
14.782 -35.24139999999988
14.783 -35.029450000000075
14.784 -34.81174999999982
14.785 -34.58804999999995
14.786 -34.35835000000012
14.787 -34.122900000000186
14.788 -33.881700000000166
14.789 -33.63470000000007
14.79 -33.382149999999776
14.791 -33.123999999999995
14.792 -32.86000000000018
14.793 -32.59070000000003
14.794 -32.315800000000046
14.795 -32.03544999999981
14.796 -31.749899999999887
14.797 -31.45875000000013
14.798 -31.162250000000068
14.799 -30.86069999999989
14.8 -30.5538999999997
14.801 -30.241899999999823
14.802 -29.924900000000143
14.803 -29.602650000000104
14.804 -29.275150000000057
14.805 -28.942700000000183
14.806 -28.605400000000085
14.807 -28.263049999999872
14.808 -27.915649999999886
14.809 -27.563400000000026
14.81 -27.20634999999992
14.811 -26.84425000000004
14.812 -26.47734999999991
14.813 -26.105749999999826
14.814 -25.729050000000004
14.815 -25.34760000000025
14.816 -24.961700000000057
14.817 -24.57090000000002
14.818 -24.175250000000105
14.819 -23.77514999999976
14.82 -23.370649999999994
14.821 -22.96139999999995
14.822 -22.54749999999993
14.823 -22.129350000000063
14.824 -21.70690000000003
14.825 -21.27999999999991
14.826 -20.848949999999896
14.827 -20.4138000000003
14.828 -19.974600000000066
14.829 -19.531549999999772
14.83 -19.084500000000197
14.831 -18.633700000000168
14.832 -18.179249999999982
14.833 -17.72119999999995
14.834 -17.25979999999995
14.835 -16.79509999999995
14.836 -16.32700000000001
14.837 -15.855600000000067
14.838 -15.38119999999997
14.839 -14.903750000000091
14.84 -14.423400000000003
14.841 -13.94004999999976
14.842 -13.453849999999976
14.843 -12.965100000000145
14.844 -12.473799999999924
14.845 -11.979800000000083
14.846 -11.48320000000022
14.847 -10.984199999999888
14.848 -10.482599999999884
14.849 -9.978550000000128
14.85 -9.472249999999821
14.851 -8.963799999999953
14.852 -8.453250000000148
14.853 -7.940449999999793
14.854 -7.425449999999903
14.855 -6.908400000000051
14.856 -6.3892500000002626
14.857 -5.868250000000061
14.858 -5.345399999999792
14.859 -4.82070000000015
14.86 -4.294349999999988
14.861 -3.7664499999999492
14.862 -3.2369000000000843
14.863 -2.7058999999999416
14.864 -2.173499999999842
14.865 -1.6398500000000538
14.866 -1.105150000000124
14.867 -0.5692499999997852
14.868 -0.03239999999994636
14.869 0.505149999999871
14.87 1.0434499999999876
14.871 1.582350000000135
14.872 2.121550000000125
14.873 2.6611499999999038
14.874 3.2011499999998194
14.875 3.741300000000003
14.876 4.281299999999918
14.877 4.821099999999939
14.878 5.360700000000065
14.879 5.899900000000055
14.88 6.438799999999856
14.881 6.9770999999999725
14.882 7.514650000000136
14.883 8.051499999999976
14.884 8.587549999999888
14.885 9.122649999999954
14.886 9.656700000000226
14.887 10.189600000000063
14.888 10.721349999999811
14.889 11.25205000000011
14.89 11.781450000000055
14.891 12.309299999999773
14.892 12.835850000000177
14.893 13.361150000000196
14.894 13.88469999999975
14.895 14.406599999999825
14.896 14.92704999999997
14.897 15.445799999999968
14.898 15.962900000000142
14.899 16.478100000000275
14.9 16.991400000000016
14.901 17.502699999999773
14.902 18.011949999999917
14.903 18.519150000000096
14.904 19.024150000000045
14.905 19.52705000000006
14.906 20.027499999999975
14.907 20.52544999999982
14.908 21.020700000000044
14.909 21.51335000000025
14.91 22.003450000000065
14.911 22.49069999999999
14.912 22.97500000000008
14.913 23.456300000000013
14.914 23.934399999999897
14.915 24.409199999999785
14.916 24.880650000000045
14.917 25.34874999999999
14.918 25.813499999999962
14.919 26.2744500000002
14.92 26.73155000000003
14.921 27.18474999999984
14.922 27.633999999999993
14.923 28.07940000000009
14.924 28.520450000000043
14.925 28.957199999999833
14.926 29.389749999999754
14.927 29.818000000000204
14.928 30.241750000000245
14.929 30.660600000000095
14.93 31.07484999999993
14.931 31.48449999999976
14.932 31.88925000000009
14.933 32.28915000000019
14.934 32.68419999999973
14.935 33.074249999999815
14.936 33.45925000000013
14.937 33.839050000000064
14.938 34.21364999999996
14.939 34.5831500000001
14.94 34.94750000000019
14.941 35.306649999999884
14.942 35.660350000000015
14.943 36.00844999999998
14.944 36.35115000000001
14.945 36.688699999999976
14.946 37.02064999999977
14.947 37.3469500000001
14.948 37.66770000000023
14.949 37.98269999999992
14.95 38.29229999999968
14.951 38.59605000000009
14.952 38.89385000000016
14.953 39.186150000000005
14.954 39.47265000000012
14.955 39.753149999999934
14.956 40.027499999999854
14.957 40.29590000000013
14.958 40.55854999999997
14.959 40.81499999999995
14.96 41.065150000000116
14.961 41.30920000000003
14.962 41.547050000000084
14.963 41.77859999999998
14.964 42.00374999999978
14.965 42.22259999999978
14.966 42.43500000000004
14.967 42.640700000000194
14.968 42.83989999999994
14.969 43.03249999999987
14.97 43.21840000000004
14.971 43.39760000000009
14.972 43.56995000000009
14.973 43.73555000000001
14.974 43.89424999999992
14.975 44.04604999999999
14.976 44.19100000000002
14.977 44.3288
14.978 44.459649999999996
14.979 44.58355
14.98 44.70029999999996
14.981 44.81004999999996
14.982 44.91270000000006
14.983 45.00819999999992
14.984 45.096650000000025
14.985 45.17810000000001
14.986 45.2524499999999
14.987 45.319650000000095
14.988 45.37990000000012
14.989 45.4330499999999
14.99 45.479149999999926
14.991 45.51830000000013
14.992 45.55045000000004
14.993 45.57559999999999
14.994 45.5937
14.995 45.6049
14.996 45.609199999999994
14.997 45.606499999999855
14.998 45.596849999999904
14.999 45.58019999999999
15.0 45.55665000000007
15.001 45.52625000000011
15.002 45.48879999999996
15.003 45.444449999999975
15.004 45.39325000000004
15.005 45.33495000000002
15.006 45.26959999999998
15.007 45.197399999999995
15.008 45.118199999999966
15.009 45.031999999999975
15.01 44.93880000000002
15.011 44.83854999999997
15.012 44.731249999999974
15.013 44.61690000000006
15.014 44.49560500000005
15.015 44.36727499999996
15.016 44.231909999999964
15.017 44.089509999999976
15.018 43.940124999999966
15.019 43.78380000000003
15.02 43.620520000000035
15.021 43.45030000000001
15.022 43.27320500000001
15.023 43.089289999999984
15.024 42.89860000000001
15.025 42.70118500000002
15.026 42.497089999999965
15.027 42.28637499999999
15.028 42.06912
15.029 41.84542
15.03 41.61531000000001
15.031 41.37887
15.032 41.136194999999994
15.033 40.88734999999999
15.034 40.63241
15.035 40.371455000000005
15.036 40.104545
15.037 39.83175699999999
15.038 39.553157
15.039 39.268803500000004
15.04 38.978759
15.041 38.6830745
15.042 38.381804
15.043 38.074999999999996
15.044 37.762699999999995
15.045 37.44493000000001
15.046 37.121734999999994
15.047 36.79315499999999
15.048 36.45921000000002
15.049 36.119949999999996
15.05 35.775404999999985
15.051 35.42558000000002
15.052 35.07053500000001
15.053 34.71029999999997
15.054 34.34489499999997
15.055 33.974365
15.056 33.59876500000002
15.057 33.21813500000003
15.058 32.83249499999997
15.059 32.44192499999997
15.06 32.04646500000003
15.061 31.64620000000004
15.062 31.241215
15.063 30.83152999999996
15.064 30.41727499999997
15.065 29.99850499999998
15.066 29.575264999999984
15.067 29.147710000000053
15.068 28.715885000000007
15.069 28.279899999999934
15.07 27.839900000000036
15.071 27.39590000000007
15.072 26.948099999999936
15.073 26.496549999999957
15.074 26.041350000000072
15.075 25.582700000000013
15.076 25.120549999999973
15.077 24.655100000000026
15.078 24.186549999999972
15.079 23.714850000000013
15.08 23.240149999999986
15.081 22.762599999999985
15.082 22.282250000000072
15.083 21.79920000000002
15.084 21.31359999999992
15.085 20.825449999999947
15.086 20.334900000000022
15.087 19.84205000000001
15.088 19.346950000000053
15.089 18.84959999999998
15.09 18.35014999999997
15.091 17.848800000000097
15.092 17.345399999999998
15.093 16.840099999999858
15.094 16.333049999999947
15.095 15.824200000000113
15.096 15.313649999999962
15.097 14.801599999999906
15.098 14.287949999999999
15.099 13.77284999999999
15.1 13.256350000000019
15.101 12.738550000000043
15.102 12.219550000000003
15.103 11.699350000000074
15.104 11.178100000000004
15.105 10.655849999999939
15.106 10.132700000000002
15.107 9.60869999999999
15.108 9.084000000000001
15.109 8.558699999999982
15.11 8.03275000000013
15.111 7.506449999999942
15.112 6.979799999999939
15.113 6.452850000000093
15.114 5.925849999999927
15.115 5.398700000000013
15.116 4.8715500000000995
15.117 4.3445999999999065
15.118 3.8180500000000244
15.119 3.29175000000001
15.12 2.765949999999906
15.121 2.24079999999998
15.122 1.716200000000112
15.123 1.1925500000000908
15.124 0.6698499999999163
15.125 0.14799999999998842
15.126 -0.3727499999999981
15.127 -0.892050000000054
15.128 -1.409999999999953
15.129 -1.9265999999998686
15.13 -2.4415500000001327
15.131 -2.9549000000000243
15.132 -3.4664999999999697
15.133 -3.976200000000048
15.134 -4.483949999999938
15.135 -4.98965000000004
15.136 -5.493300000000007
15.137 -5.994850000000038
15.138 -6.493999999999945
15.139 -6.990849999999847
15.14 -7.485450000000067
15.141 -7.977350000000147
15.142 -8.466749999999982
15.143 -8.953649999999918
15.144 -9.437900000000035
15.145 -9.919400000000037
15.146 -10.398149999999925
15.147 -10.874049999999928
15.148 -11.347050000000067
15.149 -11.817100000000025
15.15 -12.284050000000054
15.151 -12.747949999999953
15.152 -13.208749999999922
15.153 -13.666300000000039
15.154 -14.120500000000014
15.155 -14.571449999999963
15.156 -15.019099999999916
15.157 -15.463150000000029
15.158 -15.903450000000033
15.159 -16.3402
15.16 -16.773250000000004
15.161 -17.202400000000065
15.162 -17.62765000000001
15.163 -18.048899999999982
15.164 -18.466050000000028
15.165 -18.878949999999968
15.166 -19.28759999999998
15.167 -19.691850000000052
15.168 -20.09155
15.169 -20.486700000000006
15.17 -20.877150000000057
15.171 -21.262849999999915
15.172 -21.64369999999999
15.173 -22.019650000000034
15.174 -22.39054999999997
15.175 -22.756250000000033
15.176 -23.116850000000007
15.177 -23.472199999999972
15.178 -23.82215
15.179 -24.166749999999983
15.18 -24.50595000000003
15.181 -24.83965000000003
15.182 -25.167899999999943
15.183 -25.49064999999998
15.184 -25.80775000000004
15.185 -26.119254999999992
15.186 -26.42514999999998
15.187 -26.725419999999982
15.188 -27.020040000000005
15.189 -27.30894000000008
15.19 -27.59215499999997
15.191 -27.869734999999995
15.192 -28.14159
15.193 -28.407734999999967
15.194 -28.668154999999995
15.195 -28.92277999999998
15.196 -29.171654999999998
15.197 -29.414730000000034
15.198 -29.651960000000006
15.199 -29.883349999999982
15.2 -30.108845000000006
15.201 -30.328424999999985
15.202 -30.54205
15.203 -30.749664999999997
15.204 -30.951245
[truncated: 193,419 more chars]
