# Supplementary material for: 2D Synthetic dataset of numerical simulations of long-period seismicity in a volcanic edifice and related sensitivity kernels
Source: Data Brief. 2021 Jan 25;34:106673. doi: 10.1016/j.dib.2020.106673 (PMC7841316; doi:10.1016/j.dib.2020.106673)
Supplement: Supplementary Data S1 — Supplementary Raw Research Data. This is open data under the CC BY license http://creativecommons.org/licenses/by/4.0/ [file mmc1.zip › Dataset/OUTPUT_SEISMOGRAMS/9000_3000/vel_X_hetero_14000_1946_SVF7e-1Hz.semv]

-1.714286 0.0
-1.713286 0.0
-1.712286 0.0
-1.711286 0.0
-1.710286 0.0
-1.709286 0.0
-1.708286 0.0
-1.707286 0.0
-1.706286 0.0
-1.705286 0.0
-1.704286 0.0
-1.703286 0.0
-1.702286 0.0
-1.701286 0.0
-1.700286 0.0
-1.699286 0.0
-1.698286 0.0
-1.697286 0.0
-1.696286 0.0
-1.695286 0.0
-1.694286 0.0
-1.693286 0.0
-1.692286 0.0
-1.691286 0.0
-1.690286 0.0
-1.689286 0.0
-1.688286 0.0
-1.687286 0.0
-1.686286 0.0
-1.685286 0.0
-1.684286 0.0
-1.683286 0.0
-1.682286 0.0
-1.681286 0.0
-1.680286 0.0
-1.679286 0.0
-1.678286 0.0
-1.677286 0.0
-1.676286 0.0
-1.675286 0.0
-1.674286 0.0
-1.673286 0.0
-1.672286 0.0
-1.671286 0.0
-1.670286 0.0
-1.669286 0.0
-1.668286 0.0
-1.667286 0.0
-1.666286 0.0
-1.665286 0.0
-1.664286 0.0
-1.663286 0.0
-1.662286 0.0
-1.661286 0.0
-1.660286 0.0
-1.659286 0.0
-1.658286 0.0
-1.657286 0.0
-1.656286 0.0
-1.655286 0.0
-1.654286 0.0
-1.653286 0.0
-1.652286 0.0
-1.651286 0.0
-1.650286 0.0
-1.649286 0.0
-1.648286 0.0
-1.647286 0.0
-1.646286 0.0
-1.645286 0.0
-1.644286 0.0
-1.643286 0.0
-1.642286 0.0
-1.641286 0.0
-1.640286 0.0
-1.639286 0.0
-1.638286 0.0
-1.637286 0.0
-1.636286 0.0
-1.635286 0.0
-1.634286 0.0
-1.633286 0.0
-1.632286 0.0
-1.631286 0.0
-1.630286 0.0
-1.629286 0.0
-1.628286 0.0
-1.627286 0.0
-1.626286 0.0
-1.625286 0.0
-1.624286 0.0
-1.623286 0.0
-1.622286 0.0
-1.621286 0.0
-1.620286 0.0
-1.619286 0.0
-1.618286 0.0
-1.617286 0.0
-1.616286 0.0
-1.615286 0.0
-1.614286 0.0
-1.613286 0.0
-1.612286 0.0
-1.611286 0.0
-1.610286 0.0
-1.609286 0.0
-1.608286 0.0
-1.607286 0.0
-1.606286 0.0
-1.605286 0.0
-1.604286 0.0
-1.603286 0.0
-1.602286 0.0
-1.601286 0.0
-1.600286 0.0
-1.599286 0.0
-1.598286 0.0
-1.597286 0.0
-1.596286 0.0
-1.595286 0.0
-1.594286 0.0
-1.593286 0.0
-1.592286 0.0
-1.591286 0.0
-1.590286 0.0
-1.589286 0.0
-1.588286 0.0
-1.587286 0.0
-1.586286 0.0
-1.585286 0.0
-1.584286 0.0
-1.583286 0.0
-1.582286 0.0
-1.581286 0.0
-1.580286 0.0
-1.579286 0.0
-1.578286 0.0
-1.577286 0.0
-1.576286 0.0
-1.575286 0.0
-1.574286 0.0
-1.573286 0.0
-1.572286 0.0
-1.571286 0.0
-1.570286 0.0
-1.569286 0.0
-1.568286 0.0
-1.567286 0.0
-1.566286 0.0
-1.565286 0.0
-1.564286 0.0
-1.563286 0.0
-1.562286 0.0
-1.561286 0.0
-1.560286 0.0
-1.559286 0.0
-1.558286 0.0
-1.557286 0.0
-1.556286 0.0
-1.555286 0.0
-1.554286 0.0
-1.553286 0.0
-1.552286 0.0
-1.551286 0.0
-1.550286 0.0
-1.549286 0.0
-1.548286 0.0
-1.547286 0.0
-1.546286 0.0
-1.545286 0.0
-1.544286 0.0
-1.543286 0.0
-1.542286 0.0
-1.541286 0.0
-1.540286 0.0
-1.539286 0.0
-1.538286 0.0
-1.537286 0.0
-1.536286 0.0
-1.535286 0.0
-1.534286 0.0
-1.533286 0.0
-1.532286 0.0
-1.531286 0.0
-1.530286 0.0
-1.529286 0.0
-1.528286 0.0
-1.527286 0.0
-1.526286 0.0
-1.525286 0.0
-1.524286 0.0
-1.523286 0.0
-1.522286 0.0
-1.521286 0.0
-1.520286 0.0
-1.519286 0.0
-1.518286 0.0
-1.517286 0.0
-1.516286 0.0
-1.515286 0.0
-1.514286 0.0
-1.513286 0.0
-1.512286 0.0
-1.511286 0.0
-1.510286 0.0
-1.509286 0.0
-1.508286 0.0
-1.507286 0.0
-1.506286 0.0
-1.505286 0.0
-1.504286 0.0
-1.503286 0.0
-1.502286 0.0
-1.501286 0.0
-1.500286 0.0
-1.499286 0.0
-1.498286 0.0
-1.497286 0.0
-1.496286 0.0
-1.495286 0.0
-1.494286 0.0
-1.493286 0.0
-1.492286 0.0
-1.491286 0.0
-1.490286 0.0
-1.489286 0.0
-1.488286 0.0
-1.487286 0.0
-1.486286 0.0
-1.485286 0.0
-1.484286 0.0
-1.483286 0.0
-1.482286 0.0
-1.481286 0.0
-1.480286 0.0
-1.479286 0.0
-1.478286 0.0
-1.477286 0.0
-1.476286 0.0
-1.475286 0.0
-1.474286 0.0
-1.473286 0.0
-1.472286 0.0
-1.471286 0.0
-1.470286 0.0
-1.469286 0.0
-1.468286 0.0
-1.467286 0.0
-1.466286 0.0
-1.465286 0.0
-1.464286 0.0
-1.463286 0.0
-1.462286 0.0
-1.461286 0.0
-1.460286 0.0
-1.459286 0.0
-1.458286 -1.11527745e-33
-1.457286 -3.09468665e-33
-1.456286 -4.979891549999999e-33
-1.455286 -7.14079085e-33
-1.454286 -9.48816e-33
-1.453286 -1.2031599000000001e-32
-1.452286 -1.4756146000000002e-32
-1.451286 -1.7317613999999998e-32
-1.450286 -1.9272006000000002e-32
-1.449286 -2.03322045e-32
-1.448286 -2.0011408999999998e-32
-1.447286 -1.7980194999999996e-32
-1.446286 -1.4134884999999992e-32
-1.445286 -8.317520000000008e-33
-1.444286 -6.373399999999979e-34
-1.443286 8.595105e-33
-1.442286 1.8895769999999998e-32
-1.441286 2.95997375e-32
-1.440286 3.992954499999999e-32
-1.439286 4.8937869949999994e-32
-1.438286 5.5655167e-32
-1.437286 5.912447755e-32
-1.436286 5.829507799999999e-32
-1.435286 5.2108155e-32
-1.434286 3.954772e-32
-1.433286 1.9735379999999984e-32
-1.432286 -8.051765000000003e-33
-1.431286 -4.4301274999999986e-32
-1.430286 -8.912256199999999e-32
-1.429286 -1.42121625e-31
-1.428286 -2.02226653e-31
-1.427286 -2.6740158499999997e-31
-1.426286 -3.3438113499999994e-31
-1.425286 -3.9842478000000006e-31
-1.424286 -4.5304955e-31
-1.423286 -4.898128999999999e-31
-1.422286 -4.981468500000001e-31
-1.421286 -4.654914500000001e-31
-1.420286 -3.7767434999999995e-31
-1.419286 -2.1954565e-31
-1.418286 2.3923600000000013e-32
-1.417286 3.661310500000001e-31
-1.416286 8.169057499999999e-31
-1.415286 1.38019319e-30
-1.414286 2.0514633e-30
-1.413286 2.81501686e-30
-1.412286 3.6413955499999995e-30
-1.411286 4.4852290500000004e-30
-1.410286 5.283863500000001e-30
-1.409286 5.957142e-30
-1.408286 6.4087635e-30
-1.407286 6.529599000000001e-30
-1.406286 6.203258999999998e-30
-1.405286 5.314102e-30
-1.404286 3.757688000000001e-30
-1.403286 1.4534555000000002e-30
-1.402286 -1.640827000000002e-30
-1.401286 -5.5136655e-30
-1.400286 -1.0084578499999999e-29
-1.399286 -1.5190357e-29
-1.398286 -2.0574543999999995e-29
-1.397286 -2.58819965e-29
-1.396286 -3.0660506e-29
-1.395286 -3.43713865e-29
-1.394286 -3.6410701999999995e-29
-1.393286 -3.6142340000000004e-29
-1.392286 -3.2943470000000005e-29
-1.391286 -2.6261939999999997e-29
-1.390286 -1.568396999999999e-29
-1.389286 -1.0092200000000041e-30
-1.388286 1.7671390000000005e-29
-1.387286 3.9901100000000006e-29
-1.386286 6.479355599999999e-29
-1.385286 9.0988676e-29
-1.384286 1.1663754899999999e-28
-1.383286 1.39426099e-28
-1.382286 1.5664624000000002e-28
-1.381286 1.6532169000000004e-28
-1.380286 1.6239226499999995e-28
-1.379286 1.4495674999999994e-28
-1.378286 1.1056816000000004e-28
-1.377286 5.756968499999998e-29
-1.376286 -1.454797500000004e-29
-1.375286 -1.0479439999999995e-28
-1.374286 -2.1036511e-28
-1.373286 -3.26403485e-28
-1.372286 -4.45879645e-28
-1.371286 -5.59627585e-28
-1.370286 -6.565766699999999e-28
-1.369286 -7.242054799999999e-28
-1.368286 -7.492318500000001e-28
-1.367286 -7.185350999999999e-28
-1.366286 -6.2028365e-28
-1.365286 -4.452156999999999e-28
-1.364286 -1.879969499999998e-28
-1.363286 1.5144749999999977e-28
-1.362286 5.667495999999998e-28
-1.361286 1.04419565e-27
-1.360286 1.5622425100000001e-27
-1.359286 2.0915804499999998e-27
-1.358286 2.59584494e-27
-1.357286 3.0330427999999998e-27
-1.356286 3.3577027000000005e-27
-1.355286 3.5237046e-27
-1.354286 3.487660000000001e-27
-1.353286 3.2126545000000007e-27
-1.352286 2.6720984999999986e-27
-1.351286 1.853362e-27
-1.350286 7.608590000000012e-28
-1.349286 -5.817650000000012e-28
-1.348286 -2.1306799999999998e-27
-1.347286 -3.822403499999999e-27
-1.346286 -5.575982250000001e-27
-1.345286 -7.2968651e-27
-1.344286 -8.8823477e-27
-1.343286 -1.0228318400000002e-26
-1.342286 -1.1236860049999999e-26
-1.341286 -1.18241245e-26
-1.340286 -1.19277765e-26
-1.339286 -1.1513266499999997e-26
-1.338286 -1.0578167500000003e-26
-1.337286 -9.153889500000003e-27
-1.336286 -7.304279999999994e-27
-1.335286 -5.1207870000000006e-27
-1.334286 -2.7142260000000078e-27
-1.333286 -2.0352049999999943e-28
-1.332286 2.2978519999999998e-27
-1.331286 4.6965464999999984e-27
-1.330286 6.933705000000002e-27
-1.329286 8.997208000000001e-27
-1.328286 1.0929923000000001e-26
-1.327286 1.2832042000000003e-26
-1.326286 1.48557715e-26
-1.325286 1.7191052849999998e-26
-1.324286 2.0041624999999998e-26
-1.323286 2.3591564650000002e-26
-1.322286 2.7963534499999997e-26
-1.321286 3.3171161500000004e-26
-1.320286 3.9069245499999996e-26
-1.319286 4.5306865000000003e-26
-1.318286 5.128945e-26
-1.317286 5.615688999999998e-26
-1.316286 5.878512499999998e-26
-1.315286 5.7818235e-26
-1.314286 5.173738000000001e-26
-1.313286 3.897078000000002e-26
-1.312286 1.8045854999999994e-26
-1.311286 -1.2218675000000004e-26
-1.310286 -5.2488305e-26
-1.309286 -1.02668635e-25
-1.308286 -1.6165964200000002e-25
-1.307286 -2.2713245e-25
-1.306286 -2.9535684299999996e-25
-1.305286 -3.61110615e-25
-1.304286 -4.177030949999999e-25
-1.303286 -4.571424350000001e-25
-1.302286 -4.704707000000001e-25
-1.301286 -4.482806e-25
-1.300286 -3.8141524999999994e-25
-1.299286 -2.618337999999999e-25
-1.298286 -8.360624999999996e-26
-1.297286 1.560185500000001e-25
-1.296286 4.555505e-25
-1.295286 8.082982e-25
-1.294286 1.2016195725e-24
-1.293286 1.6164974e-24
-1.292286 2.0275505274999998e-24
-1.291286 2.40357635e-24
-1.290286 2.70869035e-24
-1.289286 2.9040919e-24
-1.288286 2.9504326499999995e-24
-1.287286 2.8107079999999997e-24
-1.286286 2.453520000000001e-24
-1.285286 1.856522000000001e-24
-1.284286 1.0097759999999996e-24
-1.283286 -8.127100000000079e-26
-1.282286 -1.3934995e-24
-1.281286 -2.8848395000000003e-24
-1.280286 -4.494258e-24
-1.279286 -6.1432293999999996e-24
-1.278286 -7.7387827e-24
-1.277286 -9.1781121e-24
-1.276286 -1.0354595300000003e-23
-1.275286 -1.1164901499999996e-23
-1.274286 -1.1516735999999998e-23
-1.273286 -1.1336653500000002e-23
-1.272286 -1.0577263e-23
-1.271286 -9.223099999999995e-24
-1.270286 -7.294500500000003e-24
-1.269286 -4.848830000000003e-24
-1.268286 -1.978632999999998e-24
-1.267286 1.1935519999999989e-24
-1.266286 4.523646000000002e-24
-1.265286 7.857433e-24
-1.264286 1.1044216499999995e-23
-1.263286 1.3951672499999998e-23
-1.262286 1.6480654000000002e-23
-1.261286 1.857836975e-23
-1.260286 2.0248344000000003e-23
-1.259286 2.1555508749999995e-23
-1.258286 2.2624941499999997e-23
-1.257286 2.3633166e-23
-1.256286 2.4791301999999998e-23
-1.255286 2.6319996e-23
-1.254286 2.841698500000001e-23
-1.253286 3.121876500000001e-23
-1.252286 3.475878499999999e-23
-1.251286 3.8925574999999996e-23
-1.250286 4.342474499999999e-23
-1.249286 4.7749484999999996e-23
-1.248286 5.1164545000000013e-23
-1.247286 5.2708329999999987e-23
-1.246286 5.1217659999999985e-23
-1.245286 4.5378550000000023e-23
-1.244286 3.3805040000000013e-23
-1.243286 1.514614999999997e-23
-1.242286 -1.1781205000000011e-23
-1.241286 -4.7838289999999984e-23
-1.240286 -9.339745000000001e-23
-1.239286 -1.4817230499999999e-22
-1.238286 -2.110586345e-22
-1.237286 -2.80001285e-22
-1.236286 -3.5190400049999997e-22
-1.235286 -4.2259895000000005e-22
-1.234286 -4.8689202e-22
-1.233286 -5.386976e-22
-1.232286 -5.7127115e-22
-1.231286 -5.775438000000001e-22
-1.230286 -5.505546499999998e-22
-1.229286 -4.8396785e-22
-1.228286 -3.7265370000000024e-22
-1.227286 -2.133024499999998e-22
-1.226286 -5.0319499999997596e-24
-1.225286 2.500577999999998e-22
-1.224286 5.464342499999999e-22
-1.223286 8.7483635e-22
-1.222286 1.22218505e-21
-1.221286 1.571742285e-21
-1.220286 1.9035495e-21
-1.219286 2.1951618149999998e-21
-1.218286 2.4226735e-21
-1.217286 2.5620088e-21
-1.216286 2.5904296999999993e-21
-1.215286 2.4881829999999994e-21
-1.214286 2.2401955000000007e-21
-1.213286 1.8377074999999998e-21
-1.212286 1.2797124999999995e-21
-1.211286 5.740865000000003e-22
-1.210286 -2.6171349999999956e-22
-1.209286 -1.2004970000000003e-21
-1.208286 -2.205800500000001e-21
-1.207286 -3.2330049999999993e-21
-1.206286 -4.231125949999999e-21
-1.205286 -5.1452122900000005e-21
-1.204286 -5.9192699000000005e-21
-1.203286 -6.499569210000001e-21
-1.202286 -6.83813765e-21
-1.201286 -6.896225999999999e-21
-1.200286 -6.6475005000000014e-21
-1.199286 -6.0807235e-21
-1.198286 -5.2016615000000006e-21
-1.197286 -4.034027499999998e-21
-1.196286 -2.619298999999999e-21
-1.195286 -1.015303500000003e-21
-1.194286 7.064495000000016e-22
-1.193286 2.4646015e-21
-1.192286 4.1727845e-21
-1.191286 5.745235500000001e-21
-1.190286 7.102806499999999e-21
-1.189286 8.1789785e-21
-1.188286 8.9254238e-21
-1.187286 9.316636949999999e-21
-1.186286 9.3531617e-21
-1.185286 9.06299405e-21
-1.184286 8.500857e-21
-1.183286 7.745111999999999e-21
-1.182286 6.892271499999999e-21
-1.181286 6.0492565e-21
-1.180286 5.3237165000000014e-21
-1.179286 4.812961000000001e-21
-1.178286 4.592223000000002e-21
-1.177286 4.703178999999998e-21
-1.176286 5.143730499999998e-21
-1.175286 5.860115e-21
-1.174286 6.742440999999996e-21
-1.173286 7.624599499999997e-21
-1.172286 8.289301500000005e-21
-1.171286 8.478740500000002e-21
-1.170286 7.910939999999997e-21
-1.169286 6.3014150000000025e-21
-1.168286 3.389334999999998e-21
-1.167286 -1.033235000000001e-21
-1.166286 -7.090879999999998e-21
-1.165286 -1.4795410500000003e-20
-1.164286 -2.4020100999999996e-20
-1.163286 -3.4480271999999993e-20
-1.162286 -4.57228835e-20
-1.161286 -5.71275665e-20
-1.160286 -6.792095050000001e-20
-1.159286 -7.720537599999999e-20
-1.158286 -8.400231000000003e-20
-1.157286 -8.730936000000002e-20
-1.156286 -8.616893499999997e-20
-1.155286 -7.974526e-20
-1.154286 -6.740506500000001e-20
-1.153286 -4.879696499999998e-20
-1.152286 -2.3923135000000014e-20
-1.151286 6.802820000000003e-21
-1.150286 4.251800500000001e-20
-1.149286 8.1897965e-20
-1.148286 1.231743e-19
-1.147286 1.6418535000000002e-19
-1.146286 2.0246041400000002e-19
-1.145286 2.3533633e-19
-1.144286 2.60102691e-19
-1.143286 2.7416931999999997e-19
-1.142286 2.7524728e-19
-1.141286 2.615334950000001e-19
-1.140286 2.3188635000000004e-19
-1.139286 1.8598044999999998e-19
-1.138286 1.2442759999999995e-19
-1.137286 4.885154999999994e-20
-1.136286 -3.809255000000002e-20
-1.135286 -1.3276205000000006e-19
-1.134286 -2.3063854999999995e-19
-1.133286 -3.2650662999999994e-19
-1.132286 -4.1469709999999995e-19
-1.131286 -4.893856440000001e-19
-1.130286 -5.44933245e-19
-1.129286 -5.762523759999999e-19
-1.128286 -5.791778049999999e-19
-1.127286 -5.5081945e-19
-1.126286 -4.898721500000001e-19
-1.125286 -3.968588999999999e-19
-1.124286 -2.7428469999999993e-19
-1.123286 -1.2668079999999992e-19
-1.122286 3.9475549999999847e-20
-1.121286 2.159730499999997e-19
-1.120286 3.932124500000001e-19
-1.119286 5.606782e-19
-1.118286 7.075181500000001e-19
-1.117286 8.232071e-19
-1.116286 8.9825763e-19
-1.115286 9.2493735e-19
-1.114286 8.9794497e-19
-1.113286 8.149947499999999e-19
-1.112286 6.772605e-19
-1.111286 4.896307000000002e-19
-1.110286 2.6073855000000013e-19
-1.109286 2.7387499999999407e-21
-1.108286 -2.691841e-19
-1.107286 -5.375685e-19
-1.106286 -7.8366815e-19
-1.105286 -9.8864095e-19
-1.104286 -1.1348718735000001e-18
-1.103286 -1.2073524499999999e-18
-1.102286 -1.1950238265e-18
-1.101286 -1.0919835499999998e-18
-1.100286 -8.984555499999999e-19
-1.099286 -6.214282000000002e-19
-1.098286 -2.748759e-19
-1.097286 1.2049680000000018e-19
-1.096286 5.380248999999999e-19
-1.095286 9.463693499999999e-19
-1.094286 1.311283415e-18
-1.093286 1.5977929549999998e-18
-1.092286 1.772681585e-18
-1.091286 1.807139845e-18
-1.090286 1.6794132e-18
-1.089286 1.3772673500000002e-18
-1.088286 9.000767e-19
-1.087286 2.6035374999999973e-19
-1.086286 -5.154438999999996e-19
-1.085286 -1.3869731999999996e-18
-1.084286 -2.30102115e-18
-1.083286 -3.1935150500000002e-18
-1.082286 -3.99251685e-18
-1.081286 -4.622114249999999e-18
-1.080286 -5.0070615e-18
-1.079286 -5.0779630000000006e-18
-1.078286 -4.7767255e-18
-1.077286 -4.061970000000001e-18
-1.076286 -2.9140644999999994e-18
-1.075286 -1.3394034999999988e-18
-1.074286 6.264209999999988e-19
-1.073286 2.9168804999999998e-18
-1.072286 5.4344975e-18
-1.071286 8.052768849999999e-18
-1.070286 1.062015955e-17
-1.069286 1.2966175150000001e-17
-1.068286 1.4909405949999998e-17
-1.067286 1.6267303999999998e-17
-1.066286 1.68673065e-17
-1.065286 1.65588085e-17
-1.064286 1.5225350999999994e-17
-1.063286 1.2796291500000002e-17
-1.062286 9.257147500000005e-18
-1.061286 4.657874999999998e-18
-1.060286 -8.817849999999985e-19
-1.059286 -7.170594999999999e-18
-1.058286 -1.3948199000000006e-17
-1.057286 -2.0892162499999998e-17
-1.056286 -2.7629654999999996e-17
-1.055286 -3.3753630650000006e-17
-1.054286 -3.884316e-17
-1.053286 -4.2487024349999994e-17
-1.052286 -4.4309516e-17
-1.051286 -4.39970775e-17
-1.050286 -4.1324194999999996e-17
-1.049286 -3.6176805e-17
-1.048286 -2.8571525000000004e-17
-1.047286 -1.8668905000000003e-17
-1.046286 -6.7792449999999905e-18
-1.045286 6.640084999999994e-18
-1.044286 2.0996705e-17
-1.043286 3.5584850000000005e-17
-1.042286 4.9616204999999986e-17
-1.041286 6.22588945e-17
-1.040286 7.268301965e-17
-1.039286 8.011067300000001e-17
-1.038286 8.386757035e-17
-1.037286 8.343330249999999e-17
-1.036286 7.8487045e-17
-1.035286 6.894533999999998e-17
-1.034286 5.498888000000002e-17
-1.033286 3.7075645000000004e-17
-1.032286 1.5938314999999992e-17
-1.031286 -7.435314999999983e-18
-1.030286 -3.183934500000001e-17
-1.029286 -5.5903595e-17
-1.028286 -7.816239e-17
-1.027286 -9.713547e-17
-1.026286 -1.1141731550000002e-16
-1.025286 -1.1977018999999999e-16
-1.024286 -1.212154795e-16
-1.023286 -1.1511766e-16
-1.022286 -1.01255145e-16
-1.021286 -7.987221500000002e-17
-1.020286 -5.170719e-17
-1.019286 -1.7992794999999993e-17
-1.018286 1.957407e-17
-1.017286 5.889425000000002e-17
-1.016286 9.755935000000001e-17
-1.015286 1.329731e-16
-1.014286 1.6249636199999998e-16
-1.013286 1.8360918499999996e-16
-1.012286 1.9408146800000003e-16
-1.011286 1.9214251499999997e-16
-1.010286 1.7663846500000003e-16
-1.009286 1.4716662e-16
-1.008286 1.0417600499999994e-16
-1.007286 4.9023780000000046e-17
-1.006286 -1.6019920000000008e-17
-1.005286 -8.782428500000004e-17
-1.004286 -1.6251012999999998e-16
-1.003286 -2.3562068e-16
-1.002286 -3.0234540400000004e-16
-1.001286 -3.5778804999999995e-16
-1.000286 -3.97266106e-16
-0.9992857 -4.16625235e-16
-0.9982857 -4.1255000499999997e-16
-0.9972857 -3.8285060000000004e-16
-0.9962857 -3.267052500000001e-16
-0.9952857 -2.4483864999999995e-16
-0.9942857 -1.396191999999999e-16
-0.9932857 -1.506194999999999e-17
-0.9922857 1.2327100000000002e-16
-0.9912857 2.6847545e-16
-0.9902857 4.1261039999999994e-16
-0.9892857 5.470935999999999e-16
-0.9882857 6.6316954e-16
-0.9872857 7.5242566e-16
-0.9862857 8.0732936e-16
-0.9852857 8.2175389e-16
-0.9842857 7.9145885e-16
-0.9832857 7.144941999999999e-16
-0.9822857 5.9149669999999995e-16
-0.9812857 4.2585199999999994e-16
-0.9802857 2.237054999999999e-16
-0.9792857 -6.1911000000000055e-18
-0.9782857 -2.5279854999999995e-16
-0.9772857 -5.032673499999999e-16
-0.9762857 -7.435559499999999e-16
-0.9752857 -9.5916195e-16
-0.9742857 -1.135932155e-15
-0.9732857 -1.2609092300000002e-15
-0.9722857 -1.323168945e-15
-0.9712857 -1.31459822e-15
-0.9702857 -1.2305652499999999e-15
-0.9692857 -1.0704370000000002e-15
-0.9682857 -8.379042000000003e-16
-0.9672857 -5.410820999999995e-16
-0.9662857 -1.9236539999999968e-16
-0.9652857 1.9197084999999976e-16
-0.9642857 5.924180499999999e-16
-0.9632857 9.871113e-16
-0.9622857 1.3529029999999998e-15
-0.9612857 1.6665854499999998e-15
-0.9602857 1.906203985e-15
-0.9592857 2.0523937e-15
-0.9582857 2.0896657650000003e-15
-0.9572857 2.00756555e-15
-0.9562857 1.8016288000000003e-15
-0.9552857 1.4740679999999999e-15
-0.9542857 1.0341280999999995e-15
-0.9532857 4.980730000000003e-16
-0.9522857 -1.1123049999999962e-16
-0.9512857 -7.651287500000003e-16
-0.9502857 -1.4303774500000002e-15
-0.9492857 -2.0706831499999998e-15
-0.9482857 -2.6485171999999996e-15
-0.9472857 -3.1271207149999997e-15
-0.9462857 -3.4725972e-15
-0.9452857 -3.655979385e-15
-0.9442857 -3.65515115e-15
-0.9432857 -3.456505e-15
-0.9422857 -3.056230999999999e-15
-0.9412857 -2.4611394999999997e-15
-0.9402857 -1.6889395000000009e-15
-0.9392857 -7.679460000000001e-16
-0.9382857 2.638130000000003e-16
-0.9372857 1.3600694999999995e-15
-0.9362857 2.4683040000000004e-15
-0.9352857 3.5321755000000006e-15
-0.9342857 4.49428075e-15
-0.9332857 5.29910325e-15
-0.9322857 5.896006899999999e-15
-0.9312857 6.242118749999999e-15
-0.9302857 6.30494385e-15
-0.9292857 6.0645645e-15
-0.9282857 5.515298e-15
-0.9272857 4.66671e-15
-0.9262857 3.5438989999999993e-15
-0.9252857 2.187014e-15
-0.9242857 6.500010000000007e-16
-0.9232857 -1.001397999999998e-15
-0.9222857 -2.6923270000000006e-15
-0.9212857 -4.3420765e-15
-0.9202857 -5.867797000000001e-15
-0.9192857 -7.188507000000001e-15
-0.9182857 -8.2292226e-15
-0.9172857 -8.92501505e-15
-0.9162857 -9.2247979e-15
-0.9152857 -9.09465295e-15
-0.9142857 -8.520493499999999e-15
-0.9132857 -7.509904499999999e-15
-0.9122857 -6.0930165e-15
-0.9112857 -4.322289000000001e-15
-0.9102857 -2.271138000000001e-15
-0.9092857 -3.1411999999995956e-17
-0.9082857 2.290264000000003e-15
-0.9072857 4.577163999999999e-15
-0.9062857 6.7079915e-15
-0.9052857 8.5630455e-15
-0.9042857 1.00307175e-14
-0.9032857 1.1014020559999999e-14
-0.9022857 1.1436786999999999e-14
-0.9012857 1.1249154440000002e-14
-0.9002857 1.0431992e-14
-0.8992857 8.999928e-15
-0.8982857 7.0027054999999974e-15
-0.8972857 4.524666499999998e-15
-0.8962857 1.6822375000000033e-15
-0.8952857 -1.3805569999999969e-15
-0.8942857 -4.498456500000002e-15
-0.8932857 -7.492958500000004e-15
-0.8922857 -1.0181595e-14
-0.8912857 -1.2388048849999998e-14
-0.8902857 -1.395257415e-14
-0.8892857 -1.474215065e-14
-0.8882857 -1.4659765349999997e-14
-0.8872857 -1.3652239999999996e-14
-0.8862857 -1.1716076000000002e-14
-0.8852857 -8.900871500000004e-15
-0.8842857 -5.3099569999999966e-15
-0.8832857 -1.0980899999999983e-15
-0.8822857 3.5338524999999956e-15
-0.8812857 8.347064e-15
-0.8802857 1.3075566000000003e-14
-0.8792857 1.7439111500000002e-14
-0.8782857 2.11576555e-14
-0.8772857 2.3966692499999997e-14
-0.8762857 2.56327035e-14
-0.8752857 2.5967911999999996e-14
-0.8742857 2.48435265e-14
-0.8732857 2.2200703500000005e-14
-0.8722857 1.8058505000000005e-14
-0.8712857 1.2518314999999997e-14
-0.8702857 5.764209999999993e-15
-0.8692857 -1.9409400000000023e-15
-0.8682857 -1.0263749999999992e-14
-0.8672857 -1.8812834999999998e-14
-0.8662857 -2.7155159000000005e-14
-0.8652857 -3.4835717e-14
-0.8642857 -4.1399733399999997e-14
-0.8632857 -4.64163935e-14
-0.8622857 -4.95030126e-14
-0.8612857 -5.03483995e-14
-0.8602857 -4.8734125e-14
-0.8592857 -4.4552475e-14
-0.8582857 -3.7819785e-14
-0.8572857 -2.868417000000001e-14
-0.8562857 -1.7426845000000004e-14
-0.8552857 -4.45647e-15
-0.8542857 9.703675000000011e-15
-0.8532857 2.4435475000000014e-14
-0.8522857 3.9052034999999995e-14
-0.8512857 5.2829119999999995e-14
-0.8502857 6.5040452e-14
-0.8492857 7.49951764e-14
-0.8482857 8.2075595e-14
-0.8472857 8.57729736e-14
-0.8462857 8.571941299999999e-14
-0.8452857 8.1713745e-14
-0.8442857 7.373974e-14
-0.8432857 6.197530000000002e-14
-0.8422857 4.6791705000000004e-14
-0.8412857 2.8742664999999974e-14
-0.8402857 8.543310000000004e-15
-0.8392857 -1.2959894999999996e-14
-0.8382857 -3.482684999999999e-14
-0.8372857 -5.606764499999997e-14
-0.8362857 -7.568980500000002e-14
-0.8352857 -9.274667500000001e-14
-0.8342857 -1.0638453049999997e-13
-0.8332857 -1.15885745e-13
-0.8322857 -1.2070587950000002e-13
-0.8312857 -1.2050271500000001e-13
-0.8302857 -1.1515591e-13
-0.8292857 -1.0477616499999997e-13
-0.8282857 -8.970353999999999e-14
-0.8272857 -7.049527000000002e-14
-0.8262857 -4.790349999999998e-14
-0.8252857 -2.2843979999999997e-14
-0.8242857 3.642529999999987e-15
-0.8232857 3.0434705e-14
-0.8222857 5.637902e-14
-0.8212857 8.033987500000002e-14
-0.8202857 1.0124961500000001e-13
-0.8192857 1.1815647499999998e-13
-0.8182857 1.3026845149999998e-13
-0.8172857 1.3699127249999999e-13
-0.8162857 1.379591135e-13
-0.8152857 1.330563875e-13
-0.8142857 1.2242945e-13
-0.8132857 1.0648740499999999e-13
-0.8122857 8.589118499999997e-14
-0.8112857 6.153099000000001e-14
-0.8102857 3.449223500000003e-14
-0.8092857 6.0106849999999976e-15
-0.8082857 -2.2581620000000033e-14
-0.8072857 -4.991786500000003e-14
-0.8062857 -7.466270499999997e-14
-0.8052857 -9.558016499999997e-14
-0.8042857 -1.11599725e-13
-0.8032857 -1.2187703e-13
-0.8022857 -1.2584544565e-13
-0.8012857 -1.2325489999999998e-13
-0.8002857 -1.1419536935e-13
-0.7992857 -9.910249499999998e-14
-0.7982857 -7.8744325e-14
-0.7972857 -5.418913000000002e-14
-0.7962857 -2.6754970000000007e-14
-0.7952857 2.0560000000000374e-15
-0.7942857 3.063548000000001e-14
-0.7932857 5.735499499999997e-14
-0.7922857 8.065465000000001e-14
-0.7912857 9.912972500000001e-14
-0.7902857 1.116098945e-13
-0.7892857 1.1722657e-13
-0.7882857 1.154642955e-13
-0.7872857 1.0619353499999999e-13
-0.7862857 8.968328499999999e-14
-0.7852857 6.659308499999999e-14
-0.7842857 3.7945170000000004e-14
-0.7832857 5.079075000000004e-15
-0.7822857 -3.040889499999999e-14
-0.7812857 -6.673773999999998e-14
-0.7802857 -1.0202182999999999e-13
-0.7792857 -1.343554265e-13
-0.7782857 -1.61897894e-13
-0.7772857 -1.829568885e-13
-0.7762857 -1.9606660599999998e-13
-0.7752857 -2.0005892500000002e-13
-0.7742857 -1.9412545499999997e-13
-0.7732857 -1.7786868000000004e-13
-0.7722857 -1.5134073500000004e-13
-0.7712857 -1.1506744999999995e-13
-0.7702857 -7.005624999999997e-14
-0.7692857 -1.778610000000002e-14
-0.7682857 3.9823149999999996e-14
-0.7672857 1.0046304999999998e-13
-0.7662857 1.6151086e-13
-0.7652857 2.2012633000000003e-13
-0.7642857 2.733695e-13
-0.7632857 3.1833565249999997e-13
-0.7622857 3.5230249e-13
-0.7612857 3.728828125e-13
-0.7602857 3.7817420000000004e-13
-0.7592857 3.6689565500000004e-13
-0.7582857 3.3850195e-13
-0.7572857 2.932652499999999e-13
-0.7562857 2.3231565000000003e-13
-0.7552857 1.5763490000000006e-13
-0.7542857 7.199929999999996e-14
-0.7532857 -2.1127799999999974e-14
-0.7522857 -1.1774934999999993e-13
-0.7512857 -2.1352730000000008e-13
-0.7502857 -3.0400235000000006e-13
-0.7492857 -3.8482714999999996e-13
-0.7482857 -4.5199864499999993e-13
-0.7472857 -5.020726649999999e-13
-0.7462857 -5.323482550000001e-13
-0.7452857 -5.410084400000001e-13
-0.7442857 -5.272091999999999e-13
-0.7432857 -4.91113295e-13
-0.7422857 -4.338678e-13
-0.7412857 -3.575318e-13
-0.7402857 -2.6496080000000007e-13
-0.7392857 -1.5966005000000015e-13
-0.7382857 -4.561999999999991e-14
-0.7372857 7.285625000000015e-14
-0.7362857 1.9131819999999993e-13
-0.7352857 3.0532120000000004e-13
-0.7342857 4.1056049999999995e-13
-0.7332857 5.029843499999999e-13
-0.7322857 5.78889345e-13
-0.7312857 6.350009949999999e-13
-0.7302857 6.6854875e-13
-0.7292857 6.773395050000001e-13
-0.7282857 6.59836005e-13
-0.7272857 6.1524355e-13
-0.7262857 5.436036000000001e-13
-0.7252857 4.458890499999998e-13
-0.7242857 3.240915e-13
-0.7232857 1.812882e-13
-0.7222857 2.1673149999999904e-14
-0.7212857 -1.4946274999999995e-13
-0.7202857 -3.258171999999998e-13
-0.7192857 -5.002363999999999e-13
-0.7182857 -6.649525500000001e-13
-0.7172857 -8.118982000000002e-13
-0.7162857 -9.330842845e-13
-0.7152857 -1.02102255e-12
-0.7142857 -1.0691684155e-12
-0.7132857 -1.0723535499999998e-12
-0.7122857 -1.02717495e-12
-0.7112857 -9.3231095e-13
-0.7102857 -7.887355500000003e-13
-0.7092857 -5.998113500000001e-13
-0.7082857 -3.712498999999995e-13
-0.7072857 -1.1093879999999979e-13
-0.7062857 1.7135839999999952e-13
-0.7052857 4.644066499999999e-13
-0.7042857 7.559840000000004e-13
-0.7032857 1.0334160999999998e-12
-0.7022857 1.28412625e-12
-0.7012857 1.49617241e-12
-0.7002857 1.6587414e-12
-0.6992857 1.76258419e-12
-0.6982857 1.8003784000000003e-12
-0.6972857 1.7670136500000002e-12
-0.6962857 1.6598027499999998e-12
-0.6952857 1.4786273499999994e-12
-0.6942857 1.2260261500000002e-12
-0.6932857 9.072302000000006e-13
-0.6922857 5.301570000000001e-13
-0.6912857 1.0535049999999973e-13
-0.6902857 -3.541365000000005e-13
-0.6892857 -8.329276500000003e-13
-0.6882857 -1.3136117999999997e-12
-0.6872857 -1.7771455999999998e-12
-0.6862857 -2.2033888e-12
-0.6852857 -2.5717909499999996e-12
-0.6842857 -2.8622225999999998e-12
-0.6832857 -3.0559335e-12
-0.6822857 -3.1366063500000002e-12
-0.6812857 -3.0914473e-12
-0.6802857 -2.9122479500000007e-12
-0.6792857 -2.596332e-12
-0.6782857 -2.147301999999999e-12
-0.6772857 -1.5755025000000003e-12
-0.6762857 -8.981239999999999e-13
-0.6752857 -1.3889849999999943e-13
-0.6742857 6.726384999999998e-13
-0.6732857 1.5023105000000004e-12
-0.6722857 2.3128479999999994e-12
-0.6712857 3.0657329999999994e-12
-0.6702857 3.7232367e-12
-0.6692857 4.2505284e-12
-0.6682857 4.61769945e-12
-0.6672857 4.8015702e-12
-0.6662857 4.7871533499999986e-12
-0.6652857 4.5686604e-12
-0.6642857 4.14999e-12
-0.6632857 3.5446655e-12
-0.6622857 2.7752255000000007e-12
-0.6612857 1.872128e-12
-0.6602857 8.722504999999989e-13
-0.6592857 -1.8291649999999994e-13
-0.6582857 -1.2492464999999981e-12
-0.6572857 -2.281997e-12
-0.6562857 -3.2377775000000013e-12
-0.6552857 -4.0763485e-12
-0.6542857 -4.7621933999999995e-12
-0.6532857 -5.26582755e-12
-0.6522857 -5.564814249999999e-12
-0.6512857 -5.64451275e-12
-0.6502857 -5.49857285e-12
-0.6492857 -5.1292002e-12
-0.6482857 -4.547232e-12
-0.6472857 -3.772019999999998e-12
-0.6462857 -2.8311195000000003e-12
-0.6452857 -1.7597630000000013e-12
-0.6442857 -6.000764999999984e-13
-0.6432857 6.000014999999996e-13
-0.6422857 1.7881660000000004e-12
-0.6412857 2.909566500000001e-12
-0.6402857 3.909013999999998e-12
-0.6392857 4.7335385e-12
-0.6382857 5.3352166e-12
-0.6372857 5.67413617e-12
-0.6362857 5.7213115e-12
-0.6352857 5.46134108e-12
-0.6342857 4.894568399999999e-12
-0.6332857 4.03851925e-12
-0.6322857 2.9283910000000004e-12
-0.6312857 1.6164515000000001e-12
-0.6302857 1.7026150000000054e-13
-0.6292857 -1.330294e-12
-0.6282857 -2.7970395000000005e-12
-0.6272857 -4.1384175e-12
-0.6262857 -5.26499075e-12
-0.6252857 -6.09516975e-12
-0.6242857 -6.560765e-12
-0.6232857 -6.611961249999999e-12
-0.6222857 -6.221332749999999e-12
-0.6212857 -5.386574500000002e-12
-0.6202857 -4.131719499999999e-12
-0.6192857 -2.5067304999999996e-12
-0.6182857 -5.854560000000003e-13
-0.6172857 1.537913e-12
-0.6162857 3.753653999999999e-12
-0.6152857 5.942273000000001e-12
-0.6142857 7.980824e-12
-0.6132857 9.7494086e-12
-0.6122857 1.1137441500000001e-11
-0.6112857 1.2049345900000002e-11
-0.6102857 1.2409403499999997e-11
-0.6092857 1.2165560999999998e-11
-0.6082857 1.1292099e-11
-0.6072857 9.791124000000002e-12
-0.6062857 7.692936000000001e-12
-0.6052857 5.055376000000001e-12
-0.6042857 1.9622549999999993e-12
-0.6032857 -1.4790280000000037e-12
-0.6022857 -5.140566000000002e-12
-0.6012857 -8.877689000000001e-12
-0.6002857 -1.2533350499999998e-11
-0.5992857 -1.5943123e-11
-0.5982857 -1.8940853300000003e-11
-0.5972857 -2.13649495e-11
-0.5962857 -2.30652297e-11
-0.5952857 -2.3910222499999997e-11
-0.5942857 -2.3794663000000003e-11
-0.5932857 -2.2646897e-11
-0.5922857 -2.0435711999999996e-11
-0.5912857 -1.7176115000000005e-11
-0.5902857 -1.2933495000000007e-11
-0.5892857 -7.825604999999993e-12
-0.5882857 -2.0218799999999982e-12
-0.5872857 4.260254999999997e-12
-0.5862857 1.0762269999999997e-11
-0.5852857 1.7194635000000004e-11
-0.5842857 2.3249744e-11
-0.5832857 2.8617119999999995e-11
-0.5822857 3.30001755e-11
-0.5812857 3.61334525e-11
-0.5802857 3.7799235000000006e-11
-0.5792857 3.7842402999999993e-11
-0.5782857 3.61824005e-11
-0.5772857 3.2821339500000004e-11
-0.5762857 2.7847614999999993e-11
-0.5752857 2.1434489999999995e-11
-0.5742857 1.3833710000000011e-11
-0.5732857 5.3644350000000025e-12
-0.5722857 -3.6019749999999987e-12
-0.5712857 -1.2660250000000007e-11
-0.5702857 -2.1391440000000007e-11
-0.5692857 -2.9383944999999996e-11
-0.5682857 -3.6253978e-11
-0.5672857 -4.1664300999999996e-11
-0.5662857 -4.534027175e-11
-0.5652857 -4.7082399e-11
-0.5642857 -4.677503525e-11
-0.5632857 -4.439095000000001e-11
-0.5622857 -3.9991935e-11
-0.5612857 -3.3725754999999995e-11
-0.5602857 -2.5819874999999994e-11
-0.5592857 -1.6572545000000006e-11
-0.5582857 -6.34180499999999e-12
-0.5572857 4.467185000000005e-12
-0.5562857 1.5415994999999995e-11
-0.5552857 2.6047714999999993e-11
-0.5542857 3.5902564999999994e-11
-0.5532857 4.4534091e-11
-0.5522857 5.1525862000000004e-11
-0.5512857 5.6508471500000007e-11
-0.5502857 5.917649849999999e-11
-0.5492857 5.93049025e-11
-0.5482857 5.676413950000001e-11
-0.5472857 5.1533075e-11
-0.5462857 4.3708574999999995e-11
-0.5452857 3.351074999999999e-11
-0.5442857 2.128275e-11
-0.5432857 7.484095000000006e-12
-0.5422857 -7.32284499999999e-12
-0.5412857 -2.2493404999999996e-11
-0.5402857 -3.7327870000000007e-11
-0.5392857 -5.1104310000000016e-11
-0.5382857 -6.31155e-11
-0.5372857 -7.270778999999999e-11
-0.5362857 -7.9319612e-11
-0.5352857 -8.2516845e-11
-0.5342857 -8.2022533e-11
-0.5332857 -7.773856500000001e-11
-0.5322857 -6.975745000000001e-11
-0.5312857 -5.836304000000002e-11
-0.5302857 -4.4019615000000004e-11
-0.5292857 -2.7349994999999982e-11
-0.5282857 -9.103784999999999e-12
-0.5272857 9.882125000000006e-12
-0.5262857 2.8728139999999996e-11
-0.5252857 4.655874000000001e-11
-0.5242857 6.254840500000001e-11
-0.5232857 7.596361999999998e-11
-0.5222857 8.619856499999999e-11
-0.5212857 9.280262305e-11
-0.5202857 9.5498395e-11
-0.5192857 9.418997194999999e-11
-0.5182857 8.8961675e-11
-0.5172857 8.006831000000001e-11
-0.5162857 6.7918395e-11
-0.5152857 5.305200999999998e-11
-0.5142857 3.611502499999999e-11
-0.5132857 1.7831380000000003e-11
-0.5122857 -1.0253950000000196e-12
-0.5112857 -1.9660459999999965e-11
-0.5102857 -3.7285244999999964e-11
-0.5092857 -5.314433000000002e-11
-0.5082857 -6.654155500000001e-11
-0.5072857 -7.6865635e-11
-0.5062857 -8.36152545e-11
-0.5052857 -8.64233885e-11
-0.5042857 -8.50801925e-11
-0.5032857 -7.95531965e-11
-0.5022857 -7.0003233e-11
-0.5012857 -5.6794054999999994e-11
-0.5002857 -4.0493555000000004e-11
-0.4992857 -2.1864429999999994e-11
-0.4982857 -1.842930000000011e-12
-0.4972857 1.8495325e-11
-0.4962857 3.7982375e-11
-0.4952857 5.5416319999999996e-11
-0.4942857 6.9628649e-11
-0.4932857 7.9556919985e-11
-0.4922857 8.43179585e-11
-0.4912857 8.3276345015e-11
-0.4902857 7.61028275e-11
-0.4892857 6.281741000000001e-11
-0.4882857 4.3812739999999994e-11
-0.4872857 1.98548e-11
-0.4862857 -7.940585e-12
-0.4852857 -3.8155225000000004e-11
-0.4842857 -6.913754499999999e-11
-0.4832857 -9.90892405e-11
-0.4822857 -1.261641135e-10
-0.4812857 -1.485727295e-10
-0.4802857 -1.646860215e-10
-0.4792857 -1.7313092999999998e-10
-0.4782857 -1.72872415e-10
-0.4772857 -1.63276595e-10
-0.4762857 -1.4415198999999999e-10
-0.4752857 -1.1576732499999999e-10
-0.4742857 -7.884529999999998e-11
-0.4732857 -3.453530000000002e-11
-0.4722857 1.5633099999999975e-11
-0.4712857 6.981165000000002e-11
-0.4702857 1.2590575e-10
-0.4692857 1.81654195e-10
-0.4682857 2.34711645e-10
-0.4672857 2.82732175e-10
-0.4662857 3.2345151499999993e-10
-0.4652857 3.5476635999999997e-10
-0.4642857 3.74810515e-10
-0.4632857 3.8202741999999996e-10
-0.4622857 3.75238325e-10
-0.4612857 3.5370549999999997e-10
-0.4602857 3.1718875e-10
-0.4592857 2.6599165000000004e-10
-0.4582857 2.0099585000000005e-10
-0.4572857 1.2367825e-10
-0.4562857 3.610579999999999e-11
-0.4552857 -5.909395000000002e-11
-0.4542857 -1.5879175000000004e-10
-0.4532857 -2.594464500000001e-10
-0.4522857 -3.572242999999999e-10
-0.4512857 -4.4814674999999994e-10
-0.4502857 -5.2826019e-10
-0.4492857 -5.93820158e-10
-0.4482857 -6.414807299999999e-10
-0.4472857 -6.684765919999999e-10
-0.4462857 -6.7278688e-10
-0.4452857 -6.532679e-10
-0.4442857 -6.097456499999999e-10
-0.4432857 -5.430602999999999e-10
-0.4422857 -4.5505660000000024e-10
-0.4412857 -3.4852050000000016e-10
-0.4402857 -2.2706445000000004e-10
-0.4392857 -9.496794999999994e-11
-0.4382857 4.3017050000000194e-11
-0.4372857 1.8188419999999991e-10
-0.4362857 3.1659939999999994e-10
-0.4352857 4.423241500000001e-10
-0.4342857 5.546219999999999e-10
-0.4332857 6.496364999999999e-10
-0.4322857 7.242341000000001e-10
-0.4312857 7.761058749999999e-10
-0.4302857 8.0382613e-10
-0.4292857 8.068694750000001e-10
-0.4282857 7.855901199999999e-10
-0.4272857 7.4116845e-10
-0.4262857 6.755314000000002e-10
-0.4252857 5.91254e-10
-0.4242857 4.914473499999998e-10
-0.4232857 3.796379499999999e-10
-0.4222857 2.5964370000000004e-10
-0.4212857 1.354467000000002e-10
-0.4202857 1.1064799999999911e-11
-0.4192857 -1.0957560000000003e-10
-0.4182857 -2.2276779999999984e-10
-0.4172857 -3.251505000000002e-10
-0.4162857 -4.1382829999999983e-10
-0.4152857 -4.8648575e-10
-0.4142857 -5.414871500000001e-10
-0.4132857 -5.779553999999998e-10
-0.4122857 -5.958242499999999e-10
-0.4112857 -5.958557249999999e-10
-0.4102857 -5.79616015e-10
-0.4092857 -5.4940687e-10
-0.4082857 -5.0815024e-10
-0.4072857 -4.5922875499999996e-10
-0.4062857 -4.0628819499999997e-10
-0.4052857 -3.530122500000001e-10
-0.4042857 -3.0288275000000004e-10
-0.4032857 -2.5894124999999997e-10
-0.4022857 -2.2356999999999993e-10
-0.4012857 -1.9830795000000006e-10
-0.4002857 -1.8371825000000008e-10
-0.3992857 -1.793193999999997e-10
-0.3982857 -1.8358759999999994e-10
-0.3972857 -1.940322500000001e-10
-0.3962857 -2.0734299999999988e-10
-0.3952857 -2.1959955000000009e-10
-0.3942857 -2.265294500000001e-10
-0.3932857 -2.2379895000000007e-10
-0.3922857 -2.0731725000000007e-10
-0.3912857 -1.7353284999999992e-10
-0.3902857 -1.1970424999999997e-10
-0.3892857 -4.412735000000003e-11
-0.3882857 5.3693799999999916e-11
-0.3872857 1.7294194999999997e-10
-0.3862857 3.1145180000000026e-10
-0.3852857 4.657449500000001e-10
-0.3842857 6.311318499999999e-10
-0.3832857 8.0187185e-10
-0.3822857 9.713833499999998e-10
-0.3812857 1.13249301e-09
-0.3802857 1.2777114999999998e-09
-0.3792857 1.39952684e-09
-0.3782857 1.49070505e-09
-0.3772857 1.5445889499999998e-09
-0.3762857 1.5553886500000001e-09
-0.3752857 1.5184539500000003e-09
-0.3742857 1.430525e-09
-0.3732857 1.2899499499999999e-09
-0.3722857 1.0968660000000003e-09
-0.3712857 8.533339999999994e-10
-0.3702857 5.634104999999997e-10
-0.3692857 2.331585e-10
-0.3682857 -1.294190000000003e-10
-0.3672857 -5.145284999999993e-10
-0.3662857 -9.108199999999994e-10
-0.3652857 -1.3057130000000002e-09
-0.3642857 -1.6858013500000003e-09
-0.3632857 -2.0373332500000002e-09
-0.3622857 -2.34674595e-09
-0.3612857 -2.6012335399999998e-09
-0.3602857 -2.789327e-09
-0.3592857 -2.90144876e-09
-0.3582857 -2.93041595e-09
-0.3572857 -2.8718584500000004e-09
-0.3562857 -2.7245282499999998e-09
-0.3552857 -2.4904704999999997e-09
-0.3542857 -2.1750485e-09
-0.3532857 -1.7868104999999997e-09
-0.3522857 -1.3372004999999996e-09
-0.3512857 -8.401284999999997e-10
-0.3502857 -3.114150000000009e-10
-0.3492857 2.318569999999989e-10
-0.3482857 7.720525000000004e-10
-0.3472857 1.2917140000000007e-09
-0.3462857 1.7742824999999998e-09
-0.3452857 2.2047620000000004e-09
-0.3442857 2.570301e-09
-0.3432857 2.8606618999999993e-09
-0.3422857 3.0685557000000007e-09
-0.3412857 3.18983975e-09
-0.3402857 3.2235640499999996e-09
-0.3392857 3.17187695e-09
-0.3382857 3.0398016e-09
-0.3372857 2.8349004e-09
-0.3362857 2.5668491500000002e-09
-0.3352857 2.2469495000000006e-09
-0.3342857 1.8875934999999996e-09
-0.3332857 1.5017189999999997e-09
-0.3322857 1.1022765000000002e-09
-0.3312857 7.017130000000004e-10
-0.3302857 3.115135000000002e-10
-0.3292857 -5.8204500000000016e-11
-0.3282857 -3.9902350000000053e-10
-0.3272857 -7.044745000000011e-10
-0.3262857 -9.702004999999998e-10
-0.3252857 -1.1940279999999998e-09
-0.3242857 -1.3759455e-09
-0.3232857 -1.5179824999999993e-09
-0.3222857 -1.6239979999999998e-09
-0.3212857 -1.6993765000000003e-09
-0.3202857 -1.75064345e-09
-0.3192857 -1.7850123500000006e-09
-0.3182857 -1.8098749499999996e-09
-0.3172857 -1.8322598999999996e-09
-0.3162857 -1.8582867400000004e-09
-0.3152857 -1.89264185e-09
-0.3142857 -1.93811256e-09
-0.3132857 -1.99521115e-09
-0.3122857 -2.0619224500000002e-09
-0.3112857 -2.1336037499999997e-09
-0.3102857 -2.2030553499999994e-09
-0.3092857 -2.2607815000000006e-09
-0.3082857 -2.2954345e-09
-0.3072857 -2.294430499999999e-09
-0.3062857 -2.2447205e-09
-0.3052857 -2.1336655000000004e-09
-0.3042857 -1.949968e-09
-0.3032857 -1.6846114999999999e-09
-0.3022857 -1.3317365000000001e-09
-0.3012857 -8.893875000000017e-10
-0.3002857 -3.6008250000000014e-10
-0.2992857 2.488420000000004e-10
-0.2982857 9.251635e-10
-0.2972857 1.6519720000000015e-09
-0.2962857 2.4081504999999995e-09
-0.2952857 3.1691229999999996e-09
-0.2942857 3.9078140000000004e-09
-0.2932857 4.5957832e-09
-0.2922857 5.20446165e-09
-0.2912857 5.706429449999999e-09
-0.2902857 6.07666075e-09
-0.2892857 6.2936773500000005e-09
-0.2882857 6.3405491000000005e-09
-0.2872857 6.2057044999999996e-09
-0.2862857 5.883525999999999e-09
-0.2852857 5.3747044999999994e-09
-0.2842857 4.686361000000001e-09
-0.2832857 3.831952500000001e-09
-0.2822857 2.830955e-09
-0.2812857 1.7083610000000006e-09
-0.2802857 4.94025000000002e-10
-0.2792857 -7.781535e-10
-0.2782857 -2.0711720000000015e-09
-0.2772857 -3.3459900000000008e-09
-0.2762857 -4.562687499999999e-09
-0.2752857 -5.681713e-09
-0.2742857 -6.6652165e-09
-0.2732857 -7.478419e-09
-0.2722857 -8.09098965e-09
-0.2712857 -8.478376599999999e-09
-0.2702857 -8.62303485e-09
-0.2692857 -8.515475400000001e-09
-0.2682857 -8.1550525e-09
-0.2672857 -7.550414000000001e-09
-0.2662857 -6.719553000000001e-09
-0.2652857 -5.6894075000000005e-09
-0.2642857 -4.494976499999998e-09
-0.2632857 -3.177964999999999e-09
-0.2622857 -1.7850220000000005e-09
-0.2612857 -3.656279999999969e-10
-0.2602857 1.030263000000001e-09
-0.2592857 2.3546349999999997e-09
-0.2582857 3.5637549999999985e-09
-0.2572857 4.620293499999998e-09
-0.2562857 5.4950425e-09
-0.2552857 6.168130500000001e-09
-0.2542857 6.629639e-09
-0.2532857 6.879575999999999e-09
-0.2522857 6.927229549999999e-09
-0.2512857 6.789964504999999e-09
-0.2502857 6.4915697e-09
-0.2492857 6.0603044950000005e-09
-0.2482857 5.526813749999999e-09
-0.2472857 4.9220834999999995e-09
-0.2462857 4.2755945e-09
-0.2452857 3.613810499999999e-09
-0.2442857 2.9590780000000015e-09
-0.2432857 2.3289950000000014e-09
-0.2422857 1.7362359999999991e-09
-0.2412857 1.1887614999999994e-09
-0.2402857 6.903410000000005e-10
-0.2392857 2.412700000000005e-10
-0.2382857 -1.6085050000000157e-10
-0.2372857 -5.203680000000012e-10
-0.2362857 -8.429660000000006e-10
-0.2352857 -1.135220999999999e-09
-0.2342857 -1.4043439999999996e-09
-0.2332857 -1.658083999999999e-09
-0.2322857 -1.9047004999999983e-09
-0.2312857 -2.1529355000000004e-09
-0.2302857 -2.411885000000002e-09
-0.2292857 -2.6906835000000003e-09
-0.2282857 -2.997942499999999e-09
-0.2272857 -3.340939e-09
-0.2262857 -3.7245790000000005e-09
-0.2252857 -4.15022665e-09
-0.2242857 -4.6145361000000005e-09
-0.2232857 -5.10843455e-09
-0.2222857 -5.6164378999999994e-09
-0.2212857 -6.116452300000002e-09
-0.2202857 -6.580186e-09
-0.2192857 -6.974238499999998e-09
-0.2182857 -7.261863e-09
-0.2172857 -7.405312000000001e-09
-0.2162857 -7.368600999999999e-09
-0.2152857 -7.120478999999997e-09
-0.2142857 -6.637315e-09
-0.2132857 -5.905635500000001e-09
-0.2122857 -4.924023500000002e-09
-0.2112857 -3.704163500000003e-09
-0.2102857 -2.2709050000000017e-09
-0.2092857 -6.612735000000002e-10
-0.2082857 1.0775045000000009e-09
-0.2072857 2.8908080000000017e-09
-0.2062857 4.719976500000003e-09
-0.2052857 6.5059394999999986e-09
-0.2042857 8.192773999999995e-09
-0.2032857 9.730823e-09
-0.2022857 1.1079124500000001e-08
-0.2012857 1.2206947000000001e-08
-0.2002857 1.3094312299999998e-08
-0.1992857 1.3731541e-08
-0.1982857 1.4117949199999998e-08
-0.1972857 1.4259920000000001e-08
-0.1962857 1.4168654999999999e-08
-0.1952857 1.38579225e-08
-0.1942857 1.3342113499999998e-08
-0.1932857 1.2634858499999998e-08
-0.1922857 1.17483755e-08
-0.1912857 1.0693599000000008e-08
-0.1902857 9.481019999999999e-09
-0.1892857 8.122014999999991e-09
-0.1882857 6.630479999999997e-09
-0.1872857 5.024345000000007e-09
-0.1862857 3.3266650000000005e-09
-0.1852857 1.5660399999999982e-09
-0.1842857 -2.2387499999999839e-10
-0.1832857 -2.0058950000000016e-09
-0.1822857 -3.741769999999993e-09
-0.1812857 -5.3952900000000044e-09
-0.1802857 -6.935875000000001e-09
-0.1792857 -8.342084999999994e-09
-0.1782857 -9.604610000000004e-09
-0.1772857 -1.0728326000000002e-08
-0.1762857 -1.1732929999999996e-08
-0.1752857 -1.2651991499999997e-08
-0.1742857 -1.3530317000000003e-08
-0.1732857 -1.4419714000000001e-08
-0.1722857 -1.5373486e-08
-0.1712857 -1.644012655e-08
-0.1702857 -1.76568215e-08
-0.1692857 -1.904343645e-08
-0.1682857 -2.0597652499999997e-08
-0.1672857 -2.22917995e-08
-0.1662857 -2.4071833e-08
-0.1652857 -2.5858650999999998e-08
-0.1642857 -2.755179e-08
-0.1632857 -2.9035154999999995e-08
-0.1622857 -3.0184325e-08
-0.1612857 -3.0874874999999993e-08
-0.1602857 -3.099088e-08
-0.1592857 -3.0432820000000014e-08
-0.1582857 -2.9124315000000008e-08
-0.1572857 -2.7017049999999992e-08
-0.1562857 -2.4093489999999987e-08
-0.1552857 -2.0367324999999994e-08
-0.1542857 -1.588182500000001e-08
-0.1532857 -1.0706345000000012e-08
-0.1522857 -4.931515000000006e-09
-0.1512857 1.3361950000000172e-09
-0.1502857 7.979880000000024e-09
-0.1492857 1.4877184999999983e-08
-0.1482857 2.190419999999998e-08
-0.1472857 2.8937985000000003e-08
-0.1462857 3.5857970000000006e-08
-0.1452857 4.254608499999999e-08
-0.1442857 4.888616999999999e-08
-0.1432857 5.4763075000000006e-08
-0.1422857 6.006207150000001e-08
-0.1412857 6.46690775e-08
-0.1402857 6.84720835e-08
-0.1392857 7.13640675e-08
-0.1382857 7.3247295e-08
-0.1372857 7.403891e-08
-0.1362857 7.367713e-08
-0.1352857 7.212762e-08
-0.1342857 6.938910499999998e-08
-0.1332857 6.549743500000001e-08
-0.1322857 6.052760000000002e-08
-0.1312857 5.459293999999999e-08
-0.1302857 4.7841439999999986e-08
-0.1292857 4.044921999999997e-08
-0.1282857 3.2611545e-08
-0.1272857 2.453207e-08
-0.1262857 1.6411310000000036e-08
-0.1252857 8.435265000000006e-09
-0.1242857 7.653999999999757e-10
-0.1232857 -6.468954999999953e-09
-0.1222857 -1.3175265000000002e-08
-0.1212857 -1.9298800000000002e-08
-0.1202857 -2.4820034999999988e-08
-0.1192857 -2.974901000000002e-08
-0.1182857 -3.4116915000000016e-08
-0.1172857 -3.7966114999999984e-08
-0.1162857 -4.133998000000001e-08
-0.1152857 -4.4273505000000014e-08
-0.1142857 -4.6786119999999985e-08
-0.1132857 -4.8877419999999977e-08
-0.1122857 -5.052662000000002e-08
-0.1112857 -5.169609000000001e-08
-0.1102857 -5.233829499999998e-08
-0.1092857 -5.2405845e-08
-0.1082857 -5.1863515e-08
-0.1072857 -5.0700965e-08
-0.1062857 -4.894469899999999e-08
-0.1052857 -4.66678745e-08
-0.1042857 -4.3996829e-08
-0.1032857 -4.11132715e-08
-0.1022857 -3.82517725e-08
-0.1012857 -3.5692383999999996e-08
-0.1002857 -3.37487945e-08
-0.099285714 -3.275284000000001e-08
-0.098285712 -3.30364e-08
-0.097285718 -3.4912070000000004e-08
-0.096285716 -3.865388999999998e-08
-0.095285714 -4.4479439999999986e-08
-0.094285712 -5.253432000000003e-08
-0.093285717 -6.2879895e-08
-0.092285715 -7.548469499999996e-08
-0.091285713 -9.021952e-08
-0.090285711 -1.0685621e-07
-0.089285716 -1.2506953000000004e-07
-0.088285714 -1.4444158e-07
-0.087285712 -1.6446826499999997e-07
-0.086285718 -1.8456745000000003e-07
-0.085285716 -2.0408829999999994e-07
-0.084285714 -2.223216e-07
-0.083285712 -2.38512e-07
-0.082285717 -2.5187154999999995e-07
-0.081285715 -2.6159550000000005e-07
-0.080285713 -2.668813999999999e-07
-0.079285711 -2.669506499999998e-07
-0.078285716 -2.6107384999999993e-07
-0.077285714 -2.4859905000000014e-07
-0.076285712 -2.289818000000001e-07
-0.075285718 -2.018177000000001e-07
-0.074285716 -1.6687380000000008e-07
-0.073285714 -1.2411724999999987e-07
-0.072285712 -7.37401499999998e-08
-0.071285717 -1.6177300000000175e-08
-0.070285715 4.788464999999977e-08
-0.069285713 1.1750930000000005e-07
-0.068285711 1.9152370000000017e-07
-0.067285717 2.6854334999999997e-07
-0.066285715 3.4701009999999987e-07
-0.065285712 4.2523890000000005e-07
-0.064285718 5.014741e-07
-0.063285716 5.739509e-07
-0.062285714 6.409585949999999e-07
-0.061285716 7.009038849999999e-07
-0.060285714 7.52368135e-07
-0.059285715 7.94157865e-07
-0.058285713 8.253443700000001e-07
-0.057285715 8.452906000000001e-07
-0.056285713 8.536652999999999e-07
-0.055285715 8.504424999999997e-07
-0.054285713 8.358888000000001e-07
-0.053285714 8.105383999999999e-07
-0.052285716 7.751590999999996e-07
-0.051285714 7.307113500000002e-07
-0.050285716 6.783012000000001e-07
-0.049285714 6.191345999999995e-07
-0.048285715 5.544703499999999e-07
-0.047285713 4.855752e-07
-0.046285715 4.136847500000004e-07
-0.045285713 3.3996850000000016e-07
-0.044285715 2.6549850000000005e-07
-0.043285713 1.9122800000000008e-07
-0.042285714 1.1797349999999984e-07
-0.041285716 4.63980000000001e-08
-0.040285714 -2.2995999999999834e-08
-0.039285716 -8.987200000000025e-08
-0.038285714 -1.540599999999999e-07
-0.037285715 -2.155544999999996e-07
-0.036285713 -2.7450800000000004e-07
-0.035285715 -3.312180500000001e-07
-0.034285713 -3.861114000000003e-07
-0.033285715 -4.3972190000000024e-07
-0.032285713 -4.9266425e-07
-0.031285714 -5.456024499999996e-07
-0.030285714 -5.992140500000001e-07
-0.029285714 -6.541507000000001e-07
-0.028285714 -7.109996499999996e-07
-0.027285714 -7.702453000000001e-07
-0.026285714 -8.322334500000001e-07
-0.025285713 -8.971422499999999e-07
-0.024285715 -9.6495995e-07
-0.023285715 -1.0354725e-06
-0.022285715 -1.108261075e-06
-0.021285715 -1.1827102e-06
-0.020285714 -1.2580250250000001e-06
-0.019285714 -1.3332580499999999e-06
-0.018285714 -1.4073413999999999e-06
-0.017285714 -1.4791229e-06
-0.016285714 -1.5474018e-06
-0.015285715 -1.6109631e-06
-0.014285714 -1.6686059499999998e-06
-0.013285714 -1.7191646000000003e-06
-0.012285714 -1.7615200000000008e-06
-0.011285714 -1.7946045e-06
-0.010285715 -1.8173949999999992e-06
-0.0092857145 -1.8288989999999993e-06
-0.0082857143 -1.8281425000000003e-06
-0.0072857141 -1.8141495000000005e-06
-0.0062857145 -1.785928e-06
-0.0052857143 -1.7424615000000012e-06
-0.0042857141 -1.6827054999999994e-06
-0.0032857142 -1.6056019999999998e-06
-0.0022857143 -1.5100989999999995e-06
-0.0012857143 -1.3951895000000002e-06
-0.00028571428 -1.2599575000000006e-06
0.00071428571 -1.1036324999999986e-06
0.0017142857 -9.256509999999991e-07
0.0027142856 -7.257234999999997e-07
0.0037142858 -5.03894500000002e-07
0.0047142855 -2.605945000000009e-07
0.0057142857 3.3100000000004776e-09
0.0067142858 2.864905000000011e-07
0.0077142855 5.871400000000008e-07
0.0087142857 9.029805000000005e-07
0.0097142858 1.2312804999999991e-06
0.010714286 1.5688894999999989e-06
0.011714286 1.9122950000000017e-06
0.012714285 2.257692499999999e-06
0.013714286 2.6010544999999992e-06
0.014714286 2.9382095000000007e-06
0.015714286 3.2649354999999995e-06
0.016714286 3.5770435000000005e-06
0.017714286 3.870462e-06
0.018714286 4.141320199999999e-06
0.019714287 4.386027549999999e-06
0.020714285 4.60134545e-06
0.021714285 4.78445435e-06
0.022714285 4.93301585e-06
0.023714285 5.045222599999999e-06
0.024714286 5.119840000000001e-06
0.025714286 5.156237000000001e-06
0.026714286 5.1544045e-06
0.027714286 5.114947499999999e-06
0.028714286 5.039073499999998e-06
0.029714286 4.9285505e-06
0.030714286 4.785638500000003e-06
0.031714287 4.613018500000002e-06
0.032714285 4.4136805e-06
0.033714287 4.190792e-06
0.034714285 3.947572499999998e-06
0.035714287 3.6871424999999986e-06
0.036714286 3.412365000000001e-06
0.037714284 3.1257219999999976e-06
0.038714286 2.8291730000000015e-06
0.039714284 2.5240475000000002e-06
0.040714286 2.2109759999999956e-06
0.041714285 1.8898410000000006e-06
0.042714287 1.5597745000000014e-06
0.043714285 1.2191939999999993e-06
0.044714287 8.658824999999986e-07
0.045714285 4.970970000000014e-07
0.046714287 1.0971499999999976e-07
0.047714286 -2.995965000000006e-07
0.048714284 -7.34198999999997e-07
0.049714286 -1.197291999999999e-06
0.050714284 -1.6917190000000023e-06
0.051714286 -2.2197854999999994e-06
0.052714285 -2.783098499999999e-06
0.053714287 -3.382430499999999e-06
0.054714285 -4.0176005e-06
0.055714287 -4.687392500000002e-06
0.056714285 -5.3895e-06
0.057714287 -6.1204955e-06
0.058714285 -6.875838500000002e-06
0.059714288 -7.649903e-06
0.060714286 -8.436011499999998e-06
0.061714284 -9.226502000000001e-06
0.062714286 -1.0012819e-05
0.063714288 -1.0785599339999999e-05
0.064714283 -1.1534785e-05
0.065714285 -1.2249744660000001e-05
0.066714287 -1.2919401999999997e-05
0.067714289 -1.3532380499999998e-05
0.068714283 -1.4077161500000001e-05
0.069714285 -1.4542242499999999e-05
0.070714287 -1.4916293e-05
0.071714282 -1.5188345e-05
0.072714284 -1.5347945000000002e-05
0.073714286 -1.5385309999999997e-05
0.074714288 -1.529147e-05
0.075714283 -1.5058374999999996e-05
0.076714285 -1.4679039999999997e-05
0.077714287 -1.4147565000000008e-05
0.078714289 -1.3459160000000005e-05
0.079714283 -1.2610219999999988e-05
0.080714285 -1.1598224999999993e-05
0.081714287 -1.0421675000000007e-05
0.082714289 -9.08009e-06
0.083714284 -7.5738449999999915e-06
0.084714286 -5.904044999999997e-06
0.085714288 -4.072520000000004e-06
0.086714283 -2.0816350000000013e-06
0.087714285 6.580499999998703e-08
0.088714287 2.3665750000000075e-06
0.089714289 4.817135000000007e-06
0.090714283 7.413654999999985e-06
0.091714285 1.0152060000000006e-05
0.092714287 1.3028025000000017e-05
0.093714289 1.6037004999999993e-05
0.094714284 1.917419499999998e-05
0.095714286 2.243459e-05
0.096714288 2.581299000000001e-05
0.097714283 2.930398e-05
0.098714285 3.29020275e-05
0.099714287 3.6601495000000005e-05
0.1007143 4.0396706e-05
0.1017143 4.4281999e-05
0.1027143 4.82518165e-05
0.1037143 5.230075099999999e-05
0.1047143 5.642360500000001e-05
0.1057143 6.061545000000001e-05
0.1067143 6.487165e-05
0.1077143 6.918789999999997e-05
0.1087143 7.356015999999999e-05
0.1097143 7.798468500000002e-05
0.1107143 8.245801500000001e-05
0.1117143 8.697687e-05
0.1127143 9.15382e-05
0.1137143 9.6139095e-05
0.1147143 0.00010077670000000001
0.1157143 0.00010544821499999996
0.1167143 0.0001101511
0.1177143 0.00011488275000000005
0.1187143 0.00011964049999999997
0.1197143 0.00012442195
0.1207143 0.00012922490000000008
0.1217143 0.0001340467499999999
0.1227143 0.00013888514999999988
0.1237143 0.00014373810000000006
0.1247143 0.00014860319999999993
0.1257143 0.00015347794999999995
0.1267143 0.00015835980000000004
0.1277143 0.00016324595
0.1287143 0.00016813315
0.1297143 0.00017301759999999996
0.1307143 0.00017789505000000014
0.1317143 0.00018276065000000002
0.1327143 0.00018760884999999996
0.1337143 0.00019243345
0.1347143 0.00019722730000000004
0.1357143 0.00020198295000000013
0.1367143 0.00020669224999999978
0.1377143 0.00021134684999999994
0.1387143 0.00021593839999999997
0.1397143 0.0002204578
0.1407143 0.00022489654999999998
0.1417143 0.00022924685000000003
0.1427143 0.00023350100000000003
0.1437143 0.00023765254999999982
0.1447143 0.0002416962999999999
0.1457143 0.0002456282000000003
0.1467143 0.0002494456000000002
0.1477143 0.00025314790000000015
0.1487143 0.0002567368499999999
0.1497143 0.00026021604999999987
0.1507143 0.0002635904
0.1517143 0.0002668681499999998
0.1527143 0.0002700599
0.1537143 0.00027317810000000004
0.1547143 0.0002762383999999998
0.1557143 0.00027925819999999964
0.1567143 0.0002822577500000001
0.1577143 0.0002852587500000005
0.1587143 0.0002882855000000004
0.1597143 0.0002913628499999998
0.1607143 0.00029451749999999974
0.1617143 0.0002977779999999998
0.1627143 0.0003011705000000003
0.1637143 0.0003047225000000003
0.1647143 0.0003084619999999996
0.1657143 0.00031241350000000016
0.1667143 0.0003165990000000007
0.1677143 0.00032103999999999954
0.1687143 0.0003257540000000001
0.1697143 0.0003307555000000006
0.1707143 0.0003360549999999995
0.1717143 0.0003416579999999995
0.1727143 0.00034756749999999964
0.1737143 0.0003537829999999994
0.1747143 0.00036029800000000027
0.1757143 0.00036710350000000014
0.1767143 0.00037418799999999964
0.1777143 0.000381535000000001
0.1787143 0.00038912750000000095
0.1797143 0.00039694699999999987
0.1807143 0.000404971999999999
0.1817143 0.00041318250000000006
0.1827143 0.0004215580000000001
0.1837143 0.000430077999999999
0.1847143 0.0004387245
0.1857143 0.0004474835000000002
0.1867143 0.00045634250000000054
0.1877143 0.000465292000000001
0.1887143 0.0004743280000000001
0.1897143 0.0004834499999999989
0.1907143 0.0004926639999999993
0.1917143 0.0005019790000000007
0.1927143 0.0005114080000000001
0.1937143 0.0005209709999999998
0.1947143 0.0005306919999999996
0.1957143 0.0005405974999999991
0.1967143 0.0005507200000000009
0.1977143 0.0005610955000000006
0.1987143 0.0005717594999999986
0.1997143 0.0005827474999999992
0.2007143 0.000594098000000002
0.2017143 0.0006058484999999999
0.2027143 0.000618032499999998
0.2037143 0.0006306805000000011
0.2047143 0.0006438185000000004
0.2057143 0.0006574694999999997
0.2067143 0.0006716489999999996
0.2077143 0.0006863660000000012
0.2087143 0.0007016184999999997
0.2097143 0.000717399499999999
0.2107143 0.0007336925
0.2117143 0.0007504720000000003
0.2127143 0.0007677085000000014
0.2137143 0.0007853590000000007
0.2147143 0.0008033734999999996
0.2157143 0.0008216969999999997
0.2167143 0.0008402695000000004
0.2177143 0.000859024999999998
0.2187143 0.0008778924999999995
0.2197143 0.0008968000000000004
0.2207143 0.0009156739999999991
0.2217143 0.000934440500000002
0.2227143 0.0009530310000000019
0.2237143 0.0009713799999999993
0.2247143 0.0009894250000000004
0.2257143 0.001007111999999997
0.2267143 0.0010243949999999974
0.2277143 0.001041240500000004
0.2287143 0.0010576260000000018
0.2297143 0.0010735334999999967
0.2307143 0.001088960500000001
0.2317143 0.0011039189999999999
0.2327143 0.0011184369999999995
0.2337143 0.0011325515000000018
0.2347143 0.0011463129999999995
0.2357143 0.0011597874999999993
0.2367143 0.0011730435000000003
0.2377143 0.0011861659999999987
0.2387143 0.0011992455
0.2397143 0.0012123735000000029
0.2407143 0.0012256520000000007
0.2417143 0.0012391835000000006
0.2427143 0.001253068
0.2437143 0.0012673950000000002
0.2447143 0.0012822564999999965
0.2457143 0.0012977354999999988
0.2467143 0.0013138930000000007
0.2477143 0.001330786499999999
0.2487143 0.0013484595000000032
0.2497143 0.0013669280000000023
0.2507143 0.001386191999999997
0.2517143 0.0014062435000000001
0.2527143 0.001427045499999999
0.2537143 0.0014485439999999995
0.2547143 0.001470673
0.2557143 0.0014933420000000006
0.2567143 0.0015164545000000006
0.2577143 0.0015399025
0.2587143 0.0015635634999999995
0.2597143 0.001587312499999995
0.2607143 0.0016110280000000013
0.2617143 0.001634589500000005
0.2627143 0.001657880500000001
0.2637143 0.0016807969999999997
0.2647143 0.001703250499999997
0.2657143 0.0017251745000000003
0.2667143 0.0017465134999999992
0.2677143 0.0017672499999999937
0.2687143 0.0017873900000000052
0.2697143 0.0018069700000000078
0.2707143 0.0018260549999999935
0.2717143 0.0018447449999999972
0.2727143 0.0018631749999999997
0.2737143 0.0018815049999999995
0.2747143 0.0018999300000000054
0.2757143 0.001918650000000001
0.2767143 0.001937909999999997
0.2777143 0.00195796
0.2787143 0.0019790650000000073
0.2797143 0.002001489999999997
0.2807143 0.0020254849999999953
0.2817143 0.002051315000000001
0.2827143 0.0020792250000000023
0.2837143 0.0021094299999999963
0.2847143 0.002142114999999998
0.2857143 0.002177445000000001
0.2867143 0.0022155549999999984
0.2877143 0.0022565100000000037
0.2887143 0.0023003500000000027
0.2897143 0.0023470749999999953
0.2907143 0.002396624999999997
0.2917143 0.0024488950000000082
0.2927143 0.002503735000000004
0.2937143 0.0025609699999999944
0.2947143 0.002620369999999993
0.2957143 0.002681659999999997
0.2967143 0.002744555
0.2977143 0.0028087449999999996
0.2987143 0.0028739000000000056
0.2997143 0.002939690000000007
0.3007143 0.003005794999999997
0.3017143 0.0030718849999999956
0.3027143 0.0031376500000000014
0.3037143 0.003202830000000003
0.3047143 0.0032671700000000067
0.3057143 0.0033304649999999995
0.3067143 0.0033925499999999963
0.3077143 0.003453319999999999
0.3087143 0.003512709999999993
0.3097143 0.0035706849999999997
0.3107143 0.0036273149999999986
0.3117143 0.0036826800000000033
0.3127143 0.003736920000000014
0.3137143 0.0037902299999999964
0.3147143 0.0038428299999999876
0.3157143 0.0038949799999999975
0.3167143 0.003946955000000008
0.3177143 0.003999069999999998
0.3187143 0.004051639999999986
0.3197143 0.004104980000000013
0.3207143 0.004159395000000002
0.3217143 0.004215169999999991
0.3227143 0.004272565000000011
0.3237143 0.004331829999999997
0.3247143 0.004393155000000001
0.3257143 0.004456695000000014
0.3267143 0.004522554999999994
0.3277143 0.004590764999999985
0.3287143 0.004661330000000008
0.3297143 0.004734195000000009
0.3307143 0.0048092249999999856
0.3317143 0.004886259999999993
0.3327143 0.0049650800000000175
0.3337143 0.005045409999999992
0.3347143 0.005126949999999994
0.3357143 0.005209360000000018
0.3367143 0.005292299999999995
0.3377143 0.005375404999999999
0.3387143 0.005458300000000003
0.3397143 0.005540634999999988
0.3407143 0.005622029999999993
0.3417143 0.005702165000000002
0.3427143 0.005780749999999999
0.3437143 0.005857500000000011
0.3447143 0.005932210000000012
0.3457143 0.006004719999999996
0.3467143 0.006074915000000011
0.3477143 0.006142765000000009
0.3487143 0.006208299999999996
0.3497143 0.006271624999999971
0.3507143 0.006332905000000002
0.3517143 0.006392359999999999
0.3527143 0.006450294999999988
0.3537143 0.006507025000000032
0.3547143 0.006562914999999992
0.3557143 0.006618440000000006
0.3567143 0.006674074999999995
0.3577143 0.006730259999999988
0.3587143 0.006787515000000009
0.3597143 0.006846335000000011
0.3607143 0.006907199999999996
0.3617143 0.006970594999999971
0.3627143 0.007036945000000013
0.3637143 0.00710663000000002
0.3647143 0.007179984999999997
0.3657143 0.007257335000000005
0.3667143 0.007338940000000009
0.3677143 0.007424955000000002
0.3687143 0.007515494999999999
0.3697143 0.007610609999999967
0.3707143 0.007710264999999973
0.3717143 0.007814375000000024
0.3727143 0.00792279
0.3737143 0.008035229999999987
0.3747143 0.008151435000000016
0.3757143 0.008271149999999986
0.3767143 0.008393954999999984
0.3777143 0.008519485000000021
0.3787143 0.008647385000000014
0.3797143 0.008777189999999995
0.3807143 0.008908545000000007
0.3817143 0.009041105000000008
0.3827143 0.009174479999999978
0.3837143 0.009308385000000008
0.3847143 0.009442579999999989
0.3857143 0.009576839999999972
0.3867143 0.009711060000000021
0.3877143 0.009845189999999998
0.3887143 0.009979185000000015
0.3897143 0.010113085000000008
0.3907143 0.010247024999999974
0.3917143 0.010381195000000011
0.3927143 0.010515825000000024
0.3937143 0.010651229999999989
0.3947143 0.010787679999999997
0.3957143 0.010925534999999998
0.3967143 0.011065185000000009
0.3977143 0.01120697499999999
0.3987143 0.011351264999999978
0.3997143 0.011498470000000057
0.4007143 0.01164890000000004
0.4017143 0.011802784999999956
0.4027143 0.011960399999999977
0.4037143 0.012121969999999968
0.4047143 0.012287684999999979
0.4057143 0.012457579999999992
0.4067143 0.01263165000000001
0.4077143 0.012809820000000076
0.4087143 0.012991950000000025
0.4097143 0.01317789499999994
0.4107143 0.01336734499999993
0.4117143 0.013559930000000046
0.4127143 0.01375538000000003
0.4137143 0.013953264999999975
0.4147143 0.014153170000000048
0.4157143 0.014354750000000034
0.4167143 0.014557449999999932
0.4177143 0.014760849999999999
0.4187143 0.01496460000000002
0.4197143 0.015168299999999992
0.4207143 0.015371699999999973
0.4217143 0.01557449999999998
0.4227143 0.015776400000000027
0.4237143 0.015977250000000033
0.4247143 0.01617705
0.4257143 0.01637574999999996
0.4267143 0.016573399999999964
0.4277143 0.01677000000000001
0.4287143 0.016965750000000068
0.4297143 0.017160950000000032
0.4307143 0.01735574999999999
0.4317143 0.017550549999999946
0.4327143 0.017745699999999944
0.4337143 0.017941500000000055
0.4347143 0.018138300000000065
0.4357143 0.018336699999999952
0.4367143 0.018536999999999953
0.4377143 0.01873934999999998
0.4387143 0.01894435000000001
0.4397143 0.01915225000000005
0.4407143 0.019363249999999988
0.4417143 0.01957754999999995
0.4427143 0.01979540000000005
0.4437143 0.020017000000000066
0.4447143 0.02024219999999993
0.4457143 0.02047114999999997
0.4467143 0.02070395000000013
0.4477143 0.02094050000000004
0.4487143 0.021180749999999905
0.4497143 0.021424699999999894
0.4507143 0.021672149999999963
0.4517143 0.02192299999999999
0.4527143 0.022177050000000115
0.4537143 0.022434250000000013
0.4547143 0.02269454999999989
0.4557143 0.022957599999999963
0.4567143 0.023223450000000027
0.4577143 0.023492200000000026
0.4587143 0.023763499999999996
0.4597143 0.024037400000000084
0.4607143 0.024314149999999958
0.4617143 0.0245937
0.4627143 0.024876300000000053
0.4637143 0.025161899999999973
0.4647143 0.025450749999999953
0.4657143 0.02574324999999992
0.4667143 0.026039499999999976
0.4677143 0.02633980000000011
0.4687143 0.026644350000000032
0.4697143 0.026953599999999984
0.4707143 0.027267750000000004
0.4717143 0.02758699999999998
0.4727143 0.027911749999999996
0.4737143 0.028242149999999966
0.4747143 0.028578500000000052
0.4757143 0.028920949999999987
0.4767143 0.029269549999999908
0.4777143 0.02962459999999998
0.4787143 0.029986200000000136
0.4797143 0.03035440000000001
0.4807143 0.030729199999999936
0.4817143 0.031110700000000026
0.4827143 0.03149889999999994
0.4837143 0.03189350000000003
0.4847143 0.0322945500000001
0.4857143 0.03270179999999997
0.4867143 0.0331150499999999
0.4877143 0.03353410000000005
0.4887143 0.033958600000000096
0.4897143 0.034388449999999945
0.4907143 0.034823399999999914
0.4917143 0.03526300000000011
0.4927143 0.03570695000000002
0.4937143 0.0361551499999999
0.4947143 0.03660740000000003
0.4957143 0.03706345000000005
0.4967143 0.037523150000000054
0.4977143 0.0379863
0.4987143 0.038452950000000014
0.4997143 0.038922849999999926
0.5007143 0.039396049999999856
0.5017143 0.03987260000000012
0.5027143 0.04035245000000008
0.5037143 0.04083560000000007
0.5047143 0.04132199999999994
0.5057143 0.041811999999999995
0.5067143 0.04230549999999996
0.5077143 0.042802649999999914
0.5087143 0.04330375
0.5097143 0.043809100000000045
0.5107143 0.04431879999999999
0.5117143 0.044832999999999915
0.5127143 0.0453520999999999
0.5137143 0.04587654999999987
0.5147143 0.0464062500000002
0.5157143 0.04694134999999995
0.5167143 0.04748220000000011
0.5177143 0.048028600000000116
0.5187143 0.04858099999999986
0.5197143 0.04913965000000005
0.5207143 0.04970404999999996
0.5217143 0.050274299999999876
0.5227143 0.0508506
0.5237143 0.0514326500000002
0.5247143 0.052020550000000054
0.5257143 0.05261429999999992
0.5267143 0.053213650000000105
0.5277143 0.05381859999999994
0.5287143 0.05442924999999969
0.5297143 0.055045199999999954
0.5307143 0.055666350000000114
0.5317143 0.05629295000000017
0.5327143 0.05692469999999998
0.5337143 0.05756159999999987
0.5347143 0.05820350000000012
0.5357143 0.058850300000000105
0.5367143 0.05950220000000004
0.5377143 0.06015939999999981
0.5387143 0.06082194999999987
0.5397143 0.06148970000000016
0.5407143 0.062162849999999895
0.5417143 0.06284169999999988
0.5427143 0.0635264000000002
0.5437143 0.06421725000000002
0.5447143 0.06491465000000007
0.5457143 0.06561875000000014
0.5467143 0.06632999999999975
0.5477143 0.06704870000000009
0.5487143 0.06777535000000016
0.5497143 0.06851004999999993
0.5507143 0.06925289999999999
0.5517143 0.07000454999999978
0.5527143 0.07076490000000005
0.5537143 0.0715339000000003
0.5547143 0.07231190000000019
0.5557143 0.0730991999999995
0.5567143 0.07389609999999941
0.5577143 0.0747022500000003
0.5587143 0.07551790000000051
0.5597143 0.07634335000000018
0.5607143 0.0771786
0.5617143 0.0780233499999998
0.5627143 0.07887759999999959
0.5637143 0.07974159999999972
0.5647143 0.08061505000000005
0.5657143 0.0814983500000003
0.5667143 0.08239149999999983
0.5677143 0.08329375000000028
0.5687143 0.08420499999999997
0.5697143 0.08512579999999949
0.5707143 0.0860556500000001
0.5717143 0.08699460000000024
0.5727143 0.08794235000000047
0.5737143 0.08889909999999998
0.5747143 0.08986534999999948
0.5757143 0.09084069999999987
0.5767143 0.09182510000000002
0.5777143 0.09281939999999993
0.5787143 0.09382349999999996
0.5797143 0.09483735000000035
0.5807143 0.09586145000000043
0.5817143 0.09689539999999978
0.5827143 0.09793984999999987
0.5837143 0.0989948499999998
0.5847143 0.10006080000000005
0.5857143 0.10113765000000008
0.5867143 0.10222539999999995
0.5877143 0.10332440000000026
0.5887143 0.10443470000000014
0.5897143 0.10555670000000003
0.5907143 0.1066906499999996
0.5917143 0.1078366
0.5927143 0.10899455000000058
0.5937143 0.11016454999999974
0.5947143 0.11134724999999968
0.5957143 0.11254270000000015
0.5967143 0.11375015000000012
0.5977143 0.11497045000000024
0.5987143 0.11620299999999953
0.5997143 0.11744749999999986
0.6007143 0.11870400000000034
0.6017143 0.11997249999999963
0.6027143 0.1212534999999998
0.6037143 0.12254600000000009
0.6047143 0.1238509999999999
0.6057143 0.12516799999999986
0.6067143 0.12649500000000055
0.6077143 0.1278335
0.6087143 0.12918349999999956
0.6097143 0.1305444999999999
0.6107143 0.1319170000000004
0.6117143 0.1333010000000003
0.6127143 0.1346969999999997
0.6137143 0.13610399999999986
0.6147143 0.13752350000000024
0.6157143 0.13895550000000012
0.6167143 0.14039849999999943
0.6177143 0.14185400000000029
0.6187143 0.14332300000000003
0.6197143 0.1448055000000001
0.6207143 0.14630150000000036
0.6217143 0.14781099999999958
0.6227143 0.14933449999999976
0.6237143 0.15087299999999965
0.6247143 0.15242550000000052
0.6257143 0.1539939999999998
0.6267143 0.15557950000000026
0.6277143 0.1571810000000005
0.6287143 0.15879949999999918
0.6297143 0.16043500000000044
0.6307143 0.16208850000000022
0.6317143 0.16375999999999993
0.6327143 0.16544900000000018
0.6337143 0.16715549999999962
0.6347143 0.16888049999999968
0.6357143 0.17062349999999962
0.6367143 0.17238300000000006
0.6377143 0.17415950000000033
0.6387143 0.17595200000000039
0.6397143 0.17776199999999961
0.6407143 0.1795884999999993
0.6417143 0.18143000000000004
0.6427143 0.18328850000000063
0.6437143 0.185163000000001
0.6447143 0.18705299999999903
0.6457143 0.18895899999999954
0.6467143 0.19088000000000113
0.6477143 0.19281550000000033
0.6487143 0.19476699999999927
0.6497143 0.19673500000000005
0.6507143 0.19871749999999985
0.6517143 0.2007149999999993
0.6527143 0.20273000000000066
0.6537143 0.20476100000000044
0.6547143 0.206808
0.6557143 0.20887150000000002
0.6567143 0.2109519999999999
0.6577143 0.21305100000000035
0.6587143 0.21516799999999936
0.6597143 0.21730449999999907
0.6607143 0.21946050000000078
0.6617143 0.22163600000000053
0.6627143 0.22383249999999902
0.6637143 0.2260494999999996
0.6647143 0.22828650000000025
0.6657143 0.23054500000000036
0.6667143 0.23282450000000057
0.6677143 0.2351239999999995
0.6687143 0.23744499999999918
0.6697143 0.23978700000000042
0.6707143 0.24214950000000102
0.6717143 0.2445314999999996
0.6727143 0.24693149999999944
0.6737143 0.2493505000000006
0.6747143 0.25178899999999976
0.6757143 0.25424650000000026
0.6767143 0.25672350000000005
0.6777143 0.2592194999999985
0.6787143 0.26173300000000016
0.6797143 0.2642655000000005
0.6807143 0.2668180000000008
0.6817143 0.2693880000000017
0.6827143 0.2719764999999991
0.6837143 0.2745859999999994
0.6847143 0.27721399999999896
0.6857143 0.27986250000000057
0.6867143 0.2825315000000016
0.6877143 0.2852204999999986
0.6887143 0.2879314999999999
0.6897143 0.2906639999999993
0.6907143 0.29342149999999906
0.6917143 0.29620300000000055
0.6927143 0.2990070000000015
0.6937143 0.30183700000000163
0.6947143 0.3046939999999995
0.6957143 0.307577999999998
0.6967143 0.31048999999999843
0.6977143 0.31342800000000065
0.6987143 0.31639350000000144
0.6997143 0.31938699999999876
0.7007143 0.3224065000000006
0.7017143 0.32545350000000095
0.7027143 0.3285279999999999
0.7037143 0.33162949999999936
0.7047143 0.3347569999999979
0.7057143 0.3379114999999997
0.7067143 0.34109250000000135
0.7077143 0.3442995000000021
0.7087143 0.3475329999999999
0.7097143 0.3507930000000003
0.7107143 0.35408000000000117
0.7117143 0.3573934999999992
0.7127143 0.3607349999999992
0.7137143 0.3641034999999997
0.7147143 0.3674985
0.7157143 0.37091949999999946
0.7167143 0.37436800000000015
0.7177143 0.3778465000000002
0.7187143 0.3813520000000008
0.7197143 0.384885
0.7207143 0.38844899999999993
0.7217143 0.3920429999999992
0.7227143 0.39566799999999935
0.7237143 0.39932650000000125
0.7247143 0.40301799999999854
0.7257143 0.40674199999999894
0.7267143 0.4104980000000014
0.7277143 0.41428899999999963
0.7287143 0.4181144999999982
0.7297143 0.4219720000000018
0.7307143 0.4258630000000016
0.7317143 0.4297875000000003
0.7327143 0.43374599999999874
0.7337143 0.4377394999999983
0.7347143 0.44176450000000195
0.7357143 0.4458194999999997
0.7367143 0.44990699999999767
0.7377143 0.4540255000000018
0.7387143 0.4581730000000013
0.7397143 0.46235099999999807
0.7407143 0.4665589999999997
0.7417143 0.4707980000000022
0.7427143 0.4750694999999995
0.7437143 0.47936899999999866
0.7447143 0.48369799999999935
0.7457143 0.4880569999999993
0.7467143 0.4924430000000026
0.7477143 0.49685750000000306
0.7487143 0.5013044999999984
0.7497143 0.5057839999999993
0.7507143 0.5102920000000003
0.7517143 0.5148319999999981
0.7527143 0.5194045000000014
0.7537143 0.5240060000000029
0.7547143 0.5286419999999964
0.7557143 0.5333129999999966
0.7567143 0.5380165000000025
0.7577143 0.5427574999999993
0.7587143 0.5475359999999982
0.7597143 0.5523525000000024
0.7607143 0.5572074999999992
0.7617143 0.562096999999999
0.7627143 0.5670240000000007
0.7637143 0.5719890000000025
0.7647143 0.576989
0.7657143 0.5820244999999964
0.7667143 0.5870970000000023
0.7677143 0.5922075000000028
0.7687143 0.5973565000000011
0.7697143 0.6025394999999991
0.7707143 0.607760499999997
0.7717143 0.6130229999999972
0.7727143 0.6183195000000025
0.7737143 0.6236510000000034
0.7747143 0.6290215000000003
0.7757143 0.6344290000000012
0.7767143 0.6398709999999997
0.7777143 0.6453509999999982
0.7787143 0.6508720000000009
0.7797143 0.656433999999997
0.7807143 0.662033499999995
0.7817143 0.6676710000000038
0.7827143 0.6733465000000016
0.7837143 0.6790564999999973
0.7847143 0.684806999999999
0.7857143 0.6905959999999988
0.7867143 0.6964230000000039
0.7877143 0.702290000000001
0.7887143 0.7081979999999969
0.7897143 0.7141470000000024
0.7907143 0.7201365000000033
0.7917143 0.7261724999999973
0.7927143 0.7322489999999975
0.7937143 0.7383669999999999
0.7947143 0.744528500000002
0.7957143 0.7507335000000037
0.7967143 0.7569819999999998
0.7977143 0.7632679999999977
0.7987143 0.7695954999999979
0.7997143 0.7759664999999977
0.8007143 0.7823810000000024
0.8017143 0.7888360000000029
0.8027143 0.7953319999999965
0.8037143 0.8018715000000006
0.8047143 0.8084575000000033
0.8057143 0.8150910000000005
0.8067143 0.8217700000000001
0.8077143 0.8284954999999983
0.8087143 0.8352714999999952
0.8097143 0.842095999999999
0.8107143 0.8489700000000001
0.8117143 0.8558945
0.8127143 0.8628675000000012
0.8137143 0.869896000000003
0.8147143 0.876977000000001
0.8157143 0.8841044999999974
0.8167143 0.8912789999999958
0.8177143 0.8985080000000043
0.8187143 0.9057865000000045
0.8197143 0.9131139999999988
0.8207143 0.9204960000000028
0.8217143 0.9279249999999927
0.8227143 0.9354049999999954
0.8237143 0.9429350000000045
0.8247143 0.9505149999999981
0.8257143 0.9581550000000013
0.8267143 0.9658399999999981
0.8277143 0.9735750000000012
0.8287143 0.9813650000000014
0.8297143 0.9891949999999934
0.8307143 0.9970700000000009
0.8317143 1.0050000000000054
0.8327143 1.0129800000000053
0.8337143 1.0210049999999988
0.8347143 1.029069999999995
0.8357143 1.0371899999999994
0.8367143 1.0453650000000008
0.8377143 1.0535800000000048
0.8387143 1.0618450000000044
0.8397143 1.070165000000001
0.8407143 1.0785449999999963
0.8417143 1.0869749999999978
0.8427143 1.0954599999999963
0.8437143 1.104004999999994
0.8447143 1.1126000000000082
0.8457143 1.121255
0.8467143 1.129970000000001
0.8477143 1.1387399999999992
0.8487143 1.1475599999999928
0.8497143 1.1564350000000052
0.8507143 1.165360000000002
0.8517143 1.1743449999999978
0.8527143 1.1833850000000012
0.8537143 1.1924750000000002
0.8547143 1.2016249999999977
0.8557143 1.2108250000000016
0.8567143 1.220075000000001
0.8577143 1.2293799999999973
0.8587143 1.2387400000000015
0.8597143 1.2481550000000028
0.8607143 1.2576099999999961
0.8617143 1.267109999999994
0.8627143 1.2766649999999997
0.8637143 1.2862600000000082
0.8647143 1.2958999999999994
0.8657143 1.3055849999999953
0.8667143 1.3153249999999992
0.8677143 1.3251149999999983
0.8687143 1.3349500000000019
0.8697143 1.3448400000000025
0.8707143 1.354790000000002
0.8717143 1.3647899999999968
0.8727143 1.3748500000000012
0.8737143 1.3849700000000045
0.8747143 1.3951549999999973
0.8757143 1.4054100000000032
0.8767143 1.4157100000000027
0.8777143 1.426074999999992
0.8787143 1.4365050000000033
0.8797143 1.4469950000000025
0.8807143 1.4575499999999915
0.8817143 1.468159999999999
0.8827143 1.4788350000000072
0.8837143 1.4895750000000052
0.8847143 1.5003799999999925
0.8857143 1.5112500000000022
0.8867143 1.5221850000000015
0.8877143 1.5331849999999903
0.8887143 1.5442449999999996
0.8897143 1.5553650000000077
0.8907143 1.5665550000000072
0.8917143 1.577814999999998
0.8927143 1.589124999999995
0.8937143 1.6004950000000018
0.8947143 1.6119249999999963
0.8957143 1.6233949999999935
0.8967143 1.6349099999999954
0.8977143 1.6464949999999996
0.8987143 1.658129999999999
0.8997143 1.669805000000012
0.9007143 1.6815500000000057
0.9017143 1.6933399999999927
0.9027143 1.7051900000000004
0.9037143 1.7171149999999902
0.9047143 1.729094999999999
0.9057143 1.7411300000000045
0.9067143 1.7532250000000094
0.9077143 1.765389999999994
0.9087143 1.7776300000000047
0.9097143 1.7899350000000158
0.9107143 1.8022949999999804
0.9117143 1.8147049999999842
0.9127143 1.8271850000000114
0.9137143 1.839725000000016
0.9147143 1.8523199999999957
0.9157143 1.8649699999999942
0.9167143 1.8776849999999936
0.9177143 1.8904699999999948
0.9187143 1.9033100000000147
0.9197143 1.9162199999999934
0.9207143 1.9291999999999963
0.9217143 1.9422500000000014
0.9227143 1.9553700000000083
0.9237143 1.9685600000000174
0.9247143 1.9818149999999841
0.9257143 1.995134999999994
0.9267143 2.0085049999999995
0.9277143 2.0219149999999972
0.9287143 2.03537000000001
0.9297143 2.0488749999999967
0.9307143 2.062435000000002
0.9317143 2.076055000000006
0.9327143 2.0897399999999893
0.9337143 2.1034849999999925
0.9347143 2.117299999999998
0.9357143 2.1311950000000093
0.9367143 2.1451499999999974
0.9377143 2.159174999999988
0.9387143 2.173290000000009
0.9397143 2.187470000000009
0.9407143 2.2016950000000026
0.9417143 2.2159899999999983
0.9427143 2.230339999999991
0.9437143 2.2447550000000063
0.9447143 2.2592249999999967
0.9457143 2.2737549999999858
0.9467143 2.288354999999999
0.9477143 2.3030050000000073
0.9487143 2.3177250000000176
0.9497143 2.332510000000007
0.9507143 2.347359999999997
0.9517143 2.362279999999989
0.9527143 2.3772600000000015
0.9537143 2.392309999999995
0.9547143 2.4074349999999916
0.9557143 2.4226250000000107
0.9567143 2.4378750000000067
0.9577143 2.4531749999999986
0.9587143 2.468529999999987
0.9597143 2.4839299999999906
0.9607143 2.499380000000012
0.9617143 2.514875000000005
0.9627143 2.530424999999995
0.9637143 2.5460500000000104
0.9647143 2.5617199999999984
0.9657143 2.5774449999999827
0.9667143 2.5932350000000115
0.9677143 2.609090000000019
0.9687143 2.625009999999983
0.9697143 2.6409949999999913
0.9707143 2.6570550000000037
0.9717143 2.673174999999993
0.9727143 2.6893700000000074
0.9737143 2.705619999999998
0.9747143 2.7219150000000036
0.9757143 2.7382750000000096
0.9767143 2.7546799999999876
0.9777143 2.7711300000000025
0.9787143 2.7876350000000145
0.9797143 2.804184999999999
0.9807143 2.82078999999998
0.9817143 2.837460000000005
0.9827143 2.8542000000000107
0.9837143 2.87098999999999
0.9847143 2.887830000000008
0.9857143 2.9047500000000097
0.9867143 2.921725000000009
0.9877143 2.938739999999978
0.9887143 2.9558049999999643
0.9897143 2.972920000000011
0.9907143 2.990105000000038
0.9917143 3.0073600000000025
0.9927143 3.0246349999999733
0.9937143 3.0419549999999815
0.9947143 3.0593499999999936
0.9957143 3.076785000000019
0.9967143 3.094245000000032
0.9977143 3.111784999999985
0.9987143 3.129385000000002
0.9997143 3.1470300000000124
1.000714 3.1647499999999837
1.001714 3.1825400000000217
1.002714 3.20037500000001
1.003714 3.218254999999993
1.004714 3.236204999999999
1.005714 3.254204999999979
1.006714 3.272249999999995
1.007714 3.290360000000013
1.008714 3.3085249999999835
1.009714 3.326730000000012
1.010714 3.3449850000000136
1.011714 3.363265000000002
1.012714 3.381605000000011
1.013714 3.3999999999999737
1.014714 3.41839999999996
1.015714 3.4368400000000037
1.016714 3.4553450000000034
1.017714 3.473880000000014
1.018714 3.492435000000031
1.019714 3.511059999999986
1.020714 3.5297350000000005
1.021714 3.5484550000000095
1.022714 3.567224999999991
1.023714 3.586010000000001
1.024714 3.604819999999996
1.025714 3.623684999999989
1.026714 3.6425899999999958
1.027714 3.661519999999989
1.028714 3.680469999999989
1.029714 3.6994650000000266
1.030714 3.7185400000000044
1.031714 3.737654999999996
1.032714 3.756789999999994
1.033714 3.775979999999989
1.034714 3.795209999999998
1.035714 3.814485000000001
1.036714 3.833815000000001
1.037714 3.853159999999984
1.038714 3.8725550000000277
1.039714 3.8920000000000012
1.040714 3.9114849999999888
1.041714 3.9309950000000065
1.042714 3.950530000000011
1.043714 3.9700900000000026
1.044714 3.9896700000000007
1.045714 4.009294999999993
1.046714 4.028949999999995
1.047714 4.048625000000004
1.048714 4.068314999999996
1.049714 4.088040000000022
1.050714 4.107785000000011
1.051714 4.127550000000007
1.052714 4.1473649999999775
1.053714 4.167204999999977
1.054714 4.1870649999999845
1.055714 4.206969999999985
1.056714 4.226900000000016
1.057714 4.246830000000004
1.058714 4.266785000000021
1.059714 4.286785000000033
1.060714 4.306809999999987
1.061714 4.326829999999962
1.062714 4.3468750000000105
1.063714 4.366950000000026
1.064714 4.387045000000004
1.065714 4.407179999999997
1.066714 4.427364999999963
1.067714 4.4475799999999825
1.068714 4.467790000000021
1.069714 4.4880200000000245
1.070714 4.5082750000000145
1.071714 4.528554999999991
1.072714 4.5488349999999675
1.073714 4.569090000000001
1.074714 4.589370000000021
1.075714 4.609649999999998
1.076714 4.629910000000011
1.077714 4.650165000000001
1.078714 4.670419999999991
1.079714 4.690674999999981
1.080714 4.710929999999971
1.081714 4.731190000000027
1.082714 4.751445000000017
1.083714 4.771724999999994
1.084714 4.792005000000014
1.085714 4.81228499999999
1.086714 4.832565000000011
1.087714 4.852795000000014
1.088714 4.87300500000001
1.089714 4.89326
1.090714 4.913469999999996
1.091714 4.933634999999999
1.092714 4.953844999999995
1.093714 4.974054999999991
1.094714 4.994215000000014
1.095714 5.014335000000022
1.096714 5.034454999999944
1.097714 5.054609999999987
1.098714 5.074729999999996
1.099714 5.094800000000031
1.100714 5.11491500000006
1.101714 5.1350349999999825
1.102714 5.155149999999924
1.103714 5.1752199999999595
1.104714 5.1951950000000275
1.105714 5.215174999999989
1.106714 5.23514999999997
1.107714 5.25503500000005
1.108714 5.27487500000005
1.109714 5.294705000000004
1.110714 5.314545000000004
1.111714 5.334385000000004
1.112714 5.354220000000024
1.113714 5.374009999999964
1.114714 5.393704999999936
1.115714 5.413404999999975
1.116714 5.4331050000000145
1.117714 5.45271
1.118714 5.472265000000011
1.119714 5.491820000000022
1.120714 5.51133500000002
1.121714 5.530800000000044
1.122714 5.550264999999981
1.123714 5.569679999999945
1.124714 5.589005000000008
1.125714 5.608284999999991
1.126714 5.627515
1.127714 5.6467200000000215
1.128714 5.665865000000023
1.129714 5.684999999999978
1.130714 5.70414999999996
1.131714 5.723199999999994
1.132714 5.742199999999968
1.133714 5.761200000000029
1.134714 5.780050000000082
1.135714 5.798849999999987
1.136714 5.81759999999992
1.137714 5.836300000000051
1.138714 5.854900000000062
1.139714 5.873399999999952
1.140714 5.89194999999999
1.141714 5.910350000000019
1.142714 5.928749999999962
1.143714 5.947100000000018
1.144714 5.965300000000066
1.145714 5.983449999999967
1.146714 6.00149999999992
1.147714 6.019450000000013
1.148714 6.037400000000019
1.149714 6.055249999999991
1.150714 6.072950000000042
1.151714 6.090600000000033
1.152714 6.108199999999963
1.153714 6.125750000000006
1.154714 6.143150000000041
1.155714 6.1604499999999565
1.156714 6.177699999999984
1.157714 6.194900000000038
1.158714 6.211949999999997
1.159714 6.228900000000009
1.160714 6.245749999999988
1.161714 6.262449999999957
1.162714 6.279000000000007
1.163714 6.295499999999995
1.164714 6.311900000000037
1.165714 6.328200000000043
1.166714 6.344399999999931
1.167714 6.360449999999982
1.168714 6.3764500000000615
1.169714 6.392350000000019
1.170714 6.408049999999994
1.171714 6.423649999999936
1.172714 6.439149999999931
1.173714 6.454450000000031
1.174714 6.469600000000036
1.175714 6.484650000000008
1.176714 6.499600000000032
1.177714 6.514450000000021
1.178714 6.529249999999951
1.179714 6.5438000000000125
1.180714 6.558199999999979
1.181714 6.572599999999945
1.182714 6.5869000000000515
1.183714 6.600950000000029
1.184714 6.614849999999999
1.185714 6.628699999999994
1.186714 6.642399999999982
1.187714 6.655899999999988
1.188714 6.669200000000014
1.189714 6.6823500000000315
1.190714 6.695449999999988
1.191714 6.708349999999963
1.192714 6.7210500000000435
1.193714 6.733699999999978
1.194714 6.746199999999989
1.195714 6.758549999999995
1.196714 6.770699999999931
1.197714 6.782700000000033
1.198714 6.794550000000041
1.199714 6.80619999999998
1.200714 6.8176999999999985
1.201714 6.829000000000036
1.202714 6.840149999999978
1.203714 6.851099999999939
1.204714 6.861850000000006
1.205714 6.872400000000003
1.206714 6.882750000000021
1.207714 6.893000000000003
1.208714 6.90300000000003
1.209714 6.912700000000043
1.210714 6.922349999999994
1.211714 6.931850000000024
1.212714 6.941100000000013
1.213714 6.950249999999966
1.214714 6.959199999999939
1.215714 6.967900000000044
1.216714 6.976399999999994
1.217714 6.984749999999935
1.218714 6.992850000000009
1.219714 7.000750000000014
1.220714 7.008399999999977
1.221714 7.015749999999925
1.222714 7.022899999999978
1.223714 7.02990000000011
1.224714 7.0367
1.225714 7.043200000000048
1.226714 7.049550000000002
1.227714 7.055699999999887
1.228714 7.06150000000013
1.229714 7.067049999999984
1.230714 7.072449999999917
1.231714 7.077599999999983
1.232714 7.082500000000006
1.233714 7.087200000000133
1.234714 7.091499999999952
1.235714 7.095549999999902
1.236714 7.099450000000104
1.237714 7.1029999999999704
1.238714 7.106349999999942
1.239714 7.109450000000045
1.240714 7.112249999999959
1.241714 7.114849999999978
1.242714 7.117149999999982
1.243714 7.119300000000065
1.244714 7.121200000000105
1.245714 7.122749999999983
1.246714 7.124049999999993
1.247714 7.125149999999934
1.248714 7.126000000000007
1.249714 7.126600000000039
1.250714 7.126849999999907
1.251714 7.12685000000008
1.252714 7.126699999999985
1.253714 7.126099999999955
1.254714 7.125150000000108
1.255714 7.123950000000045
1.256714 7.122499999999941
1.257714 7.120749999999995
1.258714 7.1187500000000075
1.259714 7.116499999999977
1.260714 7.1138999999999575
1.261714 7.1109999999999225
1.262714 7.1078500000000195
1.263714 7.104400000000101
1.264714 7.100699999999967
1.265714 7.0966999999999905
1.266714 7.092300000000051
1.267714 7.08754999999995
1.268714 7.082500000000006
1.269714 7.07720000000002
1.270714 7.071550000000045
1.271714 7.065499999999933
1.272714 7.059050000000032
1.273714 7.052249999999968
1.274714 7.04525000000001
1.275714 7.038000000000009
1.276714 7.0303999999998465
1.277714 7.022450000000041
1.278714 7.01425000000002
1.279714 7.005700000000011
1.280714 6.996750000000038
1.281714 6.98750000000005
1.282714 6.978000000000019
1.283714 6.96815
1.284714 6.957900000000016
1.285714 6.947199999999924
1.286714 6.936050000000068
1.287714 6.9245000000000765
1.288714 6.912549999999948
1.289714 6.900250000000003
1.290714 6.887599999999897
1.291714 6.87455
1.292714 6.861250000000061
1.293714 6.847549999999987
1.294714 6.83355000000007
1.295714 6.819349999999911
1.296714 6.8046500000000165
1.297714 6.789500000000011
1.298714 6.7741499999999375
1.299714 6.7583500000001
1.300714 6.742000000000033
1.301714 6.725349999999949
1.302714 6.708149999999982
1.303714 6.690449999999931
1.304714 6.672349999999917
1.305714 6.653850000000114
1.306714 6.634950000000001
1.307714 6.6157500000000455
1.308714 6.596200000000101
1.309714 6.576249999999846
1.310714 6.556049999999897
1.311714 6.535450000000158
1.312714 6.514400000000135
1.313714 6.492899999999829
1.314714 6.47089999999996
1.315714 6.448450000000154
1.316714 6.425600000000038
1.317714 6.402199999999865
1.318714 6.378349999999928
1.319714 6.354050000000056
1.320714 6.329249999999925
1.321714 6.304149999999953
1.322714 6.2786000000000435
1.323714 6.252699999999972
1.324714 6.226349999999964
1.325714 6.199600000000166
1.326714 6.1725500000000055
1.327714 6.144999999999936
1.328714 6.117000000000101
1.329714 6.088599999999958
1.330714 6.059749999999878
1.331714 6.030500000000008
1.332714 6.000700000000081
1.333714 5.970350000000097
1.334714 5.939500000000028
1.335714 5.90819999999985
1.336714 5.876449999999908
1.337714 5.844150000000083
1.338714 5.811399999999973
1.339714 5.778199999999928
1.340714 5.744650000000067
1.341714 5.7107000000000685
1.342714 5.67615000000004
1.343714 5.6412000000000475
1.344714 5.605899999999893
1.345714 5.570050000000028
1.346714 5.533750000000053
1.347714 5.496949999999994
1.348714 5.459600000000051
1.349714 5.421699999999877
1.350714 5.383299999999966
1.351714 5.344450000000118
1.352714 5.305100000000014
1.353714 5.265249999999999
1.354714 5.224900000000074
1.355714 5.183999999999918
1.356714 5.142649999999999
1.357714 5.10095000000009
1.358714 5.058849999999872
1.359714 5.016199999999943
1.360714 4.973100000000078
1.361714 4.929499999999955
1.362714 4.885349999999948
1.363714 4.840750000000005
1.364714 4.795550000000031
1.365714 4.749849999999972
1.366714 4.703550000000057
1.367714 4.656700000000083
1.368714 4.6092999999998785
1.369714 4.56129999999999
1.370714 4.512849999999992
1.371714 4.463849999999936
1.372714 4.414350000000143
1.373714 4.364450000000041
1.374714 4.314100000000002
1.375714 4.263250000000052
1.376714 4.211900000000019
1.377714 4.159999999999927
1.378714 4.107599999999927
1.379714 4.054600000000068
1.380714 4.001049999999978
1.381714 3.9468499999998836
1.382714 3.8921000000000787
1.383714 3.836800000000043
1.384714 3.7808500000000023
1.385714 3.724450000000025
1.386714 3.667449999999843
1.387714 3.6100000000000714
1.388714 3.552000000000069
1.389714 3.493349999999888
1.390714 3.434350000000065
1.391714 3.374849999999985
1.392714 3.3147499999998735
1.393714 3.254150000000025
1.394714 3.193050000000093
1.395714 3.1314000000001037
1.396714 3.0691499999999095
1.397714 3.0063999999999784
1.398714 2.9430000000000427
1.399714 2.8789999999999023
1.400714 2.8144500000000514
1.401714 2.7492500000000226
1.402714 2.683499999999936
1.403714 2.6173000000000863
1.404714 2.5505500000000056
1.405714 2.4831499999999203
1.406714 2.4153500000000454
1.407714 2.3470500000000865
1.408714 2.2781499999999233
1.409714 2.208799999999997
1.410714 2.1389499999999866
1.411714 2.068499999999945
1.412714 1.9974000000000727
1.413714 1.9257499999999692
1.414714 1.853500000000008
1.415714 1.780600000000042
1.416714 1.7071500000000184
1.417714 1.6330000000000164
1.418714 1.5582499999999833
1.419714 1.4831499999999609
1.420714 1.407450000000081
1.421714 1.3311000000000226
1.422714 1.254399999999975
1.423714 1.1772000000000171
1.424714 1.0992999999999074
1.425714 1.021000000000008
1.426714 0.9421500000000513
1.427714 0.8625999999999425
1.428714 0.7824999999999499
1.429714 0.7018500000000732
1.430714 0.6206499999999657
1.431714 0.5388500000000005
1.432714 0.45650000000015123
1.433714 0.37354999999992394
1.434714 0.29004999999998615
1.435714 0.20595000000001723
1.436714 0.12125000000001718
1.437714 0.03610000000008051
1.438714 -0.04955000000011339
1.439714 -0.1357500000000178
1.440714 -0.22249999999997966
1.441714 -0.3097500000000253
1.442714 -0.3974999999999812
1.443714 -0.48579999999999457
1.444714 -0.5747000000000391
1.445714 -0.6642000000001147
1.446714 -0.7543999999999953
1.447714 -0.8450999999999598
1.448714 -0.9363499999999816
1.449714 -1.0282500000000083
1.450714 -1.120750000000066
1.451714 -1.213800000000008
1.452714 -1.3074000000000072
1.453714 -1.4015499999998904
1.454714 -1.4962500000000045
1.455714 -1.59155000000015
1.456714 -1.687249999999911
1.457714 -1.7835999999998506
1.458714 -1.8804500000000473
1.459714 -1.977850000000128
1.460714 -2.075849999999893
1.461714 -2.174249999999968
1.462714 -2.2732500000000737
1.463714 -2.372900000000011
1.464714 -2.473100000000006
1.465714 -2.5739000000000316
1.466714 -2.6752499999999415
1.467714 -2.7769999999999877
1.468714 -2.8793500000000654
1.469714 -2.9823000000000004
1.470714 -3.085649999999898
1.471714 -3.18949999999988
1.472714 -3.2939500000000663
1.473714 -3.3989500000001365
1.474714 -3.504449999999944
1.475714 -3.610450000000008
1.476714 -3.7170000000001298
1.477714 -3.8240999999999623
1.478714 -3.9317500000000254
1.479714 -4.039799999999878
1.480714 -4.1483999999999615
1.481714 -4.257650000000051
1.482714 -4.36754999999997
1.483714 -4.4779
1.484714 -4.5886999999999665
1.485714 -4.700099999999964
1.486714 -4.8119500000000714
1.487714 -4.924300000000089
1.488714 -5.0369999999999235
1.489714 -5.150200000000014
1.490714 -5.263900000000016
1.491714 -5.378099999999927
1.492714 -5.49285000000007
1.493714 -5.607950000000028
1.494714 -5.723650000000018
1.495714 -5.839849999999918
1.496714 -5.9565499999999005
1.497714 -6.073750000000142
1.498714 -6.191300000000025
1.499714 -6.309499999999913
1.500714 -6.428200000000057
1.501714 -6.547299999999992
1.502714 -6.666849999999863
1.503714 -6.786899999999991
1.504714 -6.907350000000083
1.505714 -7.02814999999999
1.506714 -7.1494999999999544
1.507714 -7.271300000000029
1.508714 -7.393500000000067
1.509714 -7.5161500000000405
1.510714 -7.639249999999952
1.511714 -7.762849999999946
1.512714 -7.88690000000005
1.513714 -8.011400000000092
1.514714 -8.136499999999991
1.515714 -8.26194999999988
1.516714 -8.38785000000005
1.517714 -8.514250000000132
1.518714 -8.640999999999858
1.519714 -8.768250000000013
1.520714 -8.89590000000013
1.521714 -9.023949999999864
1.522714 -9.152299999999961
1.523714 -9.281000000000047
1.524714 -9.410099999999922
1.525714 -9.539599999999933
1.526714 -9.669550000000054
1.527714 -9.799850000000166
1.528714 -9.93060000000004
1.529714 -10.061849999999998
1.530714 -10.19339999999997
1.531714 -10.325299999999933
1.532714 -10.457650000000006
1.533714 -10.590299999999921
1.534714 -10.72344999999992
1.535714 -10.856900000000106
1.536714 -10.99070000000011
1.537714 -11.124949999999876
1.538714 -11.259299999999937
1.539714 -11.394050000000135
1.540714 -11.529250000000095
1.541714 -11.66464999999995
1.542714 -11.800299999999847
1.543714 -11.936300000000081
1.544714 -12.072650000000129
1.545714 -12.209349999999993
1.546714 -12.346449999999995
1.547714 -12.483899999999986
1.548714 -12.621749999999937
1.549714 -12.759899999999908
1.550714 -12.898249999999944
1.551714 -13.036899999999996
1.552714 -13.175900000000038
1.553714 -13.31525000000007
1.554714 -13.454700000000047
1.555714 -13.594500000000014
1.556714 -13.734699999999947
1.557714 -13.875049999999971
1.558714 -14.015650000000038
1.559714 -14.156549999999948
1.560714 -14.297649999999926
1.561714 -14.439050000000092
1.562714 -14.580700000000126
1.563714 -14.722499999999908
1.564714 -14.864749999999974
1.565714 -15.007250000000083
1.566714 -15.149849999999965
1.567714 -15.29259999999994
1.568714 -15.435549999999983
1.569714 -15.578800000000046
1.570714 -15.722200000000026
1.571714 -15.86574999999993
1.572714 -16.009349999999976
1.573714 -16.15309999999995
1.574714 -16.297200000000082
1.575714 -16.441600000000058
1.576714 -16.586099999999977
1.577714 -16.730650000000047
1.578714 -16.875400000000013
1.579714 -17.020299999999896
1.580714 -17.165400000000027
1.581714 -17.310650000000074
1.582714 -17.455999999999893
1.583714 -17.60145000000001
1.584714 -17.74699999999999
1.585714 -17.892699999999973
1.586714 -18.038550000000054
1.587714 -18.184499999999993
1.588714 -18.33049999999999
1.589714 -18.476600000000026
1.590714 -18.622849999999982
1.591714 -18.769199999999973
1.592714 -18.91569999999997
1.593714 -19.062250000000027
1.594714 -19.208799999999997
1.595714 -19.35545
1.596714 -19.50210000000001
1.597714 -19.648799999999987
1.598714 -19.79550000000005
1.599714 -19.94214999999997
1.600714 -20.08890000000001
1.601714 -20.23565000000005
1.602714 -20.3824
1.603714 -20.529099999999982
1.604714 -20.67579999999996
1.605714 -20.82255
1.606714 -20.969249999999978
1.607714 -21.11595000000004
1.608714 -21.262549999999987
1.609714 -21.409149999999933
1.610714 -21.555700000000076
1.611714 -21.702175
1.612714 -21.848694999999918
1.613714 -21.995090000000076
1.614714 -22.14140000000005
1.615714 -22.287619999999954
1.616714 -22.433744999999973
1.617714 -22.579780000000007
1.618714 -22.725670000000015
1.619714 -22.871464999999965
1.620714 -23.017170000000018
1.621714 -23.162805000000045
1.622714 -23.308349999999997
1.623714 -23.453779999999977
1.624714 -23.59905999999999
1.625714 -23.74415999999999
1.626714 -23.889099999999974
1.627714 -24.033875000000013
1.628714 -24.178485000000016
1.629714 -24.322929999999985
1.630714 -24.46719500000002
1.631714 -24.611270000000037
1.632714 -24.75515999999997
1.633714 -24.898814999999974
1.634714 -25.042214999999995
1.635714 -25.185365000000022
1.636714 -25.328250000000025
1.637714 -25.470899999999986
1.638714 -25.61334999999999
1.639714 -25.75558999999999
1.640714 -25.897589999999994
1.641714 -26.039344999999997
1.642714 -26.18084
1.643714 -26.322040000000012
1.644714 -26.46292
1.645714 -26.603475
1.646714 -26.743709999999993
1.647714 -26.883639999999996
1.648714 -27.023255000000006
1.649714 -27.1625485
1.650714 -27.301514500000003
1.651714 -27.440121999999995
1.652714 -27.5783505
1.653714 -27.716191499999997
1.654714 -27.853649000000004
1.655714 -27.990738000000004
1.656714 -28.127460999999997
1.657714 -28.263814999999994
1.658714 -28.39982
1.659714 -28.53544500000001
1.660714 -28.670660000000005
1.661714 -28.80545
1.662714 -28.93977000000001
1.663714 -29.073605
1.664714 -29.206984999999992
1.665714 -29.33994499999999
1.666714 -29.472445000000004
1.667714 -29.604485000000015
1.668714 -29.736085000000006
1.669714 -29.86721500000001
1.670714 -29.99785
1.671714 -30.127934999999965
1.672714 -30.25746000000001
1.673714 -30.386470000000028
1.674714 -30.51497
1.675714 -30.642959999999974
1.676714 -30.77040999999998
1.677714 -30.897325000000002
1.678714 -31.023730000000022
1.679714 -31.149569999999997
1.680714 -31.274789999999935
1.681714 -31.39940500000004
1.682714 -31.523455000000055
1.683714 -31.646850000000004
1.684714 -31.769600000000015
1.685714 -31.89175499999997
1.686714 -32.01318499999996
1.687714 -32.133950000000006
1.688714 -32.25414999999997
1.689714 -32.373700000000014
1.690714 -32.49245000000005
1.691714 -32.610500000000016
1.692714 -32.72794999999995
1.693714 -32.844699999999996
1.694714 -32.96075000000006
1.695714 -33.07614999999995
1.696714 -33.19084999999994
1.697714 -33.30490000000002
1.698714 -33.418200000000056
1.699714 -33.53074999999997
1.700714 -33.64264999999996
1.701714 -33.753800000000005
1.702714 -33.864100000000064
1.703714 -33.97365000000008
1.704714 -34.082499999999946
1.705714 -34.190549999999966
1.706714 -34.29774999999993
1.707714 -34.40409999999998
1.708714 -34.509600000000134
1.709714 -34.61434999999999
1.710714 -34.71839999999987
1.711714 -34.821500000000064
1.712714 -34.92375000000003
1.713714 -35.02519999999988
1.714714 -35.12575000000004
1.715714 -35.22560000000004
1.716714 -35.324599999999975
1.717714 -35.42265000000006
1.718714 -35.51969999999998
1.719714 -35.61579999999987
1.720714 -35.71110000000002
1.721714 -35.805350000000026
1.722714 -35.898699999999984
1.723714 -35.99099999999997
1.724714 -36.08220000000002
1.725714 -36.17265000000012
1.726714 -36.262100000000046
1.727714 -36.35044999999986
1.728714 -36.43789999999997
1.729714 -36.52450000000002
1.730714 -36.610200000000006
1.731714 -36.694949999999984
1.732714 -36.77874999999994
1.733714 -36.861450000000126
1.734714 -36.94315000000014
1.735714 -37.02389999999996
1.736714 -37.10369999999994
1.737714 -37.18239999999998
1.738714 -37.25989999999995
1.739714 -37.33625000000001
1.740714 -37.41160000000007
1.741714 -37.48585000000002
1.742714 -37.558849999999936
1.743714 -37.63074999999991
1.744714 -37.701600000000084
1.745714 -37.77144999999992
1.746714 -37.84040000000006
1.747714 -37.90820000000028
1.748714 -37.97484999999989
1.749714 -38.04059999999998
1.750714 -38.105050000000055
1.751714 -38.16840000000002
1.752714 -38.230599999999896
1.753714 -38.291299999999865
1.754714 -38.35095000000003
1.755714 -38.40945000000012
1.756714 -38.466399999999986
1.757714 -38.52209999999981
1.758714 -38.57669999999986
1.759714 -38.63015000000018
1.760714 -38.68250000000003
1.761714 -38.73349999999991
1.762714 -38.78340000000001
1.763714 -38.832249999999966
1.764714 -38.879749999999945
1.765714 -38.92610000000018
1.766714 -38.97120000000004
1.767714 -39.01514999999981
1.768714 -39.057800000000256
1.769714 -39.099000000000075
1.770714 -39.13899999999984
1.771714 -39.17755000000002
1.772714 -39.21464999999992
1.773714 -39.25060000000008
1.774714 -39.285250000000225
1.775714 -39.318399999999784
1.776714 -39.35025000000002
1.777714 -39.38080000000024
1.778714 -39.40999999999979
1.779714 -39.438149999999894
1.780714 -39.46499999999998
1.781714 -39.4905000000001
1.782714 -39.51470000000019
1.783714 -39.537599999999934
1.784714 -39.55904999999974
1.785714 -39.579
1.786714 -39.59760000000027
1.787714 -39.61455000000002
1.788714 -39.62999999999987
1.789714 -39.64414999999971
1.790714 -39.65684999999996
1.791714 -39.66820000000023
1.792714 -39.67804999999991
1.793714 -39.686449999999994
1.794714 -39.69355000000008
1.795714 -39.69909999999993
1.796714 -39.703400000000094
1.797714 -39.70620000000001
1.798714 -39.70750000000002
1.799714 -39.70750000000002
1.800714 -39.70599999999977
1.801714 -39.703049999999934
1.802714 -39.698550000000225
1.803714 -39.692599999999885
1.804714 -39.685149999999986
1.805714 -39.676200000000186
1.806714 -39.66574999999979
1.807714 -39.653649999999914
1.808714 -39.6401000000001
1.809714 -39.62500000000008
1.810714 -39.60840000000014
1.811714 -39.59049999999984
1.812714 -39.570949999999726
1.813714 -39.54990000000006
1.814714 -39.52759999999999
1.815714 -39.50355000000017
1.816714 -39.47800000000008
1.817714 -39.45100000000007
1.818714 -39.42250000000015
1.819714 -39.392349999999716
1.820714 -39.360499999999824
1.821714 -39.32715000000003
1.822714 -39.29195000000017
1.823714 -39.25525000000006
1.824714 -39.21705000000004
1.825714 -39.1772000000002
1.826714 -39.13584999999976
1.827714 -39.09279999999987
1.828714 -39.04850000000029
1.829714 -39.00270000000011
1.830714 -38.95459999999976
1.831714 -38.905050000000166
1.832714 -38.854049999999944
1.833714 -38.80149999999985
1.834714 -38.747499999999825
1.835714 -38.69165000000008
1.836714 -38.634200000000476
1.837714 -38.57534999999954
1.838714 -38.51505000000005
1.839714 -38.452850000000176
1.840714 -38.38909999999973
1.841714 -38.32390000000005
1.842714 -38.25689999999993
1.843714 -38.18834999999993
1.844714 -38.11790000000023
1.845714 -38.04560000000012
1.846714 -37.97190000000006
1.847714 -37.896650000000115
1.848714 -37.81989999999957
1.849714 -37.7413
1.850714 -37.66115000000056
1.851714 -37.57959999999977
1.852714 -37.496549999999765
1.853714 -37.411999999999864
1.854714 -37.32555000000026
1.855714 -37.237600000000064
1.856714 -37.14784999999943
1.857714 -37.05619999999979
1.858714 -36.96310000000022
1.859714 -36.86845000000008
1.860714 -36.77195000000022
1.861714 -36.67364999999992
1.862714 -36.57379999999974
1.863714 -36.47245000000035
1.864714 -36.36924999999985
1.865714 -36.26420000000033
1.866714 -36.15730000000039
1.867714 -36.048899999999854
1.868714 -35.93900000000011
1.869714 -35.827199999999976
1.870714 -35.71394999999991
1.871714 -35.59924999999991
1.872714 -35.48264999999953
1.873714 -35.36454999999994
1.874714 -35.24500000000042
1.875714 -35.12319999999999
1.876714 -34.9998499999997
1.877714 -34.87505000000016
1.878714 -34.74835000000024
1.879714 -34.620199999999684
1.880714 -34.49025000000008
1.881714 -34.35835000000012
1.882714 -34.22499999999953
1.883714 -34.09055000000022
1.884714 -33.954150000000546
1.885714 -33.81594999999973
1.886714 -33.67624999999971
1.887714 -33.535049999999785
1.888714 -33.392000000000145
1.889714 -33.24710000000009
1.890714 -33.10109999999991
1.891714 -32.95315000000007
1.892714 -32.80339999999979
1.893714 -32.65220000000027
1.894714 -32.49905000000039
1.895714 -32.34444999999989
1.896714 -32.188349999999474
1.897714 -32.03005000000022
1.898714 -31.87025000000038
1.899714 -31.709299999999747
1.900714 -31.546500000000087
1.901714 -31.381850000000018
1.902714 -31.21609999999983
1.903714 -31.048799999999765
1.904714 -30.879300000000164
1.905714 -30.70795000000015
1.906714 -30.535049999999565
1.907714 -30.360699999999742
1.908714 -30.184950000000654
1.909714 -30.007600000000327
1.910714 -29.828749999999403
1.911714 -29.648449999999936
1.912714 -29.466300000000057
1.913714 -29.28229999999976
1.914714 -29.09675000000028
1.915714 -28.90975000000018
1.916714 -28.721250000000172
1.917714 -28.530849999999774
1.918714 -28.33904999999942
1.919714 -28.145700000000577
1.920714 -27.950850000000443
1.921714 -27.754549999999682
1.922714 -27.55669999999974
1.923714 -27.357399999999863
1.924714 -27.156600000000086
1.925714 -26.954350000000378
1.926714 -26.75060000000007
1.927714 -26.545299999999884
1.928714 -26.338149999999978
1.929714 -26.12955000000014
1.930714 -25.91985000000019
1.931714 -25.708599999999667
1.932714 -25.495500000000114
1.933714 -25.28055000000015
1.934714 -25.06409999999959
1.935714 -24.846600000000272
1.936714 -24.627550000000387
1.937714 -24.404699999999725
1.938714 -24.185899999999705
1.939714 -23.965000000000096
1.940714 -23.73499999999973
1.941714 -23.510000000000197
1.942714 -23.28499999999997
1.943714 -23.054999999999602
1.944714 -22.82500000000062
1.945714 -22.595000000000255
1.946714 -22.35999999999974
1.947714 -22.124999999999922
1.948714 -21.890000000000104
1.949714 -21.654999999999593
1.950714 -21.41499999999963
1.951714 -21.170000000000215
1.952714 -20.930000000000256
1.953714 -20.690000000000293
1.954714 -20.445000000000185
1.955714 -20.194999999999936
1.956714 -19.94999999999983
1.957714 -19.70499999999972
1.958714 -19.455000000000165
1.959714 -19.20000000000047
1.960714 -18.949999999999523
1.961714 -18.699999999999967
1.962714 -18.440000000000122
1.963714 -18.18499999999973
1.964714 -17.930000000000028
1.965714 -17.670000000000186
1.966714 -17.41000000000034
1.967714 -17.149999999999803
1.968714 -16.884999999999817
1.969714 -16.61999999999983
1.970714 -16.35499999999984
1.971714 -16.089999999999854
1.972714 -15.824999999999868
1.973714 -15.550000000000285
1.974714 -15.280000000000154
1.975714 -15.015000000000168
1.976714 -14.739999999999892
1.977714 -14.46999999999976
1.978714 -14.19500000000018
1.979714 -13.915000000000454
1.980714 -13.645000000000323
1.981714 -13.364999999999904
1.982714 -13.084999999999486
1.983714 -12.809999999999905
1.984714 -12.525000000000036
1.985714 -12.240000000000167
1.986714 -11.955000000000298
1.987714 -11.669999999999735
1.988714 -11.390000000000011
1.989714 -11.099999999999998
1.990714 -10.809999999999986
1.991714 -10.525000000000118
1.992714 -10.235000000000106
1.993714 -9.945000000000093
1.994714 -9.65500000000008
1.995714 -9.365000000000068
1.996714 -9.069999999999911
1.997714 -8.774999999999755
1.998714 -8.479999999999599
1.999714 -8.179999999999993
2.000714 -7.885000000000531
2.001714 -7.58999999999968
2.002714 -7.284999999999931
2.003714 -6.9850000000003245
2.004714 -6.6850000000000245
2.005714 -6.3849999999997245
2.006714 -6.084999999999424
2.007714 -5.775000000000224
2.008714 -5.475000000000618
2.009714 -5.170000000000174
2.010714 -4.86499999999973
2.011714 -4.559999999999981
2.012714 -4.250000000000087
2.013714 -3.9449999999996432
2.014714 -3.6349999999997493
2.015714 -3.3299999999999996
2.016714 -3.020000000000106
2.017714 -2.7050000000000685
2.018714 -2.3900000000000308
2.019714 -2.0800000000001373
2.020714 -1.7700000000002436
2.021714 -1.4550000000002061
2.022714 -1.1399999999994748
2.023714 -0.8199999999999874
2.024714 -0.5049999999999499
2.025714 -0.19500000000005624
2.026714 0.12499999999943112
2.027714 0.44500000000030626
2.028714 0.7550000000002
2.029714 1.0749999999996873
2.030714 1.3949999999998686
2.031714 1.7150000000000498
2.032714 2.035000000000231
2.033714 2.3550000000004125
2.034714 2.6749999999998995
2.035714 2.995000000000081
2.036714 3.324999999999856
2.037714 3.645000000000037
2.038714 3.9650000000002183
2.039714 4.294999999999993
2.040714 4.615000000000174
2.041714 4.939999999999806
2.042714 5.26500000000013
2.043714 5.584999999999618
2.044714 5.914999999999393
2.045714 6.240000000000412
2.046714 6.565000000000043
2.047714 6.889999999999674
2.048714 7.214999999999999
2.049714 7.545000000000468
2.050714 7.870000000000099
2.051714 8.199999999999875
2.052714 8.530000000000342
2.053714 8.854999999999974
2.054714 9.184999999999748
2.055714 9.515000000000217
2.056714 9.839999999999849
2.057714 10.169999999999623
2.058714 10.500000000000092
2.059714 10.829999999999867
2.060714 11.160000000000336
2.061714 11.484999999999967
2.062714 11.814999999999742
2.063714 12.140000000000068
2.064714 12.469999999999843
2.065714 12.805000000000454
2.066714 13.130000000000086
2.067714 13.45999999999986
2.068714 13.795000000000474
2.069714 14.124999999999554
2.070714 14.45499999999933
2.071714 14.785000000000492
2.072714 15.110000000000124
2.073714 15.439999999999898
2.074714 15.77500000000051
2.075714 16.104999999999592
2.076714 16.429999999999918
2.077714 16.75500000000024
2.078714 17.089999999999467
2.079714 17.419999999999934
2.080714 17.740000000000116
2.081714 18.06999999999989
2.082714 18.405000000000506
2.083714 18.730000000000135
2.084714 19.054999999999765
2.085714 19.39000000000038
2.086714 19.720000000000155
2.087714 20.03999999999964
2.088714 20.37000000000011
2.089714 20.699999999999886
2.090714 21.024999999999515
2.091714 21.350000000000534
2.092714 21.675000000000168
2.093714 21.999999999999797
2.094714 22.325000000000124
2.095714 22.649999999999753
2.096714 22.969999999999935
2.097714 23.29500000000026
2.098714 23.61999999999989
2.099714 23.940000000000072
2.100714 24.264999999999702
2.101714 24.59000000000003
2.102714 24.91000000000021
2.103714 25.2299999999997
2.104714 25.54999999999988
2.105714 25.87000000000006
2.106714 26.19000000000024
2.107714 26.509999999999728
2.108714 26.829300000000277
2.109714 27.145600000000325
2.110714 27.46059999999967
2.111714 27.77615000000011
2.112714 28.091300000000068
2.113714 28.406450000000028
2.114714 28.720849999999686
2.115714 29.034549999999715
2.116714 29.348200000000464
2.117714 29.66115000000019
2.118714 29.97334999999962
2.119714 30.284700000000193
2.120714 30.5950499999999
2.121714 30.904650000000007
2.122714 31.213100000000022
2.123714 31.520449999999922
2.124714 31.826650000000427
2.125714 32.13174999999943
2.126714 32.436450000000036
2.127714 32.74045000000031
2.128714 33.043349999999776
2.129714 33.34545000000036
2.130714 33.64679999999995
2.131714 33.947449999999904
2.132714 34.24770000000007
2.133714 34.54719999999995
2.134714 34.845249999999886
2.135714 35.142549999999524
2.136714 35.43870000000046
2.137714 35.73335000000011
2.138714 36.02729999999943
2.139714 36.31970000000026
2.140714 36.61065000000047
2.141714 36.90089999999965
2.142714 37.18994999999947
2.143714 37.47790000000057
2.144714 37.764750000000156
2.145714 38.05084999999944
2.146714 38.33619999999982
2.147714 38.62010000000027
2.148714 38.902850000000626
2.149714 39.184450000000204
2.150714 39.46499999999964
2.151714 39.7447499999995
2.152714 40.02339999999993
2.153714 40.300199999999954
2.154714 40.575450000000096
2.155714 40.849650000000096
2.156714 41.12240000000017
2.157714 41.39355000000039
2.158714 41.66364999999978
2.159714 41.93224999999995
2.160714 42.19930000000024
2.161714 42.46534999999968
2.162714 42.73019999999975
2.163714 42.99354999999991
2.164714 43.25550000000011
2.165714 43.516250000000255
2.166714 43.7754999999998
2.167714 44.0336999999999
2.168714 44.29035000000012
2.169714 44.54550000000043
2.170714 44.79920000000012
2.171714 45.0510499999994
2.172714 45.30179999999995
2.173714 45.55100000000062
2.174714 45.798350000000184
2.175714 46.04419999999984
2.176714 46.288199999999776
2.177714 46.530749999999784
2.178714 46.77174999999992
2.179714 47.0109500000003
2.180714 47.2489999999999
2.181714 47.48590000000011
2.182714 47.721350000000385
2.183714 47.954899999999576
2.184714 48.186999999999536
2.185714 48.417600000000284
2.186714 48.645950000000134
2.187714 48.87244999999957
2.188714 49.097450000000485
2.189714 49.32100000000009
2.190714 49.542649999999995
2.191714 49.762400000000206
2.192714 49.98034999999998
2.193714 50.19645000000003
2.194714 50.410999999999504
2.195714 50.62409999999975
2.196714 50.835700000000095
2.197714 51.04540000000004
2.198714 51.25325000000027
2.199714 51.45930000000006
2.200714 51.66345000000017
2.201714 51.86590000000012
2.202714 52.06654999999962
2.203714 52.26524999999982
2.204714 52.46195000000002
2.205714 52.65665000000024
2.206714 52.84940000000009
2.207714 53.040299999999874
2.208714 53.22934999999994
2.209714 53.416549999999944
2.210714 53.60189999999987
2.211714 53.78520000000019
2.212714 53.966600000000106
2.213714 54.14614999999997
2.214714 54.32385000000012
2.215714 54.49969999999984
2.216714 54.67369999999985
2.217714 54.845599999999926
2.218714 55.01545000000003
2.219714 55.18345000000008
2.220714 55.34924999999989
2.221714 55.512599999999956
2.222714 55.67370000000016
2.223714 55.83294999999995
2.224714 55.98999999999986
2.225714 56.14500000000015
2.226714 56.29810000000006
2.227714 56.44929999999992
2.228714 56.59870000000004
2.229714 56.7460500000002
2.230714 56.89130000000008
2.231714 57.03454999999996
2.232714 57.17594999999977
2.233714 57.315100000000086
2.234714 57.451799999999956
2.235714 57.58629999999994
2.236714 57.71870000000033
2.237714 57.8488999999998
2.238714 57.97689999999973
2.239714 58.10280000000007
2.240714 58.22629999999995
2.241714 58.34754999999997
2.242714 58.466750000000026
2.243714 58.58390000000012
2.244714 58.69900000000025
2.245714 58.812100000000044
2.246714 58.9232999999998
2.247714 59.0322499999997
2.248714 59.13900000000007
2.249714 59.243500000000225
2.250714 59.34554999999994
2.251714 59.44519999999988
2.252714 59.54225000000014
2.253714 59.63684999999997
2.254714 59.7292499999999
2.255714 59.819600000000214
2.256714 59.90760000000005
2.257714 59.99329999999987
2.258714 60.07679999999998
2.259714 60.15800000000009
2.260714 60.237150000000064
2.261714 60.31414999999994
2.262714 60.388999999999925
2.263714 60.46165000000002
2.264714 60.53215000000004
2.265714 60.60049999999997
2.266714 60.666600000000045
2.267714 60.73034999999998
2.268714 60.79154999999985
2.269714 60.85025
2.270714 60.90660000000001
2.271714 60.96049999999992
2.272714 61.01200000000004
2.273714 61.06130000000012
2.274714 61.108449999999934
2.275714 61.1533499999999
2.276714 61.19610000000011
2.277714 61.236800000000024
2.278714 61.275249999999915
2.279714 61.311300000000024
2.280714 61.344900000000024
2.281714 61.37620000000004
2.282714 61.40505000000003
2.283714 61.43145000000001
2.284714 61.455449999999956
2.285714 61.47684999999996
2.286714 61.49575000000008
2.287714 61.51209999999997
2.288714 61.525899999999986
2.289714 61.53735000000003
2.290714 61.54659999999994
2.291714 61.553684999999994
2.292714 61.55868500000005
2.293714 61.56163499999997
2.294714 61.562424999999934
2.295714 61.56098000000003
2.296714 61.55716500000005
2.297714 61.550874999999984
2.298714 61.542119999999976
2.299714 61.53090000000001
2.300714 61.51722999999999
2.301714 61.50121000000001
2.302714 61.48284500000001
2.303714 61.462109999999996
2.304714 61.439025000000015
2.305714 61.413565000000006
2.306714 61.3857165
2.307714 61.35553715
2.308714 61.3231005
2.309714 61.28848785000001
2.310714 61.25172799999999
2.311714 61.212790000000005
2.312714 61.171589999999995
2.313714 61.127975
2.314714 61.08181500000002
2.315714 61.033
2.316714 60.981535
2.317714 60.927495
2.318714 60.87096499999998
2.319714 60.81210499999998
2.320714 60.751029999999965
2.321714 60.68779500000001
2.322714 60.622395000000004
2.323714 60.554735
2.324714 60.48478000000006
2.325714 60.412620000000004
2.326714 60.33819999999995
2.327714 60.26159999999994
2.328714 60.18280000000005
2.329714 60.101800000000004
2.330714 60.01855000000001
2.331714 59.932900000000004
2.332714 59.84489999999991
2.333714 59.75434999999996
2.334714 59.66130000000002
2.335714 59.56590000000001
2.336714 59.46839999999999
2.337714 59.36875000000005
2.338714 59.267
2.339714 59.16340000000005
2.340714 59.05770000000001
2.341714 58.94990000000002
2.342714 58.840050000000076
2.343714 58.72784999999998
2.344714 58.61324999999994
2.345714 58.49645
2.346714 58.37735000000007
2.347714 58.255799999999866
2.348714 58.13199999999997
2.349714 58.006049999999995
2.350714 57.87769999999991
2.351714 57.74700000000001
2.352714 57.61405000000007
2.353714 57.47890000000009
2.354714 57.341600000000014
2.355714 57.20239999999991
2.356714 57.061399999999885
2.357714 56.91845000000001
2.358714 56.77355000000013
2.359714 56.626650000000076
2.360714 56.477600000000116
2.361714 56.32630000000013
2.362714 56.17254999999987
2.363714 56.01639999999984
2.364714 55.8580999999999
2.365714 55.69760000000007
2.366714 55.53480000000006
2.367714 55.369899999999774
2.368714 55.20320000000009
2.369714 55.034649999999985
2.370714 54.86404999999993
2.371714 54.69155000000016
2.372714 54.5172
2.373714 54.34100000000011
2.374714 54.16289999999984
2.375714 53.98279999999991
2.376714 53.80085000000028
2.377714 53.616999999999905
2.378714 53.430900000000015
2.379714 53.24240000000001
2.380714 53.05184999999969
2.381714 52.8592500000001
2.382714 52.66445000000029
2.383714 52.467549999999854
2.384714 52.26894999999995
2.385714 52.06875000000021
2.386714 51.866849999999964
2.387714 51.66344999999982
2.388714 51.45839999999985
2.389714 51.25145000000019
2.390714 51.04280000000002
2.391714 50.8322999999998
2.392714 50.620000000000175
2.393714 50.40580000000017
2.394714 50.189499999999875
2.395714 49.97119999999994
2.396714 49.750900000000016
2.397714 49.52884999999997
2.398714 49.304949999999856
2.399714 49.07905000000011
2.400714 48.85125000000032
2.401714 48.62194999999993
2.402714 48.39109999999966
2.403714 48.15864999999989
2.404714 47.92495000000008
2.405714 47.68970000000004
2.406714 47.45295000000011
2.407714 47.21450000000002
2.408714 46.97440000000011
2.409714 46.73284999999992
2.410714 46.4891999999998
2.411714 46.24350000000006
2.412714 45.99615000000015
2.413714 45.74715000000007
2.414714 45.49624999999995
2.415714 45.243650000000024
2.416714 44.98939999999993
2.417714 44.73364999999993
2.418714 44.47680000000016
2.419714 44.21865000000004
2.420714 43.95900000000001
2.421714 43.69819999999989
2.422714 43.43609999999977
2.423714 43.172550000000406
2.424714 42.90755000000007
2.425714 42.64119999999941
2.426714 42.37330000000025
2.427714 42.103599999999965
2.428714 41.83239999999977
2.429714 41.55935000000055
2.430714 41.28480000000004
2.431714 41.00869999999965
2.432714 40.731199999999994
2.433714 40.452950000000044
2.434714 40.17315000000021
2.435714 39.89225000000027
2.436714 39.61065
2.437714 39.327549999999825
2.438714 39.04324999999959
2.439714 38.75829999999969
2.440714 38.47184999999989
2.441714 38.18345000000043
2.442714 37.89400000000012
2.443714 37.603449999999704
2.444714 37.311050000000265
2.445714 37.01710000000025
2.446714 36.721649999999634
2.447714 36.425149999999576
2.448714 36.12784999999993
2.449714 35.829100000000366
2.450714 35.52960000000049
2.451714 35.22929999999966
2.452714 34.92834999999986
2.453714 34.62660000000048
2.454714 34.324050000000135
2.455714 34.02085000000013
2.456714 33.71650000000004
2.457714 33.41099999999986
2.458714 33.104049999999745
2.459714 32.79594999999954
2.460714 32.48674999999992
2.461714 32.176100000000375
2.462714 31.86430000000004
2.463714 31.551700000000128
2.464714 31.23839999999989
2.465714 30.92440000000002
2.466714 30.609599999999876
2.467714 30.293649999999644
2.468714 29.97705000000045
2.469714 29.660050000000076
2.470714 29.342250000000124
2.471714 29.023749999999847
2.472714 28.704449999999994
2.473714 28.384450000000506
2.474714 28.06375
2.475714 27.742249999999913
2.476714 27.41959999999974
2.477714 27.095499999999635
2.478714 26.7706999999999
2.479714 26.445500000000372
2.480714 26.119499999999878
2.481714 25.79314999999957
2.482714 25.46645000000014
2.483714 25.13900000000041
2.484714 24.811200000000174
2.485714 24.48334999999996
2.486714 24.154750000000142
2.487714 23.825449999999996
2.488714 23.495800000000038
2.489714 23.16534999999981
2.490714 22.83414999999997
2.491714 22.50265000000029
2.492714 22.17069999999946
2.493714 21.83799999999972
2.494714 21.504600000000345
2.495714 21.17044999999998
2.496714 20.835949999999798
2.497714 20.501400000000338
2.498714 20.166099999999883
2.499714 19.830449999999612
2.500714 19.494800000000033
2.501714 19.15879999999995
2.502714 18.822800000000555
2.503714 18.486000000000196
2.504714 18.148499999999512
2.505714 17.811000000000217
2.506714 17.472699999999953
2.507714 17.13375000000003
2.508714 16.794750000000136
2.509714 16.455349999999758
2.510714 16.115600000000256
2.511714 15.776199999999879
2.512714 15.437249999999958
2.513714 15.098250000000062
2.514714 14.759200000000195
2.515714 14.4202000000003
2.516714 14.080849999999895
2.517714 13.741099999999701
2.518714 13.401349999999507
2.519714 13.06164999999998
2.520714 12.721499999999997
2.521714 12.381000000000197
2.522714 12.040500000000398
2.523714 11.699999999999905
2.524714 11.35919999999957
2.525714 11.017950000000166
2.526714 10.677050000000577
2.527714 10.336550000000083
2.528714 9.99604999999959
2.529714 9.65594999999958
2.530714 9.31620000000008
2.531714 8.976800000000395
2.532714 8.63784999999978
2.533714 8.298849999999886
2.534714 7.959800000000017
2.535714 7.620449999999613
2.536714 7.280700000000112
2.537714 6.941350000000401
2.538714 6.601999999999997
2.539714 6.262599999999619
2.540714 5.923199999999934
2.541714 5.58380000000025
2.542714 5.244850000000328
2.543714 4.906200000000249
2.544714 4.56794999999996
2.545714 4.230099999999459
2.546714 3.8929000000000045
2.547714 3.556500000000129
2.548714 3.220500000000043
2.549714 2.8849000000004397
2.550714 2.549599999999985
2.551714 2.214649999999346
2.552714 1.8798000000000425
2.553714 1.5449000000000712
2.554714 1.2103499999999157
2.555714 0.875800000000454
2.556714 0.5416500000000879
2.557714 0.20789999999951125
2.558714 -0.12554999999983552
2.559714 -0.45819999999960337
2.560714 -0.7897499999999502
2.561714 -1.1205999999999716
2.562714 -1.450650000000414
2.563714 -1.7799499999998636
2.564714 -2.1088500000002175
2.565714 -2.43670000000043
2.566714 -2.76379999999965
2.567714 -3.0908499999995898
2.568714 -3.417600000000381
2.569714 -3.743949999999996
2.570714 -4.070249999999636
2.571714 -4.396200000000156
2.572714 -4.721800000000165
2.573714 -5.047000000000384
2.574714 -5.371499999999585
2.575714 -5.695249999999874
2.576714 -6.018200000000585
2.577714 -6.340049999999792
2.578714 -6.660449999999763
2.579714 -6.980100000000128
2.580714 -7.298950000000221
2.581714 -7.616750000000172
2.582714 -7.933749999999851
2.583714 -8.249999999999924
2.584714 -8.565549999999671
2.585714 -8.880699999999631
2.586714 -9.195149999999957
2.587714 -9.508849999999985
2.588714 -9.82210000000025
2.589714 -10.135000000000005
2.590714 -10.447200000000128
2.591714 -10.757900000000348
2.592714 -11.067849999999574
2.593714 -11.3766500000001
2.594714 -11.684
2.595714 -11.990249999999786
2.596714 -12.294950000000387
2.597714 -12.59855000000018
2.598714 -12.901399999999674
2.599714 -13.203549999999536
2.600714 -13.504950000000488
2.601714 -13.805550000000471
2.602714 -14.105449999999436
2.603714 -14.40495
2.604714 -14.704100000000054
2.605714 -15.002499999999808
2.606714 -15.300099999999983
2.607714 -15.596650000000018
2.608714 -15.89175000000012
2.609714 -16.18524999999968
2.610714 -16.47769999999979
2.611714 -16.768649999999997
2.612714 -17.058100000000298
2.613714 -17.346099999999975
2.614714 -17.632549999999775
2.615714 -17.917900000000152
2.616714 -18.202150000000415
2.617714 -18.485249999999898
2.618714 -18.767599999999774
2.619714 -19.04925000000002
2.620714 -19.330199999999937
2.621714 -19.609950000000488
2.622714 -19.888550000000254
2.623714 -20.166499999999672
2.624714 -20.44329999999969
2.625714 -20.718549999999837
2.626714 -20.992000000000232
2.627714 -21.26395000000003
2.628714 -21.534399999999927
2.629714 -21.8037500000004
2.630714 -22.071600000000274
2.631714 -22.337599999999735
2.632714 -22.602449999999802
2.633714 -22.866600000000236
2.634714 -23.12959999999989
2.635714 -23.391450000000148
2.636714 -23.652250000000265
2.637714 -23.912249999999414
2.638714 -24.171149999999837
2.639714 -24.428600000000326
2.640714 -24.68450000000025
2.641714 -24.938950000000236
2.642714 -25.1919499999996
2.643714 -25.442999999999994
2.644714 -25.692549999999788
2.645714 -25.940699999999623
2.646714 -26.187700000000063
2.647714 -26.433149999999934
2.648714 -26.676800000000057
2.649714 -26.919350000000065
2.650714 -27.16070000000001
2.651714 -27.400600000000026
2.652714 -27.639399999999924
2.653714 -27.877500000000193
2.654714 -28.114050000000585
2.655714 -28.34904999999971
2.656714 -28.58264999999957
2.657714 -28.814400000000408
2.658714 -29.044599999999974
2.659714 -29.27329999999964
2.660714 -29.500600000000045
2.661714 -29.726349999999872
2.662714 -29.95020000000001
2.663714 -30.172600000000216
2.664714 -30.393900000000308
2.665714 -30.613349999999983
2.666714 -30.831249999999784
2.667714 -31.04805000000016
2.668714 -31.26334999999994
2.669714 -31.47719999999979
2.670714 -31.6896000000004
2.671714 -31.900049999999958
2.672714 -32.10899999999961
2.673714 -32.316500000000026
2.674714 -32.522150000000025
2.675714 -32.72630000000012
2.676714 -32.92859999999981
2.677714 -33.12940000000028
2.678714 -33.32865000000018
2.679714 -33.52649999999943
2.680714 -33.723199999999984
2.681714 -33.91800000000014
2.682714 -34.111400000000344
2.683714 -34.303200000000004
2.684714 -34.493549999999736
2.685714 -34.682500000000196
2.686714 -34.86944999999964
2.687714 -35.054949999999835
2.688714 -35.23905000000008
2.689714 -35.421199999999956
2.690714 -35.60145000000014
2.691714 -35.78030000000037
2.692714 -35.957250000000215
2.693714 -36.13269999999946
2.694714 -36.30670000000016
2.695714 -36.479150000000296
2.696714 -36.65049999999962
2.697714 -36.8203999999997
2.698714 -36.98840000000009
2.699714 -37.15490000000057
2.700714 -37.319999999999716
2.701714 -37.48314999999988
2.702714 -37.64425000000043
2.703714 -37.803299999999986
2.704714 -37.96070000000005
2.705714 -38.11604999999982
2.706714 -38.26949999999989
2.707714 -38.421549999999996
2.708714 -38.572049999999884
2.709714 -38.72084999999997
2.710714 -38.86799999999989
2.711714 -39.01365000000025
2.712714 -39.15785000000033
2.713714 -39.300499999999836
2.714714 -39.441849999999675
2.715714 -39.581950000000184
2.716714 -39.720350000000195
2.717714 -39.85689999999979
2.718714 -39.99155000000004
2.719714 -40.12434999999988
2.720714 -40.25515000000007
2.721714 -40.38385000000033
2.722714 -40.510449999999956
2.723714 -40.63524999999984
2.724714 -40.758599999999795
2.725714 -40.880399999999874
2.726714 -41.00075000000001
2.727714 -41.119600000000254
2.728714 -41.23710000000017
2.729714 -41.35329999999971
2.730714 -41.46784999999979
2.731714 -41.58080000000001
2.732714 -41.69195000000015
2.733714 -41.80125000000021
2.734714 -41.90900000000004
2.735714 -42.014799999999866
2.736714 -42.118299999999856
2.737714 -42.219800000000205
2.738714 -42.319300000000226
2.739714 -42.416549999999695
2.740714 -42.512099999999705
2.741714 -42.606150000000156
2.742714 -42.69870000000002
2.743714 -42.78994999999986
2.744714 -42.88015000000026
2.745714 -42.969200000000235
2.746714 -43.05669999999998
2.747714 -43.14259999999987
2.748714 -43.226799999999955
2.749714 -43.309299999999894
2.750714 -43.38974999999988
2.751714 -43.46795
2.752714 -43.544150000000144
2.753714 -43.61829999999997
2.754714 -43.690599999999726
2.755714 -43.761000000000145
2.756714 -43.82935000000025
2.757714 -43.89620000000011
2.758714 -43.961600000000026
2.759714 -44.02550000000005
2.760714 -44.08824999999998
2.761714 -44.149899999999796
2.762714 -44.21039999999987
2.763714 -44.26985000000015
2.764714 -44.32780000000018
2.765714 -44.3836999999999
2.766714 -44.43749999999969
2.767714 -44.48909999999993
2.768714 -44.538450000000324
2.769714 -44.58575000000006
2.770714 -44.63104999999981
2.771714 -44.67439999999989
2.772714 -44.71594999999988
2.773714 -44.75585000000004
2.774714 -44.794400000000216
2.775714 -44.83165000000004
2.776714 -44.86739999999996
2.777714 -44.90175000000009
2.778714 -44.93489999999999
2.779714 -44.96685
2.780714 -44.99729999999993
2.781714 -45.02619999999999
2.782714 -45.053400000000074
2.783714 -45.07849999999986
2.784714 -45.10144999999993
2.785714 -45.12220000000011
2.786714 -45.14089999999998
2.787714 -45.157600000000045
2.788714 -45.17240000000006
2.789714 -45.18574999999997
2.790714 -45.19775000000007
2.791714 -45.20854999999994
2.792714 -45.21814999999991
2.793714 -45.22650000000003
2.794714 -45.23365000000008
2.795714 -45.23954999999993
2.796714 -45.24404999999999
2.797714 -45.24699999999999
2.798714 -45.2483
2.799714 -45.24765
2.800714 -45.24504999999998
2.801714 -45.240500000000125
2.802714 -45.23375000000003
2.803714 -45.224849999999854
2.804714 -45.21394999999987
2.805714 -45.20135000000008
2.806714 -45.18730000000002
2.807714 -45.171949999999946
2.808714 -45.15544999999996
2.809714 -45.13800000000012
2.810714 -45.11955000000012
2.811714 -45.09979999999993
2.812714 -45.07869999999994
2.813714 -45.05604999999998
2.814714 -45.03170000000004
2.815714 -45.00550000000004
2.816714 -44.977299999999964
2.817714 -44.94725
2.818714 -44.91529999999999
2.819714 -44.88139999999996
2.820714 -44.845700000000015
2.821714 -44.808250000000044
2.822714 -44.76929999999999
2.823714 -44.72905999999997
2.824714 -44.68765500000001
2.825714 -44.64522499999998
2.826714 -44.60182999999999
2.827714 -44.55745500000002
2.828714 -44.511980000000015
2.829714 -44.46516000000001
2.830714 -44.416755
2.831714 -44.36657499999998
2.832714 -44.31446999999997
2.833714 -44.26038499999998
2.834714 -44.20429500000002
2.835714 -44.146295000000016
2.836714 -44.086574999999996
2.837714 -44.02525999999999
2.838714 -43.962499999999984
2.839714 -43.89850500000001
2.840714 -43.833369999999995
2.841714 -43.7672
2.842714 -43.700050000000005
2.843714 -43.63187799999999
2.844714 -43.56261849999999
2.845714 -43.492118
2.846714 -43.420166
2.847714 -43.346544
2.848714 -43.2710705
2.849714 -43.193619999999996
2.850714 -43.11415000000001
2.851714 -43.032720000000005
2.852714 -42.94946999999999
2.853714 -42.86458999999999
2.854714 -42.778299999999994
2.855714 -42.69077499999999
2.856714 -42.602174999999995
2.857714 -42.51262000000001
2.858714 -42.42213500000001
2.859714 -42.33075000000001
2.860714 -42.238389999999995
2.861714 -42.14488499999997
2.862714 -42.05005499999998
2.863714 -41.95373000000003
2.864714 -41.85575500000003
2.865714 -41.755939999999974
2.866714 -41.65428499999999
2.867714 -41.55082000000003
2.868714 -41.44562499999995
2.869714 -41.33883999999999
2.870714 -41.23067499999999
2.871714 -41.1214
2.872714 -41.01105000000006
2.873714 -40.899750000000004
2.874714 -40.787599999999976
2.875714 -40.67459999999995
2.876714 -40.560649999999995
2.877714 -40.445600000000006
2.878714 -40.329449999999994
2.879714 -40.21185000000005
2.880714 -40.09265
2.881714 -39.97169999999999
2.882714 -39.84870000000003
2.883714 -39.72385
2.884714 -39.59720000000005
2.885714 -39.46874999999992
2.886714 -39.33884999999995
2.887714 -39.2079
2.888714 -39.076000000000036
2.889714 -38.943250000000006
2.890714 -38.80979999999999
2.891714 -38.67550000000008
2.892714 -38.54034999999992
2.893714 -38.404299999999886
2.894714 -38.26710000000011
2.895714 -38.12885000000002
2.896714 -37.989199999999975
2.897714 -37.848099999999995
2.898714 -37.705350000000024
2.899714 -37.56080000000012
2.900714 -37.41449999999993
2.901714 -37.2664
2.902714 -37.11675000000001
2.903714 -36.96569999999989
2.904714 -36.813699999999926
2.905714 -36.66085000000006
2.906714 -36.507350000000024
2.907714 -36.35335000000007
2.908714 -36.19855000000002
2.909714 -36.04289999999989
2.910714 -35.88630000000009
2.911714 -35.72845000000008
2.912714 -35.56924999999992
2.913714 -35.40859999999999
2.914714 -35.246300000000076
2.915714 -35.082349999999984
2.916714 -34.91685000000001
2.917714 -34.74979999999999
2.918714 -34.58109999999997
2.919714 -34.41095000000002
2.920714 -34.239649999999976
2.921714 -34.06720000000002
2.922714 -33.89404999999991
2.923714 -33.72034999999992
2.924714 -33.54605000000007
2.925714 -33.37140000000006
2.926714 -33.196249999999964
2.927714 -33.02024999999997
2.928714 -32.84329999999995
2.929714 -32.66500000000012
2.930714 -32.4849000000002
2.931714 -32.303300000000036
2.932714 -32.12019999999996
2.933714 -31.93544999999971
2.934714 -31.749349999999826
2.935714 -31.561950000000284
2.936714 -31.37325000000003
2.937714 -31.183449999999667
2.938714 -30.99255000000023
2.939714 -30.800550000000328
2.940714 -30.60754999999991
2.941714 -30.413799999999892
2.942714 -30.21939999999987
2.943714 -30.024149999999945
2.944714 -29.828200000000038
2.945714 -29.631349999999916
2.946714 -29.433150000000158
2.947714 -29.23365000000004
2.948714 -29.03265000000002
2.949714 -28.830050000000146
2.950714 -28.626099999999944
2.951714 -28.42079999999976
2.952714 -28.214399999999806
2.953714 -28.007250000000244
2.954714 -27.799250000000093
2.955714 -27.59024999999977
2.956714 -27.380499999999845
2.957714 -27.16985000000005
2.958714 -26.95805000000016
2.959714 -26.745350000000055
2.960714 -26.531899999999997
2.961714 -26.317699999999984
2.962714 -26.102550000000125
2.963714 -25.886500000000044
2.964714 -25.66929999999988
2.965714 -25.450599999999806
2.966714 -25.23065000000005
2.967714 -25.009200000000035
2.968714 -24.7861999999998
2.969714 -24.562100000000143
2.970714 -24.336949999999995
2.971714 -24.110850000000003
2.972714 -23.88414999999998
2.973714 -23.656700000000004
2.974714 -23.428350000000155
2.975714 -23.19905000000011
2.976714 -22.968849999999847
2.977714 -22.73789999999998
2.978714 -22.505750000000045
2.979714 -22.27274999999987
2.980714 -22.03919999999998
2.981714 -21.804699999999897
2.982714 -21.569249999999972
2.983714 -21.332850000000196
2.984714 -21.095200000000037
2.985714 -20.856249999999868
2.986714 -20.61614999999996
2.987714 -20.37489999999996
2.988714 -20.132550000000194
2.989714 -19.88930000000021
2.990714 -19.64554999999979
2.991714 -19.40115000000006
2.992714 -19.156000000000034
2.993714 -18.910149999999682
2.994714 -18.66309999999996
2.995714 -18.414850000000175
2.996714 -18.165450000000305
2.997714 -17.914899999999996
2.998714 -17.66349999999979
2.999714 -17.41125000000003
3.000714 -17.15810000000005
3.001714 -16.90389999999993
3.002714 -16.648500000000094
3.003714 -16.39200000000014
3.004714 -16.13445000000005
3.005714 -15.875549999999974
3.006714 -15.615449999999836
3.007714 -15.354899999999935
3.008714 -15.093949999999898
3.009714 -14.83260000000007
3.010714 -14.57075000000016
3.011714 -14.308099999999977
3.012714 -14.04454999999992
3.013714 -13.780050000000015
3.014714 -13.514400000000023
3.015714 -13.247649999999917
3.016714 -12.980200000000178
3.017714 -12.71200000000014
3.018714 -12.443049999999802
3.019714 -12.173149999999966
3.020714 -11.90210000000004
3.021714 -11.630149999999894
3.022714 -11.35695000000006
3.023714 -11.082399999999895
3.024714 -10.806650000000015
3.025714 -10.529899999999968
3.026714 -10.252599999999862
3.027714 -9.97480000000002
3.028714 -9.696749999999962
3.029714 -9.417949999999953
3.030714 -9.138100000000149
3.031714 -8.857400000000098
3.032714 -8.575450000000012
3.033714 -8.292350000000184
3.034714 -8.008450000000083
3.035714 -7.723800000000031
3.036714 -7.43845
3.037714 -7.152399999999989
3.038714 -6.865349999999812
3.039714 -6.577149999999893
3.040714 -6.28790000000018
3.041714 -5.997550000000004
3.042714 -5.706249999999982
3.043714 -5.414150000000034
3.044714 -5.121500000000029
3.045714 -4.828699999999755
3.046714 -4.535749999999908
3.047714 -4.242400000000271
3.048714 -3.9483999999999355
3.049714 -3.653550000000047
3.050714 -3.357799999999939
3.051714 -3.0608999999997417
3.052714 -2.762700000000229
3.053714 -2.4633499999999335
3.054714 -2.163099999999765
3.055714 -1.8619000000000967
3.056714 -1.5597500000002347
3.057714 -1.256900000000047
3.058714 -0.9529499999997443
3.059714 -0.647850000000047
3.060714 -0.3419500000000769
3.061714 -0.035350000000128334
3.062714 0.271749999999904
3.063714 0.5791000000001517
3.064714 0.8864500000000525
3.065714 1.1941000000001423
3.066714 1.50239999999989
3.067714 1.8114499999999367
3.068714 2.121550000000125
3.069714 2.432999999999949
3.070714 2.7457000000001566
3.071714 3.0593499999998635
3.072714 3.3739999999997385
3.073714 3.68955000000018
3.074714 4.005800000000254
3.075714 4.322650000000011
3.076714 4.640049999999826
3.077714 4.9580000000000455
3.078714 5.2764999999999755
3.079714 5.595549999999963
3.080714 5.915000000000087
3.081714 6.23485
3.082714 6.555050000000076
3.083714 6.875549999999994
3.084714 7.196899999999812
3.085714 7.51914999999985
3.086714 7.842450000000029
3.087714 8.167150000000165
3.088714 8.49309999999999
3.089714 8.820349999999824
3.090714 9.148750000000094
3.091714 9.47789999999997
3.092714 9.807200000000114
3.093714 10.13670000000015
3.094714 10.466399999999737
3.095714 10.796449999999833
3.096714 11.126900000000065
3.097714 11.457650000000138
3.098714 11.78904999999987
3.099714 12.120800000000113
3.100714 12.45290000000017
3.101714 12.785400000000017
3.102714 13.118399999999946
3.103714 13.452399999999699
3.104714 13.78749999999991
3.105714 14.124050000000054
3.106714 14.461950000000181
3.107714 14.800950000000077
3.108714 15.140899999999819
3.109714 15.48120000000007
3.110714 15.821499999999974
3.111714 16.16179999999988
3.112714 16.502250000000053
3.113714 16.842950000000094
3.114714 17.18405000000027
3.115714 17.525449999999942
3.116714 17.867399999999673
3.117714 18.210150000000024
3.118714 18.553650000000324
3.119714 18.897500000000093
3.120714 19.24184999999995
3.121714 19.58719999999997
3.122714 19.933299999999946
3.123714 20.280249999999818
3.124714 20.62819999999986
3.125714 20.976950000000176
3.126714 21.326200000000224
3.127714 21.67559999999985
3.128714 22.0248499999999
3.129714 22.373900000000056
3.130714 22.722949999999866
3.131714 23.072049999999997
3.132714 23.421449999999968
3.133714 23.771449999999973
3.134714 24.122200000000273
3.135714 24.473850000000102
3.136714 24.826249999999884
3.137714 25.179399999999962
3.138714 25.53315000000007
3.139714 25.88739999999992
3.140714 26.24245000000004
3.141714 26.598200000000137
3.142714 26.954699999999843
3.143714 27.311799999999923
3.144714 27.66919999999985
3.145714 28.026849999999992
3.146714 28.384300000000234
3.147714 28.741349999999997
3.148714 29.098249999999837
3.149714 29.455150000000025
3.150714 29.81240000000003
3.151714 30.17020000000009
3.152714 30.528750000000105
3.153714 30.88824999999996
3.154714 31.2484499999998
3.155714 31.609250000000017
3.156714 31.97045000000002
3.157714 32.33179999999995
3.158714 32.69315000000022
3.159714 33.05470000000005
3.160714 33.41660000000003
3.161714 33.77869999999991
3.162714 34.140999999999686
3.163714 34.50325000000018
3.164714 34.86515000000016
3.165714 35.22689999999988
3.166714 35.58845000000005
3.167714 35.94999999999987
3.168714 36.31189999999985
3.169714 36.674350000000246
3.170714 37.03760000000021
3.171714 37.401349999999915
3.172714 37.765849999999915
3.173714 38.130949999999956
3.174714 38.49604999999999
3.175714 38.86110000000005
3.176714 39.22599999999984
3.177714 39.59089999999998
3.178714 39.955800000000124
3.179714 40.32050000000002
3.180714 40.68534999999984
3.181714 41.05029999999996
3.182714 41.415000000000205
3.183714 41.77969999999993
3.184714 42.1444
3.185714 42.50915000000005
3.186714 42.874249999999904
3.187714 43.23975000000008
3.188714 43.60565000000003
3.189714 43.971899999999984
3.190714 44.338500000000096
3.191714 44.70509999999987
3.192714 45.071449999999935
3.193714 45.43755000000014
3.194714 45.80309999999994
3.195714 46.16815
3.196714 46.53290000000004
3.197714 46.89739999999987
3.198714 47.26179999999993
3.199714 47.62619999999998
3.200714 47.9905000000001
3.201714 48.35480000000003
3.202714 48.71914999999994
3.203714 49.08329999999995
3.204714 49.447399999999995
3.205714 49.811450000000065
3.206714 50.17535000000003
3.207714 50.539299999999976
3.208714 50.9031
3.209714 51.26660000000002
3.210714 51.62965000000009
3.211714 51.9921500000001
3.212714 52.35399999999994
3.213714 52.71534999999987
3.214714 53.07639999999996
3.215714 53.43720000000008
3.216714 53.79785000000004
3.217714 54.15845
3.218714 54.51904999999998
3.219714 54.87944999999998
3.220714 55.23964999999998
3.221714 55.59959999999996
3.222714 55.95925
3.223714 56.31845000000002
3.224714 56.677200000000006
3.225714 57.03563500000005
3.226714 57.39363500000001
3.227714 57.751079999999924
3.228714 58.10794000000001
3.229714 58.46410000000003
3.230714 58.819515
3.231714 59.17428500000001
3.232714 59.528464999999976
3.233714 59.88217499999998
3.234714 60.23557000000004
3.235714 60.588635000000004
3.236714 60.941334999999974
3.237714 61.29361999999999
3.238714 61.64537
3.239714 61.996494999999996
3.240714 62.346930000000015
3.241714 62.696675
3.242714 63.04574950000001
3.243714 63.394164999999994
3.244714 63.741915500000005
3.245714 64.088965
3.246714 64.43525500000001
3.247714 64.78071499999999
3.248714 65.12528999999998
3.249714 65.46901999999999
3.250714 65.81195499999998
3.251714 66.15417000000001
3.252714 66.49569000000002
3.253714 66.836505
3.254714 67.17664499999998
3.255714 67.51599500000005
3.256714 67.85439000000001
3.257714 68.191865
3.258714 68.52834999999999
3.259714 68.86384999999999
3.260714 69.19845000000002
3.261714 69.53209999999996
3.262714 69.86500000000004
3.263714 70.19700000000006
3.264714 70.52799999999999
3.265714 70.85800000000003
3.266714 71.18679999999992
3.267714 71.51439999999991
3.268714 71.84089999999998
3.269714 72.16635000000005
3.270714 72.49070000000003
3.271714 72.81394999999989
3.272714 73.13614999999996
3.273714 73.45715000000013
3.274714 73.77695000000006
3.275714 74.09554999999995
3.276714 74.41294999999994
3.277714 74.72915000000003
3.278714 75.0441000000001
3.279714 75.35804999999999
3.280714 75.67089999999995
3.281714 75.98249999999986
3.282714 76.29300000000002
3.283714 76.60215000000001
3.284714 76.90974999999996
3.285714 77.21585
3.286714 77.52039999999998
3.287714 77.82355000000018
3.288714 78.12529999999991
3.289714 78.42554999999973
3.290714 78.72450000000025
3.291714 79.02215000000004
3.292714 79.31815000000002
3.293714 79.61265000000009
3.294714 79.90579999999983
3.295714 80.19745000000002
3.296714 80.48769999999989
3.297714 80.77639999999991
3.298714 81.06380000000024
3.299714 81.34995000000019
3.300714 81.63449999999996
3.301714 81.91744999999986
3.302714 82.1983499999998
3.303714 82.47735000000006
3.304714 82.75470000000014
3.305714 83.03020000000015
3.306714 83.3038500000001
3.307714 83.5756
3.308714 83.84564999999976
3.309714 84.11404999999968
3.310714 84.38080000000015
3.311714 84.6458500000001
3.312714 84.90905
3.313714 85.17040000000017
3.314714 85.43004999999985
3.315714 85.68799999999973
3.316714 85.94410000000025
3.317714 86.19820000000007
3.318714 86.45024999999994
3.319714 86.70020000000022
3.320714 86.94804999999985
3.321714 87.19374999999995
3.322714 87.43725000000015
3.323714 87.6788
3.324714 87.91835000000019
3.325714 88.15564999999982
3.326714 88.39105000000013
3.327714 88.62499999999982
3.328714 88.85674999999995
3.329714 89.08625000000059
3.330714 89.31384999999943
3.331714 89.53959999999996
3.332714 89.76310000000028
3.333714 89.98434999999971
3.334714 90.20340000000029
3.335714 90.42024999999995
3.336714 90.6348499999994
3.337714 90.84680000000024
3.338714 91.05615000000039
3.339714 91.26289999999982
3.340714 91.4670499999999
3.341714 91.66859999999998
3.342714 91.86789999999986
3.343714 92.06535000000001
3.344714 92.26054999999997
3.345714 92.45309999999992
3.346714 92.64385000000014
3.347714 92.83274999999993
3.348714 93.01899999999974
3.349714 93.2023000000004
3.350714 93.38300000000035
3.351714 93.56139999999942
3.352714 93.73685000000006
3.353714 93.90940000000015
3.354714 94.07960000000006
3.355714 94.24685000000017
3.356714 94.41114999999972
3.357714 94.57279999999997
3.358714 94.73155000000038
3.359714 94.88765000000011
3.360714 95.04109999999983
3.361714 95.19194999999952
3.362714 95.34059999999968
3.363714 95.48665000000052
3.364714 95.63000000000001
3.365714 95.77054999999959
3.366714 95.91000000000044
3.367714 96.04500000000016
3.368714 96.17999999999988
3.369714 96.31000000000014
3.370714 96.43000000000012
3.371714 96.55500000000025
3.372714 96.67499999999953
3.373714 96.78999999999938
3.374714 96.91000000000005
3.375714 97.02000000000044
3.376714 97.11999999999983
3.377714 97.22500000000008
3.378714 97.33500000000048
3.379714 97.43499999999989
3.380714 97.5249999999997
3.381714 97.61999999999965
3.382714 97.71000000000015
3.383714 97.79999999999997
3.384714 97.88499999999964
3.385714 97.96500000000054
3.386714 98.03999999999992
3.387714 98.10999999999986
3.388714 98.18500000000063
3.389714 98.25499999999987
3.390714 98.31500000000021
3.391714 98.37499999999984
3.392714 98.43499999999949
3.393714 98.48499999999954
3.394714 98.5349999999996
3.395714 98.58500000000103
3.396714 98.63000000000093
3.397714 98.66999999999932
3.398714 98.70499999999893
3.399714 98.73999999999994
3.400714 98.77500000000094
3.401714 98.80500000000042
3.402714 98.8249999999996
3.403714 98.84500000000018
3.404714 98.86499999999937
3.405714 98.87499999999966
3.406714 98.88499999999995
3.407714 98.89000000000009
3.408714 98.89000000000009
3.409714 98.89000000000009
3.410714 98.88499999999995
3.411714 98.8799999999998
3.412714 98.8700000000009
3.413714 98.85000000000032
3.414714 98.8349999999999
3.415714 98.81999999999947
3.416714 98.78999999999999
3.417714 98.76000000000052
3.418714 98.72999999999965
3.419714 98.68999999999988
3.420714 98.65000000000012
3.421714 98.60500000000022
3.422714 98.55500000000018
3.423714 98.49999999999997
3.424714 98.44499999999978
3.425714 98.38499999999945
3.426714 98.32000000000035
3.427714 98.25499999999987
3.428714 98.18499999999925
3.429714 98.10999999999986
3.430714 98.03000000000034
3.431714 97.95000000000081
3.432714 97.86499999999975
3.433714 97.77499999999995
3.434714 97.67999999999999
3.435714 97.57999999999988
3.436714 97.47999999999979
3.437714 97.37499999999955
3.438714 97.2600000000004
3.439714 97.14499999999987
3.440714 97.03000000000073
3.441714 96.9049999999999
3.442714 96.77999999999909
3.443714 96.6500000000009
3.444714 96.5149999999998
3.445714 96.37499999999993
3.446714 96.23500000000007
3.447714 96.09500000000021
3.448714 95.93999999999991
3.449714 95.78499999999963
3.450714 95.63000000000072
3.451714 95.46500000000013
3.452714 95.2949999999994
3.453714 95.13000000000021
3.454714 94.95500000000074
3.455714 94.76999999999958
3.456714 94.58999999999995
3.457714 94.40000000000003
3.458714 94.21000000000012
3.459714 94.01500000000007
3.460714 93.80999999999973
3.461714 93.60999999999953
3.462714 93.40000000000043
3.463714 93.18499999999979
3.464714 92.96999999999916
3.465714 92.75000000000117
3.466714 92.52500000000025
3.467714 92.29499999999918
3.468714 92.06000000000076
3.469714 91.82000000000079
3.470714 91.57999999999944
3.471714 91.33499999999934
3.472714 91.08000000000033
3.473714 90.8199999999998
3.474714 90.5649999999994
3.475714 90.30500000000025
3.476714 90.0350000000008
3.477714 89.75999999999983
3.478714 89.48499999999888
3.479714 89.20500000000054
3.480714 88.92000000000067
3.481714 88.62999999999927
3.482714 88.33500000000049
3.483714 88.0350000000002
3.484714 87.72999999999975
3.485714 87.4250000000007
3.486714 87.10999999999997
3.487714 86.79499999999923
3.488714 86.47499999999975
3.489714 86.14499999999997
3.490714 85.82000000000033
3.491714 85.49000000000056
3.492714 85.14499999999897
3.493714 84.80500000000029
3.494714 84.4600000000001
3.495714 84.10499999999959
3.496714 83.75500000000063
3.497714 83.395
3.498714 83.02500000000046
3.499714 82.65499999999953
3.500714 82.27999999999986
3.501714 81.90000000000003
3.502714 81.52000000000021
3.503714 81.13500000000023
3.504714 80.73999999999998
3.505714 80.34499999999973
3.506714 79.94499999999933
3.507714 79.54000000000016
3.508714 79.12999999999948
3.509714 78.72000000000018
3.510714 78.30500000000073
3.511714 77.87999999999961
3.512714 77.44999999999975
3.513714 77.01999999999987
3.514714 76.58499999999985
3.515714 76.14000000000092
3.516714 75.69500000000062
3.517714 75.24500000000018
3.518714 74.78999999999958
3.519714 74.33499999999898
3.520714 73.87499999999963
3.521714 73.405
3.522714 72.93000000000022
3.523714 72.46000000000058
3.524714 71.9850000000008
3.525714 71.4949999999992
3.526714 71.00999999999912
3.527714 70.52000000000031
3.528714 70.01999999999981
3.529714 69.51499999999916
3.530714 69.0099999999999
3.531714 68.50000000000189
3.532714 67.98500000000097
3.533714 67.46499999999989
3.534714 66.93499999999852
3.535714 66.40499999999993
3.536714 65.87500000000135
3.537714 65.33999999999985
3.538714 64.80000000000096
3.539714 64.25999999999932
3.540714 63.71000000000016
3.541714 63.1500000000007
3.542714 62.59499999999862
3.543714 62.03499999999917
3.544714 61.464999999999435
3.545714 60.8949999999997
3.546714 60.319999999999816
3.547714 59.739999999999796
3.548714 59.14999999999948
3.549714 58.56000000000194
3.550714 57.96500000000149
3.551714 57.36499999999811
3.552714 56.77000000000043
3.553714 56.16499999999969
3.554714 55.549999999998654
3.555714 54.940000000000545
3.556714 54.32999999999966
3.557714 53.71000000000126
3.558714 53.07999999999979
3.559714 52.44999999999833
3.560714 51.82000000000242
3.561714 51.18000000000067
3.562714 50.534999999998774
3.563714 49.884999999999515
3.564714 49.2300000000001
3.565714 48.570000000000555
3.566714 47.91500000000115
3.567714 47.25000000000146
3.568714 46.57999999999885
3.569714 45.914999999999154
3.570714 45.23999999999917
3.571714 44.55999999999904
3.572714 43.880000000001694
3.573714 43.19500000000143
3.574714 42.499999999998096
3.575714 41.81000000000046
3.576714 41.1149999999999
3.577714 40.404999999998914
3.578714 39.695000000000704
3.579714 38.984999999999715
3.580714 38.265000000001216
3.581714 37.53999999999979
3.582714 36.81999999999852
3.583714 36.09499999999988
3.584714 35.360000000000944
3.585714 34.629999999999384
3.586714 33.89500000000045
3.587714 33.15500000000138
3.588714 32.41499999999953
3.589714 31.66000000000002
3.590714 30.910000000000657
3.591714 30.159999999998522
3.592714 29.394999999998728
3.593714 28.630000000001708
3.594714 27.864999999999142
3.595714 27.08999999999906
3.596714 26.305000000001467
3.597714 25.525000000001242
3.598714 24.745000000001017
3.599714 23.959999999997873
3.600714 23.16999999999736
3.601714 22.375000000002252
3.602714 21.580000000001597
3.603714 20.784999999998167
3.604714 19.990000000000286
3.605714 19.185000000002116
3.606714 18.374999999998252
3.607714 17.559999999999796
3.608714 16.74500000000134
3.609714 15.93000000000011
3.610714 15.104999999998592
3.611714 14.26999999999956
3.612714 13.440000000000673
3.613714 12.604999999998867
3.614714 11.764999999999691
3.615714 10.93000000000066
3.616714 10.085000000001344
3.617714 9.234999999999104
3.618714 8.389999999999787
3.619714 7.545000000000468
3.620714 6.690000000000862
3.621714 5.830000000001112
3.622714 4.97499999999873
3.623714 4.114999999998981
3.624714 3.244999999998943
3.625714 2.3749999999989058
3.626714 1.505000000001644
3.627714 0.625000000001319
3.628714 -0.2599999999991498
3.629714 -1.1399999999994748
3.630714 -2.0249999999999435
3.631714 -2.915000000000556
3.632714 -3.8050000000011686
3.633714 -4.699999999999149
3.634714 -5.594999999999906
3.635714 -6.490000000000662
3.636714 -7.385000000001418
3.637714 -8.284999999999542
3.638714 -9.184999999997668
3.639714 -10.090000000001487
3.640714 -10.999999999999899
3.641714 -11.90999999999831
3.642714 -12.830000000002562
3.643714 -13.745000000001117
3.644714 -14.664999999999818
3.645714 -15.594999999998805
3.646714 -16.524999999997792
3.647714 -17.45500000000233
3.648714 -18.385000000001316
3.649714 -19.319999999997673
3.650714 -20.25499999999958
3.651714 -21.190000000001486
3.652714 -22.13000000000076
3.653714 -23.070000000000036
3.654714 -24.004999999999164
3.655714 -24.94499999999844
3.656714 -25.890000000000633
3.657714 -26.835000000000054
3.658714 -27.784999999999616
3.659714 -28.740000000002098
3.660714 -29.69999999999917
3.661714 -30.65499999999888
3.662714 -31.6150000000015
3.663714 -32.584999999998864
3.664714 -33.544999999998716
3.665714 -34.51000000000148
3.666714 -35.480000000001624
3.667714 -36.44499999999884
3.668714 -37.40999999999883
3.669714 -38.38000000000174
3.670714 -39.349999999999106
3.671714 -40.3149999999991
3.672714 -41.285000000002015
3.673714 -42.25499999999938
3.674714 -43.229999999999656
3.675714 -44.21000000000008
3.676714 -45.195000000000654
3.677714 -46.17500000000108
3.678714 -47.15999999999887
3.679714 -48.14999999999958
3.680714 -49.14000000000029
3.681714 -50.130000000001004
3.682714 -51.119999999998946
3.683714 -52.1149999999998
3.684714 -53.105000000000516
3.685714 -54.09499999999845
3.686714 -55.08499999999916
3.687714 -56.06999999999973
3.688714 -57.06000000000044
3.689714 -58.060000000001445
3.690714 -59.054999999999524
3.691714 -60.045000000000236
3.692714 -61.04000000000109
3.693714 -62.04499999999946
3.694714 -63.05000000000061
3.695714 -64.04999999999883
3.696714 -65.04999999999983
3.697714 -66.06000000000111
3.698714 -67.06499999999949
3.699714 -68.06000000000034
3.700714 -69.0649999999987
3.701714 -70.06999999999985
3.702714 -71.06500000000071
3.703714 -72.06499999999893
3.704714 -73.07000000000008
3.705714 -74.06500000000094
3.706714 -75.06499999999916
3.707714 -76.07500000000044
3.708714 -77.07500000000145
3.709714 -78.07999999999981
3.710714 -79.09499999999848
3.711714 -80.09999999999961
3.712714 -81.10500000000076
3.713714 -82.11499999999927
3.714714 -83.12500000000055
3.715714 -84.13500000000185
3.716714 -85.14000000000021
3.717714 -86.13999999999844
3.718714 -87.13999999999945
3.719714 -88.14000000000044
3.720714 -89.14000000000006
3.721714 -90.13999999999966
3.722714 -91.14000000000067
3.723714 -92.14000000000027
3.724714 -93.13999999999989
3.725714 -94.14499999999964
3.726714 -95.14999999999941
3.727714 -96.15500000000054
3.728714 -97.15500000000016
3.729714 -98.15999999999991
3.730714 -99.16499999999967
3.731714 -100.16000000000051
3.732714 -101.155
3.733714 -102.14999999999945
3.734714 -103.14500000000031
3.735714 -104.13499999999965
3.736714 -105.12500000000036
3.737714 -106.11499999999967
3.738714 -107.10000000000024
3.739714 -108.09000000000096
3.740714 -109.08000000000028
3.741714 -110.0699999999996
3.742714 -111.05999999999894
3.743714 -112.04999999999966
3.744714 -113.03500000000022
3.745714 -114.02000000000079
3.746714 -115.00499999999995
3.747714 -115.98000000000025
3.748714 -116.96500000000081
3.749714 -117.93999999999971
3.750714 -118.9049999999997
3.751714 -119.87999999999998
3.752714 -120.85000000000012
3.753714 -121.80999999999997
3.754714 -122.77499999999996
3.755714 -123.73999999999997
3.756714 -124.70499999999996
3.757714 -125.66999999999994
3.758714 -126.6299999999998
3.759714 -127.59499999999979
3.760714 -128.55499999999964
3.761714 -129.50999999999934
3.762714 -130.46500000000043
3.763714 -131.42000000000013
3.764714 -132.3699999999997
3.765714 -133.31000000000037
3.766714 -134.2549999999998
3.767714 -135.19500000000045
3.768714 -136.1349999999997
3.769714 -137.07000000000025
3.770714 -138.00000000000063
3.771714 -138.93499999999975
3.772714 -139.85999999999999
3.773714 -140.78999999999897
3.774714 -141.71999999999935
3.775714 -142.6400000000008
3.776714 -143.56500000000105
3.777714 -144.48499999999976
3.778714 -145.3999999999997
3.779714 -146.31499999999963
3.780714 -147.2199999999993
3.781714 -148.12500000000034
3.782714 -149.03
3.783714 -149.92500000000075
3.784714 -150.8200000000001
3.785714 -151.70999999999935
3.786714 -152.59999999999997
3.787714 -153.49000000000058
3.788714 -154.37000000000089
3.789714 -155.25499999999997
3.790714 -156.1349999999989
3.791714 -157.00999999999908
3.792714 -157.88500000000064
3.793714 -158.75000000000054
3.794714 -159.62000000000057
3.795714 -160.4849999999991
3.796714 -161.3400000000001
3.797714 -162.19000000000094
3.798714 -163.039999999999
3.799714 -163.88999999999987
3.800714 -164.72500000000028
3.801714 -165.56499999999946
3.802714 -166.3999999999999
3.803714 -167.23000000000013
3.804714 -168.06000000000043
3.805714 -168.8800000000004
3.806714 -169.70499999999916
3.807714 -170.52499999999915
3.808714 -171.34000000000037
3.809714 -172.15000000000006
3.810714 -172.95499999999964
3.811714 -173.7600000000006
3.812714 -174.55500000000055
3.813714 -175.34500000000034
3.814714 -176.13000000000002
3.815714 -176.90999999999957
3.816714 -177.6899999999998
3.817714 -178.46499999999986
3.818714 -179.23499999999981
3.819714 -180.00000000000028
3.820714 -180.76000000000064
3.821714 -181.51999999999958
3.822714 -182.27499999999978
3.823714 -183.02500000000055
3.824714 -183.76999999999975
3.825714 -184.51209999999983
3.826714 -185.24764999999985
3.827714 -185.97429999999972
3.828714 -186.69775000000055
3.829714 -187.41530000000034
3.830714 -188.12754999999945
3.831714 -188.83494999999974
3.832714 -189.53755000000044
3.833714 -190.23565000000008
3.834714 -190.9293499999999
3.835714 -191.61850000000007
3.836714 -192.3031999999998
3.837714 -192.9834499999998
3.838714 -193.65885000000026
3.839714 -194.32940000000053
3.840714 -194.99509999999984
3.841714 -195.65559999999982
3.842714 -196.31049999999996
3.843714 -196.9594499999998
3.844714 -197.60205000000016
3.845714 -198.23815000000016
3.846714 -198.8682999999998
3.847714 -199.49284999999998
3.848714 -200.1120000000002
3.849714 -200.72629999999987
3.850714 -201.33589999999995
3.851714 -201.9411000000002
3.852714 -202.5414499999999
3.853714 -203.13634999999977
3.854714 -203.72584999999995
3.855714 -204.30945000000017
3.856714 -204.8866999999999
3.857714 -205.4575499999999
3.858714 -206.02215000000007
3.859714 -206.58040000000008
3.860714 -207.13199999999995
3.861714 -207.6771
3.862714 -208.21589999999998
3.863714 -208.74845000000005
3.864714 -209.2749499999999
3.865714 -209.79584999999986
3.866714 -210.31145000000012
3.867714 -210.82180000000002
3.868714 -211.32709999999997
3.869714 -211.82715000000002
3.870714 -212.32135499999993
3.871714 -212.80918
3.872714 -213.29019000000002
3.873714 -213.76395500000004
3.874714 -214.23027000000002
3.875714 -214.68920100000003
3.876714 -215.14098499999997
3.877714 -215.58592399999998
3.878714 -216.02427999999998
3.879714 -216.456295
3.880714 -216.88211999999996
3.881714 -217.30189500000003
3.882714 -217.71570000000006
3.883714 -218.1235
3.884714 -218.52525000000003
3.885714 -218.92094999999992
3.886714 -219.31035
3.887714 -219.69315000000006
3.888714 -220.06895000000003
3.889714 -220.43724999999995
3.890714 -220.7975499999999
3.891714 -221.14960000000002
3.892714 -221.49365000000003
3.893714 -221.83004999999994
3.894714 -222.15940000000006
3.895714 -222.48215000000013
3.896714 -222.79899999999992
3.897714 -223.11009999999993
3.898714 -223.41514999999998
3.899714 -223.71430000000007
3.900714 -224.00730000000019
3.901714 -224.29375
3.902714 -224.5731499999997
3.903714 -224.8451000000002
3.904714 -225.10960000000046
3.905714 -225.3662999999996
3.906714 -225.61474999999996
3.907714 -225.85505000000046
3.908714 -226.08674999999994
3.909714 -226.30984999999976
3.910714 -226.5252499999995
3.911714 -226.73350000000022
3.912714 -226.93500000000034
3.913714 -227.1301999999996
3.914714 -227.3197999999997
3.915714 -227.5034500000002
3.916714 -227.68120000000033
3.917714 -227.85219999999978
3.918714 -228.01569999999978
3.919714 -228.1714000000004
3.920714 -228.31900000000041
3.921714 -228.45549999999935
3.922714 -228.5849999999999
3.923714 -228.71
3.924714 -228.8199999999997
3.925714 -228.9200000000005
3.926714 -229.01999999999992
3.927714 -229.10999999999976
3.928714 -229.1849999999998
3.929714 -229.25999999999988
3.930714 -229.33000000000052
3.931714 -229.39000000000016
3.932714 -229.44500000000033
3.933714 -229.4950000000004
3.934714 -229.5399999999989
3.935714 -229.5749999999999
3.936714 -229.60000000000065
3.937714 -229.61499999999967
3.938714 -229.6199999999998
3.939714 -229.6199999999998
3.940714 -229.6099999999995
3.941714 -229.5850000000002
3.942714 -229.55500000000072
3.943714 -229.52499999999984
3.944714 -229.47999999999996
3.945714 -229.4299999999999
3.946714 -229.37499999999972
3.947714 -229.31000000000063
3.948714 -229.23999999999998
3.949714 -229.1599999999991
3.950714 -229.07999999999956
3.951714 -228.99000000000115
3.952714 -228.8850000000009
3.953714 -228.77999999999926
3.954714 -228.65999999999994
3.955714 -228.5300000000004
3.956714 -228.39499999999927
3.957714 -228.24499999999915
3.958714 -228.0900000000002
3.959714 -227.92500000000103
3.960714 -227.75000000000017
3.961714 -227.56999999999917
3.962714 -227.38499999999937
3.963714 -227.19500000000087
3.964714 -227.0000000000008
3.965714 -226.78999999999894
3.966714 -226.5749999999997
3.967714 -226.36000000000044
3.968714 -226.1300000000008
3.969714 -225.88999999999945
3.970714 -225.6449999999993
3.971714 -225.3900000000003
3.972714 -225.1199999999995
3.973714 -224.83999999999975
3.974714 -224.5549999999999
3.975714 -224.26500000000127
3.976714 -223.96500000000094
3.977714 -223.654999999999
3.978714 -223.33999999999966
3.979714 -223.01500000000001
3.980714 -222.69000000000037
3.981714 -222.3600000000006
3.982714 -222.0199999999992
3.983714 -221.67500000000032
3.984714 -221.31500000000108
3.985714 -220.9449999999988
3.986714 -220.57499999999925
3.987714 -220.18999999999926
3.988714 -219.79000000000025
3.989714 -219.38500000000246
3.990714 -218.97499999999903
3.991714 -218.54999999999788
3.992714 -218.12000000000216
3.993714 -217.6850000000008
3.994714 -217.23499999999896
3.995714 -216.78499999999988
3.996714 -216.33000000000067
3.997714 -215.86000000000104
3.998714 -215.38999999999865
3.999714 -214.919999999999
4.000714 -214.43000000000154
4.001714 -213.9350000000012
4.002714 -213.4299999999978
4.003714 -212.91499999999962
4.004714 -212.39000000000118
4.005714 -211.85499999999968
4.006714 -211.3150000000008
4.007714 -210.75999999999874
4.008714 -210.1949999999991
4.009714 -209.62999999999954
4.010714 -209.0599999999998
4.011714 -208.4750000000024
4.012714 -207.88999999999947
4.013714 -207.29999999999916
4.014714 -206.7000000000013
4.015714 -206.0950000000006
4.016714 -205.4849999999997
4.017715 -204.85999999999837
4.018714 -204.22999999999968
4.019714 -203.59500000000085
4.020714 -202.93999999999866
4.021714 -202.27999999999912
4.022714 -201.6150000000022
4.023714 -200.93500000000208
4.024714 -200.2449999999989
4.025714 -199.55499999999847
4.026714 -198.8600000000007
4.027714 -198.14999999999972
4.028714 -197.43499999999858
4.029714 -196.72000000000023
4.030715 -196.00000000000173
4.031714 -195.27000000000015
4.032714 -194.52999999999832
4.033714 -193.7849999999991
4.034714 -193.0299999999996
4.035714 -192.26999999999995
4.036714 -191.49499999999986
4.037714 -190.71000000000225
4.038714 -189.9150000000016
4.039714 -189.10999999999788
4.040714 -188.29999999999959
4.041714 -187.48500000000112
4.042714 -186.6599999999996
4.043715 -185.82500000000059
4.044714 -184.99500000000168
4.045714 -184.15499999999975
4.046714 -183.30999999999764
4.047714 -182.4599999999982
4.048714 -181.60500000000135
4.049714 -180.7450000000016
4.050714 -179.8649999999985
4.051714 -178.98500000000095
4.052714 -178.09500000000034
4.053714 -177.1899999999993
4.054714 -176.28500000000102
4.055714 -175.36499999999955
4.056714 -174.43500000000057
4.057714 -173.49999999999866
4.058714 -172.55999999999938
4.059714 -171.61499999999995
4.060714 -170.6650000000004
4.061714 -169.7100000000007
4.062714 -168.755000000001
4.063715 -167.79500000000112
4.064714 -166.8199999999981
4.065714 -165.84500000000057
4.066714 -164.86500000000015
4.067714 -163.8699999999993
4.068714 -162.86500000000092
4.069714 -161.85499999999965
4.070714 -160.83500000000083
4.071714 -159.79999999999882
4.072714 -158.75999999999945
4.073714 -157.71499999999995
4.074714 -156.66000000000014
4.075714 -155.6000000000002
4.076715 -154.54000000000022
4.077714 -153.48000000000027
4.078714 -152.41000000000005
4.079714 -151.33499999999967
4.080714 -150.25999999999928
4.081714 -149.17500000000138
4.082714 -148.08500000000058
4.083714 -146.9899999999996
4.084714 -145.88499999999837
4.085714 -144.76499999999947
4.086714 -143.6350000000003
4.087714 -142.5050000000011
4.088714 -141.3600000000015
4.089714 -140.20999999999896
4.090714 -139.05499999999904
4.091714 -137.89500000000177
4.092714 -136.73499999999893
4.093714 -135.56999999999874
4.094714 -134.40500000000134
4.095714 -133.23500000000098
4.096714 -132.0600000000005
4.097714 -130.87999999999988
4.098714 -129.6949999999991
4.099714 -128.49999999999807
4.100714 -127.29999999999964
4.101714 -126.09000000000093
4.102714 -124.86999999999915
4.103714 -123.64500000000001
4.104714 -122.40500000000043
4.105714 -121.15500000000057
4.106714 -119.90500000000071
4.107714 -118.65500000000084
4.108714 -117.40000000000083
4.109715 -116.14499999999805
4.110714 -114.88999999999805
4.111714 -113.63000000000068
4.112714 -112.36500000000038
4.113714 -111.1000000000001
4.114714 -109.8249999999995
4.115714 -108.54499999999878
4.116714 -107.26000000000069
4.117714 -105.95500000000202
4.118714 -104.65000000000057
4.119714 -103.339999999999
4.120714 -102.01499999999974
4.121714 -100.68500000000036
4.122715 -99.35500000000097
4.123714 -98.01999999999866
4.124714 -96.67999999999898
4.125714 -95.34500000000223
4.126714 -94.00999999999993
4.127714 -92.67000000000026
4.128714 -91.33000000000058
4.129714 -89.98499999999798
4.130714 -88.6350000000008
4.131714 -87.28000000000068
4.132714 -85.91500000000029
4.133714 -84.54499999999976
4.134714 -83.16999999999908
4.135714 -81.78000000000074
4.136714 -80.38499999999948
4.137714 -78.98999999999823
4.138714 -77.58499999999945
4.139714 -76.18000000000069
4.140714 -74.77500000000192
4.141714 -73.36500000000024
4.142715 -71.95999999999869
4.143714 -70.54999999999978
4.144714 -69.14499999999823
4.145714 -67.73999999999947
4.146714 -66.32500000000041
4.147714 -64.91000000000136
4.148714 -63.48500000000201
4.149714 -62.05499999999975
4.150714 -60.614999999997195
4.151714 -59.16999999999728
4.152714 -57.715000000002625
4.153714 -56.255000000005055
4.154714 -54.79500000000193
4.155715 -53.32999999999588
4.156714 -51.869999999998306
4.157714 -50.40500000000336
4.158714 -48.93499999999995
4.159714 -47.46999999999946
4.160714 -46.01000000000188
4.161714 -44.54500000000139
4.162714 -43.07499999999798
4.163714 -41.609999999997484
4.164714 -40.13999999999962
4.165714 -38.65499999999855
4.166714 -37.16500000000011
4.167714 -35.675000000001674
4.168715 -34.18000000000032
4.169714 -32.674999999998676
4.170714 -31.16999999999703
4.171714 -29.66000000000357
4.172714 -28.15000000000456
4.173714 -26.639999999999997
4.174714 -25.134999999998353
4.175714 -23.62999999999671
4.176714 -22.125000000000618
4.177714 -20.62500000000189
4.178714 -19.120000000000246
4.179714 -17.614999999998602
4.180714 -16.10999999999696
4.181714 -14.599999999997948
4.182714 -13.0800000000042
4.183714 -11.5600000000049
4.184714 -10.029999999999761
4.185714 -8.500000000000174
4.186714 -6.960000000000299
4.187714 -5.414999999997505
4.188715 -3.8799999999949986
4.189714 -2.3349999999977555
4.190714 -0.7950000000034319
4.191714 0.7349999999961554
4.192714 2.269999999998662
4.193714 3.8000000000038003
4.194714 5.3200000000031
4.195714 6.844999999999768
4.196714 8.379999999996723
4.197714 9.91499999999923
4.198714 11.450000000001737
4.199714 12.990000000001611
4.200714 14.534999999998854
4.201715 16.089999999996387
4.202714 17.640000000002097
4.203714 19.19499999999963
4.204714 20.75500000000008
4.205714 22.30500000000024
4.206714 23.859999999997772
4.207714 25.405000000000566
4.208714 26.94500000000044
4.209714 28.485000000000316
4.210714 30.0149999999999
4.211714 31.55000000000241
4.212714 33.08499999999937
4.213714 34.619999999996324
4.214714 36.160000000001745
4.215714 37.70499999999899
4.216714 39.25499999999915
4.217714 40.81000000000223
4.218714 42.36499999999977
4.219714 43.920000000002844
4.220714 45.47500000000038
4.221714 47.02499999999499
4.222714 48.5750000000007
4.223714 50.12000000000349
4.224714 51.65500000000045
4.225714 53.189999999997404
4.226714 54.72000000000254
4.227714 56.24000000000184
4.228714 57.76499999999851
4.229714 59.2949999999981
4.230714 60.82499999999769
4.231714 62.36000000000019
4.232714 63.895000000002696
4.233714 65.43500000000257
4.234715 66.9749999999969
4.235714 68.51499999999677
4.236714 70.06000000000235
4.237714 71.59500000000207
4.238714 73.12499999999889
4.239714 74.6500000000011
4.240714 76.1700000000004
4.241714 77.68499999999956
4.242714 79.1900000000012
4.243714 80.69500000000008
4.244714 82.20499999999909
4.245714 83.70499999999781
4.246714 85.2049999999993
4.247715 86.71000000000095
4.248714 88.21499999999982
4.249714 89.72500000000161
4.250714 91.23500000000062
4.251714 92.74499999999964
4.252714 94.25000000000128
4.253714 95.75500000000015
4.254714 97.25999999999901
4.255714 98.75000000000023
4.256714 100.23000000000116
4.257714 101.70499999999916
4.258714 103.17999999999994
4.259714 104.64500000000044
4.260714 106.09999999999786
4.261714 107.55999999999821
4.262714 109.02500000000148
4.263714 110.48500000000183
4.264714 111.94499999999941
4.265714 113.41500000000005
4.266714 114.88000000000054
4.267715 116.33999999999811
4.268714 117.79999999999846
4.269714 119.25500000000144
4.270714 120.7050000000015
4.271714 122.14999999999864
4.272714 123.58499999999827
4.273714 125.0100000000004
4.274714 126.43000000000238
4.275714 127.84000000000128
4.276714 129.24500000000006
4.277714 130.65499999999898
4.278714 132.05999999999773
4.279714 133.45999999999913
4.280715 134.8650000000007
4.281714 136.27000000000223
4.282714 137.67000000000084
4.283714 139.06999999999948
4.284714 140.47000000000088
4.285714 141.86499999999936
4.286714 143.24999999999756
4.287714 144.63000000000113
4.288714 146.00000000000168
4.289714 147.35999999999916
4.290714 148.71499999999926
4.291714 150.05499999999893
4.292714 151.39000000000124
4.293715 152.7250000000008
4.294714 154.05999999999753
4.295714 155.3899999999997
4.296714 156.7150000000017
4.297714 158.0450000000011
4.298714 159.37000000000035
4.299714 160.6949999999996
4.300714 162.01999999999884
4.301714 163.33500000000058
4.302714 164.63999999999922
4.303714 165.9350000000004
4.304714 167.23000000000155
4.305714 168.50999999999948
4.306714 169.77499999999978
4.307714 171.04000000000008
4.308714 172.28999999999994
4.309714 173.5399999999998
4.310714 174.78999999999968
4.311714 176.0249999999991
4.312714 177.26500000000144
4.313715 178.50500000000102
4.314714 179.73499999999754
4.315714 180.96999999999974
4.316714 182.2000000000018
4.317714 183.4200000000008
4.318714 184.63999999999982
4.319714 185.84499999999838
4.320714 187.0349999999993
4.321714 188.21499999999992
4.322714 189.39000000000038
4.323714 190.56000000000074
4.324714 191.71500000000063
4.325714 192.8650000000004
4.326715 194.01000000000002
4.327714 195.1499999999995
4.328714 196.28999999999897
4.329714 197.42500000000106
4.330714 198.5600000000004
4.331714 199.6899999999996
4.332714 200.8150000000014
4.333714 201.9350000000003
4.334714 203.0449999999989
4.335714 204.145
4.336714 205.2300000000007
4.337714 206.30999999999844
4.338714 207.37999999999866
4.339714 208.43500000000125
4.340714 209.48000000000079
4.341714 210.52000000000012
4.342714 211.55999999999952
4.343714 212.58999999999858
4.344714 213.61000000000016
4.345714 214.629999999999
4.346714 215.65000000000057
4.347714 216.66500000000198
4.348714 217.67000000000033
4.349714 218.66499999999843
4.350714 219.65499999999912
4.351714 220.63499999999956
4.352714 221.6049999999997
4.353714 222.5600000000022
4.354714 223.50499999999883
4.355714 224.4449999999981
4.356714 225.3700000000025
4.357714 226.28500000000105
4.358714 227.19999999999962
4.359715 228.10500000000067
4.360714 228.9949999999985
4.361714 229.88999999999925
4.362714 230.78500000000003
4.363714 231.66500000000033
4.364714 232.5400000000005
4.365714 233.41500000000067
4.366714 234.2700000000003
4.367714 235.1149999999996
4.368714 235.9549999999988
4.369714 236.78500000000048
4.370714 237.60000000000167
4.371714 238.39999999999972
4.372715 239.19500000000036
4.373714 239.97999999999794
4.374714 240.75499999999806
4.375714 241.52500000000074
4.376714 242.29500000000067
4.377714 243.0500000000002
4.378714 243.79999999999959
4.379714 244.55499999999907
4.380714 245.29500000000093
4.381714 246.02499999999972
4.382714 246.74999999999835
4.383714 247.46000000000072
4.384714 248.16000000000145
4.385714 248.84500000000028
4.386714 249.52000000000027
4.387714 250.18499999999997
4.388714 250.83499999999924
4.389714 251.475000000001
4.390714 252.10999999999984
4.391714 252.73999999999992
4.392715 253.35500000000093
4.393714 253.96999999999917
4.394714 254.58000000000007
4.395714 255.18000000000066
4.396714 255.7699999999996
4.397714 256.35499999999973
4.398714 256.92999999999967
4.399714 257.4899999999991
4.400714 258.0449999999998
4.401714 258.5800000000013
4.402714 259.10499999999973
4.403714 259.6199999999993
4.404714 260.1200000000012
4.405715 260.6150000000001
4.406714 261.0949999999987
4.407714 261.5699999999999
4.408714 262.04500000000104
4.409714 262.5100000000005
4.410714 262.9649999999997
4.411714 263.41
4.412714 263.85500000000036
4.413714 264.28499999999883
4.414714 264.7049999999998
4.415714 265.11500000000046
4.416714 265.5099999999993
4.417714 265.8950000000007
4.418715 266.2650000000002
4.419714 266.6249999999995
4.420714 266.97499999999985
4.421714 267.3099999999998
4.422714 267.6350000000008
4.423714 267.96000000000043
4.424714 268.27499999999975
4.425714 268.5800000000002
4.426714 268.8750000000004
4.427714 269.1699999999991
4.428714 269.45499999999896
4.429714 269.72000000000105
4.430714 269.9800000000002
4.431714 270.2349999999992
4.432714 270.4700000000004
4.433714 270.69499999999994
4.434714 270.9099999999999
4.435714 271.1049999999999
4.436714 271.29499999999985
4.437714 271.47
4.438715 271.64000000000004
4.439714 271.80499999999995
4.440714 271.95414999999986
4.441714 272.09975000000026
4.442714 272.23865
4.443714 272.36939999999987
4.444714 272.4912000000003
4.445714 272.60259999999994
4.446714 272.7027999999999
4.447714 272.79070000000013
4.448714 272.8655999999996
4.449714 272.9274499999996
4.450714 272.97620000000035
4.451715 273.01350000000014
4.452714 273.03995000000015
4.453714 273.05629999999985
4.454714 273.06399999999957
4.455714 273.0632500000003
4.456714 273.0544500000001
4.457714 273.0378499999998
4.458714 273.0136500000001
4.459714 272.9816500000003
4.460714 272.9408499999999
4.461714 272.8903499999997
4.462714 272.82910000000004
4.463714 272.75590000000005
4.464714 272.66965000000005
4.465714 272.5698000000002
4.466714 272.4567499999999
4.467714 272.3310999999999
4.468714 272.1940000000001
4.469714 272.04679999999985
4.470714 271.8906999999999
4.471714 271.72655000000003
4.472714 271.55499999999995
4.473714 271.37624500000004
4.474714 271.1897200000001
4.475714 270.99486999999993
4.476714 270.79095
4.477714 270.57713
4.478714 270.35258999999996
4.479714 270.11651
4.480714 269.86825000000005
4.481714 269.607395
4.482714 269.33384
4.483714 269.04780000000005
4.484715 268.7501499999999
4.485714 268.4420999999999
4.486714 268.12480000000005
4.487714 267.79965
4.488714 267.46765000000005
4.489714 267.12899999999996
4.490714 266.7835
4.491714 266.43035
4.492714 266.06825000000003
4.493714 265.69590000000005
4.494714 265.3125499999999
4.495714 264.9173000000001
4.496714 264.5097499999998
4.497715 264.0899499999998
4.498714 263.65780000000007
4.499714 263.21430000000004
4.500714 262.7598499999998
4.501714 262.29525000000046
4.502714 261.82195000000047
4.503714 261.34029999999933
4.504714 260.85079999999954
4.505714 260.35420000000005
4.506714 259.8513000000004
4.507714 259.34170000000006
4.508714 258.82419999999973
4.509714 258.2978499999999
4.510714 257.76105000000007
4.511714 257.2126500000001
4.512714 256.65164999999973
4.513714 256.0775500000001
4.514714 255.49080000000015
4.515714 254.8940499999999
4.516714 254.28690000000032
4.517715 253.6650000000001
4.518714 253.03999999999954
4.519714 252.4100000000001
4.520714 251.77000000000044
4.521714 251.12499999999994
4.522714 250.475
4.523714 249.81499999999977
4.524714 249.1449999999999
4.525714 248.47500000000076
4.526714 247.78999999999982
4.527714 247.0899999999998
4.528714 246.38500000000033
4.529714 245.66499999999908
4.530715 244.93000000000015
4.531714 244.19000000000105
4.532714 243.43500000000014
4.533714 242.66999999999902
4.534714 241.89999999999907
4.535714 241.12000000000023
4.536714 240.34
4.537714 239.55000000000086
4.538714 238.75500000000022
4.539714 237.95499999999942
4.540714 237.14499999999973
4.541714 236.32999999999987
4.542714 235.50999999999988
4.543715 234.67499999999947
4.544714 233.825
4.545714 232.9700000000004
4.546714 232.10000000000036
4.547714 231.22000000000003
4.548714 230.32999999999944
4.549714 229.4299999999999
4.550714 228.52500000000026
4.551714 227.61500000000044
4.552714 226.69500000000036
4.553714 225.77000000000012
4.554714 224.83999999999975
4.555714 223.90499999999923
4.556714 222.9700000000001
4.557714 222.02500000000066
4.558714 221.06500000000082
4.559714 220.09999999999948
4.560714 219.12999999999934
4.561714 218.14500000000012
4.562714 217.14500000000055
4.563715 216.13500000000064
4.564714 215.11999999999918
4.565714 214.09999999999903
4.566714 213.0649999999998
4.567714 212.0250000000004
4.568714 210.99000000000117
4.569714 209.9400000000001
4.570714 208.88999999999908
4.571714 207.8399999999994
4.572714 206.7750000000007
4.573714 205.7100000000006
4.574714 204.639999999999
4.575714 203.55499999999972
4.576715 202.4650000000003
4.577714 201.36000000000044
4.578714 200.24500000000026
4.579714 199.13000000000014
4.580714 197.9949999999994
4.581714 196.85499999999857
4.582714 195.71500000000185
4.583714 194.56000000000196
4.584714 193.40499999999926
4.585714 192.24999999999937
4.586714 191.08999999999932
4.587714 189.92499999999913
4.588714 188.75499999999877
4.589714 187.58500000000123
4.590714 186.4050000000006
4.591714 185.2149999999997
4.592714 184.01500000000127
4.593714 182.81500000000005
4.594714 181.60499999999857
4.595714 180.37999999999943
4.596714 179.15000000000015
4.597714 177.91000000000057
4.598714 176.67000000000098
4.599714 175.41999999999837
4.600714 174.16500000000113
4.601714 172.91500000000127
4.602714 171.6599999999985
4.603714 170.4000000000011
4.604714 169.14000000000095
4.605714 167.8749999999979
4.606714 166.60000000000008
4.607714 165.32500000000226
4.608714 164.04499999999877
4.609715 162.7499999999976
4.610714 161.44500000000173
4.611714 160.14000000000027
4.612714 158.82499999999854
4.613714 157.50000000000207
4.614714 156.16999999999993
4.615714 154.83999999999776
4.616714 153.505000000001
4.617714 152.16500000000133
4.618714 150.82999999999902
4.619714 149.48999999999936
4.620714 148.14999999999966
4.621714 146.80499999999986
4.622715 145.44999999999973
4.623714 144.09499999999963
4.624714 142.73999999999953
4.625714 141.3750000000019
4.626714 140.0050000000014
4.627714 138.61999999999765
4.628714 137.2299999999993
4.629714 135.8450000000011
4.630714 134.4449999999997
4.631714 133.04500000000107
4.632714 131.64999999999984
4.633714 130.24499999999827
4.634714 128.84000000000228
4.635714 127.43500000000074
4.636714 126.0299999999992
4.637714 124.62500000000043
4.638714 123.21499999999874
4.639714 121.80499999999984
4.640714 120.38500000000063
4.641714 118.96499999999865
4.642715 117.53999999999931
4.643714 116.10500000000246
4.644714 114.67000000000004
4.645714 113.22500000000014
4.646714 111.78000000000021
4.647714 110.32999999999737
4.648714 108.87499999999994
4.649714 107.42499999999988
4.650714 105.97499999999982
4.651714 104.52500000000254
4.652714 103.07499999999969
4.653714 101.6199999999995
4.654714 100.16500000000205
4.655715 98.70999999999907
4.656714 97.24999999999872
4.657714 95.785000000001
4.658714 94.32000000000052
4.659714 92.84999999999988
4.660714 91.36999999999895
4.661714 89.88999999999803
4.662714 88.40499999999973
4.663714 86.92500000000159
4.664714 85.44500000000066
4.665714 83.95499999999944
4.666714 82.47000000000115
4.667714 80.98500000000008
4.668715 79.50999999999931
4.669714 78.0350000000013
4.670714 76.55000000000022
4.671714 75.06999999999931
4.672714 73.58999999999838
4.673714 72.10500000000009
4.674714 70.6200000000018
4.675714 69.13000000000058
4.676714 67.62999999999909
4.677714 66.13499999999772
4.678714 64.63500000000178
4.679714 63.135000000000275
4.680714 61.634999999998776
4.681714 60.13500000000005
4.682714 58.64499999999884
4.683714 57.150000000000254
4.684714 55.65500000000168
4.685714 54.16500000000046
4.686714 52.67499999999925
4.687714 51.18500000000081
4.688715 49.69999999999975
4.689714 48.20999999999853
4.690714 46.714999999999954
4.691714 45.22000000000137
4.692714 43.71999999999987
4.693714 42.224999999998516
4.694714 40.72499999999979
4.695714 39.22000000000092
4.696714 37.720000000002194
4.697714 36.230000000000985
4.698714 34.73999999999977
4.699714 33.24499999999841
4.700714 31.76499999999749
4.701715 30.28499999999934
4.702714 28.80000000000105
4.703714 27.32000000000012
4.704714 25.84499999999934
4.705714 24.365000000001192
4.706714 22.885000000000268
4.707714 21.409999999999485
4.708714 19.92500000000119
4.709714 18.440000000000122
4.710714 16.959999999999198
4.711714 15.475000000000904
4.712714 13.99499999999998
4.713714 12.524999999999341
4.714714 11.055000000001481
4.715714 9.590000000000988
4.716714 8.12999999999786
4.717714 6.675000000000431
4.718714 5.2200000000002245
4.719714 3.7699999999973866
4.720714 2.3250000000002435
4.721714 0.8750000000001812
4.722714 -0.5699999999997374
4.723714 -2.0199999999997997
4.724714 -3.475000000000006
4.725714 -4.919999999999924
4.726714 -6.369999999999987
4.727714 -7.820000000000049
4.728714 -9.259999999999824
4.729714 -10.699999999999598
4.730714 -12.129999999999086
4.731714 -13.559999999998574
4.732714 -14.985000000000692
4.733714 -16.394999999999605
4.734715 -17.80000000000115
4.735714 -19.21000000000006
4.736714 -20.61499999999883
4.737714 -22.010000000000083
4.738714 -23.414999999998855
4.739714 -24.820000000000398
4.740714 -26.215000000001652
4.741714 -27.61500000000028
4.742714 -29.014999999998903
4.743714 -30.41000000000016
4.744714 -31.800000000001273
4.745714 -33.18499999999946
4.746714 -34.56500000000029
4.747715 -35.93000000000068
4.748714 -37.29999999999845
4.749714 -38.66499999999884
4.750714 -40.01000000000143
4.751714 -41.36000000000139
4.752714 -42.704999999998435
4.753714 -44.040000000000745
4.754714 -45.37500000000028
4.755714 -46.714999999999954
4.756714 -48.049999999999486
4.757714 -49.37999999999887
4.758714 -50.72000000000132
4.759714 -52.04500000000056
4.760714 -53.36499999999966
4.761714 -54.684999999998766
4.762714 -55.99500000000035
4.763714 -57.29500000000165
4.764714 -58.58499999999989
4.765714 -59.87000000000076
4.766714 -61.14499999999856
4.767715 -62.41999999999914
4.768714 -63.69000000000236
4.769714 -64.95499999999987
4.770714 -66.21500000000002
4.771714 -67.47000000000003
4.772714 -68.72500000000004
4.773714 -69.9749999999999
4.774714 -71.22499999999977
4.775714 -72.47499999999962
4.776714 -73.70999999999906
4.777714 -74.94000000000112
4.778714 -76.1700000000004
4.779714 -77.38499999999927
4.780715 -78.5900000000006
4.781714 -79.78999999999903
4.782714 -80.98500000000008
4.783714 -82.17000000000085
4.784714 -83.34499999999856
4.785714 -84.51499999999889
4.786714 -85.68499999999923
4.787714 -86.8500000000022
4.788714 -88.01000000000225
4.789714 -89.16999999999953
4.790714 -90.31999999999928
4.791714 -91.46999999999905
4.792714 -92.61499999999867
4.793715 -93.74500000000063
4.794714 -94.87499999999982
4.795714 -95.99499999999873
4.796714 -97.11000000000026
4.797714 -98.21000000000136
4.798714 -99.30000000000217
4.799714 -100.3900000000002
4.800714 -101.4649999999978
4.801714 -102.5299999999979
4.802714 -103.59500000000077
4.803714 -104.65500000000073
4.804714 -105.71000000000052
4.805714 -106.76000000000019
4.806714 -107.80499999999971
4.807714 -108.85499999999936
4.808714 -109.8899999999986
4.809714 -110.91500000000032
4.810714 -111.94000000000204
4.811714 -112.9550000000007
4.812714 -113.95999999999906
4.813715 -114.95499999999991
4.814714 -115.93500000000034
4.815714 -116.91000000000062
4.816714 -117.87500000000063
4.817714 -118.83000000000033
4.818714 -119.77999999999989
4.819714 -120.71999999999916
4.820714 -121.65999999999843
4.821714 -122.59500000000034
4.822714 -123.52000000000196
4.823714 -124.44000000000067
4.824714 -125.35499999999922
4.825714 -126.26999999999778
4.826715 -127.17499999999882
4.827714 -128.06000000000205
4.828714 -128.94499999999977
4.829714 -129.82500000000007
4.830714 -130.68499999999983
4.831714 -131.53999999999942
4.832714 -132.38500000000153
4.833714 -133.22000000000057
4.834714 -134.04999999999944
4.835714 -134.8649999999979
4.836714 -135.67500000000177
4.837714 -136.48500000000007
4.838714 -137.2849999999981
4.839714 -138.08000000000155
4.840714 -138.86999999999927
4.841714 -139.65499999999963
4.842714 -140.43499999999986
4.843714 -141.19999999999965
4.844714 -141.96000000000208
4.845714 -142.71000000000146
4.846714 -143.4450000000004
4.847714 -144.17499999999916
4.848714 -144.89499999999765
4.849714 -145.59999999999852
4.850714 -146.29500000000183
4.851714 -146.98500000000226
4.852714 -147.6649999999996
4.853714 -148.33499999999944
4.854714 -149.00499999999928
4.855714 -149.66499999999883
4.856714 -150.31500000000085
4.857714 -150.96500000000012
4.858714 -151.60999999999925
4.859715 -152.24500000000086
4.860714 -152.8699999999994
4.861714 -153.48500000000044
4.862714 -154.0950000000013
4.863714 -154.689999999999
4.864714 -155.26999999999902
4.865714 -155.84000000000154
4.866714 -156.40500000000114
4.867714 -156.95999999999765
4.868714 -157.50499999999946
4.869714 -158.04000000000096
4.870714 -158.5649999999994
4.871714 -159.09000000000063
4.872715 -159.6100000000017
4.873714 -160.11499999999955
4.874714 -160.61500000000007
4.875714 -161.11999999999932
4.876714 -161.60999999999953
4.877714 -162.0850000000007
4.878714 -162.55499999999893
4.879714 -163.0149999999997
4.880714 -163.46500000000012
4.881714 -163.9050000000003
4.882714 -164.33
4.883714 -164.73999999999933
4.884714 -165.14499999999987
4.885714 -165.54500000000027
4.886714 -165.9350000000004
4.887714 -166.32000000000036
4.888714 -166.68999999999988
4.889714 -167.0549999999993
4.890714 -167.42000000000004
4.891714 -167.7800000000007
4.892715 -168.12999999999965
4.893714 -168.46499999999958
4.894714 -168.8000000000009
4.895714 -169.12000000000037
4.896714 -169.42999999999958
4.897714 -169.72999999999988
4.898714 -170.01499999999973
4.899714 -170.29499999999948
4.900714 -170.56000000000014
4.901714 -170.8100000000004
4.902714 -171.06000000000066
4.903714 -171.30500000000075
4.904714 -171.5299999999989
4.905715 -171.75999999999996
4.906714 -171.98000000000073
4.907714 -172.18999999999986
4.908714 -172.40499999999906
4.909714 -172.60499999999928
4.910714 -172.79000000000045
4.911714 -172.97500000000022
4.912714 -173.15499999999983
4.913714 -173.31500000000025
4.914714 -173.46500000000043
4.915714 -173.60500000000027
4.916714 -173.73499999999987
4.917714 -173.85499999999914
4.918715 -173.96499999999952
4.919714 -174.06999999999977
4.920714 -174.16500000000113
4.921714 -174.25500000000093
4.922714 -174.3399999999992
4.923714 -174.415
4.924714 -174.48000000000044
4.925714 -174.5399999999994
4.926714 -174.5949999999996
4.927714 -174.6400000000009
4.928714 -174.67500000000052
4.929714 -174.69999999999985
4.930714 -174.7150000000003
4.931714 -174.71999999999903
4.932714 -174.70999999999876
4.933714 -174.69000000000094
4.934714 -174.66500000000022
4.935714 -174.62999999999923
4.936714 -174.5850000000007
4.937714 -174.53500000000065
4.938715 -174.47999999999908
4.939714 -174.42000000000013
4.940714 -174.35500000000104
4.941714 -174.2799999999989
4.942714 -174.19999999999936
4.943714 -174.11500000000106
4.944714 -174.01999999999973
4.945714 -173.91499999999948
4.946714 -173.7950000000002
4.947714 -173.66999999999936
4.948714 -173.5400000000005
4.949714 -173.3950000000005
4.950714 -173.24499999999966
4.951715 -173.08000000000047
4.952714 -172.90500000000029
4.953714 -172.7299999999994
4.954714 -172.54499999999965
4.955714 -172.35000000000028
4.956714 -172.1550000000002
4.957714 -171.955
4.958714 -171.74500000000023
4.959714 -171.53000000000029
4.960714 -171.30499999999938
4.961714 -171.07499999999968
4.962714 -170.83405000000022
4.963714 -170.58049999999977
4.964714 -170.31954999999974
4.965714 -170.04870000000005
4.966714 -169.76930000000002
4.967714 -169.4813500000003
4.968714 -169.18590000000037
4.969714 -168.8841499999996
4.970714 -168.57610000000008
4.971714 -168.26245000000003
4.972714 -167.94354999999996
4.973714 -167.61905000000007
4.974714 -167.2897499999999
4.975714 -166.95520000000045
4.976714 -166.61469999999997
4.977714 -166.26719999999972
4.978714 -165.91104999999982
4.979714 -165.5458999999998
4.980714 -165.17190000000028
4.981714 -164.7882500000003
4.982714 -164.39519999999973
4.983714 -163.99394999999996
4.984715 -163.58529999999996
4.985714 -163.1703499999998
4.986714 -162.74955000000028
4.987714 -162.3232000000002
4.988714 -161.89144999999988
4.989714 -161.45444999999987
4.990714 -161.01225000000017
4.991714 -160.56444999999994
4.992714 -160.11094999999995
4.993714 -159.65145
4.994714 -159.18535000000006
4.995714 -158.71205000000006
4.996714 -158.231
4.997715 -157.74144999999987
4.998714 -157.2435499999997
4.999714 -156.73790000000008
5.000714 -156.22470000000027
5.001714 -155.70519999999996
5.002714 -155.18035000000006
5.003714 -154.6509500000001
5.004714 -154.1174999999999
5.005714 -153.57964999999987
5.006714 -153.03725
5.007714 -152.48985
5.008714 -151.93689999999995
5.009714 -151.3780000000001
5.010714 -150.81274999999994
5.011714 -150.24094999999994
5.012714 -149.6625500000001
5.013714 -149.07735000000005
5.014714 -148.48529999999997
5.015714 -147.88649999999993
5.016714 -147.28099999999998
5.017715 -146.66920000000005
5.018714 -146.052
5.019714 -145.43038499999997
5.020714 -144.8051
5.021714 -144.17670000000004
5.022714 -143.54532999999998
5.023714 -142.91066999999998
5.024714 -142.272065
5.025714 -141.6287285
5.026714 -140.9799055
5.027714 -140.3250815
5.028714 -139.6640895
5.029714 -138.996975
5.030715 -138.32388499999996
5.031714 -137.64507500000005
5.032714 -136.960785
5.033714 -136.271235
5.034714 -135.57664000000005
5.035714 -134.87734999999998
5.036714 -134.17394999999993
5.037714 -133.46694999999997
5.038714 -132.7566500000001
5.039714 -132.04324999999997
5.040714 -131.32689999999988
5.041714 -130.60710000000006
5.042714 -129.8832
5.043715 -129.15459999999993
5.044714 -128.4208
5.045714 -127.68155000000003
5.046714 -126.93684999999996
5.047714 -126.18730000000002
5.048714 -125.43359999999998
5.049714 -124.67635000000013
5.050714 -123.91599999999995
5.051714 -123.15289999999986
5.052714 -122.38695000000021
5.053714 -121.61824999999995
5.054714 -120.84694999999999
5.055714 -120.07314999999998
5.056714 -119.29679999999992
5.057714 -118.51790000000015
5.058714 -117.73615000000015
5.059714 -116.95079999999996
5.060714 -116.16179999999996
5.061714 -115.36889999999993
5.062714 -114.57129999999995
5.063715 -113.76925000000024
5.064714 -112.9630999999999
5.065714 -112.15339999999969
5.066714 -111.34110000000017
5.067714 -110.52660000000006
5.068714 -109.71034999999982
5.069714 -108.89245000000012
5.070714 -108.07294999999988
5.071714 -107.25149999999996
5.072714 -106.42760000000028
5.073714 -105.60135000000012
5.074714 -104.77249999999994
5.075714 -103.94099999999975
5.076715 -103.10689999999991
5.077714 -102.2699999999998
5.078714 -101.43034999999973
5.079714 -100.58805000000004
5.080714 -99.74314999999997
5.081714 -98.89530000000008
5.082714 -98.04480000000018
5.083714 -97.19244999999988
5.084714 -96.33900000000014
5.085714 -95.48515000000063
5.086714 -94.63129999999971
5.087714 -93.77709999999969
5.088714 -92.92180000000025
5.089714 -92.06495000000022
5.090714 -91.20589999999997
5.091714 -90.3442499999997
5.092714 -89.48000000000012
5.093714 -88.61350000000031
5.094714 -87.74544999999995
5.095714 -86.87599999999962
5.096714 -86.00579999999968
5.097714 -85.13445000000036
5.098714 -84.26160000000044
5.099714 -83.38799999999952
5.100714 -82.51405000000017
5.101714 -81.63935000000052
5.102714 -80.76464999999949
5.103714 -79.89034999999963
5.104714 -79.01565
5.105714 -78.14135000000013
5.106714 -77.2666500000005
5.107714 -76.39040000000027
5.108714 -75.5127499999994
5.109715 -74.63319999999953
5.110714 -73.75215000000046
5.111714 -72.87004999999985
5.112714 -71.98749999999949
5.113714 -71.10535000000029
5.114714 -70.22395
5.115714 -69.34369999999981
5.116714 -68.46380000000013
5.117714 -67.58385000000047
5.118714 -66.7035500000003
5.119714 -65.82289999999963
5.120714 -64.94260000000016
5.121714 -64.06229999999998
5.122715 -63.1823999999996
5.123714 -62.3016000000004
5.124714 -61.42520000000026
5.125714 -60.54499999999935
5.126714 -59.664999999999715
5.127714 -58.78500000000009
5.128714 -57.90500000000045
5.129714 -57.02500000000013
5.130714 -56.1449999999998
5.131714 -55.27500000000046
5.132714 -54.404999999999724
5.133714 -53.529999999999546
5.134714 -52.66000000000021
5.135714 -51.799999999999756
5.136714 -50.92999999999972
5.137714 -50.06000000000038
5.138714 -49.190000000000346
5.139714 -48.320000000000306
5.140714 -47.459999999999866
5.141714 -46.589999999999826
5.142715 -45.72499999999993
5.143714 -44.86000000000004
5.144714 -43.99500000000015
5.145714 -43.139999999999844
5.146714 -42.27499999999995
5.147714 -41.415000000000205
5.148714 -40.56500000000005
5.149714 -39.709999999999745
5.150714 -38.85999999999959
5.151714 -38.01500000000027
5.152714 -37.16500000000011
5.153714 -36.324999999999555
5.154714 -35.485000000000376
5.155715 -34.63500000000022
5.156714 -33.79499999999966
5.157714 -32.95499999999979
5.158714 -32.11000000000047
5.159714 -31.26999999999991
5.160714 -30.43499999999949
5.161714 -29.610000000000053
5.162714 -28.784999999999922
5.163714 -27.95500000000034
5.164714 -27.135000000000353
5.165714 -26.32499999999996
5.166714 -25.510000000000115
5.167714 -24.694999999999578
5.168715 -23.890000000000022
5.169714 -23.08000000000032
5.170714 -22.275000000000073
5.171714 -21.474999999999966
5.172714 -20.669999999999717
5.173714 -19.865000000000162
5.174714 -19.05999999999991
5.175714 -18.264999999999947
5.176714 -17.46499999999984
5.177714 -16.66999999999988
5.178714 -15.885000000000204
5.179714 -15.099999999999836
5.180714 -14.324999999999754
5.181714 -13.550000000000367
5.182714 -12.78000000000043
5.183714 -12.014999999999942
5.184714 -11.25000000000015
5.185714 -10.484999999999662
5.186714 -9.725000000000012
5.187714 -8.970000000000505
5.188715 -8.209999999999468
5.189714 -7.454999999999962
5.190714 -6.7050000000006
5.191714 -5.954999999999849
5.192714 -5.209999999999937
5.193714 -4.4700000000001685
5.194714 -3.7299999999997056
5.195714 -2.999999999999531
5.196714 -2.2750000000001935
5.197714 -1.5550000000003061
5.198714 -0.8450000000000124
5.199714 -0.13499999999971868
5.200714 0.5700000000004313
5.201715 1.2699999999997436
5.202714 1.9749999999998935
5.203714 2.6749999999998995
5.204714 3.369999999999762
5.205714 4.070000000000462
5.206714 4.760000000000181
5.207714 5.444999999999755
5.208714 6.130000000000024
5.209714 6.81000000000015
5.210714 7.485000000000131
5.211714 8.154999999999967
5.212714 8.819999999999661
5.213714 9.474999999999762
5.214714 10.125000000000412
5.215714 10.770000000000223
5.216714 11.409999999999892
5.217714 12.04999999999956
5.218714 12.68499999999978
5.219714 13.315000000000548
5.220714 13.950000000000074
5.221714 14.579999999999455
5.222714 15.199999999999935
5.223714 15.82500000000056
5.224714 16.449999999999797
5.225714 17.05999999999999
5.226714 17.665000000000042
5.227714 18.264999999999947
5.228714 18.860000000000404
5.229714 19.450000000000024
5.230714 20.030000000000047
5.231714 20.610000000000074
5.232714 21.184999999999953
5.233714 21.74999999999955
5.234715 22.314999999999834
5.235714 22.87499999999998
5.236714 23.42999999999998
5.237714 23.979999999999833
5.238714 24.529999999999692
5.239714 25.085000000000385
5.240714 25.624999999999954
5.241714 26.16000000000007
5.242714 26.690000000000047
5.243714 27.21499999999988
5.244714 27.73500000000026
5.245714 28.24499999999966
5.246714 28.74500000000016
5.247715 29.24500000000066
5.248714 29.74499999999977
5.249714 30.234999999999985
5.250714 30.725000000000197
5.251714 31.20999999999957
5.252714 31.69000000000019
5.253714 32.170000000000115
5.254714 32.6449999999999
5.255714 33.11500000000023
5.256714 33.57999999999972
5.257714 34.03499999999962
5.258714 34.490000000000215
5.259714 34.93999999999997
5.260714 35.38000000000013
5.261714 35.815000000000154
5.262714 36.23999999999988
5.263714 36.66000000000017
5.264714 37.07000000000016
5.265714 37.48000000000015
5.266714 37.88999999999945
5.267715 38.294999999999995
5.268714 38.6950000000004
5.269714 39.08999999999996
5.270714 39.48000000000007
5.271714 39.869999999999486
5.272714 40.254999999999455
5.273714 40.625000000000384
5.274714 40.99000000000047
5.275714 41.35499999999986
5.276714 41.714999999999804
5.277714 42.06000000000002
5.278714 42.40000000000008
5.279714 42.74000000000014
5.280715 43.069999999999915
5.281714 43.39499999999955
5.282714 43.71999999999987
5.283714 44.04000000000005
5.284714 44.35500000000009
5.285714 44.67000000000013
5.286714 44.98500000000016
5.287714 45.29500000000006
5.288714 45.59754999999971
5.289714 45.89075000000012
5.290714 46.17835000000001
5.291714 46.45809999999987
5.292714 46.730400000000174
5.293715 46.99640000000033
5.294714 47.25605000000036
5.295714 47.50975000000005
5.296714 47.75859999999951
5.297714 48.00334999999975
5.298714 48.24434999999988
5.299714 48.48204999999967
5.300714 48.71675000000034
5.301714 48.94880000000032
5.302714 49.17794999999975
5.303714 49.40329999999979
5.304714 49.623850000000274
5.305714 49.837700000000126
5.306714 50.04439999999957
5.307714 50.24335000000032
5.308714 50.433750000000025
5.309714 50.617000000000026
5.310714 50.79395000000056
5.311714 50.96534999999985
5.312714 51.13259999999994
5.313715 51.29684999999953
5.314714 51.45814999999998
5.315714 51.616500000000585
5.316714 51.77259999999961
5.317714 51.9253499999997
5.318714 52.07399999999986
5.319714 52.218500000000134
5.320714 52.35820000000015
5.321714 52.49160000000003
5.322714 52.61785000000019
5.323714 52.7370499999999
5.324714 52.84809999999973
5.325714 52.95089999999975
5.326715 53.04664999999999
5.327714 53.136050000000125
5.328714 53.22095000000054
5.329714 53.30295000000041
5.330714 53.383049999999876
5.331714 53.46239999999975
5.332714 53.540599999999515
5.333714 53.61659999999976
5.334714 53.689650000000164
5.335714 53.758950000000475
5.336714 53.823349999999884
5.337714 53.88144999999983
5.338714 53.93290000000051
5.339714 53.977250000000055
5.340714 54.01374999999958
5.341714 54.042749999999586
5.342714 54.06515000000029
5.343714 54.08154999999998
5.344714 54.09269999999966
5.345714 54.10050000000041
5.346714 54.10610000000023
5.347714 54.110250000000136
5.348714 54.11354999999979
5.349714 54.116149999999806
5.350714 54.116950000000074
5.351714 54.11469999999987
5.352714 54.108350000000435
5.353714 54.09570000000016
5.354714 54.07554999999966
5.355714 54.047599999999804
5.356714 54.01184999999988
5.357714 53.96905000000021
5.358714 53.91949999999992
5.359715 53.8643499999998
5.360714 53.80530000000036
5.361714 53.74344999999996
5.362714 53.679549999999935
5.363714 53.61435000000026
5.364714 53.54885000000004
5.365714 53.48309999999995
5.366714 53.416549999999944
5.367714 53.348549999999996
5.368714 53.277799999999765
5.369714 53.20234999999992
5.370714 53.12075000000021
5.371714 53.03159999999995
5.372715 52.93399999999997
5.373714 52.82849999999999
5.374714 52.71579999999998
5.375714 52.59740000000019
5.376714 52.47519999999999
5.377714 52.35054999999967
5.378714 52.224849999999925
5.379714 52.099100000000185
5.380714 51.97340000000008
5.381714 51.84769999999999
5.382714 51.721550000000114
5.383714 51.594149999999864
5.384714 51.46429999999987
5.385714 51.33055000000019
5.386714 51.19184999999998
5.387714 51.04675000000003
5.388714 50.8941500000002
5.389714 50.73379999999995
5.390714 50.56614999999972
5.391714 50.392200000000045
5.392715 50.21360000000003
5.393714 50.03230000000004
5.394714 49.850499999999975
5.395714 49.66985
5.396714 49.490850000000194
5.397714 49.31354999999984
5.398714 49.137349999999955
5.399714 48.960900000000194
5.400714 48.78284999999989
5.401714 48.601449999999964
5.402714 48.415200000000155
5.403714 48.22294999999969
5.404714 48.02419999999988
5.405715 47.818600000000195
5.406714 47.60605000000001
5.407714 47.38734999999994
5.408714 47.16365000000007
5.409714 46.936800000000126
5.410714 46.70859999999985
5.411714 46.48099999999995
5.412714 46.25525000000012
5.413714 46.032099999999964
5.414714 45.81160000000015
5.415714 45.59254999999991
5.416714 45.37329999999978
5.417714 45.151800000000144
5.418715 44.92625000000021
5.419714 44.695100000000096
5.420714 44.457399999999964
5.421714 44.21304999999987
5.422714 43.96244999999993
5.423714 43.70629999999997
5.424714 43.44589999999999
5.425714 43.18294999999996
5.426714 42.91880000000005
5.427714 42.655050000000095
5.428714 42.39304999999992
5.429714 42.13385
5.430714 41.87784999999996
5.431714 41.624549999999886
5.432714 41.37270000000009
5.433714 41.12065000000005
5.434714 40.866549999999876
5.435714 40.608100000000086
5.436714 40.3437500000001
5.437714 40.072849999999924
5.438715 39.795249999999974
5.439714 39.51189999999993
5.440714 39.224399999999996
5.441714 38.9345000000001
5.442714 38.644149999999925
5.443714 38.354749999999946
5.444714 38.067700000000116
5.445714 37.78370000000007
5.446714 37.50274999999997
5.447714 37.22464999999994
5.448714 36.948550000000075
5.449714 36.67335000000008
5.450714 36.39729999999983
5.451715 36.11854999999997
5.452714 35.83565000000004
5.453714 35.547199999999904
5.454714 35.25260000000006
5.455714 34.95235000000006
5.456714 34.64750000000006
5.457714 34.3398
5.458714 34.0314999999999
5.459714 33.72459999999994
5.460714 33.42085000000005
5.461714 33.12139999999998
5.462714 32.826149999999956
5.463714 32.53460000000006
5.464714 32.24580000000003
5.465714 31.958149999999996
5.466714 31.670099999999994
5.467714 31.380300000000048
5.468714 31.08735000000003
5.469714 30.790149999999993
5.470714 30.48819999999994
5.471714 30.18144999999998
5.472714 29.87055000000004
5.473714 29.55679999999995
5.474714 29.241849999999975
5.475714 28.927700000000012
5.476714 28.616449999999993
5.477714 28.309650000000065
5.478714 28.008099999999974
5.479714 27.71164999999997
5.480714 27.419350000000044
5.481714 27.129550000000012
5.482714 26.840370000000018
5.483714 26.549969999999956
5.484715 26.256679999999992
5.485714 25.959500000000048
5.486714 25.658079999999956
5.487714 25.35260499999994
5.488714 25.043730000000057
5.489714 24.73262
5.490714 24.42062499999993
5.491714 24.109355000000036
5.492714 23.800485000000048
5.493714 23.495474999999992
5.494714 23.195449999999965
5.495714 22.900900000000007
5.496714 22.611535000000018
5.497715 22.326340000000013
5.498714 22.043659999999985
5.499714 21.761489999999995
5.500714 21.477950000000018
5.501714 21.191549999999975
5.502714 20.901464999999998
5.503714 20.607650000000007
5.504714 20.310794999999978
5.505714 20.01221499999999
5.506714 19.713490000000014
5.507714 19.416215000000015
5.508714 19.121844999999986
5.509714 18.83150499999999
5.510714 18.54595000000002
5.511714 18.265514999999994
5.512714 17.989989999999995
5.513714 17.71867000000002
5.514714 17.45042000000001
5.515714 17.18376
5.516714 16.91705499999999
5.517715 16.648729999999997
5.518714 16.377610000000008
5.519714 16.103129999999997
5.520714 15.825514999999998
5.521714 15.545774999999995
5.522714 15.265474999999991
5.523714 14.986470000000002
5.524714 14.710545000000005
5.525714 14.439150000000007
5.526714 14.173219999999995
5.527714 13.913055499999997
5.528714 13.658340000000004
5.529714 13.408271500000001
5.530715 13.161735499999999
5.531714 12.917452999999998
5.532714 12.674088499999996
5.533714 12.430399
5.534714 12.18538865
5.535714 11.9384403
5.536714 11.68942685
5.537714 11.4388007
5.538714 11.1875935
5.539714 10.937267499999997
5.540714 10.689521000000001
5.541714 10.445953
5.542714 10.207766999999999
5.543715 9.9755795
5.544714 9.749369000000005
5.545714 9.528465
5.546714 9.311699999999998
5.547714 9.097665
5.548714 8.884889999999997
5.549714 8.672135
5.550714 8.458529999999998
5.551714 8.243590000000003
5.552714 8.027295000000006
5.553714 7.810059999999999
5.554714 7.5926449999999965
5.555714 7.376099999999998
5.556714 7.161690000000013
5.557714 6.950740000000004
5.558714 6.744424999999993
5.559714 6.54366999999999
5.560714 6.348894999999989
5.561714 6.159895000000006
5.562714 5.975880000000009
5.563715 5.79561000000001
5.564714 5.617750000000009
5.565714 5.441019999999981
5.566714 5.264344999999994
5.567714 5.087185000000015
5.568714 4.909490000000005
5.569714 4.731674999999997
5.570714 4.554539999999983
5.571714 4.378999999999993
5.572714 4.206005000000003
5.573714 4.036454999999995
5.574714 3.8710649999999966
5.575714 3.7103550000000105
5.576715 3.554675000000005
5.577714 3.4040049999999953
5.578714 3.2579999999999933
5.579714 3.1159850000000078
5.580714 2.9770150000000193
5.581714 2.8400699999999843
5.582714 2.7041650000000006
5.583714 2.5685750000000156
5.584714 2.4329999999999923
5.585714 2.297645000000001
5.586714 2.163134999999994
5.587714 2.030419999999992
5.588714 1.9005849999999964
5.589714 1.7745549999999972
5.590714 1.653030000000016
5.591714 1.5363800000000065
5.592714 1.4246199999999944
5.593714 1.3174699999999933
5.594714 1.2143999999999957
5.595714 1.1147599999999969
5.596714 1.0178300000000111
5.597714 0.9229300000000024
5.598714 0.8295149999999795
5.599714 0.7371850000000013
5.600714 0.6456650000000175
5.601714 0.5549299999999977
5.602714 0.46526499999999593
5.603714 0.37725499999999473
5.604714 0.29170000000000673
5.605714 0.20947000000000326
5.606714 0.1313750000000004
5.607714 0.058030000000012724
5.608714 -0.010350000000016596
5.609715 -0.07399500000001419
5.610714 -0.1334449999999907
5.611714 -0.18950000000000217
5.612714 -0.24293500000000923
5.613714 -0.29436499999998306
5.614714 -0.3441450000000014
5.615714 -0.39237000000000993
5.616714 -0.43893499999999447
5.617714 -0.48357499999999476
5.618714 -0.52594
5.619714 -0.5656599999999922
5.620714 -0.602404999999989
5.621714 -0.6357800000000077
5.622715 -0.6654400000000171
5.623714 -0.6911000000000069
5.624714 -0.7125899999999843
5.625714 -0.7299699999999912
5.626714 -0.7435100000000114
5.627714 -0.7537800000000008
5.628714 -0.7615550000000066
5.629714 -0.767585000000003
5.630714 -0.7724149999999803
5.631714 -0.7762550000000104
5.632714 -0.7789200000000085
5.633714 -0.779934999999986
5.634714 -0.778634999999998
5.635714 -0.7743749999999981
5.636714 -0.766640000000006
5.637714 -0.7550900000000138
5.638714 -0.7396249999999877
5.639714 -0.7203199999999965
5.640714 -0.6974550000000057
5.641714 -0.6713200000000056
5.642715 -0.6422050000000086
5.643714 -0.6104500000000003
5.644714 -0.5764049999999916
5.645714 -0.5404199999999937
5.646714 -0.502800000000002
5.647714 -0.4636849999999993
5.648714 -0.4229950000000015
5.649714 -0.38044499999999837
5.650714 -0.33549500000000076
5.651714 -0.2874649999999937
5.652714 -0.23570499999999406
5.653714 -0.17977000000000184
5.654714 -0.11949000000000248
5.655715 -0.05509500000000934
5.656714 0.012839999999998339
5.657714 0.08360500000001697
5.658714 0.15645000000000764
5.659714 0.2306699999999901
5.660714 0.305800000000001
5.661714 0.3816899999999892
5.662714 0.45841999999998195
5.663714 0.5363000000000199
5.664714 0.6157450000000061
5.665714 0.6972099999999872
5.666714 0.7812500000000007
5.667714 0.8684500000000076
5.668715 0.9593449999999951
5.669714 1.0543949999999902
5.670714 1.153860000000016
5.671714 1.2577300000000047
5.672714 1.3656099999999944
5.673714 1.4767749999999988
5.674714 1.590329999999994
5.675714 1.7052750000000079
5.676714 1.8207699999999925
5.677714 1.9362649999999986
5.678714 2.051600000000015
5.679714 2.167059999999988
5.680714 2.283299999999988
5.681714 2.401170000000002
5.682714 2.5215200000000157
5.683714 2.645070000000015
5.684714 2.77233499999998
5.685714 2.9035499999999907
5.686714 3.038665000000009
5.687714 3.177429999999992
5.688715 3.319455000000003
5.689714 3.464180000000002
5.690714 3.610875000000001
5.691714 3.758774999999999
5.692714 3.9071299999999995
5.693714 4.055289999999999
5.694714 4.202850000000011
5.695714 4.349835000000022
5.696714 4.496730000000002
5.697714 4.6443699999999986
5.698714 4.793864999999998
5.699714 4.946369999999982
5.700714 5.102764999999994
5.701715 5.263579999999993
5.702714 5.4288400000000125
5.703714 5.598085000000025
5.704714 5.770544999999984
5.705714 5.9452599999999975
5.706714 6.121255000000013
5.707714 6.297674999999978
5.708714 6.473879999999979
5.709714 6.6494550000000245
5.710714 6.82419499999998
5.711714 6.998164999999979
5.712714 7.171675000000036
5.713714 7.345205000000013
5.714714 7.519614999999987
5.715714 7.695935000000004
5.716714 7.875169999999996
5.717714 8.058224999999991
5.718714 8.245509999999998
5.719714 8.43692
5.720714 8.631895000000027
5.721714 8.829335000000004
5.722714 9.027939999999965
5.723714 9.226450000000005
5.724714 9.423840000000009
5.725714 9.61957999999997
5.726714 9.813559999999983
5.727714 10.00606000000001
5.728714 10.197700000000005
5.729714 10.389230000000007
5.730714 10.581499999999998
5.731714 10.775309999999996
5.732714 10.971375000000004
5.733714 11.170354999999986
5.734715 11.372685000000027
5.735714 11.578480000000011
5.736714 11.787494999999968
5.737714 11.999090000000026
5.738714 12.212149999999994
5.739714 12.425354999999993
5.740714 12.637350000000053
5.741714 12.847015000000015
5.742714 13.053789999999987
5.743714 13.257700000000003
5.744714 13.45942999999997
5.745714 13.660035000000006
5.746714 13.860730000000032
5.747715 14.062785
5.748714 14.267119999999966
5.749714 14.47433499999996
5.750714 14.684624999999981
5.751714 14.897854999999966
5.752714 15.113690000000037
5.753714 15.331529999999988
5.754714 15.55052500000001
5.755714 15.769710000000051
5.756714 15.988099999999974
5.757714 16.204680000000018
5.758714 16.41860000000002
5.759714 16.629449999999974
5.760714 16.837350000000004
5.761714 17.042849999999998
5.762714 17.247099999999957
5.763714 17.451399999999975
5.764714 17.657050000000062
5.765714 17.865100000000016
5.766714 18.075949999999967
5.767715 18.289550000000034
5.768714 18.505300000000013
5.769714 18.722249999999967
5.770714 18.93929999999995
5.771714 19.15535000000003
5.772714 19.369600000000016
5.773714 19.581399999999988
5.774714 19.790300000000013
5.775714 19.996149999999997
5.776714 20.198999999999998
5.777714 20.399150000000034
5.778714 20.59729999999999
5.779714 20.794549999999994
5.780715 20.99205000000003
5.781714 21.190849999999998
5.782714 21.39185000000002
5.783714 21.595399999999998
5.784714 21.801249999999982
5.785714 22.00859999999995
5.786714 22.21619999999997
5.787714 22.422650000000072
5.788714 22.626400000000032
5.789714 22.8266999999999
5.790714 23.02315000000006
5.791714 23.2155500000001
5.792714 23.40449999999987
5.793715 23.5906499999999
5.794714 23.774800000000116
5.795714 23.957850000000043
5.796714 24.140549999999983
5.797714 24.323600000000084
5.798714 24.50774999999995
5.799714 24.693399999999897
5.800714 24.880549999999925
5.801714 25.068850000000037
5.802714 25.257550000000112
5.803714 25.445500000000067
5.804714 25.63110000000004
5.805714 25.8131
5.806714 25.990699999999844
5.807714 26.16334999999987
5.808714 26.331300000000113
5.809714 26.495400000000124
5.810714 26.656800000000004
5.811714 26.81679999999992
5.812714 26.976399999999874
5.813715 27.136300000000013
5.814714 27.296850000000163
5.815714 27.45809999999994
5.816714 27.619699999999884
5.817714 27.78125000000003
5.818714 27.942199999999968
5.819714 28.10165
5.820714 28.258750000000056
5.821714 28.412600000000086
5.822714 28.562149999999953
5.823714 28.706699999999845
5.824714 28.846149999999998
5.825714 28.98080000000008
5.826715 29.111650000000072
5.827714 29.239999999999995
5.828714 29.367200000000004
5.829714 29.494600000000077
5.830714 29.622950000000003
5.831714 29.752199999999974
5.832714 29.88204999999997
5.833714 30.0116999999999
5.834714 30.14000000000003
5.835714 30.26585000000005
5.836714 30.388150000000035
5.837714 30.506299999999953
5.838714 30.61999999999995
5.839714 30.728900000000053
5.840714 30.83284999999998
5.841714 30.93200000000001
5.842714 31.02690000000002
5.843714 31.11840000000008
5.844714 31.207599999999967
5.845714 31.29559999999996
5.846714 31.383150000000025
5.847714 31.471249999999795
5.848714 31.56009999999987
5.849714 31.648950000000287
5.850714 31.7365
5.851714 31.821449999999697
5.852714 31.902250000000187
5.853714 31.97785000000029
5.854714 32.04774999999993
5.855714 32.11184999999984
5.856714 32.170499999999855
5.857714 32.22449999999988
5.858714 32.27480000000011
5.859715 32.3221000000002
5.860714 32.367549999999866
5.861714 32.41149999999998
5.862714 32.45455000000022
5.863714 32.49739999999987
5.864714 32.540249999999865
5.865714 32.582700000000074
5.866714 32.62439999999998
5.867714 32.664450000000066
5.868714 32.700949999999935
5.869714 32.7326499999999
5.870714 32.75855000000015
5.871714 32.77770000000013
5.872715 32.7899999999999
5.873714 32.796149999999784
5.874714 32.79745000000015
5.875714 32.79505000000002
5.876714 32.7899999999999
5.877714 32.78365000000012
5.878714 32.77679999999991
5.879714 32.76915000000012
5.880714 32.76055000000014
5.881714 32.75090000000001
5.882714 32.739349999999845
5.883714 32.72520000000001
5.884714 32.7077000000002
5.885714 32.6858499999999
5.886714 32.659050000000136
5.887714 32.62630000000002
5.888714 32.58694999999992
5.889714 32.54134999999998
5.890714 32.48975000000008
5.891714 32.433499999999846
5.892715 32.37409999999989
5.893714 32.31280000000024
5.894714 32.25094999999983
5.895714 32.189099999999776
5.896714 32.12690000000025
5.897714 32.06375000000018
5.898714 31.998549999999803
5.899714 31.92984999999988
5.900714 31.856850000000144
5.901714 31.778749999999967
5.902714 31.69495000000001
5.903714 31.60539999999996
5.904714 31.50999999999987
5.905715 31.408850000000026
5.906714 31.30210000000001
5.907714 31.190550000000094
5.908714 31.07544999999996
5.909714 30.95769999999984
5.910714 30.838350000000208
5.911714 30.7184000000002
5.912714 30.59839999999987
5.913714 30.478249999999967
5.914714 30.357199999999846
5.915714 30.233699999999974
5.916714 30.106100000000175
5.917714 29.973349999999964
5.918715 29.83399999999976
5.919714 29.687549999999824
5.920714 29.534650000000163
5.921714 29.37560000000026
5.922714 29.210949999999848
5.923714 29.041800000000062
5.924714 28.869300000000305
5.925714 28.694249999999812
5.926714 28.517099999999722
5.927714 28.338649999999976
5.928714 28.15930000000001
5.929714 27.979150000000118
5.930714 27.798300000000246
5.931714 27.615749999999885
5.932714 27.430449999999922
5.933714 27.24045000000001
5.934714 27.04450000000011
5.935714 26.841650000000023
5.936714 26.631349999999692
5.937714 26.413999999999948
5.938715 26.19025000000011
5.939714 25.96189999999991
5.940714 25.730399999999985
5.941714 25.496850000000098
5.942714 25.262150000000123
5.943714 25.026649999999872
5.944714 24.790499999999966
5.945714 24.553600000000454
5.946714 24.315700000000078
5.947714 24.075800000000065
5.948714 23.832899999999547
5.949714 23.58629999999959
5.950714 23.334500000000286
5.951715 23.076699999999978
5.952714 22.812199999999727
5.953714 22.540599999999746
5.954714 22.261950000000002
5.955714 21.977000000000107
5.956714 21.687500000000526
5.957714 21.395050000000417
5.958714 21.10154999999947
5.959714 20.807650000000123
5.960714 20.513300000000317
5.961714 20.21899999999979
5.962714 19.924350000000146
5.963714 19.62780000000011
5.964714 19.327899999999758
5.965714 19.024299999999965
5.966714 18.716250000000436
5.967714 18.402549999999714
5.968714 18.08294999999932
5.969714 17.757350000000006
5.970714 17.42650000000068
5.971714 17.090549999999872
5.972714 16.749649999999587
5.973714 16.405400000000377
5.974714 16.0594
5.975714 15.712550000000075
5.976714 15.36570000000015
5.977714 15.019599999999828
5.978714 14.673550000000175
5.979714 14.327100000000037
5.980714 13.978749999999513
5.981714 13.626399999999705
5.982714 13.269100000000423
5.983714 12.905850000000108
5.984715 12.535999999999797
5.985714 12.15975000000008
5.986714 11.777849999999868
5.987714 11.391200000000074
5.988714 11.000800000000172
5.989714 10.606999999999978
5.990714 10.211000000000247
5.991714 9.814300000000193
5.992714 9.416799999999864
5.993714 9.019650000000045
5.994714 8.623299999999807
5.995714 8.227300000000076
5.996714 7.830949999999836
5.997715 7.433099999999692
5.998714 7.032250000000434
5.999714 6.626149999999775
6.000714 6.214499999999957
6.001714 5.796549999999984
6.002714 5.372249999999884
6.003714 4.942700000000466
6.004714 4.509099999999711
6.005714 4.072899999999629
6.006714 3.634750000000575
6.007714 3.1958999999998072
6.008714 2.7574499999995226
6.009714 2.319350000000442
6.010714 1.881299999999947
6.011714 1.443549999999988
6.012714 1.005800000000029
6.013714 0.5666500000001129
6.014714 0.12554999999983552
6.015714 -0.3185000000002769
6.016714 -0.7673999999999181
6.017715 -1.2219000000000813
6.018714 -1.6819499999994048
6.019714 -2.1473000000001017
6.020714 -2.6174000000003805
6.021714 -3.091200000000099
6.022714 -3.5670000000001534
6.023714 -4.0426999999995665
6.024714 -4.517650000000067
6.025714 -4.9914999999997605
6.026714 -5.463849999999548
6.027714 -5.935150000000583
6.028714 -6.406400000000256
6.029714 -6.878399999999535
6.030715 -7.351850000000132
6.031714 -7.8275500000002385
6.032714 -8.306300000000128
6.033714 -8.789099999999966
6.034714 -9.276349999999544
6.035714 -9.768050000000251
6.036714 -10.26390000000016
6.037714 -10.763149999999666
6.038714 -11.264899999999939
6.039714 -11.7678000000003
6.040714 -12.270350000000152
6.041714 -12.7714000000001
6.042714 -13.270599999999632
6.043715 -13.767949999999447
6.044714 -14.264150000000559
6.045714 -14.7607000000001
6.046714 -15.258449999999701
6.047714 -15.757599999999956
6.048714 -16.259400000000202
6.049714 -16.76455000000007
6.050714 -17.27264999999978
6.051714 -17.78379999999996
6.052714 -18.297899999999977
6.053714 -18.814200000000227
6.054714 -19.332400000000167
6.055714 -19.851349999999712
6.056714 -20.36949999999968
6.057714 -20.886550000000227
6.058714 -21.401800000000332
6.059714 -21.914800000000234
6.060714 -22.42549999999996
6.061714 -22.934749999999752
6.062714 -23.443999999999548
6.063715 -23.954000000000335
6.064714 -24.46585000000015
6.065714 -24.981049999999588
6.066714 -25.499250000000224
6.067714 -26.0204
6.068714 -26.544900000000094
6.069714 -27.07129999999988
6.070714 -27.598799999999784
6.071714 -28.127049999999986
6.072714 -28.654950000000373
6.073714 -29.181699999999978
6.074714 -29.70659999999986
6.075714 -30.228850000000445
6.076715 -30.748149999999807
6.077714 -31.264699999999923
6.078714 -31.7791500000001
6.079714 -32.29249999999982
6.080714 -32.80564999999999
6.081714 -33.31989999999993
6.082714 -33.8362499999998
6.083714 -34.354850000000226
6.084714 -34.87560000000021
6.085714 -35.39805
6.086714 -35.92130000000006
6.087714 -36.44434999999987
6.088714 -36.96624999999995
6.089714 -37.48629999999996
6.090714 -38.00409999999977
6.091714 -38.519500000000136
6.092714 -39.03230000000014
6.093714 -39.54244999999981
6.094714 -40.05039999999994
6.095714 -40.55650000000001
6.096714 -41.06130000000006
6.097714 -41.56565000000001
6.098714 -42.070599999999985
6.099714 -42.577100000000186
6.100714 -43.08524999999987
6.101714 -43.59484999999982
6.102714 -44.10555000000024
6.103714 -44.61650000000018
6.104714 -45.126300000000036
6.105714 -45.63369999999976
6.106714 -46.13810000000002
6.107714 -46.6391
6.108714 -47.136499999999785
6.109715 -47.630650000000244
6.110714 -48.12195000000012
6.111714 -48.610749999999925
6.112714 -49.09750000000011
6.113714 -49.58249999999983
6.114714 -50.066199999999895
6.115714 -50.54905000000005
6.116714 -51.03124999999986
6.117714 -51.51364999999991
6.118714 -51.996300000000176
6.119714 -52.47890000000012
6.120714 -52.961149999999904
6.121714 -53.4417500000002
6.122715 -53.91970000000017
6.123714 -54.394049999999936
6.124714 -54.86439999999975
6.125714 -55.33064999999997
6.126714 -55.7933
6.127714 -56.25279999999996
6.128714 -56.709700000000254
6.129714 -57.16459999999985
6.130714 -57.61774999999969
6.131714 -58.06945000000029
6.132714 -58.519500000000015
6.133714 -58.96779999999997
6.134714 -59.41465
6.135714 -59.86020000000002
6.136714 -60.304250000000124
6.137714 -60.74679999999999
6.138714 -61.18734999999986
6.139714 -61.624899999999926
6.140714 -62.058650000000256
6.141714 -62.48820000000001
6.142715 -62.912999999999855
6.143714 -63.33299999999996
6.144714 -63.74894999999995
6.145714 -64.16139999999987
6.146714 -64.57125000000012
6.147714 -64.97925000000012
6.148714 -65.38529999999993
6.149714 -65.78934999999994
6.150714 -66.19104999999996
6.151714 -66.59005000000002
6.152714 -66.98610000000006
6.153714 -67.37919999999994
6.154714 -67.76955000000004
6.155715 -68.15700000000011
6.156714 -68.5413499999999
6.157714 -68.92224999999995
6.158714 -69.29915000000003
6.159714 -69.67150000000005
6.160714 -70.03900000000004
6.161714 -70.40164999999998
6.162714 -70.75985
6.163714 -71.11410000000001
6.164714 -71.46510000000002
6.165714 -71.81354999999988
6.166714 -72.15939999999999
6.167714 -72.50235000000006
6.168715 -72.84189999999992
6.169714 -73.17755000000002
6.170714 -73.50895000000001
6.171714 -73.83594999999998
6.172714 -74.15889999999999
6.173714 -74.47814000000001
6.174714 -74.79392500000003
6.175714 -75.10622499999997
6.176714 -75.41475500000001
6.177714 -75.719065
6.178714 -76.01866999999997
6.179714 -76.31331499999999
6.180714 -76.60305000000001
6.181714 -76.888225
6.182714 -77.169355
6.183714 -77.446845
6.184714 -77.72084500000001
6.185714 -77.991134
6.186714 -78.25721399999999
6.187714 -78.518536
6.188715 -78.774681
6.189714 -79.025565
6.190714 -79.27145500000002
6.191714 -79.51283000000001
6.192714 -79.75017499999998
6.193714 -79.983705
6.194714 -80.2133
6.195714 -80.43854
6.196714 -80.65887000000002
6.197714 -80.87372500000002
6.198714 -81.082855
6.199714 -81.28649999999993
6.200714 -81.48510000000002
6.201715 -81.67909999999998
6.202714 -81.86899999999994
6.203714 -82.05490000000003
6.204714 -82.23639999999999
6.205714 -82.41320000000009
6.206714 -82.58490000000009
6.207714 -82.75134999999999
6.208714 -82.91264999999993
6.209714 -83.06914999999995
6.210714 -83.22125000000003
6.211714 -83.36920000000005
6.212714 -83.51304999999996
6.213714 -83.6524
6.214714 -83.78645000000003
6.215714 -83.9144
6.216714 -84.03595000000003
6.217714 -84.15105
6.218714 -84.25999999999989
6.219714 -84.3636
6.220714 -84.46230000000008
6.221714 -84.55654999999992
6.222714 -84.64639999999999
6.223714 -84.73140000000001
6.224714 -84.8113000000001
6.225714 -84.88559999999985
6.226714 -84.95409999999988
6.227714 -85.01710000000003
6.228714 -85.07485000000015
6.229714 -85.12755000000017
6.230714 -85.17519999999973
6.231714 -85.21764999999994
6.232714 -85.25440000000002
6.233714 -85.28475
6.234715 -85.30859999999994
6.235714 -85.32574999999993
6.236714 -85.33650000000017
6.237714 -85.34175000000019
6.238714 -85.3422999999999
6.239714 -85.33894999999993
6.240714 -85.33169999999993
6.241714 -85.32049999999992
6.242714 -85.30470000000025
6.243714 -85.28344999999999
6.244714 -85.25640000000001
6.245714 -85.22310000000019
6.246714 -85.18359999999981
6.247715 -85.1379499999999
6.248714 -85.08660000000022
6.249714 -85.0291999999999
6.250714 -84.9654499999998
6.251714 -84.89565000000012
6.252714 -84.81910000000016
6.253714 -84.73565000000002
6.254714 -84.64584999999975
6.255714 -84.5506499999999
6.256714 -84.45104999999994
6.257714 -84.34730000000008
6.258714 -84.23980000000012
6.259714 -84.1286
6.260714 -84.01309999999974
6.261714 -83.89220000000024
6.262714 -83.7646500000004
6.263714 -83.6301999999997
6.264714 -83.48859999999999
6.265714 -83.33994999999983
6.266714 -83.1850000000002
6.267715 -83.02405000000026
6.268714 -82.85714999999999
6.269714 -82.68430000000006
6.270714 -82.50549999999981
6.271714 -82.3207499999999
6.272714 -82.13074999999999
6.273714 -81.93584999999989
6.274714 -81.73620000000021
6.275714 -81.53284999999968
6.276714 -81.32534999999996
6.277714 -81.11335000000052
6.278714 -80.89649999999948
6.279714 -80.67374999999946
6.280715 -80.44395000000037
6.281714 -80.2062500000006
6.282714 -79.96109999999986
6.283714 -79.70895000000006
6.284714 -79.44999999999965
6.285714 -79.18509999999962
6.286714 -78.91510000000018
6.287714 -78.64014999999988
6.288714 -78.36069999999987
6.289714 -78.07690000000007
6.290714 -77.78820000000005
6.291714 -77.49420000000006
6.292714 -77.1954500000005
6.293715 -76.89260000000031
6.294714 -76.5848999999999
6.295714 -76.27199999999945
6.296714 -75.95344999999989
6.297714 -75.62860000000018
6.298714 -75.29665000000004
6.299714 -74.95689999999985
6.300714 -74.61014999999988
6.301714 -74.2562500000002
6.302714 -73.89594999999971
6.303714 -73.53125000000016
6.304714 -73.16285000000047
6.305714 -72.79069999999999
6.306714 -72.41480000000008
6.307714 -72.03520000000005
6.308714 -71.65179999999994
6.309714 -71.26454999999976
6.310714 -70.86999999999996
6.311714 -70.47000000000025
6.312714 -70.06999999999985
6.313715 -69.65999999999985
6.314714 -69.24499999999972
6.315714 -68.82500000000013
6.316714 -68.39000000000011
6.317714 -67.9550000000001
6.318714 -67.51000000000047
6.319714 -67.06000000000003
6.320714 -66.60999999999959
6.321714 -66.14999999999954
6.322714 -65.69500000000033
6.323714 -65.23000000000015
6.324714 -64.75999999999982
6.325714 -64.29500000000033
6.326715 -63.82499999999999
6.327714 -63.344999999999374
6.328714 -62.85999999999999
6.329714 -62.375000000000625
6.330714 -61.880000000000265
6.331714 -61.37999999999977
6.332714 -60.874999999999815
6.333714 -60.35999999999958
6.334714 -59.83999999999989
6.335714 -59.31500000000006
6.336714 -58.78500000000009
6.337714 -58.24999999999997
6.338714 -57.70999999999971
6.339714 -57.17000000000013
6.340714 -56.625000000000426
6.341714 -56.08000000000002
6.342714 -55.53499999999961
6.343714 -54.98500000000045
6.344714 -54.43000000000045
6.345714 -53.86999999999961
6.346714 -53.305000000000014
6.347714 -52.73500000000028
6.348714 -52.15499999999956
6.349714 -51.56499999999994
6.350714 -50.97500000000033
6.351714 -50.38500000000001
6.352714 -49.784999999999414
6.353714 -49.17499999999991
6.354714 -48.570000000000555
6.355714 -47.96499999999981
6.356714 -47.35000000000017
6.357714 -46.735000000000525
6.358714 -46.11999999999949
6.359715 -45.50499999999985
6.360714 -44.88500000000006
6.361714 -44.25499999999999
6.362714 -43.624999999999915
6.363714 -42.99499999999984
6.364714 -42.35499999999948
6.365714 -41.70500000000021
6.366714 -41.05500000000095
6.367714 -40.400000000000155
6.368714 -39.73999999999922
6.369714 -39.07999999999967
6.370714 -38.40999999999983
6.371714 -37.739999999999995
6.372715 -37.0750000000003
6.373714 -36.40000000000032
6.374714 -35.72500000000034
6.375714 -35.049999999998974
6.376714 -34.37000000000023
6.377714 -33.69000000000011
6.378714 -33.009999999999984
6.379714 -32.32000000000096
6.380714 -31.629999999999157
6.381714 -30.93499999999999
6.382714 -30.225000000000392
6.383714 -29.51999999999955
6.384714 -28.81500000000009
6.385714 -28.100000000000346
6.386714 -27.38000000000046
6.387714 -26.664999999999328
6.388714 -25.949999999999584
6.389714 -25.2299999999997
6.390714 -24.50999999999981
6.391714 -23.795000000000066
6.392715 -23.07500000000018
6.393714 -22.350000000000147
6.394714 -21.625000000000117
6.395714 -20.900000000000084
6.396714 -20.16999999999991
6.397714 -19.430000000000835
6.398714 -18.690000000000374
6.399714 -17.94999999999991
6.400714 -17.19999999999916
6.401714 -16.444999999999656
6.402714 -15.695000000000292
6.403714 -14.944999999999542
6.404714 -14.190000000000037
6.405715 -13.43500000000053
6.406714 -12.68499999999978
6.407714 -11.930000000000273
6.408714 -11.175000000000768
6.409714 -10.419999999999874
6.410714 -9.660000000000224
6.411714 -8.899999999999187
6.412714 -8.139999999999537
6.413714 -7.375000000001131
6.414714 -6.604999999999805
6.415714 -5.834999999999868
6.416714 -5.059999999999787
6.417714 -4.284999999999705
6.418715 -3.5100000000010123
6.419714 -2.7299999999993996
6.420714 -1.9549999999993184
6.421714 -1.180000000000625
6.422714 -0.40000000000040004
6.423714 0.36999999999953737
6.424714 1.1400000000008625
6.425714 1.9100000000008
6.426714 2.6799999999993496
6.427714 3.4599999999995745
6.428714 4.234999999999656
6.429714 5.009999999999737
6.430714 5.789999999999962
6.431714 6.575000000000331
6.432714 7.360000000000699
6.433714 8.14499999999968
6.434714 8.93000000000005
6.435714 9.720000000000562
6.436714 10.504999999999542
6.437714 11.284999999999767
6.438715 12.07500000000028
6.439714 12.86000000000065
6.440714 13.634999999999343
6.441714 14.414999999999567
6.442714 15.19500000000118
6.443714 15.969999999999873
6.444714 16.7500000000001
6.445714 17.530000000000324
6.446714 18.30999999999916
6.447714 19.09499999999953
6.448714 19.879999999999896
6.449714 20.665000000000266
6.450714 21.450000000000635
6.451715 22.234999999999616
6.452714 23.01499999999984
6.453714 23.78999999999992
6.454714 24.570000000000146
6.455714 25.34500000000023
6.456714 26.115000000000165
6.457714 26.885000000000105
6.458714 27.649999999999896
6.459714 28.41499999999969
6.460714 29.18499999999963
6.461714 29.955000000000954
6.462714 30.71999999999936
6.463714 31.47999999999901
6.464714 32.250000000000334
6.465714 33.02000000000027
6.466714 33.78500000000007
6.467714 34.555
6.468714 35.319999999999794
6.469714 36.08000000000084
6.470714 36.83500000000034
6.471714 37.58999999999985
6.472714 38.34500000000074
6.473714 39.08999999999996
6.474714 39.83499999999918
6.475714 40.57499999999964
6.476714 41.315000000000104
6.477714 42.05999999999932
6.478714 42.799999999999784
6.479714 43.5350000000001
6.480714 44.27500000000057
6.481714 45.015000000001024
6.482714 45.74499999999981
6.483714 46.48000000000013
6.484715 47.21500000000045
6.485714 47.939999999999095
6.486714 48.664999999999125
6.487714 49.39000000000055
6.488714 50.10500000000029
6.489714 50.81499999999989
6.490714 51.520000000000735
6.491714 52.225000000000186
6.492714 52.9249999999995
6.493714 53.6250000000002
6.494714 54.32499999999951
6.495714 55.01999999999937
6.496714 55.71500000000063
6.497715 56.405000000000335
6.498714 57.099999999999504
6.499714 57.78999999999992
6.500714 58.475000000000186
6.501714 59.154999999999625
6.502714 59.83499999999975
6.503714 60.51000000000042
6.504714 61.169999999999966
6.505714 61.83499999999966
6.506714 62.49499999999991
6.507714 63.150000000000006
6.508714 63.80000000000066
6.509714 64.44000000000032
6.510714 65.08499999999945
6.511714 65.72999999999996
6.512714 66.36500000000018
6.513714 67.00499999999984
6.514714 67.6450000000002
6.515714 68.27500000000028
6.516714 68.89999999999952
6.517715 69.52499999999945
6.518714 70.14500000000062
6.519714 70.76000000000026
6.520714 71.36999999999976
6.521714 71.96999999999967
6.522714 72.56500000000013
6.523714 73.15500000000044
6.524714 73.74500000000006
6.525714 74.32500000000009
6.526714 74.9049999999994
6.527714 75.47999999999999
6.528714 76.04500000000027
6.529714 76.61500000000001
6.530715 77.18499999999975
6.531714 77.75024999999991
6.532714 78.30774999999997
6.533714 78.86069999999967
6.534714 79.4086500000006
6.535714 79.94990000000021
6.536714 80.48415000000003
6.537714 81.01130000000012
6.538714 81.53244999999988
6.539714 82.04765000000003
6.540714 82.55729999999961
6.541714 83.06244999999947
6.542714 83.56310000000033
6.543715 84.05965000000056
6.544714 84.55254999999995
6.545714 85.04204999999972
6.546714 85.52819999999988
6.547714 86.01064999999991
6.548714 86.48895000000003
6.549714 86.96239999999995
6.550714 87.43029999999999
6.551714 87.89155000000007
6.552714 88.34524999999995
6.553714 88.79114999999979
6.554714 89.22930000000024
6.555714 89.66030000000028
6.556714 90.0849499999995
6.557714 90.50405000000025
6.558714 90.91835000000006
6.559714 91.3280999999995
6.560714 91.73375000000038
6.561714 92.13575000000043
6.562714 92.53359999999988
6.563715 92.9269999999996
6.564714 93.31554999999977
6.565714 93.69850000000012
6.566714 94.07550000000015
6.567714 94.44580000000022
6.568714 94.80865000000006
6.569714 95.16364999999985
6.570714 95.51049999999978
6.571714 95.84909999999988
6.572714 96.18025000000043
6.573714 96.5048000000003
6.574714 96.8236499999997
6.575714 97.13805000000005
6.576715 97.44820000000021
6.577714 97.75459999999993
6.578714 98.05729999999984
6.579714 98.35584999999986
6.580714 98.6494000000001
6.581714 98.93699999999998
6.582714 99.21789999999993
6.583714 99.49115000000009
6.584714 99.75620000000004
6.585714 100.01284999999991
6.586714 100.26094999999977
6.587714 100.50070000000022
6.588714 100.73260000000029
6.589714 100.95684999999986
6.590714 101.17424999999993
6.591714 101.38565000000001
6.592714 101.59219999999989
6.593714 101.79469999999982
6.594714 101.99320000000012
6.595714 102.18785000000001
6.596714 102.37804999999982
6.597714 102.56320000000021
6.598714 102.74205000000008
6.599714 102.91299999999997
6.600714 103.07560000000007
6.601714 103.22930000000001
6.602714 103.37344999999978
6.603714 103.5084999999998
6.604714 103.6351500000001
6.605714 103.75400000000016
6.606714 103.86585000000011
6.607714 103.97145000000003
6.608714 104.07149999999994
6.609715 104.16654999999986
6.610714 104.25715000000004
6.611714 104.34360000000001
6.612714 104.42579999999992
6.613714 104.5032500000001
6.614714 104.5753
6.615714 104.64089999999999
6.616714 104.69880000000005
6.617714 104.74809999999994
6.618714 104.78794999999997
6.619714 104.81810000000004
6.620714 104.83880000000008
6.621714 104.85059999999993
6.622715 104.85449999999996
6.623714 104.85164999999998
6.624714 104.84305
6.625714 104.82932500000004
6.626714 104.81102499999994
6.627714 104.78834500000002
6.628714 104.76103
6.629714 104.728735
6.630714 104.69099500000002
6.631714 104.64710499999998
6.632714 104.596245
6.633714 104.53758000000002
6.634714 104.4703066
6.635714 104.39382099999999
6.636714 104.3078384
6.637714 104.21250899999998
6.638714 104.10842
6.639714 103.996475
6.640714 103.87782999999999
6.641714 103.75364
6.642715 103.62474999999998
6.643714 103.49166500000003
6.644714 103.35446000000002
6.645714 103.21279999999993
6.646714 103.06595000000003
6.647714 102.91320000000003
6.648714 102.75375
6.649714 102.58684999999998
6.650714 102.41199999999999
6.651714 102.22859999999999
6.652714 102.03659999999999
6.653714 101.83605000000009
6.654714 101.62704999999994
6.655715 101.41014999999996
6.656714 101.18604999999997
6.657714 100.95564999999998
6.658714 100.71995
6.659714 100.4797
6.660714 100.23545000000003
6.661714 99.9873
6.662714 99.73485000000001
6.663714 99.47745
6.664714 99.21400000000007
6.665714 98.9433999999999
6.666714 98.66504999999984
6.667714 98.37840000000014
6.668715 98.0830000000002
6.669714 97.7786500000001
6.670714 97.46604999999985
6.671714 97.14584999999977
6.672714 96.81845000000001
6.673714 96.48450000000024
6.674714 96.14450000000018
6.675714 95.79954999999994
6.676714 95.44995000000007
6.677714 95.09605000000005
6.678714 94.73824999999998
6.679714 94.37629999999967
6.680714 94.00954999999982
6.681714 93.63705000000022
6.682714 93.25799999999988
6.683714 92.87150000000001
6.684714 92.47695000000022
6.685714 92.07404999999996
6.686714 91.66284999999989
6.687714 91.2439000000001
6.688715 90.81825
6.689714 90.38694999999979
6.690714 89.95029999999994
6.691714 89.5092
6.692714 89.06444999999992
6.693714 88.6157000000002
6.694714 88.16310000000007
6.695714 87.70674999999984
6.696714 87.24630000000005
6.697714 86.781
6.698714 86.31030000000005
6.699714 85.83349999999983
6.700714 85.34959999999987
6.701715 84.85839999999995
6.702714 84.35955000000023
6.703714 83.85254999999994
6.704714 83.33810000000011
6.705714 82.81695000000033
6.706714 82.28979999999954
6.707714 81.75819999999973
6.708714 81.22285000000048
6.709714 80.68380000000042
6.710714 80.14109999999948
6.711714 79.59494999999968
6.712714 79.04540000000028
6.713714 78.49185000000021
6.714714 77.93344999999992
6.715714 77.36979999999963
6.716714 76.80060000000016
6.717714 76.22505000000058
6.718714 75.64315000000016
6.719714 75.05489999999962
6.720714 74.45994999999984
6.721714 73.85874999999986
6.722714 73.25190000000009
6.723714 72.64015000000012
6.724714 72.02475
6.725714 71.40635000000006
6.726714 70.78535000000011
6.727714 70.16214999999993
6.728714 69.53629999999974
6.729714 68.90745000000045
6.730714 68.27525000000014
6.731714 67.63894999999992
6.732714 66.99785000000014
6.733714 66.35149999999965
6.734715 65.69919999999951
6.735714 65.04059999999991
6.736714 64.3763999999998
6.737714 63.706549999999886
6.738714 63.03115000000011
6.739714 62.35135000000058
6.740714 61.667350000000475
6.741714 60.980000000000054
6.742714 60.29084999999989
6.743714 59.59944999999952
6.744714 58.90615000000016
6.745714 58.211749999999974
6.746714 57.5150999999996
6.747715 56.81550000000007
6.748714 56.1126000000002
6.749714 55.405499999999776
6.750714 54.6932
6.751714 53.975750000000154
6.752714 53.25129999999984
6.753714 52.523349999999965
6.754714 51.795000000000314
6.755714 51.05499999999985
6.756714 50.315000000000076
6.757714 49.57000000000017
6.758714 48.81999999999942
6.759714 48.08000000000035
6.760714 47.33000000000029
6.761714 46.57500000000009
6.762714 45.830000000000176
6.763714 45.07999999999942
6.764714 44.32499999999992
6.765714 43.57000000000041
6.766714 42.81000000000007
6.767715 42.04499999999958
6.768714 41.27999999999979
6.769714 40.510000000000545
6.770714 39.730000000000324
6.771714 38.94499999999995
6.772714 38.16499999999973
6.773714 37.38000000000005
6.774714 36.59000000000023
6.775714 35.804999999999865
6.776714 35.01500000000004
6.777714 34.22500000000023
6.778714 33.43499999999972
6.779714 32.6449999999999
6.780715 31.86000000000022
6.781714 31.06999999999971
6.782714 30.274999999999746
6.783714 29.48499999999993
6.784714 28.689999999999966
6.785714 27.88500000000041
6.786714 27.075000000000017
6.787714 26.269999999999765
6.788714 25.460000000000065
6.789714 24.64000000000008
6.790714 23.825000000000234
6.791714 23.009999999999696
6.792714 22.194999999999855
6.793715 21.38000000000001
6.794714 20.56500000000017
6.795714 19.750000000000323
6.796714 18.934999999999786
6.797714 18.125000000000085
6.798714 17.314999999999692
6.799714 16.499999999999847
6.800714 15.679999999999861
6.801714 14.859999999999873
6.802714 14.04500000000003
6.803714 13.2199999999999
6.804714 12.390000000000317
6.805714 11.565000000000186
6.806714 10.73499999999991
6.807714 9.904999999999637
6.808714 9.080000000000199
6.809714 8.255000000000068
6.810714 7.424999999999793
6.811714 6.6050000000005
6.812714 5.784999999999818
6.813715 4.959999999999686
6.814714 4.140000000000393
6.815714 3.320000000000406
6.816714 2.5049999999998684
6.817714 1.684999999999881
6.818714 0.8599999999997499
6.819714 0.03999999999976245
6.820714 -0.7849999999996748
6.821714 -1.6149999999999498
6.822714 -2.440000000000081
6.823714 -3.265000000000212
6.824714 -4.08999999999965
6.825714 -4.909999999999637
6.826715 -5.735000000000462
6.827714 -6.555000000000449
6.828714 -7.365000000000149
6.829714 -8.179999999999993
6.830714 -8.994999999999836
6.831714 -9.804999999999536
6.832714 -10.614999999999931
6.833714 -11.42000000000018
6.834714 -12.224999999999737
6.835714 -13.03500000000013
6.836714 -13.845000000000523
6.837714 -14.65000000000008
6.838714 -15.459999999999779
6.839714 -16.26500000000003
6.840714 -17.069999999999585
6.841714 -17.874999999999837
6.842714 -18.675000000000637
6.843714 -19.480000000000192
6.844714 -20.27000000000001
6.845714 -21.059999999999828
6.846714 -21.849999999999646
6.847714 -22.635000000000016
6.848714 -23.424999999999834
6.849714 -24.20500000000006
6.850714 -24.980000000000143
6.851714 -25.764999999999816
6.852714 -26.54500000000004
6.853714 -27.32000000000012
6.854714 -28.095000000000205
6.855714 -28.86999999999959
6.856714 -29.644999999999673
6.857714 -30.415000000000305
6.858714 -31.18500000000024
6.859715 -31.950000000000035
6.860714 -32.70999999999968
6.861714 -33.47000000000003
6.862714 -34.22500000000023
6.863714 -34.97000000000014
6.864714 -35.70999999999991
6.865714 -36.45499999999982
6.866714 -37.195000000000285
6.867714 -37.92999999999991
6.868714 -38.66499999999953
6.869714 -39.39999999999985
6.870714 -40.130000000000024
6.871714 -40.85500000000006
6.872715 -41.585000000000235
6.873714 -42.310000000000265
6.874714 -43.025000000000006
6.875714 -43.73999999999975
6.876714 -44.450000000000045
6.877714 -45.16000000000034
6.878714 -45.864999999999796
6.879714 -46.559999999999654
6.880714 -47.255000000000216
6.881714 -47.94499999999993
6.882714 -48.6300000000002
6.883714 -49.31000000000033
6.884714 -49.98999999999975
6.885714 -50.664999999999736
6.886714 -51.334199999999996
6.887714 -52.00510000000005
6.888714 -52.67485000000002
6.889714 -53.33944999999992
6.890714 -54.0003499999997
6.891714 -54.65675000000044
6.892715 -55.3082500000003
6.893714 -55.95494999999991
6.894714 -56.596849999999975
6.895714 -57.233500000000014
6.896714 -57.86529999999984
6.897714 -58.49230000000011
6.898714 -59.11364999999987
6.899714 -59.72939999999982
6.900714 -60.340000000000394
6.901714 -60.94614999999983
6.902714 -61.54815000000008
6.903714 -62.14640000000021
6.904714 -62.7420999999996
6.905715 -63.33479999999988
6.906714 -63.92335000000027
6.907714 -64.50785
6.908714 -65.08714999999971
6.909714 -65.66049999999976
6.910714 -66.22820000000002
6.911714 -66.78960000000012
6.912714 -67.34470000000006
6.913714 -67.89415000000021
6.914714 -68.43845000000029
6.915714 -68.97709999999987
6.916714 -69.50979999999981
6.917714 -70.03734999999969
6.918715 -70.55960000000027
6.919714 -71.07665000000013
6.920714 -71.58929999999953
6.921714 -72.09815000000022
6.922714 -72.60405000000038
6.923714 -73.10660000000024
6.924714 -73.60539999999999
6.925714 -74.09974999999999
6.926714 -74.58774999999986
6.927714 -75.0690499999998
6.928714 -75.54329999999997
6.929714 -76.00970000000012
6.930714 -76.46940000000032
6.931714 -76.92279999999968
6.932714 -77.3694499999998
6.933714 -77.81050000000012
6.934714 -78.24599999999987
6.935714 -78.67550000000001
6.936714 -79.09980000000012
6.937714 -79.51859999999962
6.938715 -79.93209999999986
6.939714 -80.34110000000038
6.940714 -80.74564999999978
6.941714 -81.14554999999989
6.942714 -81.5406500000001
6.943714 -81.93015000000011
6.944714 -82.31290000000023
6.945714 -82.68819999999975
6.946714 -83.05550000000001
6.947714 -83.41465000000005
6.948714 -83.76614999999997
6.949714 -84.11070000000007
6.950714 -84.4491499999999
6.951715 -84.78225000000012
6.952714 -85.11005000000002
6.953714 -85.4327999999998
6.954714 -85.75060000000009
6.955714 -86.06280000000022
6.956714 -86.36955000000009
6.957714 -86.67090000000002
6.958714 -86.96690000000001
6.959714 -87.25764999999997
6.960714 -87.54244999999995
6.961714 -87.82094999999975
6.962714 -88.09214999999995
6.963714 -88.35530000000021
6.964714 -88.61010000000003
6.965714 -88.85655000000006
6.966714 -89.09515000000006
6.967714 -89.32669999999997
6.968714 -89.55229999999987
6.969714 -89.77280000000005
6.970714 -89.98864999999988
6.971714 -90.19989999999972
6.972714 -90.40625000000003
6.973714 -90.60685000000026
6.974714 -90.80155000000013
6.975714 -90.98984999999989
6.976714 -91.17145000000006
6.977714 -91.34645000000006
6.978714 -91.51454999999989
6.979714 -91.6755
6.980714 -91.82859999999991
6.981714 -91.97339999999984
6.982714 -92.10965000000012
6.983714 -92.23745000000015
6.984715 -92.35729999999987
6.985714 -92.47019999999995
6.986714 -92.57730000000012
6.987714 -92.67949999999993
6.988714 -92.77749999999986
6.989714 -92.87105000000007
6.990714 -92.95960000000014
6.991714 -93.04255
6.992714 -93.11904999999999
6.993714 -93.18844999999989
6.994714 -93.25029999999994
6.995714 -93.30460000000006
6.996714 -93.35150000000002
6.997715 -93.39094999999999
6.998714 -93.42305
6.999714 -93.44760000000001
7.000714 -93.46449999999994
7.001714 -93.473975
7.002714 -93.47647500000002
7.003714 -93.47283999999998
7.004714 -93.46390000000001
7.005714 -93.45044499999999
7.006714 -93.43285499999998
7.007714 -93.41096500000002
7.008714 -93.38410499999999
7.009714 -93.35125099999999
7.010714 -93.3113196
7.011714 -93.26344
7.012714 -93.20714039999999
7.013714 -93.14239900000001
7.014714 -93.06952999999999
7.015714 -92.98894999999999
7.016714 -92.901055
7.017715 -92.80615499999999
7.018714 -92.70443000000003
7.019714 -92.59616500000003
7.020714 -92.48165999999999
7.021714 -92.36146499999997
7.022714 -92.23618000000002
7.023714 -92.10629999999998
7.024714 -91.97214999999997
7.025714 -91.83345000000004
7.026714 -91.68944999999994
7.027714 -91.53924999999998
7.028714 -91.38180000000011
7.029714 -91.21605000000001
7.030715 -91.04179999999997
7.031714 -90.85910000000003
7.032714 -90.66844999999994
7.033714 -90.47074999999991
7.034714 -90.26659999999998
7.035714 -90.05664999999999
7.036714 -89.84140000000002
7.037714 -89.62095
7.038714 -89.39524999999998
7.039714 -89.16445000000002
7.040714 -88.92875000000005
7.041714 -88.68820000000002
7.042714 -88.44265000000003
7.043715 -88.19185000000004
7.044714 -87.9352
7.045714 -87.67175000000005
7.046714 -87.40060000000001
7.047714 -87.1212999999999
7.048714 -86.8335500000001
7.049714 -86.53755000000012
7.050714 -86.23434999999978
7.051714 -85.92494999999991
7.052714 -85.61049999999993
7.053714 -85.29185000000008
7.054714 -84.96920000000026
7.055714 -84.64270000000002
7.056714 -84.31209999999987
7.057714 -83.97694999999969
7.058714 -83.63704999999993
7.059714 -83.29190000000014
7.060714 -82.94115000000019
7.061714 -82.58449999999986
7.062714 -82.2212499999999
7.063715 -81.85115000000006
7.064714 -81.47359999999999
7.065714 -81.08840000000012
7.066714 -80.69575000000002
7.067714 -80.29620000000008
7.068714 -79.89054999999988
7.069714 -79.47999999999983
7.070714 -79.06590000000025
7.071714 -78.64869999999989
7.072714 -78.22869999999995
7.073714 -77.80565000000024
7.074714 -77.37895000000002
7.075714 -76.94775000000008
7.076715 -76.51109999999989
7.077714 -76.06834999999978
7.078714 -75.61950000000012
7.079714 -75.16410000000008
7.080714 -74.70174999999989
7.081714 -74.23275000000007
7.082714 -73.75719999999988
7.083714 -73.27570000000006
7.084714 -72.78845000000013
7.085714 -72.2959499999995
7.086714 -71.79939999999996
7.087714 -71.2998500000006
7.088714 -70.79840000000017
7.089714 -70.29510000000002
7.090714 -69.78954999999966
7.091714 -69.28104999999948
7.092714 -68.76815000000022
7.093714 -68.24995000000028
7.094714 -67.72614999999982
7.095714 -67.19529999999959
7.096714 -66.65699999999983
7.097714 -66.11200000000011
7.098714 -65.56100000000009
7.099714 -65.00445000000022
7.100714 -64.4423000000005
7.101714 -63.875649999999695
7.102714 -63.30569999999993
7.103714 -62.73280000000033
7.104714 -62.15794999999969
7.105714 -61.58164999999979
7.106714 -61.003899999999966
7.107714 -60.42495000000009
7.108714 -59.843799999999966
7.109715 -59.259700000000024
7.110714 -58.67145000000018
7.111714 -58.07764999999978
7.112714 -57.47749999999996
7.113714 -56.87065000000019
7.114714 -56.25709999999978
7.115714 -55.63830000000005
7.116714 -55.015099999999876
7.117714 -54.388150000000266
7.118714 -53.758900000000494
7.119714 -53.1274499999998
7.120714 -52.49454999999986
7.121714 -51.860899999999624
7.122715 -51.226099999999995
7.123714 -50.589800000000466
7.124714 -49.951699999999796
7.125714 -49.31094999999983
7.126714 -48.66680000000026
7.127714 -48.018250000000236
7.128714 -47.36409999999969
7.129714 -46.7035999999997
7.130714 -46.036750000000296
7.131714 -45.36435000000033
7.132714 -44.686749999999634
7.133714 -44.00570000000006
7.134714 -43.32285000000005
7.135714 -42.639299999999714
7.136714 -41.95610000000058
7.137714 -41.27324999999987
7.138714 -40.591149999999466
7.139714 -39.90940000000026
7.140714 -39.226900000000064
7.141714 -38.54260000000012
7.142715 -37.855700000000155
7.143714 -37.16534999999993
7.144714 -36.47094999999975
7.145714 -35.77175000000002
7.146714 -35.0672500000003
7.147714 -34.35725000000001
7.148714 -33.64235000000021
7.149714 -32.92444999999991
7.150714 -32.20440000000005
7.151714 -31.483549999999916
7.152714 -30.763449999999388
7.153714 -30.045199999999966
7.154714 -29.32960000000054
7.155715 -28.615449999999655
7.156714 -27.899299999999823
7.157714 -27.19005000000052
7.158714 -26.475000000000108
7.159714 -25.750000000000078
7.160714 -25.029999999999497
7.161714 -24.300000000000015
7.162714 -23.565000000000392
7.163714 -22.83499999999952
7.164714 -22.08999999999961
7.165714 -21.34500000000039
7.166714 -20.605000000000622
7.167714 -19.854999999999873
7.168715 -19.104999999999816
7.169714 -18.365000000000048
7.170714 -17.624999999999584
7.171714 -16.88999999999996
7.172714 -16.16000000000048
7.173714 -15.42500000000016
7.174714 -14.689999999999841
7.175714 -13.959999999999667
7.176714 -13.225000000000042
7.177714 -12.48000000000013
7.178714 -11.735000000000218
7.179714 -10.985000000000161
7.180714 -10.234999999999411
7.181714 -9.479999999999905
7.182714 -8.720000000000255
7.183714 -7.965000000000055
7.184714 -7.209999999999855
7.185714 -6.4549999999996555
7.186714 -5.705000000000293
7.187714 -4.960000000000381
7.188715 -4.219999999999918
7.189714 -3.4800000000001496
7.190714 -2.744999999999831
7.191714 -2.009999999999512
7.192714 -1.2700000000004374
7.193714 -0.5299999999999749
7.194714 0.21500000000063135
7.195714 0.9649999999999936
7.196714 1.714999999999356
7.197714 2.4699999999995557
7.198714 3.2300000000005937
7.199714 3.9850000000001
7.200714 4.734999999999462
7.201715 5.485000000000212
7.202714 6.230000000000125
7.203714 6.964999999999749
7.204714 7.700000000000068
7.205714 8.44000000000053
7.206714 9.164999999999868
7.207714 9.8899999999999
7.208714 10.620000000000074
7.209714 11.345000000000105
7.210714 12.07500000000028
7.211714 12.809999999999905
7.212714 13.54499999999953
7.213714 14.284999999999993
7.214714 15.025000000000455
7.215714 15.76499999999953
7.216714 16.504999999999992
7.217714 17.24000000000031
7.218714 17.969999999999793
7.219714 18.689999999999678
7.220714 19.405000000000115
7.221714 20.11500000000041
7.222714 20.82500000000001
7.223714 21.53000000000016
7.224714 22.234999999999616
7.225714 22.939999999999767
7.226714 23.64500000000061
7.227714 24.35500000000021
7.228714 25.06499999999981
7.229714 25.77499999999941
7.230714 26.48805000000018
7.231714 27.202150000000398
7.232714 27.91284999999963
7.233714 28.620299999999876
7.234715 29.32250000000011
7.235714 30.017250000000107
7.236714 30.704599999999832
7.237714 31.385199999999642
7.238714 32.05949999999999
7.239714 32.72930000000063
7.240714 33.39685000000037
7.241714 34.06369999999978
7.242714 34.73124999999952
7.243714 35.40029999999986
7.244714 36.07050000000028
7.245714 36.74180000000013
7.246714 37.4138000000003
7.247715 38.08474999999964
7.248714 38.75384999999995
7.249714 39.41954999999997
7.250714 40.07999999999998
7.251714 40.73455000000031
7.252714 41.3812999999999
7.253714 42.01979999999966
7.254714 42.6511999999997
7.255714 43.27630000000027
7.256714 43.8965999999999
7.257714 44.514250000000224
7.258714 45.131500000000074
7.259714 45.7495499999995
7.260714 46.369100000000216
7.261714 46.99044999999999
7.262714 47.612550000000056
7.263714 48.233550000000015
7.264714 48.85234999999974
7.265714 49.46740000000005
7.266714 50.07645000000005
7.267715 50.678850000000075
7.268714 51.273799999999866
7.269714 51.86085000000035
7.270714 52.440500000000554
7.271714 53.0127499999998
7.272714 53.57864999999962
7.273714 54.139999999999745
7.274714 54.69879999999983
7.275714 55.256500000000486
7.276714 55.81450000000029
7.277714 56.373699999999474
7.278714 56.934000000000154
7.279714 57.49430000000013
7.280715 58.05304999999955
7.281714 58.60810000000022
7.282714 59.157250000000516
7.283714 59.69889999999991
7.284714 60.231999999999644
7.285714 60.75690000000022
7.286714 61.273199999999775
7.287714 61.78129999999948
7.288714 62.28275000000061
7.289714 62.778600000000516
7.290714 63.27034999999981
7.291714 63.759449999999795
7.292714 64.24709999999986
7.293715 64.73440000000011
7.294714 65.2220000000002
7.295714 65.70965000000025
7.296714 66.19614999999953
7.297714 66.68044999999996
7.298714 67.16029999999998
7.299714 67.63339999999937
7.300714 68.09795000000048
7.301714 68.55239999999998
7.302714 68.99719999999971
7.303714 69.43310000000064
7.304714 69.86075000000037
7.305714 70.28224999999985
7.306714 70.6992999999996
7.307714 71.1133499999999
7.308714 71.52575000000002
7.309714 71.9372499999999
7.310714 72.34795000000022
7.311714 72.7577
7.312714 73.16620000000009
7.313715 73.57225000000008
7.314714 73.97454999999997
7.315714 74.37129999999999
7.316714 74.76044999999986
7.317714 75.14059999999996
7.318714 75.51085000000006
7.319714 75.87094999999995
7.320714 76.2215
7.321714 76.56364999999998
7.322714 76.8994999999998
7.323714 77.2308499999999
7.324714 77.55945000000007
7.325714 77.88690000000015
7.326715 78.21354999999996
7.327714 78.53934999999986
7.328714 78.86349999999993
7.329714 79.18495000000004
7.330714 79.50250000000013
7.331714 79.81454999999998
7.332714 80.11965000000004
7.333714 80.41690000000004
7.334714 80.70524999999988
7.335714 80.98389999999996
7.336714 81.2530500000002
7.337714 81.51345000000018
7.338714 81.76620000000003
7.339714 82.01284999999996
7.340714 82.25514999999974
7.341714 82.49505000000012
7.342714 82.73370000000008
7.343714 82.9713499999999
7.344714 83.20789999999995
7.345714 83.4422999999999
7.346714 83.67310000000002
7.347714 83.89855000000001
7.348714 84.11710000000016
7.349714 84.32755000000007
7.350714 84.52889999999991
7.351714 84.72085
7.352714 84.90340000000002
7.353714 85.07684999999996
7.354714 85.24225
7.355714 85.40079999999999
7.356714 85.55379999999995
7.357714 85.70290000000004
7.358714 85.84939999999996
7.359715 85.99424999999987
7.360714 86.13775000000015
7.361714 86.27965000000005
7.362714 86.41910000000003
7.363714 86.55435000000004
7.364714 86.68359999999993
7.365714 86.80534999999995
7.366714 86.91834999999996
7.367714 87.02179999999998
7.368714 87.11569999999999
7.369714 87.20045000000006
7.370714 87.27700999999998
7.371714 87.346725
7.372715 87.41077000000004
7.373714 87.47035499999997
7.374714 87.5266
7.375714 87.58029499999999
7.376714 87.63188999999998
7.377714 87.68140000000002
7.378714 87.728355
7.379714 87.77176499999999
7.380714 87.81029450000001
7.381714 87.842425
7.382714 87.8667005
7.383714 87.88202
7.384714 87.887805
7.385714 87.88413500000001
7.386714 87.871705
7.387714 87.851625
7.388714 87.82528000000002
7.389714 87.79410499999999
7.390714 87.75931499999997
7.391714 87.72171499999997
7.392715 87.68174000000003
7.393714 87.63943500000003
7.394714 87.59443499999995
7.395714 87.54589999999995
7.396714 87.49274999999999
7.397714 87.43405000000001
7.398714 87.36850000000007
7.399714 87.29499999999999
7.400714 87.21285000000005
7.401714 87.12170000000005
7.402714 87.02174999999993
7.403714 86.91369999999989
7.404714 86.79864999999991
7.405715 86.67780000000003
7.406714 86.55275000000012
7.407714 86.42460000000007
7.408714 86.29399999999995
7.409714 86.16129999999988
7.410714 86.02615000000007
7.411714 85.8880000000001
7.412714 85.74594999999994
7.413714 85.59894999999995
7.414714 85.44604999999993
7.415714 85.28625000000008
7.416714 85.11870000000015
7.417714 84.94314999999992
7.418715 84.75940000000001
7.419714 84.5677999999999
7.420714 84.36924999999998
7.421714 84.16475000000007
7.422714 83.95520000000003
7.423714 83.7417
7.424714 83.52564999999991
7.425714 83.30720000000007
7.426714 83.08645000000003
7.427714 82.86329999999987
7.428714 82.63664999999982
7.429714 82.40564999999998
7.430714 82.1692500000002
7.431714 81.92660000000025
7.432714 81.6769999999998
7.433714 81.41955
7.434714 81.15435000000011
7.435714 80.88144999999976
7.436714 80.60150000000002
7.437714 80.31525000000012
7.438715 80.02314999999982
7.439714 79.72680000000003
7.440714 79.42730000000016
7.441714 79.12495000000006
7.442714 78.82059999999996
7.443714 78.51439999999981
7.444714 78.2057499999999
7.445714 77.89415000000015
7.446714 77.57880000000029
7.447714 77.25880000000012
7.448714 76.93319999999976
7.449714 76.6010999999997
7.450714 76.26195000000024
7.451715 75.91585000000025
7.452714 75.56319999999991
7.453714 75.20409999999984
7.454714 74.83904999999979
7.455714 74.46930000000012
7.456714 74.09545000000017
7.457714 73.71824999999991
7.458714 73.3387000000002
7.459714 72.95684999999996
7.460714 72.57310000000003
7.461714 72.18755000000034
7.462714 71.79939999999996
7.463714 71.40749999999946
7.464714 71.01109999999994
7.465714 70.60950000000038
7.466714 70.2019499999998
7.467714 69.78849999999953
7.468714 69.36864999999986
7.469714 68.94280000000059
7.470714 68.51105000000024
7.471714 68.07375000000005
7.472714 67.63190000000016
7.473714 67.18634999999945
7.474714 66.7378499999996
7.475714 66.28629999999997
7.476714 65.8329499999999
7.477714 65.3781000000006
7.478714 64.9214000000002
7.479714 64.46279999999943
7.480714 64.00120000000022
7.481714 63.53634999999996
7.482714 63.0673499999998
7.483714 62.59305000000034
7.484715 62.113600000000126
7.485714 61.62820000000026
7.486714 61.136850000000074
7.487714 60.64064999999965
7.488714 60.1395999999997
7.489714 59.63444999999984
7.490714 59.12630000000016
7.491714 58.615600000000434
7.492714 58.10264999999981
7.493714 57.588150000000006
7.494714 57.07255000000008
7.495714 56.55549999999954
7.496714 56.036549999999984
7.497715 55.51575000000003
7.498714 54.992350000000044
7.499714 54.46524999999993
7.500714 53.933650000000114
7.501714 53.397200000000055
7.502714 52.85554999999997
7.503714 52.30825000000008
7.504714 51.756549999999734
7.505714 51.200400000000336
7.506714 50.640500000000145
7.507714 50.07834999999974
7.508714 49.51470000000013
7.509714 48.94994999999972
7.510714 48.3840499999999
7.511714 47.81820000000006
7.512714 47.25194999999974
7.513714 46.6842000000002
7.514714 46.11540000000053
7.515714 45.5446499999998
7.516714 44.970949999999924
7.517715 44.39354999999992
7.518714 43.8116500000002
7.519714 43.226150000000295
7.520714 42.631349999999735
7.521714 42.03499999999999
7.522714 41.440000000000225
7.523714 40.830000000000034
7.524714 40.22499999999998
7.525714 39.62500000000008
7.526714 39.01499999999988
7.527714 38.40999999999983
7.528714 37.80499999999979
7.529714 37.19999999999973
7.530715 36.599999999999824
7.531714 35.99000000000033
7.532714 35.38000000000013
7.533714 34.775000000000084
7.534714 34.16499999999989
7.535714 33.5450000000001
7.536714 32.92000000000017
7.537714 32.29499999999955
7.538714 31.665000000000166
7.539714 31.03500000000009
7.540714 30.394999999999726
7.541714 29.75500000000006
7.542714 29.11999999999984
7.543715 28.48000000000017
7.544714 27.845000000000645
7.545714 27.21499999999988
7.546714 26.584999999999802
7.547714 25.95500000000042
7.548714 25.31999999999951
7.549714 24.684999999999985
7.550714 24.055000000000604
7.551714 23.414999999999548
7.552714 22.769999999999733
7.553714 22.130000000000067
7.554714 21.474999999999966
7.555714 20.819999999999865
7.556714 20.16999999999991
7.557714 19.51000000000036
7.558714 18.850000000000115
7.559714 18.195000000000018
7.560714 17.539999999999917
7.561714 16.88999999999996
7.562714 16.245000000000147
7.563715 15.599999999999643
7.564714 14.95499999999983
7.565714 14.304999999999874
7.566714 13.66000000000006
7.567714 13.01500000000025
7.568714 12.360000000000149
7.569714 11.699999999999905
7.570714 11.044999999999805
7.571714 10.380000000000111
7.572714 9.710000000000274
7.573714 9.050000000000031
7.574714 8.379999999999498
7.575714 7.714999999999805
7.576715 7.0550000000002555
7.577714 6.390000000000562
7.578714 5.739999999999911
7.579714 5.084999999999812
7.580714 4.430000000000406
7.581714 3.7849999999998998
7.582714 3.140000000000087
7.583714 2.4900000000001308
7.584714 1.8349999999993372
7.585714 1.179999999999931
7.586714 0.5200000000003813
7.587714 -0.14500000000000624
7.588714 -0.8099999999996998
7.589714 -1.4750000000000874
7.590714 -2.140000000000475
7.591714 -2.8000000000000247
7.592714 -3.4649999999997183
7.593714 -4.119999999999818
7.594714 -4.7700000000004685
7.595714 -5.4200000000004245
7.596714 -6.064999999999543
7.597714 -6.704999999999906
7.598714 -7.345000000000268
7.599714 -7.984999999999936
7.600714 -8.624999999999606
7.601714 -9.274999999999562
7.602714 -9.920000000000067
7.603714 -10.565000000000573
7.604714 -11.21999999999998
7.605714 -11.87500000000008
7.606714 -12.53000000000018
7.607714 -13.184999999999587
7.608714 -13.835000000000235
7.609715 -14.480000000000048
7.610714 -15.114999999999574
7.611714 -15.749999999999792
7.612714 -16.38000000000056
7.613714 -17.005000000000493
7.614714 -17.62999999999973
7.615714 -18.249999999999517
7.616714 -18.875000000000142
7.617714 -19.50000000000007
7.618714 -20.125000000000004
7.619714 -20.75500000000008
7.620714 -21.38499999999946
7.621714 -22.015000000000228
7.622715 -22.645000000000305
7.623714 -23.279999999999827
7.624714 -23.909999999999904
7.625714 -24.529999999999692
7.626714 -25.150000000000173
7.627714 -25.760000000000367
7.628714 -26.36499999999972
7.629714 -26.96999999999977
7.630714 -27.56500000000023
7.631714 -28.15500000000054
7.632714 -28.750000000000302
7.633714 -29.33999999999992
7.634714 -29.934999999999683
7.635714 -30.53499999999959
7.636714 -31.13500000000019
7.637714 -31.74000000000024
7.638714 -32.340000000000146
7.639714 -32.93499999999991
7.640714 -33.529999999999674
7.641714 -34.12500000000013
7.642715 -34.71499999999975
7.643714 -35.28999999999963
7.644714 -35.860000000000056
7.645714 -36.43000000000049
7.646714 -36.98999999999994
7.647714 -37.55000000000008
7.648714 -38.10500000000008
7.649714 -38.65999999999939
7.650714 -39.21500000000008
7.651714 -39.77000000000008
7.652714 -40.33500000000037
7.653714 -40.895000000000515
7.654714 -41.455049999999936
7.655715 -42.018499999999655
7.656714 -42.57410000000003
7.657714 -43.125850000000355
7.658714 -43.6715499999997
7.659714 -44.20984999999947
7.660714 -44.740750000000354
7.661714 -45.26489999999994
7.662714 -45.783099999999884
7.663714 -46.29680000000011
7.664714 -46.80715000000002
7.665714 -47.316000000000024
7.666714 -47.82490000000001
7.667714 -48.334550000000284
7.668715 -48.84525000000001
7.669714 -49.35709999999982
7.670714 -49.870099999999724
7.671714 -50.38230000000004
7.672714 -50.89154999999984
7.673714 -51.39634999999989
7.674714 -51.89440000000003
7.675714 -52.384300000000295
7.676714 -52.865250000000415
7.677714 -53.33795000000002
7.678714 -53.80359999999986
7.679714 -54.262949999999556
7.680714 -54.71894999999962
7.681714 -55.17345000000048
7.682714 -55.62715000000037
7.683714 -56.08125000000005
7.684714 -56.536499999999826
7.685714 -56.99319999999952
7.686714 -57.4503000000004
7.687714 -57.90630000000046
7.688715 -58.35999999999966
7.689714 -58.81004999999939
7.690714 -59.2541000000002
7.691714 -59.690700000000064
7.692714 -60.11910000000009
7.693714 -60.53854999999997
7.694714 -60.94949999999946
7.695714 -61.35295000000013
7.696714 -61.75040000000048
7.697714 -62.14415000000001
7.698714 -62.536850000000086
7.699714 -62.92985000000001
7.700714 -63.32395000000004
7.701715 -63.71959999999996
7.702714 -64.11559999999969
7.703714 -64.51010000000021
7.704714 -64.90200000000002
7.705714 -65.28945000000009
7.706714 -65.67055000000002
7.707714 -66.04414999999975
7.708714 -66.40965000000027
7.709714 -66.76614999999997
7.710714 -67.11369999999953
7.711714 -67.45345000000042
7.712714 -67.78649999999998
7.713714 -68.11434999999949
7.714714 -68.4388000000001
7.715714 -68.7621499999999
7.716714 -69.08625000000002
7.717714 -69.41185000000002
7.718714 -69.73855000000015
7.719714 -70.06565000000042
7.720714 -70.39139999999999
7.721714 -70.7134499999998
7.722714 -71.02935000000005
7.723714 -71.33745000000025
7.724714 -71.63659999999994
7.725714 -71.92619999999982
7.726714 -72.20694999999985
7.727714 -72.47925000000016
7.728714 -72.74445000000004
7.729714 -73.00434999999995
7.730714 -73.2604500000001
7.731714 -73.51430000000005
7.732714 -73.76709999999987
7.733714 -74.02004999999996
7.734715 -74.2735500000001
7.735714 -74.52719999999982
7.736714 -74.7801499999999
7.737714 -75.03054999999993
7.738714 -75.27600000000017
7.739714 -75.51440000000026
7.740714 -75.74374999999995
7.741714 -75.96294999999975
7.742714 -76.17189999999975
7.743714 -76.37105000000005
7.744714 -76.56220000000005
7.745714 -76.7471500000002
7.746714 -76.92780000000016
7.747715 -77.10644999999981
7.748714 -77.28409999999998
7.749714 -77.46159999999988
7.750714 -77.63935
7.751714 -77.81685000000024
7.752714 -77.99325000000003
7.753714 -78.16704999999979
7.754714 -78.33670000000001
7.755714 -78.50040000000024
7.756714 -78.65635000000003
7.757714 -78.80294999999988
7.758714 -78.93944999999985
7.759714 -79.06594999999989
7.760714 -79.18290000000007
7.761714 -79.29215000000018
7.762714 -79.39599999999997
7.763714 -79.49664999999992
7.764714 -79.59604999999998
7.765714 -79.69529999999996
7.766714 -79.79484999999994
7.767715 -79.89445000000008
7.768714 -79.99300000000008
7.769714 -80.08890000000008
7.770714 -80.1805499999999
7.771714 -80.26629999999986
7.772714 -80.34479999999999
7.773714 -80.41490000000006
7.774714 -80.47570000000015
7.775714 -80.52714999999995
7.776714 -80.56964999999995
7.777714 -80.60410000000003
7.778714 -80.63210000000004
7.779714 -80.65555000000002
7.780715 -80.67619999999991
7.781714 -80.69579999999999
7.782714 -80.71565000000004
7.783714 -80.7357
7.784714 -80.75519999999996
7.785714 -80.7729
7.786714 -80.78685000000003
7.787714 -80.79497000000003
7.788714 -80.79562500000002
7.789714 -80.787575
7.790714 -80.77025499999995
7.791714 -80.74373499999997
7.792714 -80.70860000000002
7.793715 -80.665855
7.794714 -80.61679499999997
7.795714 -80.56293
7.796714 -80.50576000000002
7.797714 -80.44667000000001
7.798714 -80.38673649999998
7.799714 -80.32652949999999
7.800714 -80.26595149999999
7.801714 -80.20420050000001
7.802714 -80.139807
7.803714 -80.07091
7.804714 -79.99554499999999
7.805714 -79.91202999999997
7.806714 -79.81929500000001
7.807714 -79.71704500000001
7.808714 -79.60574999999999
7.809714 -79.48649499999998
7.810714 -79.36078999999998
7.811714 -79.230175
7.812714 -79.09609
7.813715 -78.95983000000004
7.814714 -78.82224999999995
7.815714 -78.68349999999997
7.816714 -78.54360000000004
7.817714 -78.40219999999997
7.818714 -78.25814999999999
7.819714 -78.11015000000008
7.820714 -77.95694999999996
7.821714 -77.7969
7.822714 -77.6286000000001
7.823714 -77.45159999999994
7.824714 -77.26569999999995
7.825714 -77.07160000000012
7.826715 -76.87059999999992
7.827714 -76.66434999999989
7.828714 -76.45445000000004
7.829714 -76.24215000000007
7.830714 -76.0287
7.831714 -75.81439999999988
7.832714 -75.59899999999998
7.833714 -75.3819000000001
7.834714 -75.16220000000004
7.835714 -74.93880000000001
7.836714 -74.7104
7.837714 -74.4761
7.838714 -74.23489999999998
7.839714 -73.98609999999996
7.840714 -73.72964999999998
7.841714 -73.46534999999997
7.842714 -73.19409999999998
7.843714 -72.91715000000003
7.844714 -72.63570000000004
7.845714 -72.35129999999985
7.846714 -72.06499999999998
7.847714 -71.77740000000009
7.848714 -71.48870000000008
7.849714 -71.1986500000001
7.850714 -70.90624999999996
7.851714 -70.61010000000006
7.852714 -70.30909999999994
7.853714 -70.00249999999998
7.854714 -69.68954999999993
7.855714 -69.3698999999999
7.856714 -69.04360000000025
7.857714 -68.71055
7.858714 -68.37134999999988
7.859715 -68.02700000000002
7.860714 -67.67830000000002
7.861714 -67.32639999999998
7.862714 -66.97214999999979
7.863714 -66.6161999999998
7.864714 -66.2593000000003
7.865714 -65.90135000000032
7.866714 -65.54144999999997
7.867714 -65.1787999999997
7.868714 -64.81224999999972
7.869714 -64.4404500000001
7.870714 -64.06250000000023
7.871714 -63.67825000000021
7.872715 -63.28744999999982
7.873714 -62.8904999999999
7.874714 -62.48824999999999
7.875714 -62.08104999999991
7.876714 -61.669750000000256
7.877714 -61.255149999999915
7.878714 -60.83789999999991
7.879714 -60.418599999999955
7.880714 -59.99764999999984
7.881714 -59.57520000000015
7.882714 -59.15109999999994
7.883714 -58.72474999999988
7.884714 -58.29540000000001
7.885714 -57.86195000000022
7.886714 -57.42345000000031
7.887714 -56.97959999999974
7.888714 -56.529799999999874
7.889714 -56.074200000000296
7.890714 -55.61339999999998
7.891714 -55.14844999999976
7.892715 -54.679800000000114
7.893714 -54.20819999999993
7.894714 -53.734700000000046
7.895714 -53.25899999999994
7.896714 -52.78104999999963
7.897714 -52.30120000000033
7.898714 -51.81990000000039
7.899714 -51.33635000000025
7.900714 -50.849849999999584
7.901714 -50.3603499999998
7.902714 -49.867099999999915
7.903714 -49.369800000000076
7.904714 -48.86795000000055
7.905715 -48.36130000000008
7.906714 -47.850249999999846
7.907714 -47.33504999999971
7.908714 -46.81644999999998
7.909714 -46.294949999999695
7.910714 -45.77154999999971
7.911714 -45.246600000000555
7.912714 -44.71985000000026
7.913714 -44.191650000000024
7.914714 -43.661550000000105
7.915714 -43.128799999999494
7.916714 -42.593099999999744
7.917714 -42.05479999999998
7.918715 -41.51314999999989
7.919714 -40.96815000000017
7.920714 -40.42014999999996
7.921714 -39.86840000000033
7.922714 -39.313350000000355
7.923714 -38.754950000000065
7.924714 -38.192799999999664
7.925714 -37.627649999999456
7.926714 -37.06030000000041
7.927714 -36.49110000000025
7.928714 -35.92075
7.929714 -35.34889999999985
7.930714 -34.7755499999998
7.931714 -34.20079999999978
7.932714 -33.623399999999776
7.933714 -33.0433000000005
7.934714 -32.46065000000048
7.935714 -31.875099999999907
7.936714 -31.28685000000006
7.937714 -30.69635000000001
7.938715 -30.104099999999494
7.939714 -29.510299999999795
7.940714 -28.914950000000218
7.941714 -28.317400000000408
7.942714 -27.717649999999676
7.943714 -27.116399999999736
7.944714 -26.5132500000001
7.945714 -25.90825000000005
7.946714 -25.301800000000068
7.947714 -24.6942
7.948714 -24.085499999999815
7.949714 -23.475299999999727
7.950714 -22.86285000000013
7.951715 -22.247800000000513
7.952714 -21.63054999999997
7.953714 -21.010999999999946
7.954714 -20.38999999999999
7.955714 -19.76754999999941
7.956714 -19.14390000000016
7.957714 -18.519900000000394
7.958714 -17.89515000000033
7.959714 -17.268949999999645
7.960714 -16.640849999999958
7.961714 -16.01090000000055
7.962714 -15.378749999999524
7.963714 -14.7446999999995
7.964714 -14.109200000000238
7.965714 -13.472550000000194
7.966714 -12.835449999999692
7.967714 -12.198050000000043
7.968714 -11.559950000000068
7.969714 -10.920700000000005
7.970714 -10.28035000000052
7.971714 -9.63920000000007
7.972714 -8.997300000000013
7.973714 -8.35544999999993
7.974714 -7.713599999999849
7.975714 -7.071349999999976
7.976714 -6.429100000000104
7.977714 -5.785750000000117
7.978714 -5.140899999999532
7.979714 -4.49419999999992
7.980714 -3.8452500000001058
7.981714 -3.1947999999996926
7.982714 -2.543600000000368
7.983714 -1.892450000000323
7.984715 -1.241650000000094
7.985714 -0.5915500000001905
7.986714 0.057350000000344625
7.987714 0.7055500000005543
7.988714 1.3534000000002544
7.989714 2.0008499999994713
7.990714 2.6482999999993817
7.991714 3.2961500000004698
7.992714 3.9440000000001696
7.993714 4.591799999999896
7.994714 5.240700000000431
7.995714 5.890399999999851
7.996714 6.541250000000054
7.997715 7.194299999999792
7.998714 7.848849999999436
7.999714 8.503700000000308
8.000714 9.158600000000462
8.001715 9.812799999999594
8.002714 10.464699999999938
8.003715 11.114050000000237
8.004714 11.761500000000147
8.005714 12.407050000000364
8.006714 13.050799999999446
8.007714 13.694199999999407
8.008715 14.337900000000598
8.009714 14.9816000000004
8.010715 15.626099999999782
8.011714 16.270949999999672
8.012714 16.915799999999564
8.013714 17.560999999999964
8.014714 18.20625000000034
8.015715 18.851850000000532
8.016714 19.497400000000052
8.017715 20.141899999999435
8.018714 20.784899999999606
8.019714 21.425250000000478
8.020715 22.061900000000524
8.021714 22.69524999999953
8.022715 23.32519999999963
8.023714 23.952099999999948
8.024714 24.577950000000126
8.025714 25.203850000000276
8.026714 25.83005000000027
8.027715 26.45735000000038
8.028714 27.085849999999855
8.029715 27.71469999999984
8.030714 28.343499999999857
8.031714 28.971950000000053
8.032714 29.599300000000135
8.033714 30.22474999999983
8.034715 30.8483499999998
8.035714 31.46939999999973
8.036715 32.08705000000006
8.037714 32.70095000000028
8.038714 33.310450000000046
8.039714 33.916199999999705
8.040714 34.518549999999756
8.041715 35.11830000000049
8.042714 35.71730000000023
8.043715 36.31674999999973
8.044714 36.916900000000254
8.045714 37.51810000000022
8.046714 38.12014999999974
8.047714 38.721799999999476
8.048715 39.321949999999994
8.049714 39.91945000000052
8.050714 40.51325000000022
8.051714 41.102649999999464
8.052714 41.68709999999992
8.053715 42.26715000000061
8.054714 42.84309999999999
8.055715 43.41449999999969
8.056714 43.982249999999915
8.057714 44.54705000000031
8.058714 45.10954999999983
8.059714 45.670949999999934
8.060715 46.231950000000246
8.061714 46.79334999999965
8.062715 47.35589999999984
8.063714 47.91955000000014
8.064714 48.483199999999755
8.065714 49.0448999999997
8.066714 49.60335000000066
8.067715 50.15660000000018
8.068714 50.70339999999965
8.069715 51.244350000000104
8.070714 51.77894999999973
8.071714 52.307499999999784
8.072714 52.83170000000004
8.073714 53.35249999999999
8.074715 53.87030000000015
8.075714 54.38590000000006
8.076715 54.89995000000011
8.077714 55.412950000000016
8.078714 55.92555000000012
8.079714 56.43815000000024
8.080714 56.95005000000003
8.081715 57.46074999999975
8.082714 57.968849999999804
8.083714 58.47250000000012
8.084714 58.970599999999884
8.085714 59.46180000000017
8.086715 59.94529999999998
8.087714 60.42119999999998
8.088715 60.89065000000026
8.089714 61.354999999999734
8.090714 61.81594999999997
8.091714 62.2749500000002
8.092714 62.73294999999991
8.093715 63.19075000000007
8.094714 63.64830000000001
8.095715 64.10479999999981
8.096714 64.55999999999996
8.097714 65.01325000000008
8.098714 65.46340000000012
8.099714 65.90949999999984
8.100715 66.35024999999996
8.101714 66.78420000000018
8.102715 67.2105499999999
8.103714 67.62854999999985
8.104714 68.03834999999994
8.105714 68.44104999999996
8.106714 68.83775000000001
8.107715 69.23060000000002
8.108714 69.62159999999994
8.109715 70.01179999999995
8.110714 70.40180000000007
8.111714 70.79185000000015
8.112714 71.1811999999999
8.113714 71.56824999999985
8.114715 71.95195000000015
8.115714 72.33080000000024
8.116714 72.70350000000009
8.117714 73.0695
8.118714 73.42789999999974
8.119715 73.77809999999998
8.120714 74.12019999999998
8.121715 74.45474999999979
8.122714 74.7826
8.123714 75.10499999999996
8.124714 75.42355000000022
8.125714 75.73985000000026
8.126715 76.0551499999998
8.127714 76.37009999999985
8.128715 76.68480000000022
8.129714 76.99839999999996
8.130714 77.30910000000002
8.131714 77.61520000000004
8.132714 77.91485
8.133715 78.20655
8.134714 78.48939999999996
8.135715 78.76335000000009
8.136714 79.0285
8.137714 79.28549999999986
8.138714 79.53560000000004
8.139714 79.7797000000001
8.140715 80.01914999999984
8.141714 80.25524999999995
8.142715 80.4893000000001
8.143714 80.72219999999997
8.144714 80.95424999999996
8.145715 81.1853500000001
8.146714 81.41445000000007
8.147715 81.64009999999996
8.148714 81.86044999999994
8.149714 82.07349999999995
8.150714 82.27794999999998
8.151714 82.47295000000004
8.152715 82.65825
8.153714 82.83455000000001
8.154715 83.00299000000003
8.155714 83.16498499999994
8.156714 83.32193999999997
8.157714 83.47507000000002
8.158714 83.62536
8.159715 83.773305
8.160714 83.91915
8.161715 84.06273499999999
8.162714 84.20348
8.163714 84.34041
8.164714 84.472165
8.165714 84.597219
8.166715 84.7141175
8.167714 84.82172099999998
8.168715 84.9194525
8.169714 85.007505
8.170714 85.086805
8.171714 85.15882000000002
8.172714 85.225315
8.173715 85.28797999999998
8.174714 85.34807500000002
8.175714 85.40638000000003
8.176714 85.46304999999997
8.177714 85.51762499999998
8.178715 85.56930000000003
8.179714 85.616995
8.180715 85.6595
8.181714 85.6954
8.182714 85.72349999999996
8.183714 85.74294999999995
8.184714 85.7529000000001
8.185715 85.75320000000004
8.186714 85.74415000000002
8.187715 85.72674999999998
8.188714 85.70254999999987
8.189714 85.67309999999995
8.190714 85.64004999999999
8.191714 85.60465000000006
8.192715 85.56750000000002
8.193714 85.52844999999992
8.194715 85.48684999999998
8.195714 85.44140000000013
8.196714 85.39055
8.197714 85.3329
8.198714 85.26729999999999
8.199715 85.19284999999998
8.200714 85.1091
8.201715 85.01605000000005
8.202714 84.91399999999999
8.203714 84.80379999999988
8.204714 84.68640000000009
8.205714 84.563
8.206715 84.43514999999998
8.207714 84.30440000000011
8.208714 84.17185000000015
8.209714 84.03755000000007
8.210714 83.90114999999969
8.211715 83.76184999999981
8.212714 83.6182500000001
8.213715 83.46865000000008
8.214714 83.31129999999999
8.215714 83.14474999999987
8.216714 82.96869999999991
8.217714 82.78305000000013
8.218715 82.58800000000011
8.219714 82.38479999999986
8.220715 82.17434999999995
8.221714 81.95770000000019
8.222714 81.73620000000021
8.223714 81.51119999999997
8.224714 81.28339999999984
8.225715 81.05334999999985
8.226714 80.8215000000001
8.227715 80.58714999999994
8.228714 80.34929999999989
8.229714 80.1068000000002
8.230714 79.85775000000014
8.231714 79.6004999999999
8.232715 79.33414999999992
8.233714 79.05794999999993
8.234715 78.77199999999986
8.235714 78.47695000000009
8.236714 78.17430000000014
8.237714 77.86545
8.238714 77.55160000000004
8.239715 77.23420000000021
8.240714 76.9139999999998
8.241714 76.59144999999957
8.242714 76.26675000000013
8.243714 75.93965000000021
8.244715 75.60959999999977
8.245714 75.2754500000001
8.246715 74.93569999999991
8.247714 74.58889999999995
8.248714 74.23390000000015
8.249714 73.86990000000023
8.250714 73.49624999999985
8.251715 73.1128999999997
8.252714 72.72100000000059
8.253715 72.32240000000014
8.254714 71.91819999999987
8.255714 71.50994999999966
8.256714 71.09944999999992
8.257714 70.68740000000031
8.258715 70.27385000000011
8.259714 69.85850000000016
8.260715 69.44054999999949
8.261714 69.01919999999991
8.262714 68.59300000000013
8.263714 68.16085
8.264714 67.72204999999988
8.265715 67.27579999999955
8.266714 66.82055000000048
8.267715 66.35595000000008
8.268714 65.88284999999999
8.269714 65.40160000000003
8.270715 64.91319999999968
8.271714 64.41959999999996
8.272715 63.92264999999993
8.273714 63.42340000000043
8.274714 62.923499999999876
8.275714 62.42284999999972
8.276714 61.92065000000038
8.277715 61.41625000000012
8.278714 60.90809999999974
8.279715 60.39514999999981
8.280714 59.87625000000024
8.281714 59.350200000000264
8.282714 58.81635000000024
8.283714 58.274700000000145
8.284715 57.72525
8.285714 57.16794999999982
8.286715 56.603899999999726
8.287714 56.034349999999755
8.288714 55.460300000000075
8.289714 54.88319999999991
8.290714 54.30464999999981
8.291715 53.725749999999906
8.292714 53.146849999999986
8.293715 52.56720000000048
8.294714 51.98605000000036
8.295714 51.401949999999715
8.296714 50.81294999999958
8.297714 50.21799999999978
8.298715 49.61565000000043
8.299714 49.00545000000034
8.300714 48.38809999999985
8.301714 47.76385000000022
8.302714 47.13000000000009
8.303715 46.489999999999725
8.304714 45.85000000000006
8.305715 45.20500000000025
8.306714 44.55999999999974
8.307714 43.90999999999978
8.308714 43.25999999999983
8.309714 42.615000000000016
8.310715 41.959999999999916
8.311714 41.30999999999996
8.312715 40.660000000000004
8.313714 39.99999999999976
8.314714 39.335000000000065
8.315714 38.66500000000023
8.316714 37.990000000000244
8.317715 37.31000000000012
8.318714 36.61500000000026
8.319715 35.915000000000255
8.320714 35.21999999999969
8.321714 34.514999999999546
8.322714 33.81000000000009
8.323714 33.110000000000085
8.324715 32.39999999999979
8.325714 31.695000000000334
8.326715 30.990000000000183
8.327714 30.27999999999989
8.328714 29.57499999999974
8.329714 28.86500000000014
8.330714 28.15499999999985
8.331715 27.43499999999996
8.332714 26.710000000000623
8.333714 25.97999999999975
8.334714 25.239999999999984
8.335714 24.495000000000072
8.336715 23.749999999999467
8.337714 23.000000000000103
8.338715 22.240000000000453
8.339714 21.48499999999956
8.340714 20.734999999999502
8.341714 19.98500000000014
8.342714 19.235000000000085
8.343715 18.485000000000028
8.344714 17.734999999999975
8.345715 16.984999999999918
8.346714 16.23000000000041
8.347714 15.470000000000066
8.348714 14.704999999999579
8.349714 13.939999999999786
8.350715 13.170000000000542
8.351714 12.390000000000317
8.352715 11.604999999999949
8.353714 10.820000000000274
8.354714 10.040000000000049
8.355714 9.249999999999536
8.356714 8.454999999999574
8.357715 7.675000000000043
8.358714 6.894999999999818
8.359715 6.110000000000143
8.360714 5.330000000000612
8.361714 4.549999999999693
8.362714 3.7699999999994684
8.363714 2.989999999999937
8.364715 2.205000000000262
8.365714 1.4100000000003
8.366714 0.6149999999996436
8.367714 -0.1800000000003188
8.368714 -0.9799999999997311
8.369715 -1.784999999999981
8.370714 -2.594999999999681
8.371715 -3.4049999999993807
8.372714 -4.210000000000324
8.373714 -5.015000000000574
8.374714 -5.820000000000131
8.375714 -6.619999999999543
8.376715 -7.419999999999649
8.377714 -8.215000000000305
8.378715 -9.005000000000123
8.379714 -9.800000000000086
8.380714 -10.600000000000193
8.381714 -11.399999999999604
8.382714 -12.199999999999712
8.383715 -13.004999999999962
8.384714 -13.819999999999805
8.385715 -14.630000000000198
8.386714 -15.440000000000593
8.387714 -16.259999999999884
8.388714 -17.069999999999585
8.389714 -17.879999999999978
8.390715 -18.690000000000374
8.391714 -19.490000000000478
8.392715 -20.289999999999893
8.393714 -21.084999999999855
8.394714 -21.879999999999818
8.395715 -22.674999999999777
8.396714 -23.46500000000029
8.397715 -24.260000000000254
8.398714 -25.054999999999524
8.399714 -25.854999999999627
8.400714 -26.660000000000572
8.401714 -27.459999999999983
8.402715 -28.26499999999954
8.403714 -29.070000000000483
8.404715 -29.869999999999898
8.405714 -30.674999999999454
8.406714 -31.475000000000254
8.407714 -32.26500000000007
8.408714 -33.05499999999989
8.409715 -33.84000000000026
8.410714 -34.624999999999936
8.411715 -35.40000000000001
8.412714 -36.1750000000001
8.413714 -36.95000000000018
8.414714 -37.72500000000026
8.415714 -38.50499999999979
8.416715 -39.27499999999973
8.417714 -40.05499999999995
8.418715 -40.84000000000032
8.419714 -41.61999999999985
8.420714 -42.39499999999993
8.421714 -43.17500000000016
8.422714 -43.94999999999955
8.423715 -44.71500000000003
8.424714 -45.48000000000052
8.425714 -46.23500000000003
8.426714 -46.985000000000085
8.427714 -47.73500000000014
8.428715 -48.47499999999991
8.429714 -49.21499999999968
8.430715 -49.95844999999971
8.431714 -50.695800000000176
8.432714 -51.434699999999836
8.433714 -52.17459999999965
8.434714 -52.91475000000003
8.435715 -53.65495000000039
8.436714 -54.39409999999991
8.437715 -55.130949999999956
8.438714 -55.86445000000037
8.439714 -56.592750000000045
8.440714 -57.31505000000011
8.441714 -58.0311
8.442715 -58.73964999999966
8.443714 -59.44184999999991
8.444715 -60.138500000000285
8.445714 -60.83060000000029
8.446714 -61.519799999999734
8.447714 -62.20679999999964
8.448714 -62.892600000000186
8.449715 -63.578000000000245
8.450714 -64.26309999999977
8.451715 -64.94749999999966
8.452714 -65.63030000000039
8.453714 -66.31014999999991
8.454714 -66.98629999999997
8.455714 -67.65795000000033
8.456715 -68.32369999999962
8.457714 -68.98234999999988
8.458714 -69.63385000000044
8.459714 -70.27834999999982
8.460714 -70.91539999999965
8.461715 -71.54639999999989
8.462714 -72.17300000000037
8.463715 -72.79590000000002
8.464714 -73.41619999999965
8.465714 -74.0349500000001
8.466714 -74.65295000000025
8.467714 -75.26985000000028
8.468715 -75.88489999999989
8.469714 -76.49735000000018
8.470715 -77.10604999999967
8.471714 -77.70954999999982
8.472714 -78.30670000000053
8.473714 -78.89644999999959
8.474714 -79.47759999999971
8.475715 -80.05049999999999
8.476714 -80.61529999999969
8.477715 -81.17225000000006
8.478714 -81.72280000000032
8.479714 -82.26820000000052
8.480714 -82.80945000000011
8.481714 -83.34739999999937
8.482715 -83.8831499999998
8.483714 -84.41730000000037
8.484715 -84.9500000000003
8.485714 -85.48014999999985
8.486714 -86.00654999999963
8.487714 -86.52785000000003
8.488714 -87.0425000000001
8.489715 -87.54935000000013
8.490714 -88.04724999999999
8.491714 -88.53599999999983
8.492714 -89.01559999999996
8.493714 -89.48650000000016
8.494715 -89.94974999999988
8.495714 -90.4064999999999
8.496715 -90.85780000000001
8.497714 -91.30479999999996
8.498714 -91.74870000000016
8.499714 -92.19015000000024
8.500714 -92.6291499999999
8.501715 -93.06534999999998
8.502714 -93.49790000000024
8.503715 -93.92554999999997
8.504714 -94.34684999999992
8.505714 -94.76024999999984
8.506714 -95.1643999999998
8.507714 -95.55834999999992
8.508715 -95.94189999999996
8.509714 -96.31530000000012
8.510715 -96.67930000000004
8.511714 -97.03505000000014
8.512714 -97.3843000000002
8.513714 -97.72834999999986
8.514714 -98.06844999999987
8.515715 -98.40579999999994
8.516714 -98.74030000000012
8.517715 -99.07185000000013
8.518714 -99.39994999999986
8.519714 -99.72339999999996
8.520715 -100.04085000000009
8.521714 -100.35074999999986
8.522715 -100.65179999999995
8.523714 -100.94310000000016
8.524714 -101.22369999999992
8.525714 -101.49339999999987
8.526714 -101.75275000000003
8.527715 -102.00260000000003
8.528714 -102.24445000000006
8.529715 -102.47970000000008
8.530714 -102.70969999999993
8.531714 -102.93579999999993
8.532714 -103.15865000000007
8.533714 -103.37839999999994
8.534715 -103.59444999999994
8.535714 -103.80565000000004
8.536715 -104.01065000000006
8.537714 -104.20790000000004
8.538714 -104.396
8.539714 -104.57378499999999
8.540714 -104.74048999999998
8.541715 -104.89591
8.542714 -105.04035499999999
8.543715 -105.174655
8.544714 -105.30003500000001
8.545714 -105.417935
8.546714 -105.52990499999997
8.547714 -105.63735999999999
8.548715 -105.74135090000001
8.549714 -105.84236999999999
8.550714 -105.9402641
8.551714 -106.03421499999999
8.552714 -106.122855
8.553715 -106.20451000000001
8.554714 -106.27745500000003
8.555715 -106.34010999999998
8.556714 -106.39135999999993
8.557714 -106.43070499999997
8.558714 -106.45828000000009
8.559714 -106.474645
8.560715 -106.48099999999994
8.561714 -106.47880000000005
8.562715 -106.46945000000004
8.563714 -106.45450000000001
8.564714 -106.43500000000003
8.565714 -106.41189999999987
8.566714 -106.3853
8.567715 -106.35470000000015
8.568714 -106.31949999999995
8.569715 -106.27804999999991
8.570714 -106.22870000000002
8.571714 -106.17005000000002
8.572714 -106.10045000000005
8.573714 -106.01915
8.574715 -105.92594999999996
8.575714 -105.82095000000007
8.576715 -105.70544999999998
8.577714 -105.58084999999997
8.578714 -105.44875000000012
8.579714 -105.31064999999977
8.580714 -105.16754999999982
8.581715 -105.02075000000006
8.582714 -104.87064999999998
8.583714 -104.71680000000009
8.584714 -104.55845000000019
8.585714 -104.39455000000007
8.586715 -104.22374999999977
8.587714 -104.0443999999998
8.588715 -103.85475000000004
8.589714 -103.65375000000003
8.590714 -103.44089999999998
8.591714 -103.21605000000005
8.592714 -102.98005000000006
8.593715 -102.73364999999998
8.594714 -102.47845000000004
8.595715 -102.21655000000015
8.596714 -101.94929999999998
8.597714 -101.6777
8.598714 -101.40239999999987
8.599714 -101.12374999999977
8.600715 -100.84134999999993
8.601714 -100.55399999999992
8.602715 -100.2606000000003
8.603714 -99.95975000000011
8.604714 -99.65004999999971
8.605714 -99.33040000000004
8.606714 -98.99995000000015
8.607715 -98.65819999999998
8.608714 -98.30535000000008
8.609715 -97.94235000000033
8.610714 -97.57059999999997
8.611714 -97.19129999999979
8.612714 -96.8057500000001
8.613714 -96.4153500000002
8.614715 -96.02084999999968
8.615714 -95.62299999999954
8.616714 -95.22180000000047
8.617714 -94.8164500000001
8.618714 -94.4058999999997
8.619715 -93.98835000000022
8.620714 -93.56255000000021
8.621715 -93.12739999999958
8.622714 -92.68225000000004
8.623714 -92.22629999999995
8.624714 -91.75944999999935
8.625714 -91.28265000000052
8.626715 -90.79615000000054
8.627714 -90.30174999999987
8.628715 -89.80144999999953
8.629714 -89.29670000000014
8.630714 -88.78785000000013
8.631714 -88.27599999999963
8.632714 -87.76149999999983
8.633715 -87.2436500000004
8.634714 -86.72215000000011
8.635715 -86.1957999999996
8.636714 -85.66269999999987
8.637714 -85.12140000000029
8.638714 -84.57115000000056
8.639714 -84.01124999999968
8.640715 -83.44129999999991
8.641714 -82.86124999999991
8.642715 -82.27189999999996
8.643714 -81.67440000000012
8.644714 -81.07014999999967
8.645715 -80.46064999999992
8.646714 -79.8471000000002
8.647715 -79.22985000000034
8.648714 -78.60925000000019
8.649714 -77.98600000000002
8.650714 -77.35975000000006
8.651714 -76.72940000000017
8.652715 -76.09155000000007
8.653714 -75.44999999999982
8.654715 -74.79999999999987
8.655714 -74.13999999999962
8.656714 -73.47499999999992
8.657714 -72.79999999999994
8.658714 -72.11499999999967
8.659715 -71.4200000000005
8.660714 -70.72499999999995
8.661715 -70.01999999999981
8.662714 -69.3100000000002
8.663714 -68.60500000000005
8.664714 -67.8900000000003
8.665714 -67.17499999999987
8.666715 -66.45999999999943
8.667714 -65.7350000000001
8.668715 -65.01000000000006
8.669714 -64.28500000000004
8.670714 -63.545000000000265
8.671714 -62.799999999999656
8.672714 -62.05499999999975
8.673715 -61.300000000000246
8.674714 -60.53000000000031
8.675714 -59.75500000000022
8.676714 -58.980000000000146
8.677714 -58.18999999999963
8.678715 -57.39999999999981
8.679714 -56.61500000000014
8.680715 -55.82000000000017
8.681714 -55.02000000000007
8.682714 -54.219999999999956
8.683714 -53.425
8.684714 -52.61999999999974
8.685715 -51.810000000000045
8.686714 -51.004999999999804
8.687715 -50.189999999999955
8.688714 -49.36999999999997
8.689714 -48.539999999999694
8.690714 -47.70499999999997
8.691714 -46.8650000000008
8.692715 -46.02000000000009
8.693714 -45.16999999999993
8.694715 -44.315000000000325
8.695714 -43.45999999999933
8.696714 -42.59999999999958
8.697714 -41.73999999999983
8.698714 -40.88000000000008
8.699715 -40.025000000000475
8.700714 -39.165000000000724
8.701715 -38.294999999999305
8.702714 -37.424999999999265
8.703714 -36.55500000000062
8.704714 -35.68000000000043
8.705714 -34.80000000000011
8.706715 -33.9099999999995
8.707714 -33.01500000000013
8.708714 -32.1250000000009
8.709714 -31.21999999999986
8.710714 -30.31000000000006
8.711715 -29.405000000000403
8.712714 -28.49999999999936
8.713715 -27.58999999999956
8.714714 -26.674999999999617
8.715714 -25.76999999999996
8.716714 -24.865000000000304
8.717714 -23.955000000000503
8.718715 -23.045000000000705
8.719714 -22.134999999999515
8.720715 -21.224999999999717
8.721714 -20.30499999999963
8.722714 -19.3799999999994
8.723714 -18.455000000000553
8.724714 -17.52500000000018
8.725715 -16.594999999999803
8.726714 -15.65500000000053
8.727715 -14.714999999999867
8.728714 -13.779999999999347
8.729714 -12.840000000000074
8.730714 -11.900000000000798
8.731714 -10.960000000000136
8.732715 -10.024999999999618
8.733714 -9.094999999999242
8.734715 -8.160000000000112
8.735714 -7.22500000000098
8.736714 -6.294999999999218
8.737714 -5.3600000000000865
8.738714 -4.415000000000669
8.739715 -3.469999999999862
8.740714 -2.5250000000004436
8.741714 -1.5799999999996373
8.742714 -0.6299999999986872
8.743714 0.32499999999963114
8.744715 1.2749999999991934
8.745714 2.2250000000001435
8.746715 3.174999999999706
8.747714 4.120000000000513
8.748714 5.06499999999993
8.749714 6.00999999999935
8.750714 6.950000000000012
8.751715 7.885000000000531
8.752714 8.820000000001048
8.753715 9.760000000000325
8.754714 10.694999999999455
8.755714 11.635000000000117
8.756714 12.579999999999536
8.757714 13.519999999998811
8.758715 14.465000000001005
8.759714 15.410000000000423
8.760715 16.35499999999984
8.761714 17.300000000000647
8.762714 18.239999999999924
8.763714 19.179999999999197
8.764714 20.109999999999573
8.765715 21.03999999999995
8.766714 21.970000000000322
8.767715 22.89000000000041
8.768714 23.80999999999911
8.769714 24.725000000000442
8.770715 25.640000000000384
8.771714 26.559999999999086
8.772715 27.475000000000417
8.773714 28.39000000000036
8.774714 29.310000000000446
8.775714 30.230000000000533
8.776714 31.14499999999909
8.777715 32.059999999999036
8.778714 32.975000000000364
8.779715 33.88500000000016
8.780714 34.78499999999968
8.781714 35.68500000000058
8.782714 36.58500000000009
8.783714 37.46999999999917
8.784715 38.35499999999964
8.785714 39.24000000000011
8.786715 40.115000000000286
8.787714 40.995000000000616
8.788714 41.87500000000094
8.789714 42.74999999999973
8.790714 43.624999999999915
8.791715 44.49499999999995
8.792714 45.36999999999875
8.793715 46.24000000000017
8.794714 47.1100000000009
8.795714 47.9750000000001
8.796714 48.82999999999971
8.797714 49.68500000000001
8.798715 50.53000000000002
8.799714 51.36499999999974
8.800714 52.20000000000016
8.801714 53.02500000000029
8.802714 53.84000000000013
8.803715 54.66000000000012
8.804714 55.47999999999942
8.805715 56.28999999999981
8.806714 57.10000000000021
8.807714 57.909999999999904
8.808714 58.71500000000015
8.809714 59.51500000000026
8.810715 60.31499999999967
8.811714 61.11999999999992
8.812715 61.91000000000043
8.813714 62.68999999999997
8.814714 63.47000000000019
8.815714 64.24499999999958
8.816714 65.00999999999937
8.817715 65.76000000000012
8.818714 66.51000000000018
8.819715 67.25500000000008
8.820714 67.9900000000004
8.821714 68.73000000000017
8.822714 69.4649999999998
8.823714 70.18999999999983
8.824715 70.91499999999986
8.825714 71.63999999999989
8.826715 72.35999999999979
8.827714 73.07500000000022
8.828714 73.78000000000037
8.829714 74.47999999999968
8.830714 75.17499999999954
8.831715 75.86000000000051
8.832714 76.53500000000048
8.833714 77.20584999999987
8.834714 77.8681499999996
8.835714 78.51909999999975
8.836715 79.16505000000046
8.837714 79.80539999999993
8.838715 80.44169999999947
8.839714 81.07494999999993
8.840714 81.70565000000032
8.841714 82.33305000000037
8.842714 82.95624999999987
8.843715 83.57425000000002
8.844714 84.18560000000019
8.845715 84.78950000000013
8.846714 85.38515000000024
8.847714 85.97224999999999
8.848714 86.55004999999979
8.849714 87.11849999999966
8.850715 87.67805000000003
8.851714 88.22829999999976
8.852715 88.76919999999954
8.853714 89.30229999999997
8.854714 89.82905000000027
8.855714 90.35055000000055
8.856714 90.86764999999968
8.857715 91.3809999999994
8.858714 91.89100000000019
8.859715 92.39690000000036
8.860714 92.89754999999982
8.861714 93.39079999999971
8.862714 93.87544999999997
8.863714 94.35080000000026
8.864715 94.8157000000005
8.865714 95.27019999999997
8.866714 95.71464999999986
8.867714 96.14935000000004
8.868714 96.57444999999973
8.869715 96.9908999999998
8.870714 97.39995000000029
8.871715 97.80195000000033
8.872714 98.1982499999999
8.873714 98.59014999999971
8.874714 98.97759999999978
8.875714 99.36075000000002
8.876715 99.7392500000003
8.877714 100.11200000000011
8.878715 100.47725000000007
8.879714 100.83294999999985
8.880714 101.17794999999971
8.881714 101.5112000000002
8.882714 101.83210000000025
8.883715 102.14095000000005
8.884714 102.43879999999976
8.885715 102.7267499999998
8.886714 103.00610000000023
8.887714 103.27824999999993
8.888714 103.5440999999998
8.889714 103.80430000000023
8.890715 104.05945000000021
8.891714 104.31014999999975
8.892715 104.55605000000006
8.893714 104.79655000000012
8.894714 105.03084999999994
8.895715 105.25730000000011
8.896714 105.47414999999975
8.897715 105.67979999999977
8.898714 105.87310000000004
8.899714 106.05360000000007
8.900714 106.22124999999996
8.901714 106.3769499999999
8.902715 106.52265000000021
8.903714 106.65995000000011
8.904715 106.79024999999989
8.905714 106.91515000000005
8.906714 107.03505000000008
8.907714 107.14994999999999
8.908714 107.25989999999987
8.909715 107.36410000000001
8.910714 107.46165
8.911715 107.55155000000005
8.912714 107.63250000000014
8.913714 107.70319999999987
8.914714 107.76219999999985
8.915714 107.80865000000004
8.916715 107.84230000000001
8.917714 107.86330000000007
8.918715 107.87269999999998
8.919714 107.87219999999998
8.920714 107.86370000000002
8.921714 107.84905000000002
8.922714 107.82970000000005
8.923715 107.80634999999994
8.924714 107.7789
8.925714 107.74663000000004
8.926714 107.70838999999994
8.927714 107.66279999999998
8.928715 107.60836500000002
8.929714 107.54375499999998
8.930715 107.46789500000003
8.931714 107.37992000000001
8.932714 107.27929499999999
8.933714 107.16595749999999
8.934714 107.0404025
8.935715 106.90369749999999
8.936714 106.7574075
8.937715 106.60341500000001
8.938714 106.443615
8.939714 106.27945999999999
8.940714 106.111775
8.941714 105.94052499999998
8.942715 105.764855
8.943714 105.58329000000003
8.944715 105.39399999999996
8.945714 105.19524999999999
8.946714 104.98570000000002
8.947714 104.76440000000002
8.948714 104.53079999999999
8.949715 104.2851
8.950714 104.02775000000007
8.951715 103.75939999999993
8.952714 103.48145
8.953714 103.19520000000009
8.954714 102.90204999999999
8.955714 102.60354999999994
8.956715 102.30074999999992
8.957714 101.99425000000008
8.958714 101.68395
8.959714 101.36894999999997
8.960714 101.04785000000001
8.961715 100.71854999999988
8.962714 100.37924999999997
8.963715 100.02860000000014
8.964714 99.66575000000012
8.965714 99.29074999999992
8.966714 98.9041999999999
8.967714 98.50724999999998
8.968715 98.10124999999996
8.969714 97.68755000000017
8.970715 97.26770000000016
8.971714 96.84264999999976
8.972714 96.4132999999999
8.973714 95.98045000000013
8.974714 95.54399999999984
8.975715 95.10385000000011
8.976714 94.65890000000012
8.977715 94.20755000000003
8.978714 93.74839999999989
8.979714 93.27979999999985
8.980714 92.80000000000017
8.981714 92.30819999999986
8.982715 91.80475000000014
8.983714 91.29050000000021
8.984715 90.76669999999974
8.985714 90.23529999999981
8.986714 89.69825000000007
8.987714 89.15659999999998
8.988714 88.61110000000019
8.989715 88.06215000000013
8.990714 87.50964999999985
8.991714 86.95309999999998
8.992714 86.39169999999987
8.993714 85.82474999999991
8.994715 85.25105000000005
8.995714 84.66930000000025
8.996715 84.07830000000011
8.997714 83.47704999999983
8.998714 82.86519999999992
8.999714 82.24304999999987
9.000714 81.61139999999996
9.001715 80.97180000000009
9.002714 80.32660000000038
9.003715 79.6779999999997
9.004714 79.0271499999995
9.005714 78.37455000000021
9.006714 77.72040000000035
9.007714 77.06395000000032
9.008715 76.40385000000013
9.009714 75.73924999999953
9.010715 75.06865000000002
9.011714 74.39105
9.012714 73.70524999999947
9.013714 73.01050000000016
9.014714 72.30714999999984
9.015715 71.59450000000025
9.016714 70.87290000000051
9.017715 70.14345000000006
9.018714 69.40739999999958
9.019714 68.66644999999963
9.020715 67.92285000000037
9.021714 67.17774999999982
9.022715 66.43194999999963
9.023714 65.68585000000029
9.024714 64.93850000000023
9.025714 64.18894999999993
9.026714 63.43539999999967
9.027715 62.6757999999998
9.028714 61.90870000000043
9.029715 61.13350000000045
9.030714 60.350449999999746
9.031714 59.5595499999997
9.032714 58.76164999999989
9.033714 57.95810000000026
9.034715 57.149299999999926
9.035714 56.33604999999986
9.036715 55.520200000000465
9.037714 54.70330000000023
9.038714 53.88559999999972
9.039714 53.06824999999973
9.040714 52.25165000000004
9.041715 51.434699999999836
9.042714 50.61630000000039
9.043715 49.79444999999999
9.044714 48.96704999999974
9.045714 48.132600000000416
9.046714 47.29034999999965
9.047714 46.440249999999544
9.048715 45.58300000000043
9.049714 44.72025000000004
9.050714 43.852999999999945
9.051714 42.98275000000004
9.052714 42.11145
9.053715 41.239700000000184
9.054714 40.36835000000016
9.055715 39.49779999999972
9.056714 38.62830000000012
9.057714 37.75950000000014
9.058714 36.890799999999416
9.059714 36.021349999999785
9.060715 35.149200000000185
9.061714 34.27250000000021
9.062715 33.39139999999976
9.063714 32.50500000000003
9.064714 31.605000000000523
9.065714 30.705000000000314
9.066714 29.80500000000011
9.067715 28.894999999999616
9.068714 27.984999999999815
9.069715 27.080000000000158
9.070714 26.17499999999981
9.071714 25.270000000000152
9.072714 24.375000000000092
9.073714 23.474999999999884
9.074715 22.57999999999982
9.075714 21.68499999999976
9.076715 20.78500000000025
9.077714 19.890000000000185
9.078714 18.984999999999836
9.079714 18.075000000000035
9.080714 17.165000000000237
9.081715 16.254999999999743
9.082714 15.334999999999654
9.083714 14.404999999999973
9.084714 13.480000000000436
9.085714 12.560000000000349
9.086715 11.639999999999567
9.087714 10.720000000000173
9.088715 9.810000000000374
9.089714 8.905000000000024
9.090714 7.99499999999953
9.091714 7.095000000000018
9.092714 6.195000000000506
9.093715 5.294999999999606
9.094714 4.389999999999949
9.095715 3.4800000000001496
9.096714 2.5749999999997994
9.097714 1.6649999999999998
9.098714 0.7500000000000562
9.099714 -0.17000000000003124
9.100715 -1.0849999999999749
9.101714 -1.9999999999999185
9.102715 -2.9149999999998624
9.103714 -3.825000000000356
9.104714 -4.735000000000156
9.105714 -5.634999999999668
9.106714 -6.525000000000281
9.107715 -7.410000000000055
9.108714 -8.294999999999831
9.109715 -9.180000000000298
9.110714 -10.065000000000074
9.111714 -10.949999999999848
9.112714 -11.834999999999624
9.113714 -12.724999999999543
9.114715 -13.615000000000155
9.115714 -14.505000000000074
9.116714 -15.394999999999992
9.117714 -16.28499999999991
9.118714 -17.17000000000038
9.119715 -18.05000000000001
9.120714 -18.924999999999496
9.121715 -19.79500000000023
9.122714 -20.660000000000124
9.123714 -21.515000000000423
9.124714 -22.364999999999885
9.125714 -23.209999999999898
9.126715 -24.05499999999991
9.127714 -24.89499999999978
9.128715 -25.740000000000485
9.129714 -26.584999999999802
9.130714 -27.42499999999967
9.131714 -28.27500000000052
9.132714 -29.11999999999984
9.133715 -29.95999999999971
9.134714 -30.79500000000013
9.135715 -31.629999999999853
9.136714 -32.45850000000022
9.137714 -33.274400000000284
9.138714 -34.08565000000002
9.139714 -34.88994999999995
9.140715 -35.68715000000014
9.141714 -36.47839999999999
9.142715 -37.2648499999996
9.143714 -38.04715
9.144714 -38.827550000000016
9.145715 -39.60729999999968
9.146714 -40.387000000000064
9.147715 -41.16705000000026
9.148714 -41.94605000000032
9.149714 -42.7227500000002
9.150714 -43.49609999999976
9.151714 -44.263549999999654
9.152715 -45.023100000000234
9.153714 -45.77374999999995
9.154715 -46.51585
9.155714 -47.24935000000041
9.156714 -47.97464999999959
9.157714 -48.69324999999952
9.158714 -49.40554999999999
9.159715 -50.11260000000045
9.160714 -50.81595000000008
9.161715 -51.5162999999999
9.162714 -52.2140500000004
9.163714 -52.90994999999978
9.164714 -53.60394999999948
9.165714 -54.29534999999986
9.166715 -54.98305000000009
9.167714 -55.6659000000001
9.168715 -56.34200000000019
9.169714 -57.009200000000114
9.170714 -57.66675000000026
9.171714 -58.31420000000017
9.172714 -58.951999999999614
9.173715 -59.58120000000011
9.174714 -60.20330000000018
9.175714 -60.81944999999991
9.176714 -61.43075000000011
9.177714 -62.03839999999946
9.178715 -62.64264999999991
9.179714 -63.243100000000275
9.180715 -63.83989999999978
9.181714 -64.43299999999985
9.182714 -65.02125000000038
9.183714 -65.60385000000043
9.184714 -66.17974999999984
9.185715 -66.74755000000005
9.186714 -67.30559999999983
9.187715 -67.85354999999937
9.188714 -68.39145000000005
9.189714 -68.91970000000025
9.190714 -69.43869999999977
9.191714 -69.94979999999997
9.192715 -70.45489999999988
9.193714 -70.95449999999988
9.194715 -71.44995
9.195714 -71.9417
9.196714 -72.42895000000027
9.197714 -72.91135000000033
9.198714 -73.38785
9.199715 -73.85759999999976
9.200714 -74.32029999999979
9.201715 -74.77479999999994
9.202714 -75.22029999999998
9.203714 -75.65615000000025
9.204714 -76.08200000000022
9.205714 -76.4980999999998
9.206715 -76.90470000000018
9.207714 -77.30220000000017
9.208714 -77.69149999999996
9.209714 -78.07389999999991
9.210714 -78.45049999999978
9.211715 -78.82210000000022
9.212714 -79.18904999999997
9.213715 -79.55114999999985
9.214714 -79.90765000000025
9.215714 -80.25745
9.216714 -80.59945000000006
9.217714 -80.93269999999985
9.218715 -81.25639999999983
9.219714 -81.57045000000002
9.220715 -81.87465000000019
9.221714 -82.16870000000014
9.222714 -82.45314999999997
9.223714 -82.7282999999998
9.224714 -82.9945999999998
9.225715 -83.25280000000025
9.226714 -83.50370000000002
9.227715 -83.74825000000003
9.228714 -83.98685000000002
9.229714 -84.21984999999987
9.230714 -84.44730000000018
9.231714 -84.66875000000019
9.232715 -84.88335
9.233714 -85.08994999999985
9.234715 -85.28734999999968
9.235714 -85.47510000000008
9.236714 -85.6530000000001
9.237714 -85.82060000000003
9.238714 -85.97819999999999
9.239715 -86.12629999999976
9.240714 -86.26545000000007
9.241714 -86.39600000000004
9.242714 -86.51844999999994
9.243714 -86.63350000000011
9.244715 -86.74145000000001
9.245714 -86.84264999999999
9.246715 -86.93745000000006
9.247714 -87.02594999999997
9.248714 -87.10790000000003
9.249714 -87.18270000000004
9.250714 -87.24959999999986
9.251715 -87.30769999999998
9.252714 -87.35614999999999
9.253715 -87.39479999999993
9.254714 -87.42355000000008
9.255714 -87.44235000000006
9.256714 -87.45184999999992
9.257714 -87.45260000000005
9.258715 -87.44505000000002
9.259714 -87.42974999999993
9.260715 -87.40705000000008
9.261714 -87.37715000000004
9.262714 -87.3403
9.263714 -87.29664999999999
9.264714 -87.24614999999994
9.265715 -87.18879499999997
9.266714 -87.12429999999999
9.267715 -87.05216499999999
9.268714 -86.97179500000004
9.269714 -86.88257500000002
9.270715 -86.78403499999999
9.271714 -86.67597999999998
9.272715 -86.558425
9.273714 -86.43168000000003
9.274714 -86.29632000000001
9.275714 -86.15290299999998
9.276714 -86.0019225
9.277715 -85.8437705
9.278714 -85.67867249999999
9.279715 -85.5067315
9.280714 -85.32798
9.281714 -85.14238
9.282714 -84.94986500000002
9.283714 -84.75026499999998
9.284715 -84.54329999999996
9.285714 -84.32860499999997
9.286715 -84.10571499999999
9.287714 -83.87421000000003
9.288714 -83.63377000000001
9.289714 -83.38423999999996
9.290714 -83.1259
9.291715 -82.85929999999998
9.292714 -82.58500000000004
9.293715 -82.30360000000002
9.294714 -82.01564999999995
9.295714 -81.72160000000008
9.296714 -81.42155000000007
9.297714 -81.11539999999997
9.298715 -80.8030999999999
9.299714 -80.48450000000001
9.300714 -80.15935000000012
9.301714 -79.82739999999998
9.302714 -79.48834999999994
9.303715 -79.14164999999994
9.304714 -78.7869
9.305715 -78.42390000000007
9.306714 -78.0523
9.307714 -77.67199999999998
9.308714 -77.28354999999992
9.309714 -76.88759999999999
9.310715 -76.48470000000007
9.311714 -76.07580000000003
9.312715 -75.66150000000003
9.313714 -75.24184999999991
9.314714 -74.81714999999986
9.315714 -74.38740000000003
9.316714 -73.95220000000012
9.317715 -73.51114999999999
9.318714 -73.06394999999979
9.319715 -72.61039999999981
9.320714 -72.14995000000002
9.321714 -71.68220000000024
9.322714 -71.2072000000001
9.323714 -70.72464999999978
9.324715 -70.23425000000013
9.325714 -69.73635000000027
9.326715 -69.23169999999979
9.327714 -68.72114999999998
9.328714 -68.20520000000025
9.329714 -67.68479999999973
9.330714 -67.16069999999976
9.331715 -66.63280000000007
9.332714 -66.10095000000004
9.333714 -65.56490000000011
9.334714 -65.02404999999996
9.335714 -64.47769999999991
9.336715 -63.92540000000023
9.337714 -63.36645000000023
9.338715 -62.80074999999996
9.339714 -62.22834999999976
9.340714 -61.648899999999784
9.341714 -61.06275000000022
9.342714 -60.470200000000204
9.343715 -59.871899999999755
9.344714 -59.26864999999982
9.345715 -58.6610500000001
9.346714 -58.049900000000164
9.347714 -57.43594999999997
9.348714 -56.81999999999978
9.349714 -56.20159999999985
9.350715 -55.580200000000104
9.351714 -54.955500000000015
9.352715 -54.32630000000022
9.353714 -53.69165000000016
9.354714 -53.05109999999974
9.355714 -52.40440000000013
9.356714 -51.7517000000002
9.357715 -51.0934999999997
9.358714 -50.430199999999815
9.359715 -49.762250000000286
9.360714 -49.0899999999999
9.361714 -48.41439999999989
9.362714 -47.736250000000176
9.363714 -47.05584999999991
9.364715 -46.37374999999985
9.365714 -45.69030000000016
9.366714 -45.00560000000007
9.367714 -44.319199999999846
9.368714 -43.62985000000014
9.369715 -42.93660000000005
9.370714 -42.23920000000006
9.371715 -41.536250000000216
9.372714 -40.827300000000065
9.373714 -40.11280000000006
9.374714 -39.39310000000001
9.375714 -38.66889999999956
9.376715 -37.9417
9.377714 -37.2123000000002
9.378715 -36.4813999999998
9.379714 -35.75010000000031
9.380714 -35.0188500000001
9.381714 -34.28754999999992
9.382714 -33.55629999999971
9.383715 -32.82504999999949
9.384714 -32.0930000000004
9.385715 -31.359850000000495
9.386714 -30.624099999999878
9.387714 -29.88504999999961
9.388714 -29.141850000000137
9.389714 -28.393399999999957
9.390715 -27.640550000000015
9.391714 -26.883550000000174
9.392715 -26.122449999999713
9.393714 -25.3595500000002
9.394714 -24.596250000000207
9.395715 -23.832899999999547
9.396714 -23.07069999999967
9.397715 -22.310400000000175
9.398714 -21.55154999999992
9.399714 -20.794200000000263
9.400714 -20.03760000000021
9.401714 -19.280599999999676
9.402715 -18.522900000000202
9.403714 -17.763300000000342
9.404715 -17.00149999999956
9.405714 -16.236699999999658
9.406714 -15.468150000000346
9.407714 -14.696250000000022
9.408714 -13.921749999999678
9.409715 -13.145800000000097
9.410714 -12.369100000000216
9.411715 -11.593149999999941
9.412714 -10.819699999999738
9.413714 -10.049300000000011
9.414714 -9.282700000000366
9.415714 -8.519750000000187
9.416715 -7.759799999999817
9.417714 -7.001699999999861
9.418715 -6.24430000000023
9.419714 -5.486600000000063
9.420714 -4.727399999999992
9.421714 -3.9659499999997183
9.422714 -3.2022499999999345
9.423715 -2.43670000000043
9.424714 -1.6689500000000024
9.425714 -0.8996499999996965
9.426714 -0.1300000000002688
9.427714 0.63884999999958
9.428715 1.4055500000005605
9.429714 2.168500000000045
9.430715 2.926949999999817
9.431714 3.680250000000218
9.432714 4.428649999999728
9.433714 5.17255000000022
9.434714 5.913150000000367
9.435715 6.652249999999915
9.436714 7.390599999999859
9.437715 8.129299999999617
9.438714 8.869549999999949
9.439714 9.61125000000021
9.440714 10.353700000000076
9.441714 11.096549999999732
9.442715 11.838949999999626
9.443714 12.579550000000467
9.444715 13.316400000000506
9.445714 14.048800000000112
9.446714 14.775999999999678
9.447714 15.497249999999601
9.448714 16.212499999999906
9.449715 16.921749999999903
9.450714 17.625450000000043
9.451715 18.32505000000026
9.452714 19.022050000000455
9.453714 19.717949999999846
9.454714 20.41424999999972
9.455714 21.111249999999913
9.456715 21.809350000000226
9.457714 22.507850000000328
9.458714 23.205549999999462
9.459714 23.901450000000242
9.460714 24.594000000000005
9.461715 25.281299999999757
9.462714 25.961550000000443
9.463715 26.63470000000001
9.464714 27.30040000000003
9.465714 27.95829999999999
9.466714 28.60950000000001
9.467714 29.2551000000002
9.468715 29.896199999999983
9.469714 30.53394999999945
9.470715 31.169899999999863
9.471714 31.80540000000051
9.472714 32.44089999999977
9.473714 33.07609999999988
9.474714 33.710550000000396
9.475715 34.34309999999982
9.476714 34.971899999999835
9.477715 35.59514999999999
9.478714 36.21170000000021
9.479714 36.82004999999988
9.480714 37.41904999999962
9.481714 38.009099999999904
9.482715 38.59100000000032
9.483714 39.16625000000007
9.484715 39.73585000000001
9.485714 40.30130000000007
9.486714 40.863799999999934
9.487714 41.424300000000166
9.488714 41.98345000000006
9.489715 42.54149999999984
9.490714 43.09824999999996
9.491714 43.652400000000064
9.492714 44.202649999999785
9.493714 44.74744999999995
9.494715 45.28500000000012
9.495714 45.81380000000003
9.496715 46.332899999999846
9.497714 46.84180000000017
9.498714 47.34080000000016
9.499714 47.831049999999884
9.500714 48.314049999999966
9.501715 48.7913999999999
9.502714 49.264900000000125
9.503715 49.73620000000012
9.504714 50.20594999999989
9.505714 50.674350000000025
9.506714 51.14134999999985
9.507714 51.605700000000034
9.508715 52.06595000000029
9.509714 52.52044999999976
9.510715 52.96749999999968
9.511714 53.405600000000156
9.512714 53.83340000000014
9.513714 54.250449999999894
9.514714 54.65690000000002
9.515715 55.053099999999986
9.516714 55.439950000000024
9.517715 55.81955000000006
9.518714 56.1935999999999
9.519714 56.56389999999997
9.520715 56.931950000000185
9.521714 57.29830000000026
9.522715 57.66339999999994
9.523714 58.02624999999978
9.524714 58.38514999999995
9.525714 58.738499999999924
9.526714 59.0844
9.527715 59.42100000000012
9.528714 59.74675000000006
9.529715 60.0607999999999
9.530714 60.36329999999992
9.531714 60.65500000000008
9.532714 60.93664999999998
9.533714 61.209850000000166
9.534715 61.47680000000017
9.535714 61.739049999999864
9.536715 61.99814999999983
9.537714 62.25499999999995
9.538714 62.51014999999992
9.539714 62.763500000000136
9.540714 63.013850000000204
9.541715 63.25954999999994
9.542714 63.49849999999976
9.543715 63.72854999999993
9.544714 63.947800000000065
9.545714 64.15499999999994
9.546714 64.34969999999997
9.547714 64.53215000000006
9.548715 64.70335000000014
9.549714 64.86514999999999
9.550714 65.01939999999998
9.551714 65.16799999999999
9.552714 65.31279999999994
9.553715 65.45490000000008
9.554714 65.59500000000006
9.555715 65.73294999999997
9.556714 65.86795000000004
9.557714 65.99889999999998
9.558714 66.12384999999995
9.559714 66.24070000000003
9.560715 66.34780000000003
9.561714 66.44354999999995
9.562715 66.52704999999987
9.563714 66.59804999999997
9.564714 66.65710000000013
9.565714 66.70575000000001
9.566714 66.746
9.567715 66.77985000000004
9.568714 66.80929999999998
9.569715 66.83610000000002
9.570714 66.861
9.571714 66.88409999999999
9.572714 66.90464999999992
9.573714 66.92120000000006
9.574715 66.93205000000007
9.575714 66.93524999999994
9.576715 66.92898999999998
9.577714 66.91176500000003
9.578714 66.88255999999998
9.579714 66.84102
9.580714 66.78751499999998
9.581715 66.72304999999997
9.582714 66.64921500000001
9.583714 66.56805000000003
9.584714 66.48164499999999
9.585714 66.39191499999998
9.586715 66.30026
9.587714 66.20726499999998
9.588715 66.112675
9.589714 66.015358
9.590714 65.91351875
9.591714 65.8050355
9.592714 65.68780625
9.593715 65.5600815
9.594714 65.42072000000002
9.595715 65.26928999999998
9.596714 65.10613
9.597714 64.93220499999998
9.598714 64.749
9.599714 64.55833
9.600715 64.36207500000002
9.601714 64.16207
9.602715 63.959789999999984
9.603714 63.75615500000001
9.604714 63.551330000000036
9.605714 63.34469499999999
9.606714 63.13496999999996
9.607715 62.92026500000005
9.608714 62.69834999999999
9.609715 62.46715
9.610714 62.224900000000005
9.611714 61.97079999999991
9.612714 61.70485
9.613714 61.427650000000014
9.614715 61.1408
9.615714 60.84635000000006
9.616714 60.54620000000001
9.617714 60.242200000000004
9.618714 59.93595000000004
9.619715 59.62824999999998
9.620714 59.31935000000003
9.621715 59.00904999999994
9.622714 58.69644999999986
9.623714 58.38005000000004
9.624714 58.05810000000001
9.625714 57.728649999999945
9.626715 57.390050000000016
9.627714 57.04109999999998
9.628715 56.68119999999999
9.629714 56.31065000000004
9.630714 55.930400000000006
9.631714 55.54219999999999
9.632714 55.14845000000012
9.633715 54.75110000000005
9.634714 54.35169999999986
9.635715 53.95169999999998
9.636714 53.55150000000003
9.637714 53.15084999999997
9.638714 52.74865000000003
9.639714 52.34330000000003
9.640715 51.93339999999998
9.641714 51.51714999999998
9.642715 51.09285000000005
9.643714 50.65935000000012
9.644714 50.21625000000002
9.645715 49.763400000000026
9.646714 49.30144999999997
9.647715 48.831649999999875
9.648714 48.35554999999998
9.649714 47.87535000000016
9.650714 47.393150000000006
9.651714 46.910549999999716
9.652715 46.42849999999983
9.653714 45.946999999999996
9.654715 45.465300000000276
9.655714 44.982300000000194
9.656714 44.49615000000004
9.657714 44.00479999999985
9.658714 43.506749999999705
9.659715 43.00085000000023
9.660714 42.48635000000007
9.661715 41.963349999999885
9.662714 41.43250000000001
9.663714 40.894949999999845
9.664714 40.352150000000016
9.665714 39.80565000000006
9.666715 39.25710000000013
9.667714 38.70820000000003
9.668715 38.16019999999982
9.669714 37.613499999999966
9.670714 37.06779999999993
9.671714 36.52199999999994
9.672714 35.974550000000136
9.673715 35.42379999999998
9.674714 34.86780000000015
9.675714 34.30470000000025
9.676714 33.73359999999971
9.677714 33.154499999999906
9.678715 32.56780000000028
9.679714 31.974950000000085
9.680715 31.377349999999954
9.681714 30.776849999999968
9.682714 30.175449999999753
9.683714 29.57414999999984
9.684714 28.974150000000282
9.685715 28.376249999999963
9.686714 27.780449999999927
9.687715 27.18625000000009
9.688714 26.592400000000072
9.689714 25.99715000000009
9.690714 25.39904999999988
9.691714 24.79625000000006
9.692715 24.187399999999958
9.693714 23.571949999999855
9.694715 22.94980000000016
9.695714 22.321750000000097
9.696714 21.689599999999768
9.697714 21.05514999999995
9.698714 20.42000000000016
9.699715 19.785799999999867
9.700714 19.153549999999935
9.701715 18.523800000000076
9.702714 17.896499999999968
9.703714 17.270999999999955
9.704714 16.646450000000133
9.705714 16.021550000000147
9.706715 15.39495000000002
9.707714 14.765199999999812
9.708714 14.131149999999787
9.709714 13.492049999999992
9.710714 12.847600000000236
9.711715 12.19845000000018
9.712714 11.54559999999999
9.713715 10.890699999999837
9.714714 10.235800000000031
9.715714 9.582749999999946
9.716714 8.933049999999831
9.717714 8.28765000000023
9.718715 7.6467000000000205
9.719714 7.0095499999998925
9.720715 6.374899999999836
9.721714 5.741199999999974
9.722714 5.10720000000027
9.723714 4.471500000000073
9.724714 3.832949999999988
9.725715 3.1910499999999313
9.726714 2.54529999999982
9.727715 1.896000000000189
9.728714 1.2440500000002186
9.729714 0.5904499999997287
9.730714 -0.06329999999998837
9.731714 -0.7155999999997747
9.732715 -1.3646000000002574
9.733714 -2.008900000000091
9.734715 -2.648099999999834
9.735714 -3.2823500000001005
9.736714 -3.9125000000000965
9.737714 -4.540199999999994
9.738714 -5.166950000000045
9.739715 -5.79429999999978
9.740714 -6.423549999999903
9.741714 -7.055350000000072
9.742714 -7.68990000000018
9.743714 -8.326549999999877
9.744715 -8.964549999999905
9.745714 -9.602500000000305
9.746715 -10.238949999999761
9.747714 -10.872799999999891
9.748714 -11.50260000000007
9.749714 -12.126949999999997
9.750714 -12.745349999999933
9.751715 -13.357799999999878
9.752714 -13.964400000000127
9.753715 -14.566449999999994
9.754714 -15.165699999999948
9.755714 -15.763549999999945
9.756714 -16.361999999999973
9.757714 -16.962350000000043
9.758715 -17.564949999999968
9.759714 -18.169750000000125
9.760715 -18.775450000000152
9.761714 -19.38080000000002
9.762714 -19.984149999999897
9.763714 -20.583750000000013
9.764714 -21.17844999999993
9.765715 -21.767249999999834
9.766714 -22.349700000000304
9.767715 -22.9258000000003
9.768714 -23.49594999999996
9.769714 -24.060699999999684
9.770715 -24.621199999999913
9.771714 -25.17869999999998
9.772715 -25.734300000000015
9.773714 -26.28955000000023
9.774714 -26.845550000000053
9.775714 -27.402500000000064
9.776714 -27.959799999999895
9.777715 -28.516349999999775
9.778714 -29.07049999999987
9.779715 -29.62014999999991
9.780714 -30.163650000000068
9.781714 -30.70010000000012
9.782714 -31.22875000000011
9.783714 -31.74955000000007
9.784715 -32.26344999999984
9.785714 -32.7715499999999
9.786715 -33.27520000000021
9.787714 -33.77534999999994
9.788714 -34.27304999999991
9.789714 -34.769249999999985
9.790714 -35.26434999999994
9.791715 -35.75905000000011
9.792714 -36.25320000000022
9.793715 -36.745900000000056
9.794714 -37.23614999999978
9.795714 -37.72265000000011
9.796714 -38.203599999999874
9.797714 -38.677099999999754
9.798715 -39.14220000000024
9.799714 -39.598550000000124
9.800714 -40.046300000000016
9.801714 -40.486600000000024
9.802714 -40.92119999999991
9.803715 -41.35164999999989
9.804714 -41.779150000000044
9.805715 -42.20475000000015
9.806714 -42.62885000000001
9.807714 -43.05135000000001
9.808714 -43.47170000000011
9.809714 -43.88910000000003
9.810715 -44.30284999999978
9.811714 -44.71189999999993
9.812715 -45.11515000000001
9.813714 -45.5114999999999
9.814714 -45.900000000000105
9.815714 -46.27999999999993
9.816714 -46.65109999999993
9.817715 -47.013549999999974
9.818714 -47.368650000000066
9.819715 -47.71800000000024
9.820714 -48.06309999999987
9.821714 -48.40549999999988
9.822714 -48.74600000000003
9.823714 -49.08485000000001
9.824715 -49.42155000000007
9.825714 -49.75500000000011
9.826715 -50.08384999999998
9.827714 -50.40669999999987
9.828714 -50.722700000000074
9.829714 -51.031100000000116
9.830714 -51.33155000000001
9.831715 -51.62385000000002
9.832714 -51.90789999999986
9.833714 -52.184049999999885
9.834714 -52.452850000000126
9.835714 -52.71490000000011
9.836715 -52.971299999999935
9.837714 -53.22324999999986
9.838715 -53.471849999999975
9.839714 -53.71810000000011
9.840714 -53.96205000000008
9.841714 -54.20310000000001
9.842714 -54.440099999999994
9.843715 -54.67159999999992
9.844714 -54.89594999999996
9.845715 -55.111849999999954
9.846714 -55.31870000000001
9.847714 -55.51650000000016
9.848714 -55.7058
9.849714 -55.88739999999991
9.850715 -56.06214999999995
9.851714 -56.2308
9.852715 -56.39399999999998
9.853714 -56.552250000000036
9.854714 -56.70600000000003
9.855714 -56.85564999999993
9.856714 -57.00150000000001
9.857715 -57.14350000000004
9.858714 -57.28122499999997
9.859715 -57.41388000000004
9.860714 -57.54027500000005
9.861714 -57.65906499999992
9.862714 -57.76909999999995
9.863714 -57.86975500000003
9.864715 -57.961050000000014
9.865714 -58.04370000000001
9.866714 -58.118905
9.867714 -58.18800999999999
9.868714 -58.252235
9.869715 -58.31232999999999
9.870714 -58.36853500000001
9.871715 -58.42067500000001
9.872714 -58.46831499999999
9.873714 -58.51092499999999
9.874714 -58.547996999999995
9.875714 -58.579094
9.876715 -58.603756499999996
9.877714 -58.62145099999999
9.878715 -58.631551499999986
9.879714 -58.63348500000001
9.880714 -58.62686
9.881714 -58.61169999999999
9.882714 -58.58855
9.883715 -58.558375
9.884714 -58.52247000000003
9.885715 -58.482120000000016
9.886714 -58.43823499999999
9.887714 -58.39115499999998
9.888714 -58.34051499999998
9.889714 -58.285475000000034
9.890715 -58.22498000000002
9.891714 -58.15792999999992
9.892715 -58.08349500000002
9.893714 -58.00147500000007
9.894714 -57.91174999999994
9.895715 -57.81444999999997
9.896714 -57.709949999999985
9.897715 -57.59844999999996
9.898714 -57.48015000000004
9.899714 -57.35535000000007
9.900714 -57.22465
9.901714 -57.08859999999996
9.902715 -56.948099999999926
9.903714 -56.80374999999993
9.904715 -56.655750000000026
9.905714 -56.50380000000004
9.906714 -56.34725000000004
9.907714 -56.18505000000006
9.908714 -56.01584999999996
9.909715 -55.83889999999994
9.910714 -55.653800000000054
9.911715 -55.46055000000012
9.912714 -55.25974999999998
9.913714 -55.05254999999993
9.914714 -54.8400000000001
9.915714 -54.62269999999998
9.916715 -54.40114999999985
9.917714 -54.175700000000035
9.918715 -53.94630000000005
9.919714 -53.71279999999996
9.920714 -53.47514999999997
9.921714 -53.23319999999999
9.922714 -52.98665000000001
9.923715 -52.73499999999993
9.924714 -52.477549999999965
9.925714 -52.213300000000096
9.926714 -51.941500000000055
9.927714 -51.66194999999991
9.928715 -51.374650000000045
9.929714 -51.08025000000009
9.930715 -50.77989999999998
9.931714 -50.475
9.932714 -50.16680000000002
9.933714 -49.85594999999988
9.934714 -49.542649999999995
9.935715 -49.22655000000019
9.936714 -48.907100000000064
9.937715 -48.58355000000002
9.938714 -48.254999999999825
9.939714 -47.92099999999972
9.940714 -47.58104999999998
9.941714 -47.235200000000226
9.942715 -46.88315000000026
9.943714 -46.5245999999999
9.944715 -46.1599
9.945714 -45.78920000000014
9.946714 -45.413149999999966
9.947714 -45.03259999999974
9.948714 -44.648549999999965
9.949715 -44.26224999999999
9.950714 -43.87439999999979
9.951715 -43.485099999999996
9.952714 -43.094150000000035
9.953714 -42.70060000000006
9.954714 -42.30295000000016
9.955714 -41.89999999999992
9.956715 -41.49094999999978
9.957714 -41.075450000000245
9.958714 -40.65335000000003
9.959714 -40.225099999999934
9.960714 -39.79129999999997
9.961715 -39.35270000000011
9.962714 -38.910100000000284
9.963715 -38.46414999999978
9.964714 -38.0156999999999
9.965714 -37.565100000000115
9.966714 -37.11300000000007
9.967714 -36.65999999999981
9.968715 -36.20629999999993
9.969714 -35.75125000000005
9.970715 -35.29375000000008
9.971714 -34.83295000000011
9.972714 -34.367499999999815
9.973714 -33.8960499999999
9.974714 -33.4184500000001
9.975715 -32.934750000000044
9.976714 -32.44560000000008
9.977715 -31.95214999999994
9.978714 -31.455600000000057
9.979714 -30.957350000000023
9.980714 -30.457999999999874
9.981714 -29.958050000000043
9.982715 -29.457899999999963
9.983714 -28.95745000000005
9.984715 -28.45635000000013
9.985714 -27.953999999999823
9.986714 -27.4497999999998
9.987714 -26.943000000000104
9.988714 -26.432449999999953
9.989715 -25.91740000000009
9.990714 -25.397000000000265
9.991714 -24.870949999999947
9.992714 -24.339699999999937
9.993714 -23.80405000000016
9.994715 -23.26539999999988
9.995714 -22.725399999999965
9.996715 -22.185749999999864
9.997714 -21.647299999999827
9.998714 -21.11050000000031
9.999714 -20.57550000000019
10.00071 -20.04169999999979
10.00171 -19.507849999999756
10.00271 -18.973050000000228
10.00371 -18.436450000000256
10.00471 -17.896699999999864
10.00571 -17.353349999999974
10.00671 -16.805899999999816
10.00771 -16.253800000000027
10.00871 -15.697450000000043
10.00971 -15.137349999999952
10.01071 -14.574449999999947
10.01171 -14.010100000000012
10.01271 -13.445850000000023
10.01371 -12.883149999999914
10.01471 -12.322700000000006
10.01571 -11.765199999999934
10.01671 -11.210700000000017
10.01771 -10.658250000000063
10.01871 -10.106350000000166
10.01971 -9.553500000000076
10.02071 -8.998450000000101
10.02171 -8.440200000000079
10.02271 -7.878449999999814
10.02371 -7.313149999999685
10.02471 -6.7448000000001205
10.02571 -6.174100000000057
10.02671 -5.601699999999848
10.02771 -5.028950000000171
10.02871 -4.457349999999888
10.02971 -3.8878999999998607
10.03071 -3.3214500000003366
10.03171 -2.7587500000002265
10.03271 -2.2001499999996925
10.03371 -1.6450999999997191
10.03471 -1.092249999999975
10.03571 -0.5403500000000783
10.03671 0.012299999999770828
10.03771 0.5673500000000914
10.03871 1.1257500000000364
10.03971 1.687949999999716
10.04071 2.2534500000000874
10.04171 2.8211499999999945
10.04271 3.3898000000000956
10.04371 3.9583000000002757
10.04471 4.524949999999695
10.04571 5.0885500000000246
10.04671 5.648450000000222
10.04771 6.203749999999716
10.04871 6.754150000000056
10.04971 7.300049999999988
10.05071 7.842299999999761
10.05171 8.381750000000313
10.05271 8.919850000000187
10.05371 9.458099999999984
10.05471 9.998099999999898
10.05571 10.540749999999807
10.05671 11.085900000000134
10.05771 11.63315000000005
10.05871 12.181149999999919
10.05971 12.72834999999986
10.06071 13.272849999999837
10.06171 13.813200000000261
10.06271 14.34829999999998
10.06371 14.877699999999924
10.06471 15.40150000000004
10.06571 15.920200000000065
10.06671 16.43485000000014
10.06771 16.946149999999896
10.06871 17.455799999999826
10.06971 17.964850000000073
10.07071 18.474250000000136
10.07171 18.985200000000077
10.07271 19.498000000000086
10.07371 20.012649999999812
10.07471 20.5284
10.07571 21.04380000000003
10.07671 21.55694999999985
10.07771 22.06545000000004
10.07871 22.5678
10.07971 23.062899999999956
10.08071 23.550350000000122
10.08171 24.030699999999865
10.08271 24.50495000000004
10.08371 24.974750000000128
10.08471 25.44149999999974
10.08571 25.906599999999873
10.08671 26.3711500000003
10.08771 26.8358500000003
10.08871 27.30114999999998
10.08971 27.76699999999972
10.09071 28.23284999999981
10.09171 28.697800000000022
10.09271 29.16045000000006
10.09371 29.619399999999963
10.09471 30.07280000000001
10.09571 30.519050000000004
10.09671 30.957549999999916
10.09771 31.38784999999998
10.09871 31.810399999999962
10.09971 32.2269
10.10071 32.63954999999999
10.10171 33.05005000000006
10.10271 33.45960000000029
10.10371 33.86959999999994
10.10471 34.28029999999991
10.10571 34.69120000000013
10.10671 35.10119999999978
10.10771 35.50889999999994
10.10871 35.91325000000013
10.10971 36.312800000000074
10.11071 36.706250000000104
10.11171 37.09255000000009
10.11271 37.47079999999979
10.11371 37.84075000000004
10.11471 38.202300000000214
10.11571 38.556199999999905
10.11671 38.904149999999944
10.11771 39.24779999999981
10.11871 39.589199999999835
10.11971 39.93010000000012
10.12071 40.27155000000011
10.12171 40.61365000000011
10.12271 40.95580000000008
10.12371 41.29670000000002
10.12471 41.63405000000009
10.12571 41.9659499999999
10.12671 42.291149999999774
10.12771 42.60859999999991
10.12871 42.917599999999986
10.12971 43.218400000000216
10.13071 43.51140000000003
10.13171 43.79689999999998
10.13271 44.076150000000105
10.13371 44.350349999999764
10.13471 44.62075000000002
10.13571 44.888800000000145
10.13671 45.1557499999998
10.13771 45.42230000000001
10.13871 45.68845000000009
10.13971 45.95350000000005
10.14071 46.21575000000009
10.14171 46.47314999999992
10.14271 46.72374999999985
10.14371 46.96579999999995
10.14471 47.198300000000046
10.14571 47.42115000000002
10.14671 47.635199999999934
10.14771 47.84165000000004
10.14871 48.042050000000025
10.14971 48.237899999999975
10.15071 48.43020000000007
10.15171 48.620050000000056
10.15271 48.80819999999991
10.15371 48.994899999999994
10.15471 49.180450000000164
10.15571 49.364299999999844
10.15671 49.5456
10.15771 49.72315000000005
10.15871 49.895149999999894
10.15971 50.05985000000012
10.16071 50.21569999999996
10.16171 50.36164999999999
10.16271 50.49760000000008
10.16371 50.6244999999999
10.16471 50.743649999999974
10.16571 50.85715000000008
10.16671 50.96700000000003
10.16771 51.074499999999986
10.16871 51.18050000000006
10.16971 51.28524999999991
10.17071 51.388299999999965
10.17171 51.488799999999976
10.17271 51.58569999999998
10.17371 51.677949999999996
10.17471 51.764500000000055
10.17571 51.844200000000086
10.17671 51.91614999999995
10.17771 51.9795
10.17871 52.03379999999995
10.17971 52.07904999999998
10.18071 52.116099999999996
10.18171 52.14644999999999
10.18271 52.171800000000005
10.18371 52.19415000000003
10.18471 52.21510000000003
10.18571 52.23555999999997
10.18671 52.255540000000025
10.18771 52.27416000000004
10.18871 52.289894999999966
10.18971 52.301074999999955
10.19071 52.30607999999999
10.19171 52.30358500000003
10.19271 52.29278500000003
10.19371 52.27336499999996
10.19471 52.24537999999998
10.19571 52.20922500000004
10.19671 52.16549999999997
10.19771 52.11503999999999
10.19871 52.059030000000014
10.19971 51.998835
10.20071 51.935905000000005
10.20171 51.87151999999999
10.20271 51.806490000000004
10.20371 51.7408975
10.20471 51.674001899999986
10.20571 51.6043555
10.20671 51.5300701
10.20771 51.44923200000001
10.20871 51.36030800000001
10.20971 51.26246999999998
10.21071 51.15562999999999
10.21171 51.040410000000016
10.21271 50.91792999999999
10.21371 50.7895
10.21471 50.65636
10.21571 50.519570000000016
10.21671 50.38005499999999
10.21771 50.23851999999997
10.21871 50.0954
10.21971 49.950859999999984
10.22071 49.804755000000014
10.22171 49.656419999999976
10.22271 49.504684999999995
10.22371 49.34808000000004
10.22471 49.18500000000003
10.22571 49.01402000000001
10.22671 48.83424999999998
10.22771 48.64554999999999
10.22871 48.44875000000002
10.22971 48.245199999999954
10.23071 48.03665
10.23171 47.82490000000001
10.23271 47.61124999999996
10.23371 47.39650000000006
10.23471 47.18094999999998
10.23571 46.9644
10.23671 46.746299999999955
10.23771 46.52595000000006
10.23871 46.30240000000011
10.23971 46.07464999999994
10.24071 45.841850000000015
10.24171 45.602949999999986
10.24271 45.35705000000001
10.24371 45.10369999999996
10.24471 44.842749999999924
10.24571 44.57474999999995
10.24671 44.300950000000086
10.24771 44.02299999999998
10.24871 43.74244999999985
10.24971 43.46080000000013
10.25071 43.17910000000008
10.25171 42.897450000000006
10.25271 42.61555000000007
10.25371 42.33234999999995
10.25471 42.04649999999983
10.25571 41.75689999999996
10.25671 41.462500000000006
10.25771 41.162550000000024
10.25871 40.856750000000005
10.25971 40.54485000000007
10.26071 40.227000000000146
10.26171 39.90354999999987
10.26271 39.57514999999995
10.26371 39.24270000000008
10.26471 38.90709999999995
10.26571 38.56985
10.26671 38.23200000000002
10.26771 37.89424999999999
10.26871 37.556799999999974
10.26971 37.21945000000007
10.27071 36.88119999999996
10.27171 36.540650000000014
10.27271 36.196400000000104
10.27371 35.847149999999885
10.27471 35.49215000000008
10.27571 35.13115000000015
10.27671 34.764449999999734
10.27771 34.39264999999976
10.27871 34.016550000000315
10.27971 33.637300000000096
10.28071 33.25564999999975
10.28171 32.87234999999992
10.28271 32.48825000000017
10.28371 32.10400000000016
10.28471 31.719749999999795
10.28571 31.335650000000047
10.28671 30.95154999999995
10.28771 30.566749999999875
10.28871 30.180250000000004
10.28971 29.79094999999987
10.29071 29.397750000000055
10.29171 28.999900000000256
10.29271 28.597400000000135
10.29371 28.190200000000054
10.29471 27.77929999999984
10.29571 27.36579999999995
10.29671 26.950600000000268
10.29771 26.53484999999983
10.29871 26.119149999999713
10.29971 25.703750000000134
10.30071 25.28875
10.30171 24.873949999999756
10.30271 24.459150000000207
10.30371 24.043600000000012
10.30471 23.626699999999833
10.30571 23.20820000000015
10.30671 22.78705000000013
10.30771 22.362550000000134
10.30871 21.934499999999925
10.30971 21.50289999999985
10.31071 21.06800000000013
10.31171 20.630500000000037
10.31271 20.191649999999964
10.31371 19.75219999999986
10.31471 19.313400000000104
10.31571 18.875900000000016
10.31671 18.43979999999988
10.31771 18.005249999999972
10.31871 17.57164999999991
10.31971 17.13820000000012
10.32071 16.70440000000016
10.32171 16.269450000000116
10.32271 15.832849999999898
10.32371 15.39439999999996
10.32471 14.953850000000088
10.32571 14.511499999999774
10.32671 14.067249999999767
10.32771 13.621300000000309
10.32871 13.174500000000256
10.32971 12.727299999999719
10.33071 12.28045000000004
10.33171 11.83485000000005
10.33271 11.390999999999831
10.33371 10.948850000000107
10.33471 10.508299999999887
10.33571 10.068900000000102
10.33671 9.629850000000134
10.33771 9.190649999999897
10.33871 8.750349999999893
10.33971 8.308500000000011
10.34071 7.864999999999956
10.34171 7.42004999999997
10.34271 6.9741500000001375
10.34371 6.527649999999927
10.34471 6.081150000000063
10.34571 5.635400000000152
10.34671 5.190799999999982
10.34771 4.747700000000063
10.34871 4.306650000000106
10.34971 3.8675999999997908
10.35071 3.4307999999996786
10.35171 2.996250000000117
10.35271 2.5633500000000335
10.35371 2.131600000000039
10.35471 1.7005999999999966
10.35571 1.269599999999954
10.35671 0.8382000000001222
10.35771 0.4066000000000486
10.35871 -0.025349999999840778
10.35971 -0.45744999999999814
10.36071 -0.8891999999999928
10.36171 -1.3198500000002196
10.36271 -1.7490500000001685
10.36371 -2.17634999999973
10.36471 -2.601349999999808
10.36571 -3.0241500000000032
10.36671 -3.4446000000000474
10.36771 -3.8628000000002354
10.36871 -4.278850000000167
10.36971 -4.693100000000006
10.37071 -5.106099999999808
10.37171 -5.517899999999895
10.37271 -5.928600000000214
10.37371 -6.338399999999966
10.37471 -6.747249999999871
10.37571 -7.15514999999993
10.37671 -7.5621500000001145
10.37771 -7.967450000000154
10.37871 -8.370699999999884
10.37971 -8.771800000000052
10.38071 -9.170000000000012
10.38171 -9.565400000000057
10.38271 -9.958100000000137
10.38371 -10.347749999999738
10.38471 -10.734949999999937
10.38571 -11.120000000000227
10.38671 -11.50260000000007
10.38771 -11.883299999999874
10.38871 -12.262349999999852
10.38971 -12.63955000000011
10.39071 -13.015050000000222
10.39171 -13.388649999999947
10.39271 -13.760300000000003
10.39371 -14.130050000000018
10.39471 -14.497299999999964
10.39571 -14.862049999999835
10.39671 -15.224149999999714
10.39771 -15.583250000000131
10.39871 -15.939600000000262
10.39971 -16.29294999999989
10.40071 -16.643300000000057
10.40171 -16.99084999999996
10.40271 -17.335649999999923
10.40371 -17.677800000000243
10.40471 -18.017349999999848
10.40571 -18.354149999999862
10.40671 -18.68790000000009
10.40771 -19.018700000000138
10.40871 -19.346550000000004
10.40971 -19.671399999999714
10.41071 -19.993299999999937
10.41171 -20.311950000000135
10.41271 -20.627449999999907
10.41371 -20.94005000000017
10.41471 -21.249800000000192
10.41571 -21.55659999999969
10.41671 -21.860400000000073
10.41771 -22.161200000000296
10.41871 -22.458849999999753
10.41971 -22.753699999999988
10.42071 -23.045400000000146
10.42171 -23.333700000000015
10.42271 -23.618900000000124
10.42371 -23.90055000000002
10.42471 -24.17859999999973
10.42571 -24.45334999999979
10.42671 -24.724750000000224
10.42771 -24.992799999999995
10.42871 -25.257499999999794
10.42971 -25.51894999999991
10.43071 -25.77729999999993
10.43171 -26.032550000000192
10.43271 -26.284749999999978
10.43371 -26.53375000000006
10.43471 -26.779250000000253
10.43571 -27.02099999999999
10.43671 -27.259049999999934
10.43771 -27.493199999999856
10.43871 -27.72324999999985
10.43971 -27.949199999999923
10.44071 -28.171000000000095
10.44171 -28.388950000000218
10.44271 -28.60294999999999
10.44371 -28.813050000000075
10.44471 -29.019649999999924
10.44571 -29.222849999999827
10.44671 -29.42310000000024
10.44771 -29.620350000000155
10.44871 -29.814349999999873
10.44971 -30.00514999999988
10.45071 -30.192499999999978
10.45171 -30.37630000000003
10.45271 -30.55615000000008
10.45371 -30.731799999999915
10.45471 -30.90314999999993
10.45571 -31.06995000000008
10.45671 -31.232299999999974
10.45771 -31.390299999999904
10.45871 -31.54415000000011
10.45971 -31.694150000000086
10.46071 -31.840349999999983
10.46171 -31.983099999999958
10.46271 -32.12269999999986
10.46371 -32.25924999999997
10.46471 -32.392600000000044
10.46571 -32.52259999999996
10.46671 -32.64909999999999
10.46771 -32.77174999999997
10.46871 -32.89020000000007
10.46971 -33.00420000000009
10.47071 -33.11364999999989
10.47171 -33.21834999999995
10.47271 -33.31815000000016
10.47371 -33.4135000000001
10.47471 -33.50469999999998
10.47571 -33.592049999999965
10.47671 -33.67609999999996
10.47771 -33.75694999999991
10.47871 -33.834850000000024
10.47971 -33.91000000000002
10.48071 -33.982349999999926
10.48171 -34.05165000000005
10.48271 -34.11755000000006
10.48371 -34.179550000000035
10.48471 -34.23734999999997
10.48571 -34.2905499999999
10.48671 -34.33870000000005
10.48771 -34.381900000000044
10.48871 -34.420099999999884
10.48971 -34.453249999999954
10.49071 -34.481849999999994
10.49171 -34.50635000000011
10.49271 -34.527200000000065
10.49371 -34.54489999999994
10.49471 -34.55980000000008
10.49571 -34.572250000000025
10.49671 -34.58219999999991
10.49771 -34.589399999999934
10.49871 -34.593500000000034
10.49971 -34.59400000000003
10.50071 -34.59034999999996
10.50171 -34.58204999999999
10.50271 -34.56875000000005
10.50371 -34.550350000000016
10.50471 -34.52709999999995
10.50571 -34.499199999999966
10.50671 -34.46690000000005
10.50771 -34.43080000000006
10.50871 -34.39139999999998
10.50971 -34.34924999999996
10.51071 -34.3047
10.51171 -34.25807000000001
10.51271 -34.209550000000036
10.51371 -34.158769999999976
10.51471 -34.105499999999985
10.51571 -34.049154999999956
10.51671 -33.988939999999964
10.51771 -33.924265000000005
10.51871 -33.85458000000002
10.51971 -33.77958000000004
10.52071 -33.69925499999999
10.52171 -33.6139
10.52271 -33.52412000000001
10.52371 -33.430544999999995
10.52471 -33.333850000000005
10.52571 -33.234715
10.52671 -33.133595
10.52771 -33.03074999999999
10.52871 -32.92625499999998
10.52971 -32.82001500000001
10.53071 -32.71173000000001
10.53171 -32.600925000000004
10.53271 -32.487054999999984
10.53371 -32.36948999999999
10.53471 -32.247580000000006
10.53571 -32.120850000000004
10.53671 -31.989050000000002
10.53771 -31.85222
10.53871 -31.710764999999995
10.53971 -31.565343999999996
10.54071 -31.416783
10.54171 -31.265926999999998
10.54271 -31.1134615
10.54371 -30.959797000000002
10.54471 -30.8050335
10.54571 -30.648967
10.54671 -30.491162
10.54771 -30.331059999999997
10.54871 -30.168055
10.54971 -30.001620000000003
10.55071 -29.83128999999999
10.55171 -29.656709999999997
10.55271 -29.47772
10.55371 -29.294330000000002
10.55471 -29.106740000000002
10.55571 -28.91539999999998
10.55671 -28.721024999999983
10.55771 -28.52438500000002
10.55871 -28.326315
10.55971 -28.127549999999985
10.56071 -27.928455000000024
10.56171 -27.72905500000003
10.56271 -27.528984999999984
10.56371 -27.327569999999973
10.56471 -27.123954999999988
10.56571 -26.91735999999999
10.56671 -26.70716500000002
10.56771 -26.492965000000012
10.56871 -26.274705000000004
10.56971 -26.052604999999986
10.57071 -25.826995000000032
10.57171 -25.59837999999998
10.57271 -25.36731999999995
10.57371 -25.134349999999994
10.57471 -24.90007499999997
10.57571 -24.665004999999994
10.57671 -24.42956500000003
10.57771 -24.193990000000078
10.57871 -23.95822000000004
10.57971 -23.72187999999994
10.58071 -23.48415000000001
10.58171 -23.24415000000005
10.58271 -23.00109999999996
10.58371 -22.754299999999933
10.58471 -22.50345000000004
10.58571 -22.248600000000003
10.58671 -21.990249999999985
10.58771 -21.729300000000034
10.58871 -21.46654999999999
10.58971 -21.202850000000012
10.59071 -20.938949999999966
10.59171 -20.67509999999998
10.59271 -20.41150000000004
10.59371 -20.148249999999994
10.59471 -19.884999999999955
10.59571 -19.621400000000012
10.59671 -19.357100000000003
10.59771 -19.09145000000001
10.59871 -18.823699999999995
10.59971 -18.553250000000013
10.60071 -18.279700000000016
10.60171 -18.00270000000001
10.60271 -17.722449999999988
10.60371 -17.43965
10.60471 -17.155099999999983
10.60571 -16.86989999999996
10.60671 -16.58525000000008
10.60771 -16.301849999999977
10.60871 -16.019949999999948
10.60971 -15.739550000000088
10.61071 -15.460049999999924
10.61171 -15.180649999999885
10.61271 -14.900600000000013
10.61371 -14.619150000000012
10.61471 -14.335600000000074
10.61571 -14.049450000000116
10.61671 -13.760649999999991
10.61771 -13.468999999999982
10.61871 -13.174550000000055
10.61971 -12.877849999999928
10.62071 -12.579499999999971
10.62171 -12.280299999999945
10.62271 -11.981550000000029
10.62371 -11.684300000000016
10.62471 -11.389249999999885
10.62571 -11.096900000000069
10.62671 -10.807050000000151
10.62771 -10.519099999999927
10.62871 -10.23199999999995
10.62971 -9.944400000000062
10.63071 -9.655199999999976
10.63171 -9.363700000000058
10.63271 -9.069400000000053
10.63371 -8.772399999999909
10.63471 -8.473049999999962
10.63571 -8.172050000000015
10.63671 -7.8702499999999675
10.63771 -7.568399999999947
10.63871 -7.267499999999948
10.63971 -6.96825000000012
10.64071 -6.67140000000007
10.64171 -6.377599999999976
10.64271 -6.086850000000012
10.64371 -5.798999999999908
10.64471 -5.513249999999914
10.64571 -5.228500000000087
10.64671 -4.943550000000019
10.64771 -4.656800000000031
10.64871 -4.367350000000076
10.64971 -4.074849999999991
10.65071 -3.7792000000000034
10.65171 -3.481250000000012
10.65271 -3.1822499999998795
10.65371 -2.8832999999998945
10.65471 -2.585650000000092
10.65571 -2.29030000000012
10.65671 -1.9980500000000776
10.65771 -1.7093499999999011
10.65871 -1.424349999999859
10.65971 -1.1429500000000037
10.66071 -0.8644500000000097
10.66171 -0.5882999999999929
10.66271 -0.3135000000001331
10.66371 -0.03875000000007345
10.66471 0.2369500000000066
10.66571 0.5146500000000748
10.66671 0.7948500000000414
10.66771 1.0775499999999063
10.66871 1.3620000000000645
10.66971 1.6468500000000121
10.67071 1.9306999999999657
10.67171 2.2122500000000893
10.67271 2.490349999999947
10.67371 2.764299999999907
10.67471 3.034000000000023
10.67571 3.299650000000015
10.67671 3.5620000000000096
10.67771 3.8220500000000004
10.67871 4.080600000000087
10.67971 4.33865000000009
10.68071 4.597099999999882
10.68171 4.856599999999989
10.68271 5.1175999999999995
10.68371 5.3803999999999315
10.68471 5.644750000000087
10.68571 5.909800000000049
10.68671 6.174599999999968
10.68771 6.4375000000000195
10.68871 6.697049999999926
10.68971 6.952049999999973
10.69071 7.201800000000008
10.69171 7.446399999999978
10.69271 7.686100000000098
10.69371 7.921999999999964
10.69471 8.155449999999904
10.69571 8.38760000000001
10.69671 8.619550000000045
10.69771 8.85220000000006
10.69871 9.085800000000095
10.69971 9.320300000000003
10.70071 9.555649999999986
10.70171 9.791299999999982
10.70271 10.026449999999896
10.70371 10.260099999999904
10.70471 10.491250000000015
10.70571 10.718850000000085
10.70671 10.941899999999949
10.70771 11.160049999999963
10.70871 11.373250000000153
10.70971 11.58184999999999
10.71071 11.786999999999908
10.71171 11.990100000000039
10.71271 12.192500000000015
10.71371 12.395100000000062
10.71471 12.59834999999994
10.71571 12.802599999999984
10.71671 13.007350000000113
10.71771 13.211649999999956
10.71871 13.414749999999911
10.71971 13.615749999999933
10.72071 13.813650000000024
10.72171 14.007750000000033
10.72271 14.197349999999984
10.72371 14.38215000000003
10.72471 14.56215
10.72571 14.737300000000012
10.72671 14.908400000000071
10.72771 15.076550000000037
10.72871 15.242749999999985
10.72971 15.40829999999993
10.73071 15.574299999999985
10.73171 15.7412
10.73271 15.90910000000001
10.73371 16.07740000000007
10.73471 16.245100000000008
10.73571 16.411049999999918
10.73671 16.57404999999999
10.73771 16.733150000000034
10.73871 16.887649999999983
10.73971 17.037400000000005
10.74071 17.18249999999996
10.74171 17.323100000000025
10.74271 17.459750000000003
10.74371 17.592999999999947
10.74471 17.723450000000067
10.74571 17.85220000000004
10.74671 17.979999999999993
10.74771 18.10739999999998
10.74871 18.234849999999945
10.74971 18.362349999999967
10.75071 18.489250000000045
10.75171 18.614550000000012
10.75271 18.73724999999996
10.75371 18.856150000000003
10.75471 18.97035
10.75571 19.07940000000002
10.75671 19.183440000000022
10.75771 19.28301000000002
10.75871 19.378820000000037
10.75971 19.471764999999962
10.76071 19.56270999999999
10.76171 19.652350000000027
10.76271 19.741149999999948
10.76371 19.82953499999997
10.76471 19.917684999999977
10.76571 20.00555500000006
10.76671 20.09296000000001
10.76771 20.179289999999956
10.76871 20.26369500000005
10.76971 20.345115000000018
10.77071 20.42246
10.77171 20.494869999999974
10.77271 20.56187999999997
10.77371 20.62358000000002
10.77471 20.680505000000025
10.77571 20.73357000000001
10.77671 20.783884999999973
10.77771 20.83245499999997
10.77871 20.87997000000002
10.77971 20.926815000000012
10.78071 20.97303499999999
10.78171 21.01844000000001
10.78271 21.062700000000014
10.78371 21.105419999999963
10.78471 21.146214999999977
10.78571 21.184585000000006
10.78671 21.21994000000001
10.78771 21.251690000000014
10.78871 21.279335000000007
10.78971 21.30258
10.79071 21.321475
10.79171 21.336495000000006
10.79271 21.348489999999998
10.79371 21.358499999999985
10.79471 21.367530000000006
10.79571 21.37632
10.79671 21.385144999999987
10.79771 21.393815000000004
10.79871 21.401730000000004
10.79971 21.408094999999992
10.80071 21.412126500000003
10.80171 21.413169500000002
10.80271 21.410779999999995
10.80371 21.404692
10.80471 21.394756649999998
10.80571 21.380881
10.80671 21.36304135
10.80771 21.341344
10.80871 21.316107000000002
10.80971 21.2879235
10.81071 21.257603499999995
10.81171 21.226065000000002
10.81271 21.194145000000002
10.81371 21.162329999999997
10.81471 21.130649999999992
10.81571 21.09866499999999
10.81671 21.065570000000015
10.81771 21.03045000000001
10.81871 20.992514999999994
10.81971 20.95123999999999
10.82071 20.906489999999998
10.82171 20.858440000000005
10.82271 20.80738999999999
10.82371 20.753670000000017
10.82471 20.697560000000006
10.82571 20.639224999999996
10.82671 20.578804999999996
10.82771 20.516549999999995
10.82871 20.452799999999982
10.82971 20.387954999999966
10.83071 20.322410000000012
10.83171 20.256310000000024
10.83271 20.189420000000027
10.83371 20.121180000000003
10.83471 20.05076999999997
10.83571 19.977405
10.83671 19.90043499999999
10.83771 19.81964
10.83871 19.735305000000018
10.83971 19.64801999999998
10.84071 19.558564999999987
10.84171 19.46764499999999
10.84271 19.37582000000001
10.84371 19.28329000000003
10.84471 19.189995000000025
10.84571 19.095929999999974
10.84671 19.00107499999996
10.84771 18.905429999999978
10.84871 18.809035000000048
10.84971 18.71199000000002
10.85071 18.61410999999995
10.85171 18.514879999999984
10.85271 18.413740000000015
10.85371 18.309944999999985
10.85471 18.202925000000008
10.85571 18.092634999999998
10.85671 17.97934999999999
10.85771 17.86370000000006
10.85871 17.74665
10.85971 17.628899999999962
10.86071 17.51080000000002
10.86171 17.392399999999977
10.86271 17.273500000000023
10.86371 17.153650000000052
10.86471 17.032449999999923
10.86571 16.9097
10.86671 16.78535000000005
10.86771 16.659599999999976
10.86871 16.532549999999976
10.86971 16.404250000000026
10.87071 16.274449999999998
10.87171 16.142849999999964
10.87271 16.00925000000003
10.87371 15.873600000000046
10.87471 15.736349999999952
10.87571 15.598099999999949
10.87671 15.459749999999998
10.87771 15.321950000000017
10.87871 15.185000000000024
10.87971 15.04875000000001
10.88071 14.912600000000028
10.88171 14.775949999999966
10.88271 14.637950000000002
10.88371 14.498000000000028
10.88471 14.356099999999952
10.88571 14.212349999999981
10.88671 14.066900000000038
10.88771 13.92020000000006
10.88871 13.772300000000017
10.88971 13.623150000000027
10.89071 13.472599999999908
10.89171 13.320599999999855
10.89271 13.1674
10.89371 13.013350000000075
10.89471 12.85920000000003
10.89571 12.705699999999986
10.89671 12.553050000000015
10.89771 12.401100000000026
10.89871 12.249500000000024
10.89971 12.097500000000059
10.90071 11.944199999999912
10.90171 11.78914999999999
10.90271 11.63230000000015
10.90371 11.47399999999986
10.90471 11.314749999999894
10.90571 11.155200000000088
10.90671 10.99585
10.90771 10.836749999999958
10.90871 10.677899999999955
10.90971 10.51899999999998
10.91071 10.35990000000011
10.91171 10.200700000000118
10.91271 10.041649999999875
10.91371 9.88299999999994
10.91471 9.72505000000016
10.91571 9.56759999999994
10.91671 9.410099999999922
10.91771 9.251900000000097
10.91871 9.09240000000009
10.91971 8.931050000000017
10.92071 8.76754999999986
10.92171 8.6025
10.92271 8.436850000000106
10.92371 8.271349999999963
10.92471 8.10669999999989
10.92571 7.9433500000000015
10.92671 7.78140000000007
10.92771 7.620399999999986
10.92871 7.459899999999984
10.92971 7.2997
10.93071 7.139700000000082
10.93171 6.979950000000033
10.93271 6.820799999999842
10.93371 6.6622500000000295
10.93471 6.5038000000001635
10.93571 6.345250000000004
10.93671 6.186049999999839
10.93771 6.025499999999864
10.93871 5.863700000000027
10.93971 5.701200000000038
10.94071 5.538550000000128
10.94171 5.376800000000091
10.94271 5.216599999999932
10.94371 5.058449999999909
10.94471 4.902399999999994
10.94571 4.7478000000000105
10.94671 4.593850000000031
10.94771 4.439900000000052
10.94871 4.285649999999884
10.94971 4.130949999999952
10.95071 3.9761000000001006
10.95171 3.821350000000022
10.95271 3.666750000000038
10.95371 3.5122500000000016
10.95471 3.3577499999999647
10.95571 3.2031999999999545
10.95671 3.0485999999999707
10.95771 2.8943000000000025
10.95871 2.74079999999996
10.95971 2.58895000000009
10.96071 2.439600000000118
10.96171 2.292849999999992
10.96271 2.1484499999998437
10.96371 2.005849999999962
10.96471 1.8641500000001268
10.96571 1.72225000000005
10.96671 1.5793499999999794
10.96771 1.435399999999941
10.96871 1.2909000000000184
10.96971 1.1461000000000805
10.97071 1.00144999999989
10.97171 0.857649999999946
10.97271 0.7148000000000223
10.97371 0.5727999999999983
10.97471 0.43174999999999464
10.97571 0.2919500000000269
10.97671 0.15364999999996354
10.97771 0.01739999999986197
10.97871 -0.11629999999984708
10.97971 -0.2474499999998575
10.98071 -0.37625000000006403
10.98171 -0.5033500000001245
10.98271 -0.6298499999999805
10.98371 -0.7566499999998519
10.98471 -0.8842000000000225
10.98571 -1.0130000000000554
10.98671 -1.1425500000000408
10.98771 -1.2720500000000523
10.98871 -1.400799999999938
10.98971 -1.527850000000025
10.99071 -1.6528999999999503
10.99171 -1.77584999999994
10.99271 -1.8966500000000206
10.99371 -2.0154499999999396
10.99471 -2.1325500000000592
10.99571 -2.2477500000001385
10.99671 -2.3610999999999773
10.99771 -2.47279999999999
10.99871 -2.582899999999978
10.99971 -2.6922500000000142
11.00071 -2.801550000000076
11.00171 -2.911399999999849
11.00271 -3.0223999999998834
11.00371 -3.1344500000000592
11.00471 -3.2469499999999982
11.00571 -3.359000000000001
11.00671 -3.469550000000099
11.00771 -3.577500000000004
11.00871 -3.682200000000059
11.00971 -3.783499999999995
11.01071 -3.8817499999999754
11.01171 -3.9775000000000573
11.01271 -4.071099999999883
11.01371 -4.16310000000003
11.01471 -4.253900000000116
11.01571 -4.343599999999912
11.01671 -4.432549999999931
11.01771 -4.521099999999986
11.01871 -4.6097499999999885
11.01971 -4.698900000000076
11.02071 -4.7887499999999665
11.02171 -4.879199999999889
11.02271 -4.969550000000038
11.02371 -5.058850000000045
11.02471 -5.14599999999997
11.02571 -5.2299999999999915
11.02671 -5.310350000000026
11.02771 -5.3870000000001
11.02871 -5.460500000000097
11.02971 -5.5317499999998905
11.03071 -5.601649999999875
11.03171 -5.670900000000027
11.03271 -5.740100000000033
11.03371 -5.809399999999985
11.03471 -5.878800000000059
11.03571 -5.948400000000027
11.03671 -6.017899999999875
11.03771 -6.087299999999948
11.03871 -6.156450000000153
11.03971 -6.2248500000000595
11.04071 -6.291799999999862
11.04171 -6.356549999999954
11.04271 -6.418200000000117
11.04371 -6.476149999999972
11.04471 -6.530149999999998
11.04571 -6.580550000000011
11.04671 -6.628149999999937
11.04771 -6.673950000000116
11.04871 -6.7193999999999585
11.04971 -6.765399999999859
11.05071 -6.8123500000001265
11.05171 -6.860300000000041
11.05271 -6.909099999999856
11.05371 -6.958200000000033
11.05471 -7.006900000000073
11.05571 -7.05464999999992
11.05671 -7.100950000000009
11.05771 -7.145200000000136
11.05871 -7.186850000000071
11.05971 -7.225399999999903
11.06071 -7.260499999999989
11.06171 -7.292100000000009
11.06271 -7.320299999999912
11.06371 -7.34580000000002
11.06471 -7.3696499999999565
11.06571 -7.392999999999983
11.06671 -7.417049999999987
11.06771 -7.442499999999949
11.06871 -7.469550000000109
11.06971 -7.498050000000027
11.07071 -7.527149999999976
11.07171 -7.555750000000014
11.07271 -7.582899999999948
11.07371 -7.607800000000026
11.07471 -7.629800000000069
11.07571 -7.648550000000087
11.07671 -7.664100000000055
11.07771 -7.676549999999921
11.07871 -7.686049999999951
11.07971 -7.693100000000057
11.08071 -7.698400000000043
11.08171 -7.702849999999955
11.08271 -7.707449999999963
11.08371 -7.713049999999964
11.08471 -7.7203499999999385
11.08571 -7.7296000000001
11.08671 -7.740450000000114
11.08771 -7.751949999999959
11.08871 -7.762999999999868
11.08971 -7.7723999999999505
11.09071 -7.778800000000051
11.09171 -7.781350000000009
11.09271 -7.77970000000001
11.09371 -7.774050000000035
11.09471 -7.765050000000002
11.09571 -7.753399999999975
11.09671 -7.740049999999978
11.09771 -7.725950000000026
11.09871 -7.711899999999962
11.09971 -7.698699999999971
11.10071 -7.687000000000058
11.10171 -7.677099999999978
11.10271 -7.668999999999991
11.10371 -7.662450000000057
11.10471 -7.656499999999979
11.10571 -7.649949999999957
11.10671 -7.641499999999982
11.10771 -7.629949999999989
11.10871 -7.614350000000048
11.10971 -7.594349999999992
11.11071 -7.570349999999962
11.11171 -7.543150000000054
11.11271 -7.514050000000018
11.11371 -7.484299999999979
11.11471 -7.454999999999962
11.11571 -7.427200000000022
11.11671 -7.401400000000072
11.11771 -7.377749999999943
11.11871 -7.35620000000001
11.11971 -7.3362000000000425
11.12071 -7.316899999999967
11.12171 -7.297449999999969
11.12271 -7.276750000000022
11.12371 -7.253550000000004
11.12471 -7.226949999999954
11.12571 -7.196099999999972
11.12671 -7.16095
11.12771 -7.122150000000039
11.12871 -7.080600000000051
11.12971 -7.037749999999968
11.13071 -6.995199999999986
11.13171 -6.954350000000063
11.13271 -6.9162499999999945
11.13371 -6.881349999999976
11.13471 -6.8494499999999405
11.13571 -6.819800000000022
11.13671 -6.791450000000025
11.13771 -6.76330000000001
11.13871 -6.734150000000001
11.13971 -6.702749999999962
11.14071 -6.66820000000002
11.14171 -6.62995000000003
11.14271 -6.587600000000029
11.14371 -6.541500000000008
11.14471 -6.492249999999998
11.14571 -6.440999999999998
11.14671 -6.389199999999942
11.14771 -6.3385
11.14871 -6.290300000000043
11.14971 -6.2454499999999715
11.15071 -6.204449999999955
11.15171 -6.166750000000023
11.15271 -6.131300000000034
11.15371 -6.096949999999986
11.15471 -6.062049999999968
11.15571 -6.025199999999935
11.15671 -5.985500000000015
11.15771 -5.942150000000021
11.15871 -5.895050000000006
11.15971 -5.844550000000045
11.16071 -5.791249999999998
11.16171 -5.736200000000004
11.16271 -5.680600000000039
11.16371 -5.625699999999966
11.16471 -5.572900000000002
11.16571 -5.523300000000002
11.16671 -5.477449999999936
11.16771 -5.435450000000012
11.16871 -5.396599999999991
11.16971 -5.359650000000011
11.17071 -5.32310000000008
11.17171 -5.285254999999947
11.17271 -5.244564999999993
11.17371 -5.199995000000016
11.17471 -5.151239999999936
11.17571 -5.098615000000053
11.17671 -5.043020000000068
11.17771 -4.98555999999999
11.17871 -4.9276249999999875
11.17971 -4.870629999999959
11.18071 -4.815684999999979
11.18171 -4.763714999999995
11.18271 -4.715329999999997
11.18371 -4.670720000000006
11.18471 -4.629605000000016
11.18571 -4.591140000000018
11.18671 -4.554029999999983
11.18771 -4.516869999999975
11.18871 -4.478124999999968
11.18971 -4.436450000000047
11.19071 -4.391045000000024
11.19171 -4.34182499999998
11.19271 -4.289345000000038
11.19371 -4.234769999999967
11.19471 -4.17968499999994
11.19571 -4.125709999999987
11.19671 -4.074210000000033
11.19771 -4.026110000000024
11.19871 -3.9819150000000234
11.19971 -3.941495000000031
11.20071 -3.9042449999999485
11.20171 -3.8693200000000303
11.20271 -3.835650000000041
11.20371 -3.801984999999945
11.20471 -3.7670599999999403
11.20571 -3.7298050000000513
11.20671 -3.689390000000039
11.20771 -3.6453849999999735
11.20871 -3.598025000000043
11.20971 -3.5481549999999937
11.21071 -3.497019999999969
11.21171 -3.44630999999998
11.21271 -3.3977949999999812
11.21371 -3.352810000000015
11.21471 -3.312244999999995
11.21571 -3.276205000000022
11.21671 -3.244125000000011
11.21771 -3.2150199999999955
11.21871 -3.1874949999999984
11.21971 -3.160069999999949
11.22071 -3.1315750000000113
11.22171 -3.101070000000039
11.22271 -3.067914999999987
11.22371 -3.0320149999999746
11.22471 -2.9935949999999703
11.22571 -2.9532700000000323
11.22671 -2.9120150000000367
11.22771 -2.8710599999999706
11.22871 -2.8317800000000197
11.22971 -2.7954800000000013
11.23071 -2.7632099999999693
11.23171 -2.735455000000024
11.23271 -2.712060000000004
11.23371 -2.692199999999997
11.23471 -2.6744750000000024
11.23571 -2.657250000000005
11.23671 -2.6388799999999857
11.23771 -2.6180599999999985
11.23871 -2.594060000000011
11.23971 -2.5667949999999724
11.24071 -2.5368050000000237
11.24171 -2.5050500000000158
11.24271 -2.47273499999999
11.24371 -2.441184999999986
11.24471 -2.411635000000014
11.24571 -2.3851400000000216
11.24671 -2.362484999999994
11.24771 -2.3441149999999746
11.24871 -2.330054999999994
11.24971 -2.319785000000005
11.25071 -2.3123799999999735
11.25171 -2.306465000000016
11.25271 -2.3004600000000286
11.25371 -2.2928450000000122
11.25471 -2.2824600000000053
11.25571 -2.2687249999999834
11.25671 -2.2517749999999714
11.25771 -2.2325000000000124
11.25871 -2.212239999999999
11.25971 -2.1926099999999837
11.26071 -2.175175000000001
11.26171 -2.1611600000000144
11.26271 -2.151285000000008
11.26371 -2.1457649999999906
11.26471 -2.14432500000002
11.26571 -2.1463050000000012
11.26671 -2.150704999999984
11.26771 -2.156359999999982
11.26871 -2.162064999999998
11.26971 -2.1665600000000342
11.27071 -2.168815000000001
11.27171 -2.168164999999996
11.27271 -2.164395000000012
11.27371 -2.1579199999999936
11.27471 -2.1497000000000095
11.27571 -2.1412250000000035
11.27671 -2.1341949999999916
11.27771 -2.130214999999979
11.27871 -2.1305399999999812
11.27971 -2.135755000000003
11.28071 -2.1458150000000074
11.28171 -2.159995000000029
11.28271 -2.177085000000002
11.28371 -2.195639999999976
11.28471 -2.21421999999998
11.28571 -2.2316349999999994
11.28671 -2.247025
11.28771 -2.2599450000000254
11.28871 -2.270355000000019
11.28971 -2.278624999999977
11.29071 -2.2855100000000044
11.29171 -2.292050000000023
11.29271 -2.299530000000015
11.29371 -2.309309999999967
11.29471 -2.322599999999989
11.29571 -2.3402950000000167
11.29671 -2.3627200000000093
11.29771 -2.389544999999984
11.29871 -2.4198099999999614
11.29971 -2.4520750000000135
11.30071 -2.484695000000035
11.30171 -2.516135000000001
11.30271 -2.545234999999993
11.30371 -2.571404999999983
11.30471 -2.594644999999972
11.30571 -2.615570000000017
11.30671 -2.635200000000032
11.30771 -2.654714999999986
11.30871 -2.6753850000000092
11.30971 -2.698390000000026
11.31071 -2.724654999999984
11.31171 -2.754804999999987
11.31271 -2.7891249999999808
11.31371 -2.827400000000001
11.31471 -2.8690100000000087
11.31571 -2.9129199999999766
11.31671 -2.9577399999999954
11.31771 -3.0019800000000325
11.31871 -3.0443300000000324
11.31971 -3.083865000000005
11.32071 -3.120234999999961
11.32171 -3.153740000000002
11.32271 -3.185310000000012
11.32371 -3.216364999999999
11.32471 -3.2484499999999894
11.32571 -3.2829849999999916
11.32671 -3.3210750000000138
11.32771 -3.3633300000000026
11.32871 -3.4098250000000068
11.32971 -3.460120000000005
11.33071 -3.5133949999999796
11.33171 -3.5685499999999877
11.33271 -3.6243349999999936
11.33371 -3.6795149999999888
11.33471 -3.7330200000000415
11.33571 -3.784034999999982
11.33671 -3.8321099999999615
11.33771 -3.8773500000000363
11.33871 -3.920380000000008
11.33971 -3.962289999999988
11.34071 -4.004525000000013
11.34171 -4.048669999999997
11.34271 -4.096144999999988
11.34371 -4.147855000000014
11.34471 -4.204150000000021
11.34571 -4.264709999999986
11.34671 -4.328529999999978
11.34771 -4.394285000000001
11.34871 -4.460455000000014
11.34971 -4.525575000000016
11.35071 -4.588509999999988
11.35171 -4.648529999999986
11.35271 -4.70538999999999
11.35371 -4.759384999999992
11.35471 -4.811215000000016
11.35571 -4.861880000000011
11.35671 -4.9127249999999805
11.35771 -4.965159999999972
11.35871 -5.020435000000021
11.35971 -5.079595000000029
11.36071 -5.143180000000005
11.36171 -5.211154999999984
11.36271 -5.282879999999983
11.36371 -5.357095000000007
11.36471 -5.432195000000008
11.36571 -5.506479999999991
11.36671 -5.578440000000005
11.36771 -5.646995000000007
11.36871 -5.711720000000004
11.36971 -5.772850000000012
11.37071 -5.831204999999983
11.37171 -5.888074999999991
11.37271 -5.944970000000007
11.37371 -6.003374999999996
11.37471 -6.064565000000002
11.37571 -6.129465000000015
11.37671 -6.198545000000001
11.37771 -6.271759999999989
11.37871 -6.3485349999999965
11.37971 -6.427814999999991
11.38071 -6.508199999999994
11.38171 -6.588115000000011
11.38271 -6.666020000000014
11.38371 -6.740660000000009
11.38471 -6.811264999999995
11.38571 -6.8777199999999965
11.38671 -6.940654999999992
11.38771 -7.001290000000003
11.38871 -7.0612449999999995
11.38971 -7.122274999999995
11.39071 -7.185999999999998
11.39171 -7.2536000000000005
11.39271 -7.3256450000000095
11.39371 -7.40208499999999
11.39471 -7.4822199999999945
11.39571 -7.564880000000004
11.39671 -7.648590000000004
11.39771 -7.7317449999999965
11.39871 -7.812845000000006
11.39971 -7.890685000000008
11.40071 -7.964479999999997
11.40171 -8.033974999999995
11.40271 -8.099534999999996
11.40371 -8.162117
11.40471 -8.223123500000003
11.40571 -8.284253999999997
11.40671 -8.347242999999997
11.40771 -8.413564999999998
11.40871 -8.484183000000003
11.40971 -8.559388500000004
11.41071 -8.63874
11.41171 -8.721137499999998
11.41271 -8.805021499999999
11.41371 -8.888629
11.41471 -8.970281499999997
11.41571 -9.048631349999999
11.41671 -9.122842999999998
11.41771 -9.19268215
11.41871 -9.258515999999998
11.41971 -9.3212345
11.42071 -9.382117499999998
11.42171 -9.442672000000002
11.42271 -9.504432000000005
11.42371 -9.568757499999998
11.42471 -9.636650999999999
11.42571 -9.708586500000003
11.42671 -9.784412999999995
11.42771 -9.86334
11.42871 -9.944035000000003
11.42971 -10.024820000000002
11.43071 -10.103935000000003
11.43171 -10.179829999999994
11.43271 -10.251409999999998
11.43371 -10.31825
11.43471 -10.38063
11.43571 -10.439460000000004
11.43671 -10.496124999999996
11.43771 -10.55222499999999
11.43871 -10.60936
11.43971 -10.668880000000001
11.44071 -10.731725000000008
11.44171 -10.79828
11.44271 -10.868394999999992
11.44371 -10.941385000000011
11.44471 -11.016124999999997
11.44571 -11.091179999999984
11.44671 -11.164974999999993
11.44771 -11.236055000000011
11.44871 -11.303250000000006
11.44971 -11.36589999999999
11.45071 -11.423974999999995
11.45171 -11.478105000000001
11.45271 -11.529505000000007
11.45371 -11.57974999999999
11.45471 -11.630495000000012
11.45571 -11.683280000000014
11.45671 -11.739159999999988
11.45771 -11.798575000000017
11.45871 -11.861369999999985
11.45971 -11.92674999999999
11.46071 -11.993505000000008
11.46171 -12.060184999999976
11.46271 -12.125305000000022
11.46371 -12.187570000000026
11.46471 -12.245984999999974
11.46571 -12.300044999999978
11.46671 -12.349755000000016
11.46771 -12.395600000000014
11.46871 -12.438560000000006
11.46971 -12.48000499999998
11.47071 -12.521514999999997
11.47171 -12.564610000000012
11.47271 -12.610504999999986
11.47371 -12.659909999999986
11.47471 -12.71285500000002
11.47571 -12.768735000000037
11.47671 -12.82633499999999
11.47771 -12.88407999999997
11.47871 -12.940284999999987
11.47971 -12.993415000000022
11.48071 -13.042404999999988
11.48171 -13.086739999999992
11.48271 -13.126505
11.48371 -13.162285000000015
11.48471 -13.19511500000002
11.48571 -13.226294999999984
11.48671 -13.25724000000002
11.48771 -13.289275000000037
11.48871 -13.323499999999978
11.48971 -13.360704999999978
11.49071 -13.401079999999979
11.49171 -13.444339999999984
11.49271 -13.489650000000038
11.49371 -13.535659999999988
11.49471 -13.58072999999996
11.49571 -13.623244999999995
11.49671 -13.661895000000035
11.49771 -13.695890000000027
11.49871 -13.72503999999995
11.49971 -13.74986
11.50071 -13.771440000000071
11.50171 -13.791080000000003
11.50271 -13.810349999999941
11.50371 -13.830650000000011
11.50471 -13.852900000000007
11.50571 -13.877699999999965
11.50671 -13.905250000000036
11.50771 -13.935050000000048
11.50871 -13.966299999999993
11.50971 -13.998099999999997
11.51071 -14.029099999999985
11.51171 -14.057999999999952
11.51271 -14.083649999999981
11.51371 -14.105049999999993
11.51471 -14.121800000000023
11.51571 -14.134049999999995
11.51671 -14.142649999999978
11.51771 -14.148800000000037
11.51871 -14.154050000000048
11.51971 -14.159999999999954
11.52071 -14.167899999999959
11.52171 -14.17854999999999
11.52271 -14.192099999999972
11.52371 -14.208350000000006
11.52471 -14.226200000000064
11.52571 -14.244449999999997
11.52671 -14.26209999999999
11.52771 -14.277800000000052
11.52871 -14.290599999999992
11.52971 -14.299800000000007
11.53071 -14.305099999999992
11.53171 -14.30649999999995
11.53271 -14.304349999999955
11.53371 -14.299550000000053
11.53471 -14.293050000000004
11.53571 -14.286199999999969
11.53671 -14.280200000000004
11.53771 -14.276050000000017
11.53871 -14.274350000000046
11.53971 -14.274949999999992
11.54071 -14.277249999999908
11.54171 -14.280199999999915
11.54271 -14.282500000000093
11.54371 -14.282850000000083
11.54471 -14.280350000000011
11.54571 -14.274499999999968
11.54671 -14.26504999999991
11.54771 -14.252399999999977
11.54871 -14.237150000000023
11.54971 -14.220050000000004
11.55071 -14.202100000000083
11.55171 -14.183950000000097
11.55271 -14.16644999999994
11.55371 -14.150249999999968
11.55471 -14.135699999999993
11.55571 -14.122849999999993
11.55671 -14.111399999999946
11.55771 -14.100700000000026
11.55871 -14.089600000000146
11.55971 -14.076950000000037
11.56071 -14.061599999999967
11.56171 -14.04264999999988
11.56271 -14.019749999999961
11.56371 -13.99310000000011
11.56471 -13.963600000000026
11.56571 -13.932149999999927
11.56671 -13.900000000000023
11.56771 -13.868250000000081
11.56871 -13.837400000000013
11.56971 -13.807949999999902
11.57071 -13.779849999999946
11.57171 -13.752650000000038
11.57271 -13.726000000000017
11.57371 -13.699499999999912
11.57471 -13.672449999999925
11.57571 -13.644250000000024
11.57671 -13.613999999999987
11.57771 -13.581200000000077
11.57871 -13.545550000000105
11.57971 -13.506850000000007
11.58071 -13.465599999999862
11.58171 -13.422499999999996
11.58271 -13.378750000000124
11.58371 -13.335499999999993
11.58471 -13.293749999999937
11.58571 -13.254149999999964
11.58671 -13.216599999999953
11.58771 -13.180599999999993
11.58871 -13.145150000000092
11.58971 -13.109149999999959
11.59071 -13.0715
11.59171 -13.03134999999997
11.59271 -12.988299999999903
11.59371 -12.942200000000057
11.59471 -12.893150000000025
11.59571 -12.841450000000004
11.59671 -12.78760000000007
11.59771 -12.732200000000088
11.59871 -12.675950000000032
11.59971 -12.61989999999987
11.60071 -12.564849999999877
11.60171 -12.511650000000124
11.60271 -12.460849999999974
11.60371 -12.412199999999908
11.60471 -12.365250000000161
11.60571 -12.318799999999976
11.60671 -12.27144999999992
11.60771 -12.2220000000001
11.60871 -12.169350000000058
11.60971 -12.11299999999988
11.61071 -12.053249999999933
11.61171 -11.990750000000043
11.61271 -11.926500000000035
11.61371 -11.861500000000074
11.61471 -11.796599999999886
11.61571 -11.732549999999947
11.61671 -11.669850000000162
11.61771 -11.608850000000004
11.61871 -11.549599999999966
11.61971 -11.491949999999953
11.62071 -11.435549999999974
11.62171 -11.379650000000082
11.62271 -11.323400000000024
11.62371 -11.265549999999944
11.62471 -11.2048
11.62571 -11.140500000000019
11.62671 -11.072149999999912
11.62771 -10.999949999999926
11.62871 -10.924850000000076
11.62971 -10.848500000000017
11.63071 -10.772350000000028
11.63171 -10.697700000000115
11.63271 -10.625849999999943
11.63371 -10.556949999999954
11.63471 -10.490749999999931
11.63571 -10.42669999999999
11.63671 -10.36395000000006
11.63771 -10.301650000000064
11.63871 -10.238700000000065
11.63971 -10.174200000000015
11.64071 -10.107549999999883
11.64171 -10.037799999999992
11.64271 -9.964600000000011
11.64371 -9.88784999999999
11.64471 -9.807749999999997
11.64571 -9.72535
11.64671 -9.641900000000037
11.64771 -9.559099999999903
11.64871 -9.478450000000027
11.64971 -9.400950000000053
11.65071 -9.327249999999989
11.65171 -9.257049999999989
11.65271 -9.189199999999968
11.65371 -9.122150000000044
11.65471 -9.054300000000023
11.65571 -8.984450000000011
11.65671 -8.911749999999941
11.65771 -8.835649999999925
11.65871 -8.75620000000011
11.65971 -8.673600000000045
11.66071 -8.588300000000014
11.66171 -8.501199999999889
11.66271 -8.413249999999865
11.66371 -8.325650000000003
11.66471 -8.239500000000072
11.66571 -8.155949999999988
11.66671 -8.075899999999969
11.66771 -7.999800000000127
11.66871 -7.927300000000123
11.66971 -7.857300000000018
11.67071 -7.788099999999839
11.67171 -7.717749999999919
11.67271 -7.644700000000032
11.67371 -7.5675499999998745
11.67471 -7.48585000000003
11.67571 -7.399950000000141
11.67671 -7.310900000000176
11.67771 -7.2199500000001695
11.67871 -7.1284999999997325
11.67971 -7.037849999999915
11.68071 -6.94879999999995
11.68171 -6.862350000000003
11.68271 -6.778900000000212
11.68371 -6.698649999999779
11.68471 -6.621550000000115
11.68571 -6.547150000000071
11.68671 -6.474699999999695
11.68771 -6.402500000000227
11.68871 -6.328900000000109
11.68971 -6.25234999999981
11.69071 -6.171500000000038
11.69171 -6.08620000000018
11.69271 -5.996600000000157
11.69371 -5.903649999999816
11.69471 -5.809399999999812
11.69571 -5.715699999999865
11.69671 -5.624099999999855
11.69771 -5.535600000000293
11.69871 -5.451000000000067
11.69971 -5.370349999999843
11.70071 -5.292750000000096
11.70171 -5.217100000000016
11.70271 -5.142749999999946
11.70371 -5.068650000000091
11.70471 -4.993550000000068
11.70571 -4.916450000000058
11.70671 -4.836199999999971
11.70771 -4.752149999999802
11.70871 -4.664050000000031
11.70971 -4.572250000000125
11.71071 -4.477799999999879
11.71171 -4.3826000000000285
11.71271 -4.28875000000016
11.71371 -4.1980500000000225
11.71471 -4.1116000000000765
11.71571 -4.030000000000006
11.71671 -3.953249999999811
11.71771 -3.8798999999999086
11.71871 -3.808200000000178
11.71971 -3.7368499999999165
11.72071 -3.6641999999999926
11.72171 -3.5889000000000753
11.72271 -3.510349999999787
11.72371 -3.428200000000006
11.72471 -3.342700000000254
11.72571 -3.2542499999999723
11.72671 -3.1630999999997247
11.72771 -3.0705499999998667
11.72871 -2.97820000000025
11.72971 -2.8873000000002174
11.73071 -2.7995499999999147
11.73171 -2.716099999999777
11.73271 -2.637499999999862
11.73371 -2.5635500000002756
11.73471 -2.49299999999994
11.73571 -2.4240499999998026
11.73671 -2.354550000000302
11.73771 -2.2829000000001987
11.73871 -2.2077999999998292
11.73971 -2.1285999999998833
11.74071 -2.0455499999998823
11.74171 -1.9591499999999096
11.74271 -1.8704500000001067
11.74371 -1.7810499999999785
11.74471 -1.6920499999999867
11.74571 -1.6043000000000307
11.74671 -1.5190000000001729
11.74771 -1.4370499999999398
11.74871 -1.3587999999998406
11.74971 -1.2844500000001173
11.75071 -1.213850000000155
11.75171 -1.145699999999944
11.75271 -1.0786999999998215
11.75371 -1.01090000000012
11.75471 -0.9404500000000787
11.75571 -0.8662999999999033
11.75671 -0.7875000000000937
11.75771 -0.7046499999999872
11.75871 -0.6185999999998304
11.75971 -0.5308500000002214
11.76071 -0.44330000000016023
11.76171 -0.35724999999965645
11.76271 -0.27399999999976055
11.76371 -0.19425000000010406
11.76471 -0.11810000000028742
11.76571 -0.04545000000001631
11.76671 0.024250000000072824
11.76771 0.09179999999990585
11.76871 0.15810000000004987
11.76971 0.22429999999989958
11.77071 0.2913499999999958
11.77171 0.3607500000002428
11.77271 0.4336000000000617
11.77371 0.5101999999999884
11.77471 0.5906499999999704
11.77571 0.6736999999999715
11.77671 0.7579000000000613
11.77771 0.8417499999999883
11.77871 0.9231499999998172
11.77971 1.001150000000048
11.78071 1.0753000000002233
11.78171 1.1453499999997812
11.78271 1.2123999999998776
11.78371 1.2776000000002536
11.78471 1.3420499999999835
11.78571 1.4068499999998763
11.78671 1.4727499999998839
11.78771 1.5408000000001476
11.78871 1.6114000000001099
11.78971 1.6847500000000126
11.79071 1.7607499999999083
11.79171 1.8390000000000073
11.79271 1.9187000000000372
11.79371 1.9985999999999615
11.79471 2.077400000000118
11.79571 2.1535999999999085
11.79671 2.2260499999999377
11.79771 2.2944000000000435
11.79871 2.3590500000000154
11.79971 2.420900000000073
11.80071 2.481600000000042
11.80171 2.5426999999998006
11.80271 2.6053000000001574
11.80371 2.670450000000213
11.80471 2.738649999999704
11.80571 2.809599999999829
11.80671 2.8830000000000524
11.80771 2.9582499999999956
11.80871 3.034600000000054
11.80971 3.1111999999999806
11.81071 3.1871999999998764
11.81171 3.261649999999894
11.81271 3.3337500000001077
11.81371 3.4029000000001393
11.81471 3.468800000000147
11.81571 3.531949999999867
11.81671 3.5930499999999728
11.81771 3.6532000000002314
11.81871 3.714099999999748
11.81971 3.7768999999999995
11.82071 3.8424500000001913
11.82171 3.9109499999998714
11.82271 3.982149999999865
11.82371 4.0551999999999255
11.82471 4.128949999999964
11.82571 4.202500000000109
11.82671 4.274750000000243
11.82771 4.3453499999998595
11.82871 4.41389999999986
11.82971 4.4802000000000035
11.83071 4.544500000000159
11.83171 4.60710000000017
11.83271 4.668349999999849
11.83371 4.728849999999923
11.83471 4.789399999999971
11.83571 4.851100000000108
11.83671 4.914800000000233
11.83771 4.98110000000003
11.83871 5.050199999999741
11.83971 5.121699999999923
11.84071 5.195100000000147
11.84171 5.268849999999839
11.84271 5.34150000000011
11.84371 5.412299999999967
11.84471 5.480649999999726
11.84571 5.546400000000159
11.84671 5.609900000000042
11.84771 5.67214999999989
11.84871 5.733600000000158
11.84971 5.794649999999943
11.85071 5.85635000000008
11.85171 5.918950000000089
11.85271 5.982799999999788
11.85371 6.04834999999998
11.85471 6.115799999999866
11.85571 6.18530000000006
11.85671 6.25645000000008
11.85771 6.328699999999868
11.85871 6.401150000000245
11.85971 6.472550000000132
11.86071 6.541799999999764
11.86171 6.608649999999966
11.86271 6.673150000000017
11.86371 6.7358499999999735
11.86471 6.797700000000032
11.86571 6.859500000000115
11.86671 6.922349999999994
11.86771 6.986800000000071
11.86871 7.053000000000094
11.86971 7.121049999999837
11.87071 7.190749999999927
11.87171 7.261600000000104
11.87271 7.3333000000000075
11.87371 7.405599999999943
11.87471 7.478049999999972
11.87571 7.550050000000065
11.87671 7.620950000000043
11.87771 7.690150000000048
11.87871 7.757249999999945
11.87971 7.822449999999974
11.88071 7.886049999999978
11.88171 7.948849999999882
11.88271 8.012000000000123
11.88371 8.076600000000122
11.88471 8.14349999999995
11.88571 8.212749999999929
11.88671 8.284100000000016
11.88771 8.357049999999957
11.88871 8.430899999999943
11.88971 8.504850000000049
11.89071 8.578200000000127
11.89171 8.65085000000005
11.89271 8.722699999999875
11.89371 8.793449999999932
11.89471 8.863100000000047
11.89571 8.931749999999996
11.89671 8.999449999999923
11.89771 9.066549999999992
11.89871 9.133500000000142
11.89971 9.20120000000007
11.90071 9.270399999999901
11.90171 9.341499999999947
11.90271 9.415100000000065
11.90371 9.490850000000092
11.90471 9.56805000000005
11.90571 9.645699999999945
11.90671 9.722799999999955
11.90771 9.79864999999993
11.90871 9.87265000000001
11.90971 9.945000000000093
11.91071 10.016000000000018
11.91171 10.086150000000044
11.91271 10.15599999999988
11.91371 10.225999999999985
11.91471 10.29660000000012
11.91571 10.368049999999982
11.91671 10.440699999999907
11.91771 10.514799999999935
11.91871 10.59060000000011
11.91971 10.668299999999977
11.92071 10.747849999999913
11.92171 10.828799999999978
11.92271 10.910100000000034
11.92371 10.990900000000005
11.92471 11.070399999999966
11.92571 11.147849999999966
11.92671 11.22320000000003
11.92771 11.296850000000122
11.92871 11.369599999999993
11.92971 11.44249999999996
11.93071 11.516449999999894
11.93171 11.591799999999958
11.93271 11.66880000000002
11.93371 11.747500000000057
11.93471 11.827650000000023
11.93571 11.908949999999905
11.93671 11.991150000000006
11.93771 12.074200000000006
11.93871 12.157850000000039
11.93971 12.241500000000071
11.94071 12.32465000000002
11.94171 12.406700000000027
11.94271 12.487049999999888
11.94371 12.56569999999995
11.94471 12.642750000000161
11.94571 12.718850000000003
11.94671 12.79524999999986
11.94771 12.872950000000078
11.94871 12.95270000000008
11.94971 13.03494999999998
11.95071 13.119550000000036
11.95171 13.205900000000034
11.95271 13.293049999999958
11.95371 13.380499999999898
11.95471 13.467699999999972
11.95571 13.554099999999943
11.95671 13.639749999999964
11.95771 13.724700000000006
11.95871 13.808650000000053
11.95971 13.891500000000159
11.96071 13.973349999999925
11.96171 14.054349999999966
11.96271 14.134900000000068
11.96371 14.215599999999917
11.96471 14.297450000000032
11.96571 14.381400000000077
11.96671 14.467850000000023
11.96771 14.556749999999896
11.96871 14.647699999999903
11.96971 14.739650000000076
11.97071 14.831449999999982
11.97171 14.922149999999945
11.97271 15.01104999999999
11.97371 15.09800000000002
11.97471 15.183450000000146
11.97571 15.26775000000001
11.97671 15.351449999999842
11.97771 15.435100000000048
11.97871 15.518800000000056
11.97971 15.60299999999997
11.98071 15.68804999999996
11.98171 15.774200000000063
11.98271 15.861800000000098
11.98371 15.951300000000002
11.98471 16.042900000000014
11.98571 16.135999999999928
11.98671 16.229949999999917
11.98771 16.323849999999933
11.98871 16.416349999999987
11.98971 16.506600000000017
11.99071 16.59440000000012
11.99171 16.67985000000007
11.99271 16.763699999999996
11.99371 16.84709999999999
11.99471 16.930899999999944
11.99571 17.01589999999996
11.99671 17.102700000000066
11.99771 17.191200000000062
11.99871 17.281199999999874
11.99971 17.372649999999965
12.00071 17.46530000000003
12.00171 17.558950000000003
12.00271 17.653350000000014
12.00371 17.74795000000001
12.00471 17.84215000000004
12.00571 17.935249999999954
12.00671 18.026299999999996
12.00771 18.114900000000024
12.00871 18.20109999999993
12.00971 18.285300000000017
12.01071 18.36855
12.01171 18.452099999999998
12.01271 18.537000000000067
12.01371 18.624049999999958
12.01471 18.71339999999994
12.01571 18.80470000000002
12.01671 18.89735
12.01771 18.990550000000038
12.01871 19.083550000000006
12.01971 19.175949999999943
12.02071 19.267450000000004
12.02171 19.357800000000065
12.02271 19.446900000000007
12.02371 19.53454999999993
12.02471 19.620550000000026
12.02571 19.704900000000038
12.02671 19.78794999999995
12.02771 19.87025
12.02871 19.952795000000023
12.02971 20.036614999999983
12.03071 20.122525000000007
12.03171 20.211004999999993
12.03271 20.301759999999998
12.03371 20.394005000000035
12.03471 20.486724999999993
12.03571 20.578739999999996
12.03671 20.669120000000024
12.03771 20.75740999999999
12.03871 20.84344000000001
12.03971 20.927514999999993
12.04071 21.010104999999964
12.04171 21.091594999999998
12.04271 21.172360000000022
12.04371 21.252685000000028
12.04471 21.33284999999998
12.04571 21.413269999999994
12.04671 21.494484999999997
12.04771 21.577024999999995
12.04871 21.661260000000034
12.04971 21.74716999999997
12.05071 21.834299999999974
12.05171 21.921705000000006
12.05271 22.008270000000017
12.05371 22.092905000000016
12.05471 22.17483499999998
12.05571 22.253834999999988
12.05671 22.33020500000001
12.05771 22.40472500000001
12.05871 22.47833
12.05971 22.55186000000001
12.06071 22.62589999999999
12.06171 22.70072999999999
12.06271 22.776380000000003
12.06371 22.852760000000004
12.06471 22.92978000000001
12.06571 23.00739
12.06671 23.08550999999999
12.06771 23.163915
12.06871 23.242135
12.06971 23.3194755
12.07071 23.395137000000002
12.07171 23.4683815
12.07271 23.5388085
12.07371 23.606511500000003
12.07471 23.6720805
12.07571 23.736473
12.07671 23.800749000000003
12.07771 23.865778500000005
12.07871 23.932034999999996
12.07971 23.999525
12.08071 24.06785
12.08171 24.136425000000006
12.08271 24.204660000000008
12.08371 24.27210499999998
12.08471 24.338509999999985
12.08571 24.403745000000004
12.08671 24.467705000000002
12.08771 24.530199999999997
12.08871 24.590970000000013
12.08971 24.64977999999999
12.09071 24.706554999999984
12.09171 24.761515000000035
12.09271 24.815230000000028
12.09371 24.86847999999997
12.09471 24.92204999999998
12.09571 24.976510000000037
12.09671 25.03199499999998
12.09771 25.088199999999954
12.09871 25.144430000000007
12.09971 25.199820000000027
12.10071 25.253605000000007
12.10171 25.305269999999997
12.10271 25.354695
12.10371 25.402124999999998
12.10471 25.447905
12.10571 25.49242000000002
12.10671 25.53588500000003
12.10771 25.578445000000016
12.10871 25.62021999999997
12.10971 25.66119999999998
12.11071 25.701614999999993
12.11171 25.74179999999997
12.11271 25.782035000000008
12.11371 25.822555000000037
12.11471 25.86320499999998
12.11571 25.903499999999944
12.11671 25.94285000000005
12.11771 25.980450000000037
12.11871 26.015499999999975
12.11971 26.047700000000027
12.12071 26.077299999999976
12.12171 26.10474999999992
12.12271 26.13075000000003
12.12371 26.156000000000006
12.12471 26.181050000000006
12.12571 26.206100000000003
12.12671 26.230899999999963
12.12771 26.25539999999999
12.12871 26.27940000000002
12.12971 26.302500000000006
12.13071 26.324850000000037
12.13171 26.34640000000006
12.13271 26.366899999999937
12.13371 26.38614999999995
12.13471 26.40380000000003
12.13571 26.419350000000087
12.13671 26.43234999999992
12.13771 26.442949999999975
12.13871 26.451450000000015
12.13971 26.458249999999907
12.14071 26.464150000000096
12.14171 26.469949999999994
12.14271 26.4760499999999
12.14371 26.482350000000054
12.14471 26.488350000000022
12.14571 26.493699999999983
12.14671 26.497649999999982
12.14771 26.49964999999997
12.14871 26.49965000000015
12.14971 26.497550000000036
12.15071 26.493349999999992
12.15171 26.487250000000078
12.15271 26.47944999999985
12.15371 26.469849999999873
12.15471 26.458399999999997
12.15571 26.445200000000007
12.15671 26.430650000000032
12.15771 26.415100000000063
12.15871 26.399099999999986
12.15971 26.383049999999937
12.16071 26.367250000000098
12.16171 26.351400000000112
12.16271 26.33489999999995
12.16371 26.317249999999877
12.16471 26.297649999999955
12.16571 26.275600000000114
12.16671 26.250900000000104
12.16771 26.22379999999997
12.16871 26.194649999999875
12.16971 26.163899999999927
12.17071 26.132000000000065
12.17171 26.099100000000035
12.17271 26.06520000000001
12.17371 26.030399999999936
12.17471 25.994600000000045
12.17571 25.957700000000038
12.17671 25.92004999999991
12.17771 25.88150000000008
12.17871 25.841849999999955
12.17971 25.80114999999987
12.18071 25.758800000000132
12.18171 25.714100000000066
12.18271 25.66669999999986
12.18371 25.61630000000002
12.18471 25.56305000000012
12.18571 25.50745000000007
12.18671 25.450149999999873
12.18771 25.391849999999856
12.18871 25.333100000000076
12.18971 25.274300000000142
12.19071 25.215550000000015
12.19171 25.156549999999843
12.19271 25.096900000000016
12.19371 25.036350000000144
12.19471 24.974600000000034
12.19571 24.911499999999766
12.19671 24.846699999999874
12.19771 24.779899999999994
12.19871 24.710950000000203
12.19971 24.639400000000048
12.20071 24.565299999999844
12.20171 24.48859999999997
12.20271 24.409400000000026
12.20371 24.32835000000001
12.20471 24.24590000000004
12.20571 24.162800000000068
12.20671 24.07949999999985
12.20771 23.99629999999993
12.20871 23.912850000000137
12.20971 23.828600000000076
12.21071 23.74350000000011
12.21171 23.656700000000004
12.21271 23.567499999999768
12.21371 23.475850000000133
12.21471 23.38175000000005
12.21571 23.285299999999815
12.21671 23.186799999999966
12.21771 23.086200000000183
12.21871 22.983749999999983
12.21971 22.879999999999775
12.22071 22.775100000000172
12.22171 22.669500000000244
12.22271 22.563700000000075
12.22371 22.457899999999906
12.22471 22.35229999999998
12.22571 22.24670000000005
12.22671 22.140549999999717
12.22771 22.03339999999991
12.22871 21.92445000000001
12.22971 21.812499999999957
12.23071 21.6973500000002
12.23171 21.579149999999963
12.23271 21.457700000000052
12.23371 21.333450000000227
12.23471 21.207149999999743
12.23571 21.07935000000005
12.23671 20.950450000000245
12.23771 20.820999999999685
12.23871 20.690999999999764
12.23971 20.560800000000295
12.24071 20.430800000000026
12.24171 20.301
12.24271 20.171149999999997
12.24371 20.04074999999994
12.24471 19.909250000000114
12.24571 19.77609999999977
12.24671 19.640699999999914
12.24771 19.50245000000017
12.24871 19.361050000000006
12.24971 19.2168999999999
12.25071 19.070499999999935
12.25171 18.92225000000025
12.25271 18.772850000000133
12.25371 18.62324999999977
12.25471 18.47430000000011
12.25571 18.325649999999943
12.25671 18.17734999999994
12.25771 18.02945000000007
12.25871 17.881399999999935
12.25971 17.73280000000009
12.26071 17.583000000000183
12.26171 17.4315500000001
12.26271 17.27789999999979
12.26371 17.121449999999914
12.26471 16.961799999999986
12.26571 16.798800000000085
12.26671 16.632700000000085
12.26771 16.46410000000001
12.26871 16.293649999999868
12.26971 16.122299999999854
12.27071 15.950950000000185
12.27171 15.780350000000123
12.27271 15.61099999999975
12.27371 15.44264999999989
12.27471 15.275200000000252
12.27571 15.108100000000082
12.27671 14.94024999999996
12.27771 14.771300000000071
12.27871 14.600749999999982
12.27971 14.42769999999982
12.28071 14.252000000000015
12.28171 14.073599999999894
12.28271 13.892550000000128
12.28371 13.70940000000008
12.28471 13.524499999999911
12.28571 13.338250000000107
12.28671 13.151549999999846
12.28771 12.96530000000004
12.28871 12.780000000000083
12.28971 12.595749999999919
12.29071 12.412850000000086
12.29171 12.2309000000001
12.29271 12.048899999999794
12.29371 11.86614999999988
12.29471 11.681750000000143
12.29571 11.494750000000039
12.29671 11.304750000000126
12.29771 11.111999999999927
12.29871 10.916449999999815
12.29971 10.71859999999987
12.30071 10.51925000000002
12.30171 10.319250000000169
12.30271 10.119199999999996
12.30371 9.919499999999983
12.30471 9.721149999999955
12.30571 9.52424999999986
12.30671 9.328899999999987
12.30771 9.135000000000046
12.30871 8.941800000000082
12.30971 8.748650000000094
12.31071 8.554750000000153
12.31171 8.359000000000144
12.31271 8.160599999999796
12.31371 7.959249999999959
12.31471 7.754750000000047
12.31571 7.547599999999793
12.31671 7.3384499999998996
12.31771 7.127800000000101
12.31871 6.91695000000006
12.31971 6.706849999999973
12.32071 6.49785
12.32171 6.290500000000199
12.32271 6.084900000000171
12.32371 5.880749999999726
12.32471 5.677699999999744
12.32571 5.475050000000245
12.32671 5.272000000000262
12.32771 5.068099999999687
12.32871 4.862449999999685
12.32971 4.654350000000279
12.33071 4.443700000000134
12.33171 4.230649999999864
12.33271 4.015500000000005
12.33371 3.799050000000137
12.33471 3.582450000000001
12.33571 3.3666999999997644
12.33671 3.1525000000001
12.33771 2.9404000000000234
12.33871 2.7306500000000984
12.33971 2.522950000000135
12.34071 2.3169499999999705
12.34171 2.1116500000001315
12.34271 1.9062499999999982
12.34371 1.6998499999996974
12.34471 1.4919499999998393
12.34571 1.2820999999999665
12.34671 1.0697000000000485
12.34771 0.8551000000002473
12.34871 0.6387000000000059
12.34971 0.4209999999997549
12.35071 0.20249999999992496
12.35171 -0.01564999999974226
12.35271 -0.23245000000012006
12.35371 -0.44759999999997857
12.35471 -0.6602999999997389
12.35571 -0.8704500000001475
12.35671 -1.0785000000002736
12.35771 -1.2849999999998278
12.35871 -1.4908499999997242
12.35971 -1.6969000000002095
12.36071 -1.9040000000001416
12.36171 -2.112799999999873
12.36271 -2.3234500000000184
12.36371 -2.5359499999998842
12.36471 -2.7501999999998694
12.36571 -2.965350000000075
12.36671 -3.1808500000000963
12.36771 -3.3959999999999546
12.36871 -3.60979999999983
12.36971 -3.8217499999999847
12.37071 -4.031700000000152
12.37171 -4.239400000000115
12.37271 -4.444649999999981
12.37371 -4.648050000000126
12.37471 -4.850300000000182
12.37571 -5.052200000000076
12.37671 -5.254549999999733
12.37771 -5.4581499999997725
12.37871 -5.663350000000012
12.37971 -5.870499999999917
12.38071 -6.0795000000002375
12.38171 -6.289400000000084
12.38271 -6.499499999999825
12.38371 -6.709050000000202
12.38471 -6.917149999999955
12.38571 -7.122949999999878
12.38671 -7.326350000000023
12.38771 -7.52730000000007
12.38871 -7.725650000000098
12.38971 -7.9218499999998695
12.39071 -8.11650000000011
12.39171 -8.310200000000156
12.39271 -8.503549999999693
12.39371 -8.697400000000007
12.39471 -8.892250000000143
12.39571 -9.088399999999941
12.39671 -9.28604999999999
12.39771 -9.484799999999808
12.39871 -9.684249999999949
12.39971 -9.88340000000025
12.40071 -10.081400000000116
12.40171 -10.277849999999756
12.40271 -10.471949999999937
12.40371 -10.663100000000286
12.40471 -10.851599999999948
12.40571 -11.037849999999752
12.40671 -11.222049999999943
12.40771 -11.405000000000095
12.40871 -11.587500000000139
12.40971 -11.770050000000158
12.41071 -11.952999999999964
12.41171 -12.136599999999776
12.41271 -12.32099999999986
12.41371 -12.50580000000008
12.41471 -12.690750000000223
12.41571 -12.875700000000018
12.41671 -13.059749999999939
12.41771 -13.242150000000036
12.41871 -13.422600000000118
12.41971 -13.600650000000075
12.42071 -13.775949999999746
12.42171 -13.948800000000011
12.42271 -14.119599999999968
12.42371 -14.28869999999978
12.42471 -14.456900000000065
12.42571 -14.62495000000008
12.42671 -14.792950000000124
12.42771 -14.961100000000089
12.42871 -15.129900000000058
12.42971 -15.298650000000052
12.43071 -15.467049999999885
12.43171 -15.634900000000007
12.43271 -15.801350000000172
12.43371 -15.966199999999791
12.43471 -16.129199999999692
12.43571 -16.290149999999976
12.43671 -16.448850000000057
12.43771 -16.60510000000004
12.43871 -16.758950000000244
12.43971 -16.910950000000035
12.44071 -17.061849999999712
12.44171 -17.211749999999913
12.44271 -17.361150000000034
12.44371 -17.51055000000015
12.44471 -17.66010000000019
12.44571 -17.809899999999754
12.44671 -17.959249999999898
12.44771 -18.10770000000017
12.44871 -18.254850000000086
12.44971 -18.400299999999856
12.45071 -18.543749999999985
12.45171 -18.684950000000256
12.45271 -18.823899999999977
12.45371 -18.960799999999736
12.45471 -19.095649999999882
12.45571 -19.228650000000304
12.45671 -19.360350000000025
12.45771 -19.490900000000007
12.45871 -19.620350000000215
12.45971 -19.749049999999784
12.46071 -19.877399999999877
12.46171 -20.005400000000158
12.46271 -20.13280000000006
12.46371 -20.25924999999977
12.46471 -20.384399999999818
12.46571 -20.507700000000142
12.46671 -20.62880000000024
12.46771 -20.74765000000013
12.46871 -20.864049999999924
12.46971 -20.978199999999863
12.47071 -21.090699999999977
12.47171 -21.201750000000157
12.47271 -21.311649999999904
12.47371 -21.420799999999698
12.47471 -21.529200000000234
12.47571 -21.63705000000002
12.47671 -21.743949999999955
12.47771 -21.84995000000002
12.47871 -21.955199999999785
12.47971 -22.05950000000005
12.48071 -22.16249999999996
12.48171 -22.263999999999964
12.48271 -22.363850000000145
12.48371 -22.46145000000012
12.48471 -22.556799999999892
12.48571 -22.64995000000013
12.48671 -22.740850000000158
12.48771 -22.830049999999698
12.48871 -22.917999999999896
12.48971 -23.004800000000007
12.49071 -23.090850000000163
12.49171 -23.17615000000002
12.49271 -23.260500000000032
12.49371 -23.343800000000247
12.49471 -23.42554999999989
12.49571 -23.50544999999982
12.49671 -23.583549999999995
12.49771 -23.659499999999916
12.49871 -23.73360000000012
12.49971 -23.80590000000023
12.50071 -23.87634999999992
12.50171 -23.94524999999974
12.50271 -24.012449999999756
12.50371 -24.078050000000268
12.50471 -24.1425
12.50571 -24.206199999999775
12.50671 -24.269350000000188
12.50771 -24.33210000000012
12.50871 -24.394299999999994
12.50971 -24.455749999999917
12.51071 -24.516150000000042
12.51171 -24.574850000000023
12.51271 -24.63139999999992
12.51371 -24.685600000000015
12.51471 -24.737250000000063
12.51571 -24.78635000000007
12.51671 -24.833149999999893
12.51771 -24.8781
12.51871 -24.92155000000003
12.51971 -24.96384999999997
12.52071 -25.00520000000006
12.52171 -25.045700000000082
12.52271 -25.085449999999977
12.52371 -25.124349999999968
12.52471 -25.16254999999998
12.52571 -25.199899999999925
12.52671 -25.23630000000002
12.52771 -25.27164999999998
12.52871 -25.305249999999983
12.52971 -25.336700000000086
12.53071 -25.36589999999998
12.53171 -25.392449999999883
12.53271 -25.41634999999997
12.53371 -25.438150000000114
12.53471 -25.458450000000017
12.53571 -25.47779999999989
12.53671 -25.496700000000004
12.53771 -25.515550000000143
12.53871 -25.53420000000004
12.53971 -25.55229999999988
12.54071 -25.569800000000036
12.54171 -25.586250000000057
12.54271 -25.60115000000002
12.54371 -25.61435000000001
12.54471 -25.625499999999864
12.54571 -25.634450000000008
12.54671 -25.64100000000003
12.54771 -25.644899999999886
12.54871 -25.64609999999995
12.54971 -25.64490000000006
12.55071 -25.641750000000158
12.55171 -25.6371
12.55271 -25.631649999999922
12.55371 -25.62634999999994
12.55471 -25.621649999999978
12.55571 -25.61735000000016
12.55671 -25.613300000000038
12.55771 -25.609099999999994
12.55871 -25.60394999999993
12.55971 -25.596949999999975
12.56071 -25.587800000000104
12.56171 -25.57614999999999
12.56271 -25.56189999999986
12.56371 -25.545249999999946
12.56471 -25.526350000000008
12.56571 -25.505500000000055
12.56671 -25.483050000000073
12.56771 -25.459549999999954
12.56871 -25.435449999999975
12.56971 -25.411249999999963
12.57071 -25.38745
12.57171 -25.364399999999993
12.57271 -25.342200000000055
12.57371 -25.32035000000002
12.57471 -25.298249999999946
12.57571 -25.275000000000038
12.57671 -25.24954999999999
12.57771 -25.221049999999984
12.57871 -25.188950000000055
12.57971 -25.15340000000003
12.58071 -25.114799999999963
12.58171 -25.0737
12.58271 -25.030950000000036
12.58371 -24.987350000000003
12.58471 -24.943650000000016
12.58571 -24.900399999999973
12.58671 -24.85779999999993
12.58771 -24.816300000000002
12.58871 -24.775850000000045
12.58971 -24.736299999999957
12.59071 -24.69734999999999
12.59171 -24.658150000000063
12.59271 -24.617864999999966
12.59371 -24.575449999999968
12.59471 -24.529965000000004
12.59571 -24.48079500000002
12.59671 -24.427749999999996
12.59771 -24.37131499999998
12.59871 -24.312365000000046
12.59971 -24.251965000000006
12.60071 -24.19133500000002
12.60171 -24.131474999999988
12.60271 -24.072964999999943
12.60371 -24.015990000000006
12.60471 -23.960440000000016
12.60571 -23.905889999999978
12.60671 -23.851775000000018
12.60771 -23.79748
12.60871 -23.742254999999968
12.60971 -23.685370000000024
12.61071 -23.626115000000002
12.61171 -23.563860000000002
12.61271 -23.49822500000002
12.61371 -23.429190000000006
12.61471 -23.357244999999995
12.61571 -23.283320000000007
12.61671 -23.20865
12.61771 -23.134609999999974
12.61871 -23.062374999999992
12.61971 -22.992680000000014
12.62071 -22.925659999999993
12.62171 -22.860844999999987
12.62271 -22.797355
12.62371 -22.734040000000004
12.62471 -22.669729999999998
12.62571 -22.603430000000007
12.62671 -22.534405000000003
12.62771 -22.46218999999999
12.62871 -22.38659
12.62971 -22.307665
12.63071 -22.225718999999998
12.63171 -22.141375000000004
12.63271 -22.055542
12.63371 -21.969363499999996
12.63471 -21.8840906
12.63571 -21.800852499999998
12.63671 -21.7204164
12.63771 -21.64298
[truncated: 267,827 more chars]
