# Supplementary material for: 2D Synthetic dataset of numerical simulations of long-period seismicity in a volcanic edifice and related sensitivity kernels
Source: Data Brief. 2021 Jan 25;34:106673. doi: 10.1016/j.dib.2020.106673 (PMC7841316; doi:10.1016/j.dib.2020.106673)
Supplement: Supplementary Data S1 — Supplementary Raw Research Data. This is open data under the CC BY license http://creativecommons.org/licenses/by/4.0/ [file mmc1.zip › Dataset/OUTPUT_SEISMOGRAMS/9000_3000/vel_X_hetero_15000_1795_ISO7e-1Hz.semv]

-1.714286 0.0
-1.713286 0.0
-1.712286 0.0
-1.711286 0.0
-1.710286 0.0
-1.709286 0.0
-1.708286 0.0
-1.707286 0.0
-1.706286 0.0
-1.705286 0.0
-1.704286 0.0
-1.703286 0.0
-1.702286 0.0
-1.701286 0.0
-1.700286 0.0
-1.699286 0.0
-1.698286 0.0
-1.697286 0.0
-1.696286 0.0
-1.695286 0.0
-1.694286 0.0
-1.693286 0.0
-1.692286 0.0
-1.691286 0.0
-1.690286 0.0
-1.689286 0.0
-1.688286 0.0
-1.687286 0.0
-1.686286 0.0
-1.685286 0.0
-1.684286 0.0
-1.683286 0.0
-1.682286 0.0
-1.681286 0.0
-1.680286 0.0
-1.679286 0.0
-1.678286 0.0
-1.677286 0.0
-1.676286 0.0
-1.675286 0.0
-1.674286 0.0
-1.673286 0.0
-1.672286 0.0
-1.671286 0.0
-1.670286 0.0
-1.669286 0.0
-1.668286 0.0
-1.667286 0.0
-1.666286 0.0
-1.665286 0.0
-1.664286 0.0
-1.663286 0.0
-1.662286 0.0
-1.661286 0.0
-1.660286 0.0
-1.659286 0.0
-1.658286 0.0
-1.657286 0.0
-1.656286 0.0
-1.655286 0.0
-1.654286 0.0
-1.653286 0.0
-1.652286 0.0
-1.651286 0.0
-1.650286 0.0
-1.649286 0.0
-1.648286 0.0
-1.647286 0.0
-1.646286 0.0
-1.645286 0.0
-1.644286 0.0
-1.643286 0.0
-1.642286 0.0
-1.641286 0.0
-1.640286 0.0
-1.639286 0.0
-1.638286 0.0
-1.637286 0.0
-1.636286 0.0
-1.635286 0.0
-1.634286 0.0
-1.633286 0.0
-1.632286 0.0
-1.631286 0.0
-1.630286 0.0
-1.629286 0.0
-1.628286 0.0
-1.627286 0.0
-1.626286 0.0
-1.625286 0.0
-1.624286 0.0
-1.623286 0.0
-1.622286 0.0
-1.621286 0.0
-1.620286 0.0
-1.619286 0.0
-1.618286 0.0
-1.617286 0.0
-1.616286 0.0
-1.615286 0.0
-1.614286 0.0
-1.613286 0.0
-1.612286 0.0
-1.611286 0.0
-1.610286 0.0
-1.609286 0.0
-1.608286 0.0
-1.607286 0.0
-1.606286 0.0
-1.605286 0.0
-1.604286 0.0
-1.603286 0.0
-1.602286 0.0
-1.601286 0.0
-1.600286 0.0
-1.599286 0.0
-1.598286 0.0
-1.597286 0.0
-1.596286 0.0
-1.595286 0.0
-1.594286 0.0
-1.593286 0.0
-1.592286 0.0
-1.591286 0.0
-1.590286 0.0
-1.589286 0.0
-1.588286 0.0
-1.587286 0.0
-1.586286 0.0
-1.585286 0.0
-1.584286 0.0
-1.583286 0.0
-1.582286 0.0
-1.581286 0.0
-1.580286 0.0
-1.579286 0.0
-1.578286 0.0
-1.577286 0.0
-1.576286 0.0
-1.575286 0.0
-1.574286 0.0
-1.573286 0.0
-1.572286 0.0
-1.571286 0.0
-1.570286 0.0
-1.569286 0.0
-1.568286 0.0
-1.567286 0.0
-1.566286 0.0
-1.565286 0.0
-1.564286 0.0
-1.563286 0.0
-1.562286 0.0
-1.561286 0.0
-1.560286 0.0
-1.559286 0.0
-1.558286 7.4934815e-34
-1.557286 1.7925564e-33
-1.556286 2.3713056999999997e-33
-1.555286 2.8975054999999996e-33
-1.554286 3.27112315e-33
-1.553286 3.4088726e-33
-1.552286 3.2166865000000004e-33
-1.551286 2.595475000000001e-33
-1.550286 1.4556354999999986e-33
-1.549286 -3.293355000000003e-34
-1.548286 -2.8882934999999988e-33
-1.547286 -6.316086250000001e-33
-1.546286 -1.06572439e-32
-1.545286 -1.591288525e-32
-1.544286 -2.20108036e-32
-1.543286 -2.8819998499999996e-32
-1.542286 -3.6098382999999995e-32
-1.541286 -4.3488494000000003e-32
-1.540286 -5.053053000000001e-32
-1.539286 -5.6660115e-32
-1.538286 -6.116366999999999e-32
-1.537286 -6.322042499999999e-32
-1.536286 -6.1947795e-32
-1.535286 -5.637318500000002e-32
-1.534286 -4.550101000000002e-32
-1.533286 -2.837751e-32
-1.532286 -4.1889549999999977e-33
-1.531286 2.7689445e-32
-1.530286 6.759630499999999e-32
-1.529286 1.1545989e-31
-1.528286 1.7070280899999997e-31
-1.527286 2.3212338999999996e-31
-1.526286 2.97825966e-31
-1.525286 3.65105585e-31
-1.524286 4.303898049999999e-31
-1.523286 4.89282115e-31
-1.522286 5.3654155e-31
-1.521286 5.661610999999999e-31
-1.520286 5.715422500000001e-31
-1.519286 5.457135e-31
-1.518286 4.816262500000001e-31
-1.517286 3.725221000000001e-31
-1.516286 2.123919499999999e-31
-1.515286 -3.509850000000047e-33
-1.514286 -2.7810330000000005e-31
-1.513286 -6.118825500000001e-31
-1.512286 -1.0023118e-30
-1.511286 -1.443244295e-30
-1.510286 -1.92440415e-30
-1.509286 -2.4309644050000003e-30
-1.508286 -2.9432699e-30
-1.507286 -3.4367494e-30
-1.506286 -3.88204865e-30
-1.505286 -4.245424999999999e-30
-1.504286 -4.4894355e-30
-1.503286 -4.573940000000001e-30
-1.502286 -4.4574214999999995e-30
-1.501286 -4.098608999999998e-30
-1.500286 -3.458393999999999e-30
-1.499286 -2.5019805000000015e-30
-1.498286 -1.201222000000003e-30
-1.497286 4.629430000000007e-31
-1.496286 2.498058500000001e-30
-1.495286 4.897811e-30
-1.494286 7.639911e-30
-1.493286 1.0684318800000001e-29
-1.492286 1.397192415e-29
-1.491286 1.74237817e-29
-1.490286 2.0941000849999994e-29
-1.489286 2.4405356500000005e-29
-1.488286 2.7680652e-29
-1.487286 3.06148255e-29
-1.486286 3.3042755000000006e-29
-1.485286 3.4789765e-29
-1.484286 3.5675574999999994e-29
-1.483286 3.551865500000001e-29
-1.482286 3.414083999999999e-29
-1.481286 3.137193499999999e-29
-1.480286 2.7054109999999997e-29
-1.479286 2.1046139999999993e-29
-1.478286 1.3227180000000018e-29
-1.477286 3.499869999999995e-30
-1.476286 -8.206715000000013e-30
-1.475286 -2.1934689999999975e-29
-1.474286 -3.7695155e-29
-1.473286 -5.546578000000002e-29
-1.472286 -7.518797000000001e-29
-1.471286 -9.676297300000001e-29
-1.470286 -1.2004649949999998e-28
-1.469286 -1.44841267e-28
-1.468286 -1.708869405e-28
-1.467286 -1.9784685999999998e-28
-1.466286 -2.2529159e-28
-1.465286 -2.5267883e-28
-1.464286 -2.7933001999999996e-28
-1.463286 -3.0440404999999997e-28
-1.462286 -3.2686954999999994e-28
-1.461286 -3.4547659999999997e-28
-1.460286 -3.587294999999999e-28
-1.459286 -3.6486490000000014e-28
-1.458286 -3.6183585000000014e-28
-1.457286 -3.4730644999999982e-28
-1.456286 -3.1866225000000004e-28
-1.455286 -2.7303735e-28
-1.454286 -2.073646999999998e-28
-1.453286 -1.1845325e-28
-1.452286 -3.0945000000002194e-30
-1.451286 1.4179755000000016e-28
-1.450286 3.1901245000000002e-28
-1.449286 5.308335499999999e-28
-1.448286 7.787951000000001e-28
-1.447286 1.0634083999999998e-27
-1.446286 1.3838620349999999e-27
-1.445286 1.7377056e-27
-1.444286 2.120526165e-27
-1.443286 2.5256297e-27
-1.442286 2.9437464000000008e-27
-1.441286 3.36277435e-27
-1.440286 3.7675824999999996e-27
-1.439286 4.1398965e-27
-1.438286 4.458287000000001e-27
-1.437286 4.6982849999999985e-27
-1.436286 4.832648999999999e-27
-1.435286 4.8317969999999994e-27
-1.434286 4.664424000000002e-27
-1.433286 4.2983220000000014e-27
-1.432286 3.701405999999998e-27
-1.431286 2.842944500000001e-27
-1.430286 1.6949920000000013e-27
-1.429286 2.340059999999994e-28
-1.428286 -1.5573745000000015e-27
-1.427286 -3.6884285000000016e-27
-1.426286 -6.158393999999999e-27
-1.425286 -8.954473999999998e-27
-1.424286 -1.2049901500000002e-26
-1.423286 -1.54021502085e-26
-1.422286 -1.89513595e-26
-1.421286 -2.26190922915e-26
-1.420286 -2.63075e-26
-1.419286 -2.9899021500000004e-26
-1.418286 -3.3256742e-26
-1.417286 -3.6225415000000004e-26
-1.416286 -3.863337500000001e-26
-1.415286 -4.029534499999999e-26
-1.414286 -4.1016105e-26
-1.413286 -4.0595254999999996e-26
-1.412286 -3.8832945000000007e-26
-1.411286 -3.5536545000000024e-26
-1.410286 -3.0528299999999996e-26
-1.409286 -2.3653674999999968e-26
-1.408286 -1.4790409999999993e-26
-1.407286 -3.8580500000000144e-27
-1.406286 9.172354999999983e-27
-1.405286 2.4268579999999996e-26
-1.404286 4.1328065000000005e-26
-1.403286 6.016945e-26
-1.402286 8.0525305e-26
-1.401286 1.020365795e-25
-1.400286 1.24249048e-25
-1.399286 1.466122405e-25
-1.398286 1.68481387e-25
-1.397286 1.89122625e-25
-1.396286 2.0772202e-25
-1.395286 2.23398355e-25
-1.394286 2.3522017499999996e-25
-1.393286 2.42227e-25
-1.392286 2.4345455000000003e-25
-1.391286 2.3796445e-25
-1.390286 2.2487670000000003e-25
-1.389286 2.0340580000000002e-25
-1.388286 1.728989999999999e-25
-1.387286 1.3287589999999996e-25
-1.386286 8.306850000000011e-26
-1.385286 2.346025000000014e-26
-1.384286 -4.567685000000012e-26
-1.383286 -1.2374940000000021e-25
-1.382286 -2.098148e-25
-1.381286 -3.025604499999999e-25
-1.380286 -4.0029155000000005e-25
-1.379286 -5.0092919e-25
-1.378286 -6.020203299999999e-25
-1.377286 -7.0076003e-25
-1.376286 -7.940278700000001e-25
-1.375286 -8.7843993e-25
-1.374286 -9.504142499999999e-25
-1.373286 -1.006252e-24
-1.372286 -1.0422335500000003e-24
-1.371286 -1.0547272500000001e-24
-1.370286 -1.0403094000000001e-24
-1.369286 -9.958944499999996e-25
-1.368286 -9.188714e-25
-1.367286 -8.072437000000003e-25
-1.366286 -6.5976949999999995e-25
-1.365286 -4.76095e-25
-1.364286 -2.56878e-25
-1.363286 -3.898500000000151e-27
-1.362286 2.7984850000000014e-25
-1.361286 5.900921000000004e-25
-1.360286 9.212504000000005e-25
-1.359286 1.2664301499999998e-24
-1.358286 1.6174705999999997e-24
-1.357286 1.9650256999999998e-24
-1.356286 2.2986973449999998e-24
-1.355286 2.60721485e-24
-1.354286 2.8786644049999996e-24
-1.353286 3.1007693499999997e-24
-1.352286 3.26121575e-24
-1.351286 3.348018349999999e-24
-1.350286 3.3499299999999996e-24
-1.349286 3.256875500000001e-24
-1.348286 3.0604065000000006e-24
-1.347286 2.7541734999999984e-24
-1.346286 2.3343814999999994e-24
-1.345286 1.800235500000001e-24
-1.344286 1.154353999999999e-24
-1.343286 4.031244999999996e-25
-1.342286 -4.430009999999993e-25
-1.341286 -1.3693085000000015e-24
-1.340286 -2.3567195000000003e-24
-1.339286 -3.381809999999998e-24
-1.338286 -4.416974999999999e-24
-1.337286 -5.430735500000001e-24
-1.336286 -6.388208500000001e-24
-1.335286 -7.2517467e-24
-1.334286 -7.9817505e-24
-1.333286 -8.537644799999999e-24
-1.332286 -8.8790255e-24
-1.331286 -8.966946000000002e-24
-1.330286 -8.765339499999999e-24
-1.329286 -8.242540499999998e-24
-1.328286 -7.372881000000002e-24
-1.327286 -6.1383144999999995e-24
-1.326286 -4.530016e-24
-1.325286 -2.549933500000001e-24
-1.324286 -2.1220850000000064e-25
-1.323286 2.4555869999999992e-24
-1.322286 5.4114585000000036e-24
-1.321286 8.598292500000002e-24
-1.320286 1.1943536499999998e-23
-1.319286 1.5359305999999998e-23
-1.318286 1.8742948955e-23
-1.317286 2.1978156e-23
-1.316286 2.4936627045000002e-23
-1.315286 2.7480297999999996e-23
-1.314286 2.9464186000000005e-23
-1.313286 3.0739789e-23
-1.312286 3.115907499999999e-23
-1.311286 3.0578995000000004e-23
-1.310286 2.886638e-23
-1.309286 2.5903275000000002e-23
-1.308286 2.1592560000000003e-23
-1.307286 1.5863615000000002e-23
-1.306286 8.678050000000006e-24
-1.305286 3.5309999999994785e-26
-1.304286 -1.0022134999999994e-23
-1.303286 -2.1404079999999995e-23
-1.302286 -3.3968560000000013e-23
-1.301286 -4.7518745000000006e-23
-1.300286 -6.180095699999999e-23
-1.299286 -7.650393354999999e-23
-1.298286 -9.125957799999999e-23
-1.297286 -1.0564530644999998e-22
-1.296286 -1.1918817e-22
-1.295286 -1.3137079e-22
-1.294286 -1.41639265e-22
-1.293286 -1.4941308499999998e-22
-1.292286 -1.5409696499999994e-22
-1.291286 -1.5509445500000001e-22
-1.290286 -1.5182351000000002e-22
-1.289286 -1.4373359999999995e-22
-1.288286 -1.3032439999999997e-22
-1.287286 -1.1116505e-22
-1.286286 -8.591475000000001e-23
-1.285286 -5.434370000000001e-23
-1.284286 -1.6353250000000047e-23
-1.283286 2.800344999999998e-23
-1.282286 7.850270000000006e-23
-1.281286 1.3473349999999993e-22
-1.280286 1.9608219999999993e-22
-1.279286 2.617207400000001e-22
-1.278286 3.3059880000000005e-22
-1.277286 4.0143966149999996e-22
-1.276286 4.72741265e-22
-1.275286 5.427828485e-22
-1.274286 6.09637585e-22
-1.273286 6.711914999999999e-22
-1.272286 7.251694499999999e-22
-1.271286 7.691682e-22
-1.270286 8.006967499999999e-22
-1.269286 8.172236500000001e-22
-1.268286 8.162313000000003e-22
-1.267286 7.952774999999999e-22
-1.266286 7.520617999999996e-22
-1.265286 6.844977e-22
-1.264286 5.907899500000001e-22
-1.263286 4.695130500000001e-22
-1.262286 3.196923500000003e-22
-1.261286 1.408849999999995e-22
-1.260286 -6.674135000000015e-23
-1.259286 -3.0233429999999963e-22
-1.258286 -5.642881999999998e-22
-1.257286 -8.5018345e-22
-1.256286 -1.1567379e-21
-1.255286 -1.4797718000000001e-21
-1.254286 -1.81418685e-21
-1.253286 -2.15396408e-21
-1.252286 -2.4921826499999996e-21
-1.251286 -2.8210599200000003e-21
-1.250286 -3.13201565e-21
-1.249286 -3.415761449999999e-21
-1.248286 -3.662417899999999e-21
-1.247286 -3.8616555000000006e-21
-1.246286 -4.002865499999999e-21
-1.245286 -4.075357e-21
-1.244286 -4.068578000000002e-21
-1.243286 -3.9723584999999994e-21
-1.242286 -3.7771784999999986e-21
-1.241286 -3.474450500000002e-21
-1.240286 -3.056814999999999e-21
-1.239286 -2.518452999999998e-21
-1.238286 -1.8553910000000024e-21
-1.237286 -1.0658055000000012e-21
-1.236286 -1.5032749999999668e-22
-1.235286 8.876805000000011e-22
-1.234286 2.0418604999999983e-21
-1.233286 3.3026355000000004e-21
-1.232286 4.657031999999999e-21
-1.231286 6.088532999999999e-21
-1.230286 7.577003000000001e-21
-1.229286 9.0986745e-21
-1.228286 1.0626208009999999e-20
-1.227286 1.2128827999999997e-20
-1.226286 1.3572550990000003e-20
-1.225286 1.4920504e-20
-1.224286 1.6133336999999995e-20
-1.223286 1.71697355e-20
-1.222286 1.7987025000000003e-20
-1.221286 1.8541887e-20
-1.220286 1.879117e-20
-1.219286 1.8692755e-20
-1.218286 1.8206554999999998e-20
-1.217286 1.729555500000001e-20
-1.216286 1.5926905000000006e-20
-1.215286 1.4073059999999997e-20
-1.214286 1.171296499999999e-20
-1.213286 8.833229999999989e-21
-1.212286 5.429235000000015e-21
-1.211286 1.5062850000000011e-21
-1.210286 -2.91938500000001e-21
-1.209286 -7.819674999999994e-21
-1.208286 -1.3153840000000003e-20
-1.207286 -1.8867864999999996e-20
-1.206286 -2.4893994999999996e-20
-1.205286 -3.1150570000000007e-20
-1.204286 -3.7542044e-20
-1.203286 -4.3959325999999995e-20
-1.202286 -5.0280399e-20
-1.201286 -5.6371278e-20
-1.200286 -6.2087347e-20
-1.199286 -6.727495600000001e-20
-1.198286 -7.1773495e-20
-1.197286 -7.541773499999999e-20
-1.196286 -7.804054999999997e-20
-1.195286 -7.947602000000002e-20
-1.194286 -7.95627e-20
-1.193286 -7.8147305e-20
-1.192286 -7.508864999999999e-20
-1.191286 -7.026154999999996e-20
-1.190286 -6.356104500000006e-20
-1.189286 -5.490669e-20
-1.188286 -4.424653999999998e-20
-1.187286 -3.1561340000000024e-20
-1.186286 -1.6868384999999986e-20
-1.185286 -2.2502499999997305e-22
-1.184286 1.8268259999999992e-20
-1.183286 3.8465174999999973e-20
-1.182286 6.017147000000002e-20
-1.181286 8.314377000000002e-20
-1.180286 1.0708910999999998e-19
-1.179286 1.3166524499999997e-19
-1.178286 1.5648202499999998e-19
-1.177286 1.81103955e-19
-1.176286 2.05053572e-19
-1.175286 2.2781623499999994e-19
-1.174286 2.48846118e-19
-1.173286 2.6757313999999998e-19
-1.172286 2.83411195e-19
-1.171286 2.9576764500000007e-19
-1.170286 3.040537e-19
-1.169286 3.0769569999999995e-19
-1.168286 3.0614734999999993e-19
-1.167286 2.9890274999999987e-19
-1.166286 2.8550975000000014e-19
-1.165286 2.6558344999999996e-19
-1.164286 2.388202499999998e-19
-1.163286 2.0501155000000022e-19
-1.162286 1.6405655000000002e-19
-1.161286 1.159749999999999e-19
-1.160286 6.091835000000013e-20
-1.159286 -8.2010000000011275e-22
-1.158286 -6.879699999999998e-20
-1.157286 -1.4241239999999982e-19
-1.156286 -2.2090570000000013e-19
-1.155286 -3.0335425e-19
-1.154286 -3.8867435e-19
-1.153286 -4.756262500000001e-19
-1.152286 -5.6282165e-19
-1.151286 -6.4873433999999995e-19
-1.150286 -7.317155344999999e-19
-1.149286 -8.100120400000001e-19
-1.148286 -8.817879155e-19
-1.147286 -9.451498699999999e-19
-1.146286 -9.9817655e-19
-1.145286 -1.03895015e-18
-1.144286 -1.0655912500000002e-18
-1.143286 -1.0762959500000002e-18
-1.142286 -1.0693747999999999e-18
-1.141286 -1.0432944499999998e-18
-1.140286 -9.967190499999998e-19
-1.139286 -9.285511499999993e-19
-1.138286 -8.379729999999995e-19
-1.137286 -7.244875000000006e-19
-1.136286 -5.879545000000008e-19
-1.135286 -4.286264999999999e-19
-1.134286 -2.47177e-19
-1.133286 -4.4727500000000367e-20
-1.132286 1.7713000000000048e-19
-1.131286 4.1632600000000055e-19
-1.130286 6.703019999999997e-19
-1.129286 9.360154999999998e-19
-1.128286 1.20995215e-18
-1.127286 1.4881426000000003e-18
-1.126286 1.7661971e-18
-1.125286 2.0393432999999995e-18
-1.124286 2.30247865e-18
-1.123286 2.5502300000000005e-18
-1.122286 2.7770244499999997e-18
-1.121286 2.9771707e-18
-1.120286 3.14494715e-18
-1.119286 3.2746988999999997e-18
-1.118286 3.360942e-18
-1.117286 3.3984735e-18
-1.116286 3.382485e-18
-1.115286 3.3086799999999993e-18
-1.114286 3.1733880000000005e-18
-1.113286 2.973681e-18
-1.112286 2.707487000000001e-18
-1.111286 2.373693e-18
-1.110286 1.972247999999998e-18
-1.109286 1.5042475000000013e-18
-1.108286 9.720040000000003e-19
-1.107286 3.7911299999999955e-19
-1.106286 -2.695074999999999e-19
-1.105286 -9.675980000000006e-19
-1.104286 -1.707552e-18
-1.103286 -2.480439999999998e-18
-1.102286 -3.2760595000000007e-18
-1.101286 -4.0830065e-18
-1.100286 -4.888770499999998e-18
-1.099286 -5.6798670000000016e-18
-1.098286 -6.441987600000001e-18
-1.097286 -7.160176149999999e-18
-1.096286 -7.8190375e-18
-1.095286 -8.402961850000001e-18
-1.094286 -8.896370899999998e-18
-1.093286 -9.283988500000001e-18
-1.092286 -9.5511225e-18
-1.091286 -9.6839565e-18
-1.090286 -9.669849499999997e-18
-1.089286 -9.497635500000001e-18
-1.088286 -9.1579405e-18
-1.087286 -8.643459500000001e-18
-1.086286 -7.949241499999998e-18
-1.085286 -7.072958499999993e-18
-1.084286 -6.015125000000006e-18
-1.083286 -4.779305000000008e-18
-1.082286 -3.3723049999999993e-18
-1.081286 -1.8042699999999997e-18
-1.080286 -8.876500000000146e-20
-1.079286 1.757170000000005e-18
-1.078286 3.713100000000003e-18
-1.077286 5.755254999999997e-18
-1.076286 7.856694e-18
-1.075286 9.987525000000002e-18
-1.074286 1.2115179500000002e-17
-1.073286 1.4204795e-17
-1.072286 1.6219605e-17
-1.071286 1.8121427999999998e-17
-1.070286 1.9871203099999998e-17
-1.069286 2.14295785e-17
-1.068286 2.2757553900000002e-17
-1.067286 2.38171445e-17
-1.066286 2.4572093499999998e-17
-1.065286 2.4988594000000003e-17
-1.064286 2.5036031000000003e-17
-1.063286 2.4687699999999998e-17
-1.062286 2.392154499999999e-17
-1.061286 2.272081e-17
-1.060286 2.1074690000000012e-17
-1.059286 1.897896000000001e-17
-1.058286 1.6436454999999993e-17
-1.057286 1.3457514999999986e-17
-1.056286 1.006029500000001e-17
-1.055286 6.271015000000005e-18
-1.054286 2.1240899999999946e-18
-1.053286 -2.3379250000000006e-18
-1.052286 -7.064495000000011e-18
-1.051286 -1.1997399999999999e-17
-1.050286 -1.7071184999999986e-17
-1.049286 -2.2213769999999985e-17
-1.048286 -2.7347195e-17
-1.047286 -3.238853000000001e-17
-1.046286 -3.725092500000001e-17
-1.045286 -4.18447675e-17
-1.044286 -4.607899599999999e-17
-1.043286 -4.9862483e-17
-1.042286 -5.31055305e-17
-1.041286 -5.572146450000001e-17
-1.040286 -5.76282185e-17
-1.039286 -5.8749985e-17
-1.038286 -5.901886000000002e-17
-1.037286 -5.837645499999997e-17
-1.036286 -5.677543e-17
-1.035286 -5.4180955000000025e-17
-1.034286 -5.057211499999997e-17
-1.033286 -4.594307499999998e-17
-1.032286 -4.0304095e-17
-1.031286 -3.3682370000000017e-17
-1.030286 -2.6122650000000013e-17
-1.029286 -1.7687544999999993e-17
-1.028286 -8.457599999999996e-18
-1.027286 1.4689499999999985e-18
-1.026286 1.1976670000000017e-17
-1.025286 2.2933805000000015e-17
-1.024286 3.419345999999997e-17
-1.023286 4.559503999999998e-17
-1.022286 5.6966145e-17
-1.021286 6.812462500000002e-17
-1.020286 7.888098500000001e-17
-1.019286 8.904102499999999e-17
-1.018286 9.8408755e-17
-1.017286 1.0678952084999999e-16
-1.016286 1.1399317e-16
-1.015286 1.1983746915e-16
-1.014286 1.2415153e-16
-1.013286 1.2677921999999998e-16
-1.012286 1.27582575e-16
-1.011286 1.2644504000000002e-16
-1.010286 1.2327465000000003e-16
-1.009286 1.18006805e-16
-1.008286 1.10606925e-16
-1.007286 1.0107281e-16
-1.006286 8.943615e-17
-1.005286 7.576424999999998e-17
-1.004286 6.016075000000001e-17
-1.003286 4.276569999999994e-17
-1.002286 2.3755700000000056e-17
-1.001286 3.3427499999999794e-18
-1.000286 -1.8227300000000002e-17
-0.9992857 -4.067664999999992e-17
-0.9982857 -6.369860000000005e-17
-0.9972857 -8.696114999999998e-17
-0.9962857 -1.1011075000000007e-16
-0.9952857 -1.3277689000000005e-16
-0.9942857 -1.5457732499999995e-16
-0.9932857 -1.7512381e-16
-0.9922857 -1.9402797500000001e-16
-0.9912857 -2.1090753999999998e-16
-0.9902857 -2.2539298499999996e-16
-0.9892857 -2.37134175e-16
-0.9882857 -2.4580704e-16
-0.9872857 -2.5112016000000005e-16
-0.9862857 -2.52821125e-16
-0.9852857 -2.50702825e-16
-0.9842857 -2.4460879999999996e-16
-0.9832857 -2.3443849999999994e-16
-0.9822857 -2.2015184999999995e-16
-0.9812857 -2.0177255000000003e-16
-0.9802857 -1.793910000000001e-16
-0.9792857 -1.5316615e-16
-0.9782857 -1.2332639999999996e-16
-0.9772857 -9.016899999999995e-17
-0.9762857 -5.4058550000000104e-17
-0.9752857 -1.542465000000015e-17
-0.9742857 2.524270000000008e-17
-0.9732857 6.73974500000001e-17
-0.9722857 1.104442e-16
-0.9712857 1.5374575000000003e-16
-0.9702857 1.9663099999999997e-16
-0.9692857 2.3840499999999993e-16
-0.9682857 2.7835884999999996e-16
-0.9672857 3.1578099999999994e-16
-0.9662857 3.499684600000001e-16
-0.9652857 3.8023889000000004e-16
-0.9642857 4.0594310849999995e-16
-0.9632857 4.2647690000000005e-16
-0.9622857 4.412930815000001e-16
-0.9612857 4.499133099999999e-16
-0.9602857 4.519388999999999e-16
-0.9592857 4.4706095e-16
-0.9582857 4.3506969999999994e-16
-0.9572857 4.158619999999999e-16
-0.9562857 3.8944810000000004e-16
-0.9552857 3.55956e-16
-0.9542857 3.156346499999998e-16
-0.9532857 2.6885534999999994e-16
-0.9522857 2.161103000000002e-16
-0.9512857 1.5800960000000012e-16
-0.9502857 9.527604999999982e-17
-0.9492857 2.8738250000000105e-17
-0.9482857 -4.067919999999989e-17
-0.9472857 -1.119673e-16
-0.9462857 -1.840463999999999e-16
-0.9452857 -2.557809e-16
-0.9442857 -3.259964000000002e-16
-0.9432857 -3.9349819999999996e-16
-0.9422857 -4.570906499999999e-16
-0.9412857 -5.155973000000001e-16
-0.9402857 -5.6788175e-16
-0.9392857 -6.12869335e-16
-0.9382857 -6.4956724e-16
-0.9372857 -6.77085275e-16
-0.9362857 -6.9465531e-16
-0.9352857 -7.0164919e-16
-0.9342857 -6.975957499999999e-16
-0.9332857 -6.821947500000001e-16
-0.9322857 -6.55329e-16
-0.9312857 -6.170741499999999e-16
-0.9302857 -5.677048499999998e-16
-0.9292857 -5.076977999999998e-16
-0.9282857 -4.377309000000001e-16
-0.9272857 -3.5868070000000036e-16
-0.9262857 -2.7161414999999974e-16
-0.9252857 -1.7777660000000012e-16
-0.9242857 -7.857860000000015e-17
-0.9232857 2.4424100000000027e-17
-0.9222857 1.2955234999999973e-16
-0.9212857 2.3502755000000004e-16
-0.9202857 3.390005500000005e-16
-0.9192857 4.3958170000000017e-16
-0.9182857 5.348732499999998e-16
-0.9172857 6.230036999999998e-16
-0.9162857 7.021625999999999e-16
-0.9152857 7.7063585e-16
-0.9142857 8.268413499999999e-16
-0.9132857 8.693632299999999e-16
-0.9122857 8.96984945e-16
-0.9112857 9.0872037e-16
-0.9102857 9.038412049999999e-16
-0.9092857 8.819021e-16
-0.9082857 8.427611500000001e-16
-0.9072857 7.8659565e-16
-0.9062857 7.1391295e-16
-0.9052857 6.255555000000002e-16
-0.9042857 5.227007499999997e-16
-0.9032857 4.0685359999999984e-16
-0.9022857 2.7983295000000016e-16
-0.9012857 1.4375299999999982e-16
-0.9002857 9.961500000003431e-19
-0.8992857 -1.458190000000001e-16
-0.8982857 -2.938759000000003e-16
-0.8972857 -4.402041999999995e-16
-0.8962857 -5.8172885e-16
-0.8952857 -7.153231500000004e-16
-0.8942857 -8.378655999999999e-16
-0.8932857 -9.462998999999998e-16
-0.8922857 -1.0376967499999999e-15
-0.8912857 -1.1093160449999998e-15
-0.8902857 -1.1586690000000001e-15
-0.8892857 -1.183579505e-15
-0.8882857 -1.1822415e-15
-0.8872857 -1.1532740000000002e-15
-0.8862857 -1.0957704000000002e-15
-0.8852857 -1.0093405e-15
-0.8842857 -8.941485999999998e-16
-0.8832857 -7.509397499999999e-16
-0.8822857 -5.810578999999999e-16
-0.8812857 -3.8645525000000043e-16
-0.8802857 -1.696893000000002e-16
-0.8792857 6.60901000000001e-17
-0.8782857 3.1716754999999993e-16
-0.8772857 5.792984999999999e-16
-0.8762857 8.477577000000004e-16
-0.8752857 1.1174003500000003e-15
-0.8742857 1.38273385e-15
-0.8732857 1.6379997499999998e-15
-0.8722857 1.8772646812e-15
-0.8712857 2.0945211499999998e-15
-0.8702857 2.2837943688e-15
-0.8692857 2.43925505e-15
-0.8682857 2.55533475e-15
-0.8672857 2.6268450500000006e-15
-0.8662857 2.6490980000000004e-15
-0.8652857 2.6180189999999993e-15
-0.8642857 2.5302604999999997e-15
-0.8632857 2.3833084999999995e-15
-0.8622857 2.1755795000000006e-15
-0.8612857 1.906504000000001e-15
-0.8602857 1.5766049999999995e-15
-0.8592857 1.1875519999999996e-15
-0.8582857 7.422019999999993e-16
-0.8572857 2.446295000000008e-16
-0.8562857 -2.9987800000000105e-16
-0.8552857 -8.848349999999996e-16
-0.8542857 -1.5025954999999986e-15
-0.8532857 -2.1444155000000014e-15
-0.8522857 -2.8005385e-15
-0.8512857 -3.460302499999999e-15
-0.8502857 -4.112266e-15
-0.8492857 -4.74435705e-15
-0.8482857 -5.344045375e-15
-0.8472857 -5.8985246499999994e-15
-0.8462857 -6.394914625e-15
-0.8452857 -6.820477799999999e-15
-0.8442857 -7.16284e-15
-0.8432857 -7.410223000000001e-15
-0.8422857 -7.5516795e-15
-0.8412857 -7.577323499999997e-15
-0.8402857 -7.478564500000001e-15
-0.8392857 -7.248325500000002e-15
-0.8382857 -6.881248499999996e-15
-0.8372857 -6.373888999999997e-15
-0.8362857 -5.724886000000001e-15
-0.8352857 -4.935107000000002e-15
-0.8342857 -4.007770000000005e-15
-0.8332857 -2.9485215000000006e-15
-0.8322857 -1.7654879999999929e-15
-0.8312857 -4.693009999999994e-16
-0.8302857 9.269439999999985e-16
-0.8292857 2.407757499999996e-15
-0.8282857 3.955347499999998e-15
-0.8272857 5.549784500000004e-15
-0.8262857 7.169208e-15
-0.8252857 8.790048e-15
-0.8242857 1.03873075e-14
-0.8232857 1.1934875999999999e-14
-0.8222857 1.3405881000000001e-14
-0.8212857 1.47730698e-14
-0.8202857 1.60092055e-14
-0.8192857 1.70874987e-14
-0.8182857 1.79820475e-14
-0.8172857 1.86682875e-14
-0.8162857 1.91234385e-14
-0.8152857 1.9326945500000002e-14
-0.8142857 1.9260930999999998e-14
-0.8132857 1.8910585000000004e-14
-0.8122857 1.8264560000000005e-14
-0.8112857 1.7315329999999997e-14
-0.8102857 1.6059494999999996e-14
-0.8092857 1.4498035000000002e-14
-0.8082857 1.2636524999999996e-14
-0.8072857 1.0485269999999987e-14
-0.8062857 8.059400000000002e-15
-0.8052857 5.3788750000000154e-15
-0.8042857 2.468429999999995e-15
-0.8032857 -6.425650000000132e-16
-0.8022857 -3.920329999999992e-15
-0.8012857 -7.32695499999999e-15
-0.8002857 -1.0820774999999999e-14
-0.7992857 -1.4356765000000006e-14
-0.7982857 -1.7887085000000004e-14
-0.7972857 -2.1361654999999992e-14
-0.7962857 -2.472876e-14
-0.7952857 -2.7935751000000007e-14
-0.7942857 -3.09297665e-14
-0.7932857 -3.36584765e-14
-0.7922857 -3.6070889e-14
-0.7912857 -3.81181335e-14
-0.7902857 -3.975425299999999e-14
-0.7892857 -4.0937009e-14
-0.7882857 -4.16286515e-14
-0.7872857 -4.179663e-14
-0.7862857 -4.141431500000001e-14
-0.7852857 -4.0461615000000005e-14
-0.7842857 -3.892548499999999e-14
-0.7832857 -3.6800499999999997e-14
-0.7822857 -3.408915e-14
-0.7812857 -3.0802180000000016e-14
-0.7802857 -2.6958784999999994e-14
-0.7792857 -2.2586619999999982e-14
-0.7782857 -1.7721725000000014e-14
-0.7772857 -1.2408410000000011e-14
-0.7762857 -6.6989450000000014e-15
-0.7752857 -6.530400000000031e-16
-0.7742857 5.662570000000008e-15
-0.7732857 1.217491999999999e-14
-0.7722857 1.8805600000000007e-14
-0.7712857 2.547158000000001e-14
-0.7702857 3.208622999999997e-14
-0.7692857 3.856045000000002e-14
-0.7682857 4.480375500000002e-14
-0.7672857 5.0725484999999994e-14
-0.7662857 5.623613999999999e-14
-0.7652857 6.124857e-14
-0.7642857 6.56792715e-14
-0.7632857 6.94497155e-14
-0.7622857 7.24875405e-14
-0.7612857 7.47277395e-14
-0.7602857 7.611382800000001e-14
-0.7592857 7.659887000000001e-14
-0.7582857 7.6146395e-14
-0.7572857 7.473122e-14
-0.7562857 7.234015e-14
-0.7552857 6.897249e-14
-0.7542857 6.464041999999999e-14
-0.7532857 5.936918999999997e-14
-0.7522857 5.319712000000003e-14
-0.7512857 4.617545500000002e-14
-0.7502857 3.836798999999998e-14
-0.7492857 2.985063499999997e-14
-0.7482857 2.0710575000000014e-14
-0.7472857 1.1045340000000024e-14
-0.7462857 9.618849999999667e-16
-0.7452857 -9.424729999999971e-15
-0.7442857 -1.9992665e-14
-0.7432857 -3.061486500000003e-14
-0.7422857 -4.1160630000000005e-14
-0.7412857 -5.149715999999997e-14
-0.7402857 -6.149147e-14
-0.7392857 -7.101217500000004e-14
-0.7382857 -7.993120499999998e-14
-0.7372857 -8.812566999999997e-14
-0.7362857 -9.547954499999999e-14
-0.7352857 -1.0188541000000003e-13
-0.7342857 -1.07246049e-13
-0.7332857 -1.11475907e-13
-0.7322857 -1.14502446e-13
-0.7312857 -1.1626729300000002e-13
-0.7302857 -1.1672729e-13
-0.7292857 -1.1585525999999997e-13
-0.7282857 -1.1364059500000002e-13
-0.7272857 -1.1008959e-13
-0.7262857 -1.0522558499999998e-13
-0.7252857 -9.908879500000002e-14
-0.7242857 -9.173597500000002e-14
-0.7232857 -8.323983999999997e-14
-0.7222857 -7.368819999999998e-14
-0.7212857 -6.318284999999999e-14
-0.7202857 -5.1838349999999985e-14
-0.7192857 -3.978050000000002e-14
-0.7182857 -2.714465000000004e-14
-0.7172857 -1.4074049999999983e-14
-0.7162857 -7.17849999999995e-16
-0.7152857 1.2771049999999996e-14
-0.7142857 2.623780000000002e-14
-0.7132857 3.952800000000002e-14
-0.7122857 5.248974999999999e-14
-0.7112857 6.497544999999993e-14
-0.7102857 7.684421499999998e-14
-0.7092857 8.796363500000004e-14
-0.7082857 9.8211485e-14
-0.7072857 1.07477395e-13
-0.7062857 1.1566433500000002e-13
-0.7052857 1.22689825e-13
-0.7042857 1.28486905e-13
-0.7032857 1.33004865e-13
-0.7022857 1.3620973749999998e-13
-0.7012857 1.38084547e-13
-0.7002857 1.386292225e-13
-0.6992857 1.3786024799999999e-13
-0.6982857 1.3581004500000001e-13
-0.6972857 1.3252614e-13
-0.6962857 1.2807003999999997e-13
-0.6952857 1.22515895e-13
-0.6942857 1.1594896500000003e-13
-0.6932857 1.0846394999999996e-13
-0.6922857 1.0016304999999998e-13
-0.6912857 9.115415000000007e-14
-0.6902857 8.154885000000002e-14
-0.6892857 7.146004999999991e-14
-0.6882857 6.100044999999991e-14
-0.6872857 5.028020000000007e-14
-0.6862857 3.940495000000008e-14
-0.6852857 2.8474600000000034e-14
-0.6842857 1.7581e-14
-0.6832857 6.806949999999915e-15
-0.6822857 -3.774849999999962e-15
-0.6812857 -1.4103099999999975e-14
-0.6802857 -2.4128300000000098e-14
-0.6792857 -3.381304999999995e-14
-0.6782857 -4.313229999999997e-14
-0.6772857 -5.2072950000000087e-14
-0.6762857 -6.063299999999997e-14
-0.6752857 -6.882114999999997e-14
-0.6742857 -7.665560000000001e-14
-0.6732857 -8.416204999999995e-14
-0.6722857 -9.137247000000003e-14
-0.6712857 -9.832327000000007e-14
-0.6702857 -1.0505284999999998e-13
-0.6692857 -1.1159969499999997e-13
-0.6682857 -1.1800002e-13
-0.6672857 -1.2428539499999995e-13
-0.6662857 -1.30480505e-13
-0.6652857 -1.36600865e-13
-0.6642857 -1.4265076694999997e-13
-0.6632857 -1.4862133e-13
-0.6622857 -1.5448883305e-13
-0.6612857 -1.6021334499999998e-13
-0.6602857 -1.6573756e-13
-0.6592857 -1.70986255e-13
-0.6582857 -1.7586594e-13
-0.6572857 -1.8026499499999997e-13
-0.6562857 -1.8405440499999997e-13
-0.6552857 -1.87089e-13
-0.6542857 -1.8920869999999994e-13
-0.6532857 -1.9024099999999998e-13
-0.6522857 -1.9000369999999994e-13
-0.6512857 -1.8830750000000003e-13
-0.6502857 -1.8495975000000003e-13
-0.6492857 -1.7976835000000003e-13
-0.6482857 -1.7254615e-13
-0.6472857 -1.6311504999999999e-13
-0.6462857 -1.5131085000000013e-13
-0.6452857 -1.3698839999999991e-13
-0.6442857 -1.2002624999999987e-13
-0.6432857 -1.0033140000000008e-13
-0.6422857 -7.784414999999995e-14
-0.6412857 -5.25428500000001e-14
-0.6402857 -2.4447800000000045e-14
-0.6392857 6.375250000000046e-15
-0.6382857 3.981119999999982e-14
-0.6372857 7.569365000000009e-14
-0.6362857 1.1380255000000004e-13
-0.6352857 1.5386305000000003e-13
-0.6342857 1.9554550000000006e-13
-0.6332857 2.3846585e-13
-0.6322857 2.8218735e-13
-0.6312857 3.2622294999999993e-13
-0.6302857 3.7003935000000004e-13
-0.6292857 4.1306085e-13
-0.6282857 4.5467568500000005e-13
-0.6272857 4.942424849999999e-13
-0.6262857 5.3109743e-13
-0.6252857 5.6456313e-13
-0.6242857 5.939575350000001e-13
-0.6232857 6.18603835e-13
-0.6222857 6.3784105e-13
-0.6212857 6.510350000000002e-13
-0.6202857 6.575887000000001e-13
-0.6192857 6.569544499999999e-13
-0.6182857 6.486447999999998e-13
-0.6172857 6.322435999999997e-13
-0.6162857 6.074162499999999e-13
-0.6152857 5.739200500000002e-13
-0.6142857 5.316141000000005e-13
-0.6132857 4.804662e-13
-0.6122857 4.2056044999999973e-13
-0.6112857 3.5210364999999967e-13
-0.6102857 2.7542964999999967e-13
-0.6092857 1.9100130000000042e-13
-0.6082857 9.941220000000046e-14
-0.6072857 1.3856999999997476e-15
-0.6062857 -1.0222730000000036e-13
-0.6052857 -2.104539499999998e-13
-0.6042857 -3.2220599999999986e-13
-0.6032857 -4.362871499999998e-13
-0.6022857 -5.514049e-13
-0.6012857 -6.661831000000004e-13
-0.6002857 -7.791760000000002e-13
-0.5992857 -8.888841499999999e-13
-0.5982857 -9.937722999999998e-13
-0.5972857 -1.0922883e-12
-0.5962857 -1.1828830999999997e-12
-0.5952857 -1.2640319199999999e-12
-0.5942857 -1.3342561999999998e-12
-0.5932857 -1.3921451800000002e-12
-0.5922857 -1.4363784000000003e-12
-0.5912857 -1.4657474999999999e-12
-0.5902857 -1.4791781e-12
-0.5892857 -1.4757494500000001e-12
-0.5882857 -1.4547145499999998e-12
-0.5872857 -1.4155173000000003e-12
-0.5862857 -1.3578089000000006e-12
-0.5852857 -1.2814605000000002e-12
-0.5842857 -1.1865759999999995e-12
-0.5832857 -1.0735009999999988e-12
-0.5822857 -9.428265000000003e-13
-0.5812857 -7.953920000000008e-13
-0.5802857 -6.322855000000001e-13
-0.5792857 -4.548409999999998e-13
-0.5782857 -2.646289999999994e-13
-0.5772857 -6.344449999999983e-14
-0.5762857 1.4670650000000004e-13
-0.5752857 3.636210000000001e-13
-0.5742857 5.849264999999996e-13
-0.5732857 8.08103e-13
-0.5722857 1.0305075e-12
-0.5712857 1.2494055000000005e-12
-0.5702857 1.462003e-12
-0.5692857 1.6654814999999991e-12
-0.5682857 1.85703095e-12
-0.5672857 2.0338868000000005e-12
-0.5662857 2.1933688e-12
-0.5652857 2.3329177499999992e-12
-0.5642857 2.450130535e-12
-0.5632857 2.5427981e-12
-0.5622857 2.608939665e-12
-0.5612857 2.64683505e-12
-0.5602857 2.6550555499999997e-12
-0.5592857 2.632492299999999e-12
-0.5582857 2.5783790000000004e-12
-0.5572857 2.492314000000001e-12
-0.5562857 2.3742765e-12
-0.5552857 2.2246370000000004e-12
-0.5542857 2.0441689999999996e-12
-0.5532857 1.8340459999999983e-12
-0.5522857 1.5958430000000003e-12
-0.5512857 1.3315265000000003e-12
-0.5502857 1.0434424999999997e-12
-0.5492857 7.342995000000014e-13
-0.5482857 4.0714000000000047e-13
-0.5472857 6.531699999999921e-14
-0.5462857 -2.8753999999999995e-13
-0.5452857 -6.475635000000005e-13
-0.5442857 -1.0106889999999998e-12
-0.5432857 -1.3727e-12
-0.5422857 -1.7292775e-12
-0.5412857 -2.0760485e-12
-0.5402857 -2.4086415e-12
-0.5392857 -2.722737499999999e-12
-0.5382857 -3.0141270000000005e-12
-0.5372857 -3.2787649999999997e-12
-0.5362857 -3.5128218e-12
-0.5352857 -3.71273805e-12
-0.5342857 -3.875274385e-12
-0.5332857 -3.9975599e-12
-0.5322857 -4.077134464999999e-12
-0.5312857 -4.111989050000001e-12
-0.5302857 -4.10060185e-12
-0.5292857 -4.041964999999998e-12
-0.5282857 -3.935612000000001e-12
-0.5272857 -3.7816345000000005e-12
-0.5262857 -3.5806889999999976e-12
-0.5252857 -3.3340089999999997e-12
-0.5242857 -3.0434e-12
-0.5232857 -2.7112215000000007e-12
-0.5222857 -2.3403770000000005e-12
-0.5212857 -1.9342949999999995e-12
-0.5202857 -1.4968884999999978e-12
-0.5192857 -1.0325170000000018e-12
-0.5182857 -5.459550000000025e-13
-0.5172857 -4.232799999999665e-14
-0.5162857 4.729354999999997e-13
-0.5152857 9.941599999999979e-13
-0.5142857 1.5154955000000004e-12
-0.5132857 2.030976000000002e-12
-0.5122857 2.5345949999999997e-12
-0.5112857 3.0203725e-12
-0.5102857 3.4824265000000013e-12
-0.5092857 3.915045999999999e-12
-0.5082857 4.312760499999998e-12
-0.5072857 4.670411e-12
-0.5062857 4.983213000000001e-12
-0.5052857 5.246818249999999e-12
-0.5042857 5.457373649999999e-12
-0.5032857 5.6115733e-12
-0.5022857 5.70670485e-12
-0.5012857 5.740689450000001e-12
-0.5002857 5.7121124999999994e-12
-0.4992857 5.620251499999999e-12
-0.4982857 5.465091999999999e-12
-0.4972857 5.247332000000001e-12
-0.4962857 4.968388000000002e-12
-0.4952857 4.630385e-12
-0.4942857 4.236135999999999e-12
-0.4932857 3.789119999999999e-12
-0.4922857 3.2934495000000004e-12
-0.4912857 2.7538230000000022e-12
-0.4902857 2.1754824999999977e-12
-0.4892857 1.5641605000000002e-12
-0.4882857 9.260159999999998e-13
-0.4872857 2.675614999999977e-13
-0.4862857 -4.043974999999987e-13
-0.4852857 -1.0828390000000013e-12
-0.4842857 -1.7606054999999975e-12
-0.4832857 -2.430481499999999e-12
-0.4822857 -3.0852700000000002e-12
-0.4812857 -3.7178709999999975e-12
-0.4802857 -4.321371499999999e-12
-0.4792857 -4.889103500000001e-12
-0.4782857 -5.414728000000003e-12
-0.4772857 -5.892306500000001e-12
-0.4762857 -6.316357999999999e-12
-0.4752857 -6.681922999999998e-12
-0.4742857 -6.984616600000001e-12
-0.4732857 -7.220673522000001e-12
-0.4722857 -7.38698855e-12
-0.4712857 -7.481149977999999e-12
-0.4702857 -7.501462850000001e-12
-0.4692857 -7.4469655e-12
-0.4682857 -7.317436999999999e-12
-0.4672857 -7.1134010000000005e-12
-0.4662857 -6.8361195000000015e-12
-0.4652857 -6.487574999999998e-12
-0.4642857 -6.070444499999997e-12
-0.4632857 -5.5880799999999985e-12
-0.4622857 -5.044472500000002e-12
-0.4612857 -4.444204500000002e-12
-0.4602857 -3.7923995e-12
-0.4592857 -3.0946855000000015e-12
-0.4582857 -2.3571339999999963e-12
-0.4572857 -1.5861960000000018e-12
-0.4562857 -7.886460000000013e-13
-0.4552857 2.848400000000423e-14
-0.4542857 8.579595000000006e-13
-0.4532857 1.6924169999999976e-12
-0.4522857 2.524428499999996e-12
-0.4512857 3.346560999999998e-12
-0.4502857 4.151438e-12
-0.4492857 4.931799000000005e-12
-0.4482857 5.6805575000000036e-12
-0.4472857 6.390863499999999e-12
-0.4462857 7.056144499999999e-12
-0.4452857 7.670157499999998e-12
-0.4442857 8.2270355e-12
-0.4432857 8.7213245e-12
-0.4422857 9.1480265e-12
-0.4412857 9.5026266e-12
-0.4402857 9.781125149999999e-12
-0.4392857 9.9800629e-12
-0.4382857 1.0096542849999999e-11
-0.4372857 1.0128251499999999e-11
-0.4362857 1.0073467999999998e-11
-0.4352857 9.93108e-12
-0.4342857 9.700597e-12
-0.4332857 9.3821475e-12
-0.4322857 8.97649e-12
-0.4312857 8.485011999999996e-12
-0.4302857 7.909735999999996e-12
-0.4292857 7.253301000000007e-12
-0.4282857 6.518975000000003e-12
-0.4272857 5.710629999999993e-12
-0.4262857 4.832745000000001e-12
-0.4252857 3.890410000000005e-12
-0.4242857 2.8892799999999955e-12
-0.4232857 1.835574999999994e-12
-0.4222857 7.360400000000012e-13
-0.4212857 -4.020249999999969e-13
-0.4202857 -1.5708249999999934e-12
-0.4192857 -2.7621300000000005e-12
-0.4182857 -3.967250000000005e-12
-0.4172857 -5.177084999999999e-12
-0.4162857 -6.382184999999998e-12
-0.4152857 -7.572806e-12
-0.4142857 -8.738914499999997e-12
-0.4132857 -9.870265999999997e-12
-0.4122857 -1.09564825e-11
-0.4112857 -1.1987093499999998e-11
-0.4102857 -1.2951613999999997e-11
-0.4092857 -1.3839618500000002e-11
-0.4082857 -1.46408325e-11
-0.4072857 -1.53452029e-11
-0.4062857 -1.5942995e-11
-0.4052857 -1.6424889600000002e-11
-0.4042857 -1.67820765e-11
-0.4032857 -1.70063555e-11
-0.4022857 -1.70902395e-11
-0.4012857 -1.7027062999999993e-11
-0.4002857 -1.6811085499999998e-11
-0.3992857 -1.643758500000001e-11
-0.3982857 -1.5902975e-11
-0.3972857 -1.5204894999999998e-11
-0.3962857 -1.4342310000000001e-11
-0.3952857 -1.3315579999999994e-11
-0.3942857 -1.2126580000000007e-11
-0.3932857 -1.0778730000000001e-11
-0.3922857 -9.277065e-12
-0.3912857 -7.628314999999995e-12
-0.3902857 -5.8408949999999885e-12
-0.3892857 -3.924960000000007e-12
-0.3882857 -1.892365000000005e-12
-0.3872857 2.4329999999999746e-13
-0.3862857 2.4667800000000066e-12
-0.3852857 4.761215e-12
-0.3842857 7.108184999999983e-12
-0.3832857 9.487829999999999e-12
-0.3822857 1.1878960000000017e-11
-0.3812857 1.4259234999999999e-11
-0.3802857 1.6605299999999996e-11
-0.3792857 1.8892949999999996e-11
-0.3782857 2.1097369999999997e-11
-0.3772857 2.3193360500000004e-11
-0.3762857 2.5155575999999996e-11
-0.3752857 2.6958783500000002e-11
-0.3742857 2.8578136500000003e-11
-0.3732857 2.9989465499999996e-11
-0.3722857 3.1169569e-11
-0.3712857 3.2096508000000005e-11
-0.3702857 3.2749913499999995e-11
-0.3692857 3.31112875e-11
-0.3682857 3.3164285e-11
-0.3672857 3.2895015e-11
-0.3662857 3.2292275e-11
-0.3652857 3.1347854999999996e-11
-0.3642857 3.005674499999999e-11
-0.3632857 2.8417320000000008e-11
-0.3622857 2.6431544999999993e-11
-0.3612857 2.4105094999999987e-11
-0.3602857 2.1447509999999998e-11
-0.3592857 1.8472219999999997e-11
-0.3582857 1.5196554999999998e-11
-0.3572857 1.1641770000000004e-11
-0.3562857 7.833000000000023e-12
-0.3552857 3.799069999999992e-12
-0.3542857 -4.276250000000027e-13
-0.3532857 -4.811294999999977e-12
-0.3522857 -9.313019999999995e-12
-0.3512857 -1.3891109999999991e-11
-0.3502857 -1.8501384999999992e-11
-0.3492857 -2.3097570000000003e-11
-0.3482857 -2.7631790000000008e-11
-0.3472857 -3.205497500000001e-11
-0.3462857 -3.631737500000001e-11
-0.3452857 -4.0369085000000013e-11
-0.3442857 -4.4160590000000004e-11
-0.3432857 -4.764332999999999e-11
-0.3422857 -5.0770285e-11
-0.3412857 -5.3496532e-11
-0.3402857 -5.57798435e-11
-0.3392857 -5.75812315e-11
-0.3382857 -5.88654915e-11
-0.3372857 -5.96017415e-11
-0.3362857 -5.9763895e-11
-0.3352857 -5.9331135e-11
-0.3342857 -5.828828000000003e-11
-0.3332857 -5.662612999999998e-11
-0.3322857 -5.4341864999999994e-11
-0.3312857 -5.143917000000002e-11
-0.3302857 -4.7928404999999987e-11
-0.3292857 -4.382675499999999e-11
-0.3282857 -3.9158204999999995e-11
-0.3272857 -3.395350500000001e-11
-0.3262857 -2.825001000000005e-11
-0.3252857 -2.209152999999997e-11
-0.3242857 -1.5527979999999968e-11
-0.3232857 -8.61496000000001e-12
-0.3222857 -1.413440000000009e-12
-0.3212857 6.010885000000031e-12
-0.3202857 1.3588144999999987e-11
-0.3192857 2.1244855e-11
-0.3182857 2.8904680000000038e-11
-0.3172857 3.6489204999999956e-11
-0.3162857 4.3918745e-11
-0.3152857 5.111307999999999e-11
-0.3142857 5.799244999999997e-11
-0.3132857 6.447829e-11
-0.3122857 7.0494165e-11
-0.3112857 7.596670000000002e-11
-0.3102857 8.0826315e-11
-0.3092857 8.500818849999998e-11
-0.3082857 8.84529944e-11
-0.3072857 9.110769000000001e-11
-0.3062857 9.29262406e-11
-0.3052857 9.38702415e-11
-0.3042857 9.390950500000001e-11
-0.3032857 9.302261999999998e-11
-0.3022857 9.119732999999999e-11
-0.3012857 8.843083000000003e-11
-0.3002857 8.473005999999997e-11
-0.2992857 8.011175999999999e-11
-0.2982857 7.460263999999998e-11
-0.2972857 6.823922e-11
-0.2962857 6.1067515e-11
-0.2952857 5.3142910000000016e-11
-0.2942857 4.452969000000001e-11
-0.2932857 3.530054999999998e-11
-0.2922857 2.553600000000003e-11
-0.2912857 1.5323500000000022e-11
-0.2902857 4.756900000000028e-12
-0.2892857 -6.064600000000063e-12
-0.2882857 -1.703729999999999e-11
-0.2872857 -2.8054200000000004e-11
-0.2862857 -3.90059e-11
-0.2852857 -4.978163499999997e-11
-0.2842857 -6.027079000000003e-11
-0.2832857 -7.036375000000002e-11
-0.2822857 -7.995317500000002e-11
-0.2812857 -8.893508999999995e-11
-0.2802857 -9.721018e-11
-0.2792857 -1.0468488500000003e-10
-0.2782857 -1.1127231499999999e-10
-0.2772857 -1.1689341e-10
-0.2762857 -1.21477851e-10
-0.2752857 -1.249648795e-10
-0.2742857 -1.27304114e-10
-0.2732857 -1.2845616549999996e-10
-0.2722857 -1.2839321999999998e-10
-0.2712857 -1.27099485e-10
-0.2702857 -1.2457146500000003e-10
-0.2692857 -1.2081814999999998e-10
-0.2682857 -1.1586103999999997e-10
-0.2672857 -1.0973414999999995e-10
-0.2662857 -1.0248360000000003e-10
-0.2652857 -9.41675e-11
-0.2642857 -8.485535000000001e-11
-0.2632857 -7.462714999999999e-11
-0.2622857 -6.357309999999996e-11
-0.2612857 -5.179255000000009e-11
-0.2602857 -3.93931000000001e-11
-0.2592857 -2.6489349999999958e-11
-0.2582857 -1.3201849999999958e-11
-0.2572857 3.439000000000883e-13
-0.2562857 1.4018900000000059e-11
-0.2552857 2.7692049999999888e-11
-0.2542857 4.123139999999999e-11
-0.2532857 5.450525000000008e-11
-0.2522857 6.738409999999998e-11
-0.2512857 7.974144999999996e-11
-0.2502857 9.145525000000002e-11
-0.2492857 1.0240944499999997e-10
-0.2482857 1.1249475999999997e-10
-0.2472857 1.2161013000000007e-10
-0.2462857 1.2966355000000001e-10
-0.2452857 1.3657313499999995e-10
-0.2442857 1.42268015e-10
-0.2432857 1.4668894500000002e-10
-0.2422857 1.497889086e-10
-0.2412857 1.5153366e-10
-0.2402857 1.519020264e-10
-0.2392857 1.5088609999999998e-10
-0.2382857 1.4849131999999998e-10
-0.2372857 1.4473639500000003e-10
-0.2362857 1.3965314000000003e-10
-0.2352857 1.3328604e-10
-0.2342857 1.2569187999999993e-10
-0.2332857 1.1693909999999996e-10
-0.2322857 1.0710705000000001e-10
-0.2312857 9.628530000000004e-11
-0.2302857 8.457275000000009e-11
-0.2292857 7.207664999999999e-11
-0.2282857 5.891124999999993e-11
-0.2272857 4.519699999999993e-11
-0.2262857 3.1059299999999965e-11
-0.2252857 1.6627249999999978e-11
-0.2242857 2.0323999999999577e-12
-0.2232857 -1.259264999999999e-11
-0.2222857 -2.7115149999999943e-11
-0.2212857 -4.140359999999991e-11
-0.2202857 -5.532920000000004e-11
-0.2192857 -6.876695000000013e-11
-0.2182857 -8.159664999999996e-11
-0.2172857 -9.370419999999995e-11
-0.2162857 -1.0498240000000001e-10
-0.2152857 -1.1533199999999996e-10
-0.2142857 -1.2466290999999995e-10
-0.2132857 -1.32894435e-10
-0.2122857 -1.3995629e-10
-0.2112857 -1.4578926000000003e-10
-0.2102857 -1.50345395e-10
-0.2092857 -1.5358862499999998e-10
-0.2082857 -1.55494922e-10
-0.2072857 -1.56052465e-10
-0.2062857 -1.55261658e-10
-0.2052857 -1.53135065e-10
-0.2042857 -1.4969717e-10
-0.2032857 -1.4498411e-10
-0.2022857 -1.39043275e-10
-0.2012857 -1.3193273999999998e-10
-0.2002857 -1.2372078000000008e-10
-0.1992857 -1.1448495000000004e-10
-0.1982857 -1.0431149999999996e-10
-0.1972857 -9.329459999999995e-11
-0.1962857 -8.153525000000005e-11
-0.1952857 -6.91404500000001e-11
-0.1942857 -5.6221899999999934e-11
-0.1932857 -4.289549999999999e-11
-0.1922857 -2.9279900000000053e-11
-0.1912857 -1.5495299999999935e-11
-0.1902857 -1.6627499999999303e-12
-0.1892857 1.2097150000000058e-11
-0.1882857 2.5665300000000017e-11
-0.1872857 3.892524999999993e-11
-0.1862857 5.176404999999994e-11
-0.1852857 6.407329999999998e-11
-0.1842857 7.575005e-11
-0.1832857 8.66978e-11
-0.1822857 9.682714999999999e-11
-0.1812857 1.0605654999999998e-10
-0.1802857 1.1431317999999998e-10
-0.1792857 1.2153323500000003e-10
-0.1782857 1.27662585e-10
-0.1772857 1.3265719999999997e-10
-0.1762857 1.3648339e-10
-0.1752857 1.39118055e-10
-0.1742857 1.40548745e-10
-0.1732857 1.4077378249999997e-10
-0.1722857 1.3980212e-10
-0.1712857 1.376532025e-10
-0.1702857 1.3435666e-10
-0.1692857 1.29951985e-10
-0.1682857 1.2448811e-10
-0.1672857 1.1802288e-10
-0.1662857 1.1062248499999998e-10
-0.1652857 1.0236075499999997e-10
-0.1642857 9.331852499999996e-11
-0.1632857 8.358270499999998e-11
-0.1622857 7.324575000000005e-11
-0.1612857 6.24047e-11
-0.1602857 5.116004999999997e-11
-0.1592857 3.9615200000000035e-11
-0.1582857 2.7875599999999972e-11
-0.1572857 1.6047400000000007e-11
-0.1562857 4.2369000000000116e-12
-0.1552857 -7.450350000000009e-12
-0.1542857 -1.8910549999999968e-11
-0.1532857 -3.0042550000000006e-11
-0.1522857 -4.074865000000005e-11
-0.1512857 -5.093524999999998e-11
-0.1502857 -6.051405e-11
-0.1492857 -6.940230000000005e-11
-0.1482857 -7.752382999999998e-11
-0.1472857 -8.480981e-11
-0.1462857 -9.119902e-11
-0.1452857 -9.663866500000001e-11
-0.1442857 -1.0108476e-10
-0.1432857 -1.0450266999999998e-10
-0.1422857 -1.0686754499999999e-10
-0.1412857 -1.0816449500000001e-10
-0.1402857 -1.0838894e-10
-0.1392857 -1.0754671849999997e-10
-0.1382857 -1.0565418250000001e-10
-0.1372857 -1.027382165e-10
-0.1362857 -9.883613249999998e-11
-0.1352857 -9.399540999999999e-11
-0.1342857 -8.827343000000001e-11
-0.1332857 -8.1737115e-11
-0.1322857 -7.446233e-11
-0.1312857 -6.6533295e-11
-0.1302857 -5.804189499999999e-11
-0.1292857 -4.9086785e-11
-0.1282857 -3.977249500000004e-11
-0.1272857 -3.020841499999996e-11
-0.1262857 -2.0507684999999955e-11
-0.1252857 -1.0785945000000023e-11
-0.1242857 -1.1601800000000101e-12
-0.1232857 8.252640000000003e-12
-0.1222857 1.733698499999999e-11
-0.1212857 2.5980024999999995e-11
-0.1202857 3.407300499999999e-11
-0.1192857 4.1512744999999976e-11
-0.1182857 4.8202950000000015e-11
-0.1172857 5.4055465000000004e-11
-0.1162857 5.899160999999998e-11
-0.1152857 6.294328999999999e-11
-0.1142857 6.585412000000002e-11
-0.1132857 6.768038000000002e-11
-0.1122857 6.8391855e-11
-0.1112857 6.7972545e-11
-0.1102857 6.6421187e-11
-0.1092857 6.375161950000001e-11
-0.1082857 5.999297750000001e-11
-0.1072857 5.51897115e-11
-0.1062857 4.94013705e-11
-0.1052857 4.2702219000000006e-11
-0.1042857 3.5180624999999994e-11
-0.1032857 2.693830499999999e-11
-0.1022857 1.8089299999999992e-11
-0.1012857 8.758785000000009e-12
-0.1002857 -9.182449999999838e-13
-0.099285714 -1.0798545000000004e-11
-0.098285712 -2.0732300000000002e-11
-0.097285718 -3.056492e-11
-0.096285716 -4.0139010000000007e-11
-0.095285714 -4.9296410500000006e-11
-0.094285712 -5.78802632e-11
-0.093285717 -6.57371865e-11
-0.092285715 -7.271945179999998e-11
-0.091285713 -7.868713799999999e-11
-0.090285711 -8.351022000000001e-11
-0.089285716 -8.7070625e-11
-0.088285714 -8.926422499999999e-11
-0.087285712 -9.000258500000001e-11
-0.086285718 -8.9214635e-11
-0.085285716 -8.684817500000004e-11
-0.084285714 -8.287106000000002e-11
-0.083285712 -7.727231499999998e-11
-0.082285717 -7.006296499999997e-11
-0.081285715 -6.127644000000001e-11
-0.080285713 -5.096878500000002e-11
-0.079285711 -3.9218749999999945e-11
-0.078285716 -2.612739999999997e-11
-0.077285714 -1.181754999999999e-11
-0.076285712 3.5672999999999507e-12
-0.075285718 1.9863999999999963e-11
-0.074285716 3.6891399999999995e-11
-0.073285714 5.445198500000004e-11
-0.072285712 7.233370000000003e-11
-0.071285717 9.031247499999995e-11
-0.070285715 1.0815442000000003e-10
-0.069285713 1.2561845500000002e-10
-0.068285711 1.4245908e-10
-0.067285717 1.58429235e-10
-0.066285715 1.7328327499999998e-10
-0.065285712 1.86780035e-10
-0.064285718 1.98685875e-10
-0.063285716 2.0877774499999999e-10
-0.062285714 2.1684627e-10
-0.061285716 2.2269877000000002e-10
-0.060285714 2.2616217999999996e-10
-0.059285715 2.2708549999999995e-10
-0.058285713 2.2534285000000013e-10
-0.057285715 2.208357e-10
-0.056285713 2.1349479999999983e-10
-0.055285715 2.0328250000000012e-10
-0.054285713 1.901940500000001e-10
-0.053285714 1.7425904999999996e-10
-0.052285716 1.555421999999999e-10
-0.051285714 1.3414409999999982e-10
-0.050285716 1.1020120000000004e-10
-0.049285714 8.388575e-11
-0.048285715 5.5405100000000104e-11
-0.047285713 2.5000000000000208e-11
-0.046285715 -7.0559500000000194e-12
-0.045285713 -4.045934999999999e-11
-0.044285715 -7.487909999999999e-11
-0.043285713 -1.099584500000002e-10
-0.042285714 -1.4532000000000007e-10
-0.041285716 -1.8056844999999982e-10
-0.040285714 -2.1529414999999997e-10
-0.039285716 -2.490785000000001e-10
-0.038285714 -2.8149805000000006e-10
-0.037285715 -3.121295999999999e-10
-0.036285713 -3.4055535e-10
-0.035285715 -3.6636765999999996e-10
-0.034285713 -3.8917476000000007e-10
-0.033285715 -4.08605865e-10
-0.032285713 -4.2431622999999994e-10
-0.031285714 -4.3599227500000006e-10
-0.030285714 -4.4335640999999994e-10
-0.029285714 -4.461716e-10
-0.028285714 -4.4424550000000006e-10
-0.027285714 -4.3743425e-10
-0.026285714 -4.2564599999999983e-10
-0.025285713 -4.088433999999999e-10
-0.024285715 -3.8704574999999996e-10
-0.023285715 -3.6033135000000016e-10
-0.022285715 -3.288378499999999e-10
-0.021285715 -2.927623999999998e-10
-0.020285714 -2.5236145000000004e-10
-0.019285714 -2.0794960000000015e-10
-0.018285714 -1.598975999999999e-10
-0.017285714 -1.0862959999999994e-10
-0.016285714 -5.4619750000000135e-11
-0.015285715 1.6117000000001283e-12
-0.014285714 5.950305000000004e-11
-0.013285714 1.1845724999999982e-10
-0.012285714 1.7784744999999997e-10
-0.011285714 2.370235000000002e-10
-0.010285715 2.953190499999999e-10
-0.0092857145 3.520587499999999e-10
-0.0082857143 4.0656635000000005e-10
-0.0072857141 4.5817249999999995e-10
-0.0062857145 5.062227000000001e-10
-0.0052857143 5.5008555e-10
-0.0042857141 5.891605999999999e-10
-0.0032857142 6.2288635e-10
-0.0022857143 6.507476549999998e-10
-0.0012857143 6.7228302e-10
-0.00028571428 6.870913449999999e-10
0.00071428571 6.948380799999999e-10
0.0017142857 6.952605e-10
0.0027142856 6.881726499999999e-10
0.0037142858 6.734692999999998e-10
0.0047142855 6.511288e-10
0.0057142857 6.212153e-10
0.0067142858 5.838796499999999e-10
0.0077142855 5.393600999999998e-10
0.0087142857 4.879814500000003e-10
0.0097142858 4.301521000000002e-10
0.010714286 3.6636239999999975e-10
0.011714286 2.971805000000002e-10
0.012714285 2.2324705000000005e-10
0.013714286 1.452698999999996e-10
0.014714286 6.401775000000005e-11
0.015714286 -1.9687099999999704e-11
0.016714286 -1.0497790000000013e-10
0.017714286 -1.9095034999999995e-10
0.018714286 -2.766731500000002e-10
0.019714287 -3.611972000000001e-10
0.020714285 -4.4356504999999956e-10
0.021714285 -5.228226500000001e-10
0.022714285 -5.980286500000002e-10
0.023714285 -6.682645999999999e-10
0.024714286 -7.326460499999997e-10
0.025714286 -7.903329999999999e-10
0.026714286 -8.405395000000001e-10
0.027714286 -8.8254365e-10
0.028714286 -9.156966949999999e-10
0.029714286 -9.3943186e-10
0.030714286 -9.53272255e-10
0.031714287 -9.5683834e-10
0.032714285 -9.498543000000001e-10
0.033714287 -9.3215325e-10
0.034714285 -9.036825e-10
0.035714287 -8.645069000000004e-10
0.036714286 -8.1481015e-10
0.037714284 -7.548971e-10
0.038714286 -6.851930499999999e-10
0.039714284 -6.062417999999995e-10
0.040714286 -5.187039999999998e-10
0.041714285 -4.2335215000000047e-10
0.042714287 -3.2106495000000057e-10
0.043714285 -2.1282090000000002e-10
0.044714287 -9.968999999999985e-11
0.045714285 1.7175500000000035e-11
0.046714287 1.3655099999999986e-10
0.047714286 2.5715215000000026e-10
0.048714284 3.776479500000003e-10
0.049714286 4.966726999999999e-10
0.050714284 6.128408500000001e-10
0.051714286 7.247626999999998e-10
0.052714285 8.310589499999996e-10
0.053714287 9.303760999999999e-10
0.054714285 1.0214026500000002e-09
0.055714287 1.1028851499999998e-09
0.056714285 1.17364325e-09
0.057714287 1.23258496e-09
0.058714285 1.278721415e-09
0.059714288 1.31118019e-09
0.060714286 1.3292183349999998e-09
0.061714284 1.3322344499999998e-09
0.062714286 1.3197787999999996e-09
0.063714288 1.29156275e-09
0.064714283 1.2474660500000004e-09
0.065714285 1.1875429e-09
0.066714287 1.1120257499999994e-09
0.067714289 1.02132895e-09
0.068714283 9.160475000000005e-10
0.069714285 7.969545000000003e-10
0.070714287 6.650014999999992e-10
0.071714282 5.213095000000002e-10
0.072714284 3.6716200000000095e-10
0.073714286 2.0399699999999899e-10
0.074714288 3.339299999999963e-11
0.075714283 -1.4294449999999926e-10
0.076714285 -3.2319600000000026e-10
0.077714287 -5.054455000000001e-10
0.078714289 -6.876994999999996e-10
0.079714283 -8.679069999999997e-10
0.080714285 -1.0439800000000002e-09
0.081714287 -1.2138133000000002e-09
0.082714289 -1.37530955e-09
0.083714284 -1.5264014999999999e-09
0.084714286 -1.66507485e-09
0.085714288 -1.7893913000000002e-09
0.086714283 -1.89751167e-09
0.087714285 -1.9877182499999997e-09
0.088714287 -2.0584364299999998e-09
0.089714289 -2.1082556e-09
0.090714283 -2.1359472500000002e-09
0.091714285 -2.14048355e-09
0.092714287 -2.1210552500000003e-09
0.093714289 -2.0770819999999994e-09
0.094714284 -2.008225e-09
0.095714286 -1.9144005e-09
0.096714288 -1.7957844999999995e-09
0.097714283 -1.6528150000000012e-09
0.098714285 -1.4861985e-09
0.099714287 -1.2969089999999993e-09
0.1007143 -1.0861810000000006e-09
0.1017143 -8.555085000000012e-10
0.1027143 -6.066364999999985e-10
0.1037143 -3.4154399999999873e-10
0.1047143 -6.243799999999954e-11
0.1057143 2.28266500000001e-10
0.1067143 5.279644999999985e-10
0.1077143 8.338784999999978e-10
0.1087143 1.1430864999999997e-09
0.1097143 1.4525405000000014e-09
0.1107143 1.7590965e-09
0.1117143 2.059542e-09
0.1127143 2.350624e-09
0.1137143 2.629077999999999e-09
0.1147143 2.8916604000000005e-09
0.1157143 3.135180150000001e-09
0.1167143 3.35653025e-09
0.1177143 3.55272165e-09
0.1187143 3.7209122999999996e-09
0.1197143 3.85844035e-09
0.1207143 3.962855549999999e-09
0.1217143 4.031947349999999e-09
0.1227143 4.063774000000001e-09
0.1237143 4.0566909999999995e-09
0.1247143 4.0093724999999985e-09
0.1257143 3.920835499999999e-09
0.1267143 3.79046e-09
0.1277143 3.618007e-09
0.1287143 3.403629e-09
0.1297143 3.1478845000000036e-09
0.1307143 2.8517419999999997e-09
0.1317143 2.5165824999999996e-09
0.1327143 2.144205000000003e-09
0.1337143 1.7368184999999997e-09
0.1347143 1.2970284999999987e-09
0.1357143 8.278240000000005e-10
0.1367143 3.3257349999999886e-10
0.1377143 -1.8500600000000016e-10
0.1387143 -7.208779999999969e-10
0.1397143 -1.270709000000001e-09
0.1407143 -1.829900000000001e-09
0.1417143 -2.3936285e-09
0.1427143 -2.9568795000000017e-09
0.1437143 -3.514491500000002e-09
0.1447143 -4.0612045e-09
0.1457143 -4.5917004999999995e-09
0.1467143 -5.100651000000001e-09
0.1477143 -5.5827675e-09
0.1487143 -6.0328574999999986e-09
0.1497143 -6.445865399999999e-09
0.1507143 -6.816927799999999e-09
0.1517143 -7.14142285e-09
0.1527143 -7.415015700000001e-09
0.1537143 -7.63370975e-09
0.1547143 -7.793888e-09
0.1557143 -7.8923545e-09
0.1567143 -7.926378e-09
0.1577143 -7.893724000000004e-09
0.1587143 -7.7926855e-09
0.1597143 -7.622114499999997e-09
0.1607143 -7.381444000000002e-09
0.1617143 -7.070700500000003e-09
0.1627143 -6.690521999999998e-09
0.1637143 -6.242174499999996e-09
0.1647143 -5.7275364999999954e-09
0.1657143 -5.1491034999999986e-09
0.1667143 -4.509995000000005e-09
0.1677143 -3.813900000000001e-09
0.1687143 -3.065084999999996e-09
0.1697143 -2.268395000000002e-09
0.1707143 -1.429155000000002e-09
0.1717143 -5.531749999999978e-10
0.1727143 3.5327999999999865e-10
0.1737143 1.2835599999999957e-09
0.1747143 2.2306800000000004e-09
0.1757143 3.18736e-09
0.1767143 4.146084999999999e-09
0.1777143 5.099170499999998e-09
0.1787143 6.038822000000006e-09
0.1797143 6.957200500000001e-09
0.1807143 7.846473999999998e-09
0.1817143 8.6989035e-09
0.1827143 9.5069e-09
0.1837143 1.02630795e-08
0.1847143 1.0960336499999997e-08
0.1857143 1.15919115e-08
0.1867143 1.21514415e-08
0.1877143 1.26330201e-08
0.1887143 1.3031254499999998e-08
0.1897143 1.3341318399999999e-08
0.1907143 1.3558992e-08
0.1917143 1.368071e-08
0.1927143 1.3703604e-08
0.1937143 1.3625531499999999e-08
0.1947143 1.3445101500000003e-08
0.1957143 1.3161694499999998e-08
0.1967143 1.2775483999999992e-08
0.1977143 1.2287465000000002e-08
0.1987143 1.1699415000000006e-08
0.1997143 1.1013920000000001e-08
0.2007143 1.0234380000000001e-08
0.2017143 9.364955000000004e-09
0.2027143 8.410565000000004e-09
0.2037143 7.3768549999999865e-09
0.2047143 6.2701649999999865e-09
0.2057143 5.097510000000005e-09
0.2067143 3.8664650000000015e-09
0.2077143 2.585170000000011e-09
0.2087143 1.262290000000006e-09
0.2097143 -9.312499999999916e-11
0.2107143 -1.4716499999999958e-09
0.2117143 -2.8635800000000167e-09
0.2127143 -4.258985000000004e-09
0.2137143 -5.647804999999986e-09
0.2147143 -7.019950000000006e-09
0.2157143 -8.365325e-09
0.2167143 -9.673949999999997e-09
0.2177143 -1.0936055000000007e-08
0.2187143 -1.2142125000000002e-08
0.2197143 -1.3282989999999999e-08
0.2207143 -1.4349925000000002e-08
0.2217143 -1.5334694e-08
0.2227143 -1.6229621e-08
0.2237143 -1.7027671999999993e-08
0.2247143 -1.7722495999999997e-08
0.2257143 -1.8308489500000003e-08
0.2267143 -1.8780841999999997e-08
0.2277143 -1.91355695e-08
0.2287143 -1.93695515e-08
0.2297143 -1.94805585e-08
0.2307143 -1.9467267500000002e-08
0.2317143 -1.9329272500000003e-08
0.2327143 -1.9067087e-08
0.2337143 -1.8682143999999994e-08
0.2347143 -1.8176770000000004e-08
0.2357143 -1.7554170000000004e-08
0.2367143 -1.6818410000000004e-08
0.2377143 -1.597435499999999e-08
0.2387143 -1.5027649999999985e-08
0.2397143 -1.3984690000000008e-08
0.2407143 -1.2852490000000015e-08
0.2417143 -1.163868999999999e-08
0.2427143 -1.0351504999999992e-08
0.2437143 -8.999585000000005e-09
0.2447143 -7.591964999999995e-09
0.2457143 -6.138035000000009e-09
0.2467143 -4.6474300000000165e-09
0.2477143 -3.1299299999999878e-09
0.2487143 -1.5953950000000006e-09
0.2497143 -5.3680000000008714e-11
0.2507143 1.4854200000000085e-09
0.2517143 3.0122750000000053e-09
0.2527143 4.517480000000004e-09
0.2537143 5.9919700000000045e-09
0.2547143 7.427035000000004e-09
0.2557143 8.814380000000004e-09
0.2567143 1.0146259999999994e-08
0.2577143 1.1415454999999988e-08
0.2587143 1.2615350000000003e-08
0.2597143 1.3740010000000004e-08
0.2607143 1.478413999999999e-08
0.2617143 1.5743174999999997e-08
0.2627143 1.6613290000000008e-08
0.2637143 1.7391405000000003e-08
0.2647143 1.8075204999999997e-08
0.2657143 1.8663117999999998e-08
0.2667143 1.9154344999999998e-08
0.2677143 1.9548816e-08
0.2687143 1.984718e-08
0.2697143 2.0050787e-08
0.2707143 2.0161647000000002e-08
0.2717143 2.01823955e-08
0.2727143 2.0116251e-08
0.2737143 1.99669615e-08
0.2747143 1.9738753e-08
0.2757143 1.9436277e-08
0.2767143 1.9064548999999998e-08
0.2777143 1.8628865e-08
0.2787143 1.8134745000000008e-08
0.2797143 1.7587879999999997e-08
0.2807143 1.6994034999999988e-08
0.2817143 1.6358975000000006e-08
0.2827143 1.5688415e-08
0.2837143 1.4987944999999984e-08
0.2847143 1.4262920000000011e-08
0.2857143 1.3518414999999999e-08
0.2867143 1.2759205000000003e-08
0.2877143 1.1989620000000015e-08
0.2887143 1.1213519999999981e-08
0.2897143 1.0434274999999991e-08
0.2907143 9.654670000000015e-09
0.2917143 8.876895000000004e-09
0.2927143 8.102495000000003e-09
0.2937143 7.33236e-09
0.2947143 6.566719999999986e-09
0.2957143 5.805099999999991e-09
0.2967143 5.046375000000011e-09
0.2977143 4.2887450000000175e-09
0.2987143 3.529769999999994e-09
0.2997143 2.7664400000000023e-09
0.3007143 1.9951599999999842e-09
0.3017143 1.211835000000001e-09
0.3027143 4.119300000000188e-10
0.3037143 -4.09415000000021e-10
0.3047143 -1.2573699999999931e-09
0.3057143 -2.1373449999999912e-09
0.3067143 -3.0548049999999994e-09
0.3077143 -4.015220000000004e-09
0.3087143 -5.023985000000011e-09
0.3097143 -6.086269999999995e-09
0.3107143 -7.2069299999999905e-09
0.3117143 -8.390420000000008e-09
0.3127143 -9.64065e-09
0.3137143 -1.0960884999999991e-08
0.3147143 -1.235365000000001e-08
0.3157143 -1.3820605000000002e-08
0.3167143 -1.5362494999999995e-08
0.3177143 -1.6979040000000006e-08
0.3187143 -1.866881e-08
0.3197143 -2.0429199999999985e-08
0.3207143 -2.2256370000000003e-08
0.3217143 -2.4145160000000007e-08
0.3227143 -2.6089060000000005e-08
0.3237143 -2.8080196999999994e-08
0.3247143 -3.01092725e-08
0.3257143 -3.216559750000001e-08
0.3267143 -3.423710535e-08
0.3277143 -3.631033600000001e-08
0.3287143 -3.837050765e-08
0.3297143 -4.04015545e-08
0.3307143 -4.23861995e-08
0.3317143 -4.430601999999999e-08
0.3327143 -4.614156999999999e-08
0.3337143 -4.787247000000001e-08
0.3347143 -4.9477515e-08
0.3357143 -5.093483500000001e-08
0.3367143 -5.222203999999998e-08
0.3377143 -5.3316354999999977e-08
0.3387143 -5.4194775e-08
0.3397143 -5.483428500000001e-08
0.3407143 -5.521198000000002e-08
0.3417143 -5.5305280000000034e-08
0.3427143 -5.509219000000001e-08
0.3437143 -5.455128499999994e-08
0.3447143 -5.3662109999999996e-08
0.3457143 -5.240530500000005e-08
0.3467143 -5.076265e-08
0.3477143 -4.871754500000002e-08
0.3487143 -4.625490499999997e-08
0.3497143 -4.336139999999993e-08
0.3507143 -4.002574999999999e-08
0.3517143 -3.623869999999999e-08
0.3527143 -3.199325000000001e-08
0.3537143 -2.728475000000002e-08
0.3547143 -2.2111000000000045e-08
0.3557143 -1.6472300000000023e-08
0.3567143 -1.0371699999999936e-08
0.3577143 -3.815100000000037e-09
0.3587143 3.1892500000000007e-09
0.3597143 1.063025000000007e-08
0.3607143 1.849364999999994e-08
0.3617143 2.676279999999994e-08
0.3627143 3.5418300000000016e-08
0.3637143 4.443800000000006e-08
0.3647143 5.3797300000000005e-08
0.3657143 6.3469e-08
0.3667143 7.342344000000003e-08
0.3677143 8.362891499999997e-08
0.3687143 9.405171999999992e-08
0.3697143 1.0465603999999997e-07
0.3707143 1.1540445500000003e-07
0.3717143 1.26258075e-07
0.3727143 1.3717674e-07
0.3737143 1.481192735e-07
0.3747143 1.59043705e-07
0.3757143 1.699075515e-07
0.3767143 1.8066806999999998e-07
0.3777143 1.9128252499999995e-07
0.3787143 2.0170844000000003e-07
0.3797143 2.1190396999999996e-07
0.3807143 2.2182803e-07
0.3817143 2.3144055e-07
0.3827143 2.4070295000000004e-07
0.3837143 2.495780000000001e-07
0.3847143 2.580304e-07
0.3857143 2.6602694999999995e-07
0.3867143 2.735365e-07
0.3877143 2.8053019999999986e-07
0.3887143 2.8698194999999997e-07
0.3897143 2.9286849999999996e-07
0.3907143 2.9816894999999987e-07
0.3917143 3.028652000000002e-07
0.3927143 3.0694249999999993e-07
0.3937143 3.103890499999998e-07
0.3947143 3.1319565000000013e-07
0.3957143 3.1535640000000027e-07
0.3967143 3.168680499999998e-07
0.3977143 3.1773055000000006e-07
0.3987143 3.1794710000000003e-07
0.3997143 3.175223999999998e-07
0.4007143 3.164638500000004e-07
0.4017143 3.147826000000002e-07
0.4027143 3.124913499999994e-07
0.4037143 3.0960474999999973e-07
0.4047143 3.061395000000004e-07
0.4057143 3.021135499999999e-07
0.4067143 2.975477499999996e-07
0.4077143 2.924636499999999e-07
0.4087143 2.868830000000002e-07
0.4097143 2.808298500000004e-07
0.4107143 2.7432835000000005e-07
0.4117143 2.6740369999999995e-07
0.4127143 2.6008150000000013e-07
0.4137143 2.523854999999997e-07
0.4147143 2.443419999999997e-07
0.4157143 2.3597649999999988e-07
0.4167143 2.2731350000000024e-07
0.4177143 2.183770000000004e-07
0.4187143 2.091905000000004e-07
0.4197143 1.997774999999995e-07
0.4207143 1.9015999999999942e-07
0.4217143 1.8035949999999973e-07
0.4227143 1.7039450000000005e-07
0.4237143 1.602855e-07
0.4247143 1.5005199999999976e-07
0.4257143 1.397100000000009e-07
0.4267143 1.2927500000000005e-07
0.4277143 1.1876299999999998e-07
0.4287143 1.0818949999999996e-07
0.4297143 9.756649999999914e-08
0.4307143 8.690750000000082e-08
0.4317143 7.62250000000012e-08
0.4327143 6.552999999999889e-08
0.4337143 5.483499999999917e-08
0.4347143 4.4149500000000405e-08
0.4357143 3.348550000000048e-08
0.4367143 2.285400000000058e-08
0.4377143 1.226399999999943e-08
0.4387143 1.7279999999997277e-09
0.4397143 -8.742999999999935e-09
0.4407143 -1.9137500000000028e-08
0.4417143 -2.9442499999999507e-08
0.4427143 -3.964549999999956e-08
0.4437143 -4.973249999999986e-08
0.4447143 -5.968750000000021e-08
0.4457143 -6.94965000000003e-08
0.4467143 -7.914300000000029e-08
0.4477143 -8.860850000000047e-08
0.4487143 -9.787400000000023e-08
0.4497143 -1.06919e-07
0.4507143 -1.1572449999999919e-07
0.4517143 -1.2426799999999964e-07
0.4527143 -1.3252550000000041e-07
0.4537143 -1.404739999999999e-07
0.4547143 -1.4808900000000008e-07
0.4557143 -1.5534499999999983e-07
0.4567143 -1.622155e-07
0.4577143 -1.6867400000000012e-07
0.4587143 -1.746950000000004e-07
0.4597143 -1.8025099999999978e-07
0.4607143 -1.8531449999999984e-07
0.4617143 -1.8985950000000042e-07
0.4627143 -1.9386100000000007e-07
0.4637143 -1.9729350000000016e-07
0.4647143 -2.001319999999999e-07
0.4657143 -2.0235499999999972e-07
0.4667143 -2.0394049999999992e-07
0.4677143 -2.048684999999999e-07
0.4687143 -2.051224999999998e-07
0.4697143 -2.0468630000000007e-07
0.4707143 -2.035462500000001e-07
0.4717143 -2.0169245000000015e-07
0.4727143 -1.9911710000000017e-07
0.4737143 -1.9581489999999967e-07
0.4747143 -1.917840999999999e-07
0.4757143 -1.870261000000004e-07
0.4767143 -1.8154505000000005e-07
0.4777143 -1.7534894999999952e-07
0.4787143 -1.6844854999999956e-07
0.4797143 -1.6085780000000012e-07
0.4807143 -1.525943000000004e-07
0.4817143 -1.4367815000000036e-07
0.4827143 -1.3413295000000003e-07
0.4837143 -1.2398514999999952e-07
0.4847143 -1.132632499999998e-07
0.4857143 -1.0199830000000033e-07
0.4867143 -9.022434999999976e-08
0.4877143 -7.797685000000015e-08
0.4887143 -6.529290000000031e-08
0.4897143 -5.2210649999999965e-08
0.4907143 -3.877000000000017e-08
0.4917143 -2.50115999999995e-08
0.4927143 -1.097524999999962e-08
0.4937143 3.29769999999984e-09
0.4947143 1.7766649999999997e-08
0.4957143 3.239214999999973e-08
0.4967143 4.7135250000000144e-08
0.4977143 6.195839999999992e-08
0.4987143 7.68263499999997e-08
0.4997143 9.170550000000012e-08
0.5007143 1.0656409999999999e-07
0.5017143 1.213740499999999e-07
0.5027143 1.361095000000001e-07
0.5037143 1.5074749999999995e-07
0.5047143 1.6526919999999985e-07
0.5057143 1.7965905000000024e-07
0.5067143 1.9390529999999978e-07
0.5077143 2.0799995000000038e-07
0.5087143 2.219388000000002e-07
0.5097143 2.357218499999999e-07
0.5107143 2.493529500000001e-07
0.5117143 2.628404499999995e-07
0.5127143 2.761964499999998e-07
0.5137143 2.8943660000000024e-07
0.5147143 3.0258e-07
0.5157143 3.1565049999999975e-07
0.5167143 3.2867449999999974e-07
0.5177143 3.416805000000003e-07
0.5187143 3.5470200000000023e-07
0.5197143 3.677739999999995e-07
0.5207143 3.8093250000000024e-07
0.5217143 3.9421800000000057e-07
0.5227143 4.076699999999995e-07
0.5237143 4.213295e-07
0.5247143 4.3524050000000014e-07
0.5257143 4.494454999999995e-07
0.5267143 4.639854999999996e-07
0.5277143 4.789020000000007e-07
0.5287143 4.942380000000002e-07
0.5297143 5.100309999999998e-07
0.5307143 5.263195000000006e-07
0.5317143 5.431394999999999e-07
0.5327143 5.605200000000002e-07
0.5337143 5.784920000000001e-07
0.5347143 5.970820000000001e-07
0.5357143 6.163095000000004e-07
0.5367143 6.361924999999997e-07
0.5377143 6.567434999999996e-07
0.5387143 6.77968999999999e-07
0.5397143 6.998700000000001e-07
0.5407143 7.224440000000006e-07
0.5417143 7.456800000000006e-07
0.5427143 7.695625000000011e-07
0.5437143 7.940689999999998e-07
0.5447143 8.191694999999977e-07
0.5457143 8.448310000000001e-07
0.5467143 8.710115000000011e-07
0.5477143 8.976614999999995e-07
0.5487143 9.247245000000001e-07
0.5497143 9.52141000000001e-07
0.5507143 9.798440000000011e-07
0.5517143 1.0077574999999982e-06
0.5527143 1.0358029999999991e-06
0.5537143 1.063897500000001e-06
0.5547143 1.0919490000000002e-06
0.5557143 1.119859999999999e-06
0.5567143 1.1475334999999998e-06
0.5577143 1.1748660000000011e-06
0.5587143 1.201747e-06
0.5597143 1.228067499999999e-06
0.5607143 1.2537150000000012e-06
0.5617143 1.2785745000000008e-06
0.5627143 1.3025289999999987e-06
0.5637143 1.3254619999999986e-06
0.5647143 1.347252999999998e-06
0.5657143 1.3677865e-06
0.5667143 1.3869459999999998e-06
0.5677143 1.4046150000000032e-06
0.5687143 1.4206805000000032e-06
0.5697143 1.43503e-06
0.5707143 1.4475554999999984e-06
0.5717143 1.4581559999999984e-06
0.5727143 1.466730000000003e-06
0.5737143 1.4731769999999984e-06
0.5747143 1.4774124999999962e-06
0.5757143 1.4793524999999994e-06
0.5767143 1.4789140000000003e-06
0.5777143 1.4760225000000028e-06
0.5787143 1.4706125e-06
0.5797143 1.462629999999999e-06
0.5807143 1.4520220000000015e-06
0.5817143 1.438738e-06
0.5827143 1.4227480000000004e-06
0.5837143 1.404020999999999e-06
0.5847143 1.3825360000000003e-06
0.5857143 1.358285999999999e-06
0.5867143 1.3312624999999987e-06
0.5877143 1.301469999999999e-06
0.5887143 1.2689240000000011e-06
0.5897143 1.2336465e-06
0.5907143 1.195665999999999e-06
0.5917143 1.155020500000001e-06
0.5927143 1.1117575000000011e-06
0.5937143 1.0659304999999997e-06
0.5947143 1.0175999999999977e-06
0.5957143 9.66838e-07
0.5967143 9.137190000000025e-07
0.5977143 8.583270000000024e-07
0.5987143 8.007540000000009e-07
0.5997143 7.410959999999963e-07
0.6007143 6.794539999999942e-07
0.6017143 6.15935500000003e-07
0.6027143 5.506595000000047e-07
0.6037143 4.837460000000013e-07
0.6047143 4.1531199999999723e-07
0.6057143 3.454904999999954e-07
0.6067143 2.744139999999968e-07
0.6077143 2.022105000000029e-07
0.6087143 1.2902450000000603e-07
0.6097143 5.5000499999998415e-08
0.6107143 -1.97174999999988e-08
0.6117143 -9.498549999999557e-08
0.6127143 -1.7065250000000164e-07
0.6137143 -2.465690000000025e-07
0.6147143 -3.225864999999983e-07
0.6157143 -3.985534999999966e-07
0.6167143 -4.7431499999999973e-07
0.6177143 -5.497159999999996e-07
0.6187143 -6.246059999999979e-07
0.6197143 -6.988300000000072e-07
0.6207143 -7.722375000000034e-07
0.6217143 -8.446769999999991e-07
0.6227143 -9.159925000000024e-07
0.6237143 -9.860304999999969e-07
0.6247143 -1.0546449999999985e-06
0.6257143 -1.1216889999999988e-06
0.6267143 -1.187009000000002e-06
0.6277143 -1.250458000000004e-06
0.6287143 -1.3118949999999976e-06
0.6297143 -1.3711724999999978e-06
0.6307143 -1.4281464999999988e-06
0.6317143 -1.4826780000000017e-06
0.6327143 -1.534625500000002e-06
0.6337143 -1.5838494999999985e-06
0.6347143 -1.6302149999999999e-06
0.6357143 -1.6735895000000002e-06
0.6367143 -1.7138349999999997e-06
0.6377143 -1.7508214999999982e-06
0.6387143 -1.7844250000000024e-06
0.6397143 -1.8145209999999999e-06
0.6407143 -1.8409829999999958e-06
0.6417143 -1.8636925000000004e-06
0.6427143 -1.8825360000000037e-06
0.6437143 -1.8974015000000036e-06
0.6447143 -1.9081845e-06
0.6457143 -1.914781999999999e-06
0.6467143 -1.9171000000000007e-06
0.6477143 -1.9150460000000016e-06
0.6487143 -1.9085369999999983e-06
0.6497143 -1.8974989999999985e-06
0.6507143 -1.881862999999999e-06
0.6517143 -1.8615719999999993e-06
0.6527143 -1.836575e-06
0.6537143 -1.8068339999999993e-06
0.6547143 -1.7723185000000014e-06
0.6557143 -1.733009499999999e-06
0.6567143 -1.6889034999999998e-06
0.6577143 -1.6400045000000008e-06
0.6587143 -1.5863335000000001e-06
0.6597143 -1.5279239999999998e-06
0.6607143 -1.464819999999999e-06
0.6617143 -1.3970865000000007e-06
0.6627143 -1.324799999999999e-06
0.6637143 -1.2480499999999996e-06
0.6647143 -1.1669445000000007e-06
0.6657143 -1.081605e-06
0.6667143 -9.921715000000004e-07
0.6677143 -8.987990000000003e-07
0.6687143 -8.016559999999994e-07
0.6697143 -7.009284999999991e-07
0.6707143 -5.968170000000009e-07
0.6717143 -4.895370000000006e-07
0.6727143 -3.7931949999999965e-07
0.6737143 -2.664079999999997e-07
0.6747143 -1.5106100000000061e-07
0.6757143 -3.35490000000003e-08
0.6767143 8.584700000000061e-08
0.6777143 2.068339999999997e-07
0.6787143 3.291075000000002e-07
0.6797143 4.5235649999999975e-07
0.6807143 5.762629999999995e-07
0.6817143 7.00499e-07
0.6827143 8.24734e-07
0.6837143 9.486340000000004e-07
0.6847143 1.0718620000000007e-06
0.6857143 1.194078999999999e-06
0.6867143 1.3149490000000004e-06
0.6877143 1.4341360000000007e-06
0.6887143 1.5513075000000006e-06
0.6897143 1.6661379999999992e-06
0.6907143 1.7783079999999983e-06
0.6917143 1.8875040000000022e-06
0.6927143 1.993425000000001e-06
0.6937143 2.0957795e-06
0.6947143 2.194287499999999e-06
0.6957143 2.2886854999999984e-06
0.6967143 2.3787224999999997e-06
0.6977143 2.464164000000002e-06
0.6987143 2.5447920000000017e-06
0.6997143 2.6204094999999963e-06
0.7007143 2.690834000000001e-06
0.7017143 2.755906500000003e-06
0.7027143 2.815486499999996e-06
0.7037143 2.869454500000001e-06
0.7047143 2.9177135000000003e-06
0.7057143 2.9601850000000003e-06
0.7067143 2.996819500000003e-06
0.7077143 3.027580999999997e-06
0.7087143 3.0524579999999997e-06
0.7097143 3.0714625000000018e-06
0.7107143 3.0846214999999997e-06
0.7117143 3.0919904999999975e-06
0.7127143 3.0936419999999977e-06
0.7137143 3.0896645000000066e-06
0.7147143 3.0801610000000074e-06
0.7157143 3.0652649999999905e-06
0.7167143 3.045114499999996e-06
0.7177143 3.019860000000003e-06
0.7187143 2.989679999999998e-06
0.7197143 2.954755000000001e-06
0.7207143 2.915275e-06
0.7217143 2.871435000000004e-06
0.7227143 2.8234550000000017e-06
0.7237143 2.771555000000001e-06
0.7247143 2.715949999999998e-06
0.7257143 2.656869999999994e-06
0.7267143 2.594539999999998e-06
0.7277143 2.5291849999999992e-06
0.7287143 2.4610400000000005e-06
0.7297143 2.3903350000000022e-06
0.7307143 2.3172950000000046e-06
0.7317143 2.2421400000000046e-06
0.7327143 2.16509e-06
0.7337143 2.0863599999999977e-06
0.7347143 2.006155000000001e-06
0.7357143 1.9246699999999996e-06
0.7367143 1.8421049999999945e-06
0.7377143 1.7586599999999989e-06
0.7387143 1.6745000000000028e-06
0.7397143 1.5897949999999986e-06
0.7407143 1.5047149999999985e-06
0.7417143 1.419415000000001e-06
0.7427143 1.3340500000000033e-06
0.7437143 1.2487499999999952e-06
0.7447143 1.1636550000000008e-06
0.7457143 1.0789050000000028e-06
0.7467143 9.945999999999915e-07
0.7477143 9.108600000000052e-07
0.7487143 8.278050000000098e-07
0.7497143 7.455299999999942e-07
0.7507143 6.641349999999903e-07
0.7517143 5.837199999999989e-07
0.7527143 5.043650000000042e-07
0.7537143 4.2616500000000543e-07
0.7547143 3.492049999999987e-07
0.7557143 2.7355499999999597e-07
0.7567143 1.9931499999999808e-07
0.7577143 1.2655999999999795e-07
0.7587143 5.535500000000596e-08
0.7597143 -1.421499999999218e-08
0.7607143 -8.207500000000357e-08
0.7617143 -1.481600000000075e-07
0.7627143 -2.1237999999999592e-07
0.7637143 -2.7466999999999985e-07
0.7647143 -3.349500000000041e-07
0.7657143 -3.931499999999967e-07
0.7667143 -4.4921500000000155e-07
0.7677143 -5.03044999999997e-07
0.7687143 -5.545899999999982e-07
0.7697143 -6.037800000000035e-07
0.7707143 -6.505399999999993e-07
0.7717143 -6.948099999999975e-07
0.7727143 -7.365299999999997e-07
0.7737143 -7.756550000000019e-07
0.7747143 -8.121150000000023e-07
0.7757143 -8.458649999999973e-07
0.7767143 -8.768699999999959e-07
0.7777143 -9.050850000000048e-07
0.7787143 -9.304649999999993e-07
0.7797143 -9.529999999999965e-07
0.7807143 -9.726800000000041e-07
0.7817143 -9.894700000000002e-07
0.7827143 -1.0033799999999986e-06
0.7837143 -1.0144099999999992e-06
0.7847143 -1.0225749999999963e-06
0.7857143 -1.0279100000000013e-06
0.7867143 -1.0304200000000051e-06
0.7877143 -1.0301500000000017e-06
0.7887143 -1.027169999999993e-06
0.7897143 -1.021520000000001e-06
0.7907143 -1.013260000000005e-06
0.7917143 -1.0024800000000013e-06
0.7927143 -9.892599999999953e-07
0.7937143 -9.73679999999992e-07
0.7947143 -9.558500000000056e-07
0.7957143 -9.35880000000009e-07
0.7967143 -9.138799999999959e-07
0.7977143 -8.899649999999931e-07
0.7987143 -8.642599999999983e-07
0.7997143 -8.36895000000002e-07
0.8007143 -8.079900000000006e-07
0.8017143 -7.776950000000008e-07
0.8027143 -7.46145000000004e-07
0.8037143 -7.134649999999989e-07
0.8047143 -6.798050000000017e-07
0.8057143 -6.452950000000024e-07
0.8067143 -6.100599999999994e-07
0.8077143 -5.742399999999962e-07
0.8087143 -5.379549999999997e-07
0.8097143 -5.013100000000023e-07
0.8107143 -4.644300000000023e-07
0.8117143 -4.2741500000000065e-07
0.8127143 -3.903449999999918e-07
0.8137143 -3.5332499999999886e-07
0.8147143 -3.1641500000001e-07
0.8157143 -2.796800000000046e-07
0.8167143 -2.431799999999913e-07
0.8177143 -2.0693999999999886e-07
0.8187143 -1.7099500000000744e-07
0.8197143 -1.3535499999999948e-07
0.8207143 -1.0001999999999569e-07
0.8217143 -6.498499999999448e-08
0.8227143 -3.0219999999996614e-08
0.8237143 4.31500000000031e-09
0.8247143 3.8659999999998706e-08
0.8257143 7.286999999999542e-08
0.8267143 1.070199999999937e-07
0.8277143 1.4118499999999675e-07
0.8287143 1.7545500000000226e-07
0.8297143 2.0993000000000074e-07
0.8307143 2.4470000000000017e-07
0.8317143 2.7987500000000467e-07
0.8327143 3.15559999999996e-07
0.8337143 3.518649999999988e-07
0.8347143 3.889200000000028e-07
0.8357143 4.2684500000000504e-07
0.8367143 4.657350000000047e-07
0.8377143 5.057099999999987e-07
0.8387143 5.468899999999941e-07
0.8397143 5.893700000000008e-07
0.8407143 6.332499999999989e-07
0.8417143 6.786249999999978e-07
0.8427143 7.255900000000072e-07
0.8437143 7.742149999999977e-07
0.8447143 8.24559999999999e-07
0.8457143 8.766849999999991e-07
0.8467143 9.306350000000016e-07
0.8477143 9.864550000000009e-07
0.8487143 1.0441549999999995e-06
0.8497143 1.1037399999999993e-06
0.8507143 1.1651999999999971e-06
0.8517143 1.228514999999997e-06
0.8527143 1.2936499999999978e-06
0.8537143 1.360550000000003e-06
0.8547143 1.4291550000000039e-06
0.8557143 1.499380000000004e-06
0.8567143 1.5711250000000027e-06
0.8577143 1.6442650000000014e-06
0.8587143 1.7186949999999977e-06
0.8597143 1.7942699999999974e-06
0.8607143 1.8708300000000008e-06
0.8617143 1.948214999999998e-06
0.8627143 2.0262299999999997e-06
0.8637143 2.104684999999997e-06
0.8647143 2.1833799999999987e-06
0.8657143 2.262100000000008e-06
0.8667143 2.340619999999995e-06
0.8677143 2.418699999999997e-06
0.8687143 2.4960999999999993e-06
0.8697143 2.572579999999998e-06
0.8707143 2.647880000000003e-06
0.8717143 2.721725000000009e-06
0.8727143 2.793860000000008e-06
0.8737143 2.864019999999987e-06
0.8747143 2.9319299999999837e-06
0.8757143 2.9973350000000085e-06
0.8767143 3.0599550000000146e-06
0.8777143 3.119514999999996e-06
0.8787143 3.175769999999999e-06
0.8797143 3.2284399999999967e-06
0.8807143 3.2772749999999927e-06
0.8817143 3.3220399999999936e-06
0.8827143 3.3624800000000016e-06
0.8837143 3.398375000000008e-06
0.8847143 3.4294900000000005e-06
0.8857143 3.4556099999999927e-06
0.8867143 3.476564999999993e-06
0.8877143 3.4921400000000155e-06
0.8887143 3.502165000000006e-06
0.8897143 3.5064950000000007e-06
0.8907143 3.5049949999999983e-06
0.8917143 3.497534999999998e-06
0.8927143 3.4839900000000027e-06
0.8937143 3.4642749999999834e-06
0.8947143 3.438330000000006e-06
0.8957143 3.4060850000000048e-06
0.8967143 3.3675049999999897e-06
0.8977143 3.3225900000000037e-06
0.8987143 3.2713249999999983e-06
0.8997143 3.2137300000000023e-06
0.9007143 3.149835000000003e-06
0.9017143 3.0797100000000044e-06
0.9027143 3.0034100000000015e-06
0.9037143 2.921030000000004e-06
0.9047143 2.832690000000009e-06
0.9057143 2.7384899999999867e-06
0.9067143 2.638570000000002e-06
0.9077143 2.5330850000000014e-06
0.9087143 2.4222049999999977e-06
0.9097143 2.3061200000000093e-06
0.9107143 2.1850049999999896e-06
0.9117143 2.059064999999982e-06
0.9127143 1.928505000000012e-06
0.9137143 1.793555000000007e-06
0.9147143 1.6544549999999825e-06
0.9157143 1.5114350000000108e-06
0.9167143 1.3647500000000082e-06
0.9177143 1.2146499999999923e-06
0.9187143 1.0613850000000014e-06
0.9197143 9.052199999999961e-07
0.9207143 7.464250000000003e-07
0.9217143 5.852550000000126e-07
0.9227143 4.2197499999999327e-07
0.9237143 2.568499999999855e-07
0.9247143 9.015000000001339e-08
0.9257143 -7.786999999998663e-08
0.9267143 -2.4694500000001275e-07
0.9277143 -4.1683500000000915e-07
0.9287143 -5.872899999999995e-07
0.9297143 -7.580600000000076e-07
0.9307143 -9.28920000000003e-07
0.9317143 -1.0996399999999952e-06
0.9327143 -1.2700199999999823e-06
0.9337143 -1.439850000000001e-06
0.9347143 -1.6089250000000062e-06
0.9357143 -1.7770700000000048e-06
0.9367143 -1.9441100000000026e-06
0.9377143 -2.109874999999987e-06
0.9387143 -2.274234999999999e-06
0.9397143 -2.437049999999994e-06
0.9407143 -2.598189999999993e-06
0.9417143 -2.75754e-06
0.9427143 -2.915010000000008e-06
0.9437143 -3.070510000000008e-06
0.9447143 -3.223969999999999e-06
0.9457143 -3.3753149999999978e-06
0.9467143 -3.524490000000009e-06
0.9477143 -3.6714850000000065e-06
0.9487143 -3.8162449999999955e-06
0.9497143 -3.958754999999991e-06
0.9507143 -4.098990000000005e-06
0.9517143 -4.236954999999999e-06
0.9527143 -4.372679999999982e-06
0.9537143 -4.506150000000012e-06
0.9547143 -4.637390000000012e-06
0.9557143 -4.766429999999994e-06
0.9567143 -4.893295000000007e-06
0.9577143 -5.018045000000007e-06
0.9587143 -5.140700000000001e-06
0.9597143 -5.261309999999984e-06
0.9607143 -5.379939999999998e-06
0.9617143 -5.496615000000009e-06
0.9627143 -5.611415e-06
0.9637143 -5.724399999999993e-06
0.9647143 -5.835620000000002e-06
0.9657143 -5.945145000000008e-06
0.9667143 -6.053039999999991e-06
0.9677143 -6.159384999999997e-06
0.9687143 -6.264244999999995e-06
0.9697143 -6.367700000000001e-06
0.9707143 -6.4698349999999985e-06
0.9717143 -6.570725000000003e-06
0.9727143 -6.6704600000000005e-06
0.9737143 -6.76913e-06
0.9747143 -6.8668350000000025e-06
0.9757143 -6.963674999999997e-06
0.9767143 -7.059749999999997e-06
0.9777143 -7.1551900000000015e-06
0.9787143 -7.250095e-06
0.9797143 -7.344595000000004e-06
0.9807143 -7.438829500000004e-06
0.9817143 -7.532921499999996e-06
0.9827143 -7.6270215000000005e-06
0.9837143 -7.721275999999996e-06
0.9847143 -7.815844999999999e-06
0.9857143 -7.910883500000004e-06
0.9867143 -8.006554999999999e-06
0.9877143 -8.103030499999999e-06
0.9887143 -8.200482e-06
0.9897143 -8.299083e-06
0.9907143 -8.39900945e-06
0.9917143 -8.5004372e-06
0.9927143 -8.60354105e-06
0.9937143 -8.7084938e-06
0.9947143 -8.815463999999999e-06
0.9957143 -8.9246165e-06
0.9967143 -9.036109499999999e-06
0.9977143 -9.1500915e-06
0.9987143 -9.266706999999998e-06
0.9997143 -9.3860865e-06
1.000714 -9.508346500000002e-06
1.001714 -9.633591000000002e-06
1.002714 -9.761914500000004e-06
1.003714 -9.893403999999998e-06
1.004714 -1.00281e-05
1.005714 -1.0166055000000001e-05
1.006714 -1.0307299999999995e-05
1.007714 -1.0451829999999994e-05
1.008714 -1.0599630000000001e-05
1.009714 -1.0750665000000005e-05
1.010714 -1.090488999999999e-05
1.011714 -1.1062219999999995e-05
1.012714 -1.1222560000000017e-05
1.013714 -1.1385800000000004e-05
1.014714 -1.1551814999999986e-05
1.015714 -1.1720424999999987e-05
1.016714 -1.1891464999999999e-05
1.017714 -1.2064760000000004e-05
1.018714 -1.2240095e-05
1.019714 -1.2417244999999995e-05
1.020714 -1.2595979999999998e-05
1.021714 -1.2776060000000017e-05
1.022714 -1.295722500000001e-05
1.023714 -1.3139235000000002e-05
1.024714 -1.3321800000000007e-05
1.025714 -1.3504664999999982e-05
1.026714 -1.3687559999999988e-05
1.027714 -1.3870215000000023e-05
1.028714 -1.4052404999999988e-05
1.029714 -1.423385999999997e-05
1.030714 -1.4414340000000011e-05
1.031714 -1.459363500000001e-05
1.032714 -1.4771535000000015e-05
1.033714 -1.4947865000000018e-05
1.034714 -1.5122439999999997e-05
1.035714 -1.5295145000000002e-05
1.036714 -1.5465869999999995e-05
1.037714 -1.563451499999999e-05
1.038714 -1.5801074999999978e-05
1.039714 -1.5965494999999988e-05
1.040714 -1.612781000000003e-05
1.041714 -1.628808e-05
1.042714 -1.6446375000000004e-05
1.043714 -1.660287500000001e-05
1.044714 -1.6757729999999992e-05
1.045714 -1.6911120000000003e-05
1.046714 -1.7063305e-05
1.047714 -1.7214585e-05
1.048714 -1.7365245000000008e-05
1.049714 -1.751562999999997e-05
1.050714 -1.7666179999999982e-05
1.051714 -1.781726000000004e-05
1.052714 -1.7969314999999958e-05
1.053714 -1.812284000000001e-05
1.054714 -1.827826500000001e-05
1.055714 -1.8436094999999943e-05
1.056714 -1.8596905000000005e-05
1.057714 -1.876121500000002e-05
1.058714 -1.8929519999999987e-05
1.059714 -1.9102364999999996e-05
1.060714 -1.9280315000000058e-05
1.061714 -1.9463895000000015e-05
1.062714 -1.9653654999999954e-05
1.063714 -1.9850085000000038e-05
1.064714 -2.0053605000000062e-05
1.065714 -2.0264699999999935e-05
1.066714 -2.04839e-05
1.067714 -2.0711500000000007e-05
1.068714 -2.0947849999999993e-05
1.069714 -2.1193400000000016e-05
1.070714 -2.1448349999999972e-05
1.071714 -2.1712999999999963e-05
1.072714 -2.1987500000000033e-05
1.073714 -2.2271900000000033e-05
1.074714 -2.2566399999999944e-05
1.075714 -2.2871100000000043e-05
1.076714 -2.3185800000000025e-05
1.077714 -2.3510599999999998e-05
1.078714 -2.3845400000000017e-05
1.079714 -2.4189799999999953e-05
1.080714 -2.4543749999999956e-05
1.081714 -2.4906950000000007e-05
1.082714 -2.527910000000002e-05
1.083714 -2.5659800000000032e-05
1.084714 -2.6048649999999993e-05
1.085714 -2.6445099999999894e-05
1.086714 -2.684874999999994e-05
1.087714 -2.725910000000005e-05
1.088714 -2.767545000000009e-05
1.089714 -2.8097350000000078e-05
1.090714 -2.8524199999999994e-05
1.091714 -2.8955349999999956e-05
1.092714 -2.939000000000004e-05
1.093714 -2.9827599999999904e-05
1.094714 -3.0267599999999873e-05
1.095714 -3.070920000000003e-05
1.096714 -3.1151799999999995e-05
1.097714 -3.1594700000000065e-05
1.098714 -3.203730000000003e-05
1.099714 -3.2479000000000046e-05
1.100714 -3.291910000000005e-05
1.101714 -3.335700000000001e-05
1.102714 -3.379214999999993e-05
1.103714 -3.422414999999999e-05
1.104714 -3.4652400000000014e-05
1.105714 -3.507629999999999e-05
1.106714 -3.549550000000011e-05
1.107714 -3.590959999999993e-05
1.108714 -3.631825e-05
1.109714 -3.6721200000000064e-05
1.110714 -3.711805000000001e-05
1.111714 -3.75084999999999e-05
1.112714 -3.789249999999989e-05
1.113714 -3.8269900000000086e-05
1.114714 -3.86405000000001e-05
1.115714 -3.90041999999999e-05
1.116714 -3.936105e-05
1.117714 -3.971095000000004e-05
1.118714 -4.005404999999989e-05
1.119714 -4.0390450000000084e-05
1.120714 -4.0720050000000095e-05
1.121714 -4.104310000000001e-05
1.122714 -4.1359750000000034e-05
1.123714 -4.1670199999999905e-05
1.124714 -4.1974699999999854e-05
1.125714 -4.227330000000008e-05
1.126714 -4.256635000000002e-05
1.127714 -4.2854249999999984e-05
1.128714 -4.313699999999995e-05
1.129714 -4.341469999999997e-05
1.130714 -4.368790000000003e-05
1.131714 -4.395684999999991e-05
1.132714 -4.422164999999994e-05
1.133714 -4.448279999999998e-05
1.134714 -4.474040000000004e-05
1.135714 -4.499445000000012e-05
1.136714 -4.5245249999999995e-05
1.137714 -4.549300000000006e-05
1.138714 -4.573800000000007e-05
1.139714 -4.598029999999989e-05
1.140714 -4.6219900000000164e-05
1.141714 -4.645705000000016e-05
1.142714 -4.669169999999969e-05
1.143714 -4.69240499999998e-05
1.144714 -4.715410000000018e-05
1.145714 -4.738169999999994e-05
1.146714 -4.7606750000000044e-05
1.147714 -4.7829250000000166e-05
1.148714 -4.804940000000003e-05
1.149714 -4.826685000000003e-05
1.150714 -4.848120000000003e-05
1.151714 -4.869259999999992e-05
1.152714 -4.8900949999999995e-05
1.153714 -4.910579999999995e-05
1.154714 -4.930704999999975e-05
1.155714 -4.950439999999995e-05
1.156714 -4.969749999999997e-05
1.157714 -4.988645000000014e-05
1.158714 -5.007070000000015e-05
1.159714 -5.02498e-05
1.160714 -5.0423650000000006e-05
1.161714 -5.059205000000008e-05
1.162714 -5.075460000000012e-05
1.163714 -5.091110000000004e-05
1.164714 -5.1061050000000035e-05
1.165714 -5.120419999999983e-05
1.166714 -5.134044999999976e-05
1.167714 -5.146919999999994e-05
1.168714 -5.159035000000001e-05
1.169714 -5.170375000000009e-05
1.170714 -5.180890000000003e-05
1.171714 -5.1905649999999936e-05
1.172714 -5.199394999999996e-05
1.173714 -5.207335000000012e-05
1.174714 -5.2143899999999946e-05
1.175714 -5.2205199999999966e-05
1.176714 -5.225685000000005e-05
1.177714 -5.2299149999999965e-05
1.178714 -5.233185000000014e-05
1.179714 -5.23545500000001e-05
1.180714 -5.236734999999987e-05
1.181714 -5.237019999999996e-05
1.182714 -5.2362899999999946e-05
1.183714 -5.2345500000000016e-05
1.184714 -5.2317950000000006e-05
1.185714 -5.228029999999975e-05
1.186714 -5.2232350000000184e-05
1.187714 -5.217395000000043e-05
1.188714 -5.210534999999973e-05
1.189714 -5.202664999999946e-05
1.190714 -5.193785000000028e-05
1.191714 -5.183905000000054e-05
1.192714 -5.173000000000002e-05
1.193714 -5.161059999999968e-05
1.194714 -5.148129999999983e-05
1.195714 -5.1342400000000215e-05
1.196714 -5.119355000000025e-05
1.197714 -5.103474999999992e-05
1.198714 -5.086634999999983e-05
1.199714 -5.0688350000000004e-05
1.200714 -5.050039999999981e-05
1.201714 -5.030284999999988e-05
1.202714 -5.009610000000031e-05
1.203714 -4.987939999999972e-05
1.204714 -4.965304999999986e-05
1.205714 -4.9417550000000565e-05
1.206714 -4.9172400000000004e-05
1.207714 -4.891764999999969e-05
1.208714 -4.865334999999982e-05
1.209714 -4.837910000000024e-05
1.210714 -4.8094900000000304e-05
1.211714 -4.780069999999983e-05
1.212714 -4.749619999999971e-05
1.213714 -4.718180000000007e-05
1.214714 -4.685710000000013e-05
1.215714 -4.652134999999981e-05
1.216714 -4.6174599999999956e-05
1.217714 -4.581690000000008e-05
1.218714 -4.5447750000000365e-05
1.219714 -4.506684999999971e-05
1.220714 -4.467429999999981e-05
1.221714 -4.426930000000041e-05
1.222714 -4.3851850000000186e-05
1.223714 -4.342165000000003e-05
1.224714 -4.2977899999999696e-05
1.225714 -4.252030000000007e-05
1.226714 -4.204884999999984e-05
1.227714 -4.1563199999999704e-05
1.228714 -4.1063000000000396e-05
1.229714 -4.054780000000028e-05
1.230714 -4.0017050000000003e-05
1.231714 -3.947064999999986e-05
1.232714 -3.8908249999999923e-05
1.233714 -3.8329149999999616e-05
1.234714 -3.773369999999956e-05
1.235714 -3.712159999999999e-05
1.236714 -3.649210000000016e-05
1.237714 -3.584510000000038e-05
1.238714 -3.5180350000000396e-05
1.239714 -3.449794999999992e-05
1.240714 -3.37973499999996e-05
1.241714 -3.307860000000027e-05
1.242714 -3.234175000000014e-05
1.243714 -3.1586449999999915e-05
1.244714 -3.081270000000026e-05
1.245714 -3.002079999999962e-05
1.246714 -2.921040000000003e-05
1.247714 -2.8381200000000402e-05
1.248714 -2.7533899999999967e-05
1.249714 -2.666844999999987e-05
1.250714 -2.5784149999999552e-05
1.251714 -2.4881799999999935e-05
1.252714 -2.3961649999999933e-05
1.253714 -2.3022999999999664e-05
1.254714 -2.2066600000000515e-05
1.255714 -2.109245000000051e-05
1.256714 -2.010054999999964e-05
1.257714 -1.9090849999999716e-05
1.258714 -1.806380000000038e-05
1.259714 -1.701929999999995e-05
1.260714 -1.5956999999999803e-05
1.261714 -1.4877700000000191e-05
1.262714 -1.3780999999999665e-05
1.263714 -1.2666500000000083e-05
1.264714 -1.1534550000000066e-05
1.265714 -1.0384900000000032e-05
1.266714 -9.21754999999998e-06
1.267714 -8.032350000000028e-06
1.268714 -6.828299999999857e-06
1.269714 -5.6057999999995966e-06
1.270714 -4.364500000000621e-06
1.271714 -3.103650000000212e-06
1.272714 -1.8228999999997456e-06
1.273714 -5.212000000000457e-07
1.274714 8.014999999997309e-07
1.275714 2.1458499999999568e-06
1.276714 3.512900000000471e-06
1.277714 4.903450000000204e-06
1.278714 6.318500000000137e-06
1.279714 7.759100000000108e-06
1.280714 9.226049999999712e-06
1.281714 1.0720349999999925e-05
1.282714 1.2243349999999694e-05
1.283714 1.379625000000006e-05
1.284714 1.5380400000000626e-05
1.285714 1.6996849999999908e-05
1.286714 1.8646799999999613e-05
1.287714 2.0331849999999587e-05
1.288714 2.2053449999999798e-05
1.289714 2.3812750000000447e-05
1.290714 2.5611149999999993e-05
1.291714 2.7450400000000153e-05
1.292714 2.9331600000000283e-05
1.293714 3.1256099999999994e-05
1.294714 3.322564999999967e-05
1.295714 3.5241149999999926e-05
1.296714 3.730385000000001e-05
1.297714 3.9415549999999836e-05
1.298714 4.157745000000044e-05
1.299714 4.379039999999962e-05
1.300714 4.6055599999999736e-05
1.301714 4.837410000000063e-05
1.302714 5.074695000000016e-05
1.303714 5.3174899999999713e-05
1.304714 5.565895000000028e-05
1.305714 5.8199849999999934e-05
1.306714 6.07982999999999e-05
1.307714 6.345500000000009e-05
1.308714 6.617034999999993e-05
1.309714 6.894470000000006e-05
1.310714 7.177830000000005e-05
1.311714 7.467164999999972e-05
1.312714 7.762504999999952e-05
1.313714 8.06384000000004e-05
1.314714 8.37115000000003e-05
1.315714 8.684464999999966e-05
1.316714 9.003784999999981e-05
1.317714 9.32907500000001e-05
1.318714 9.660290000000029e-05
1.319714 9.99744e-05
1.320714 0.00010340494999999955
1.321714 0.00010689369999999977
1.322714 0.00011044070000000019
1.323714 0.0001140456500000004
1.324714 0.00011770780000000029
1.325714 0.0001214271499999999
1.326714 0.00012520329999999975
1.327714 0.00012903525000000017
1.328714 0.00013292319999999992
1.329714 0.00013686689999999977
1.330714 0.0001408656500000001
1.331714 0.00014491944999999994
1.332714 0.00014902795
1.333714 0.00015319104999999997
1.334714 0.0001574085000000002
1.335714 0.00016168030000000006
1.336714 0.00016600659999999975
1.337714 0.00017038725000000007
1.338714 0.00017482245000000006
1.339714 0.00017931234999999995
1.340714 0.00018385740000000005
1.341714 0.00018845799999999985
1.342714 0.00019311429999999984
1.343714 0.00019782699999999997
1.344714 0.00020259655000000017
1.345714 0.00020742350000000013
1.346714 0.00021230875
1.347714 0.00021725285000000007
1.348714 0.00022225670000000002
1.349714 0.00022732119999999996
1.350714 0.00023244719999999995
1.351714 0.0002376357999999999
1.352714 0.00024288784999999992
1.353714 0.00024820435
1.354714 0.00025358660500000006
1.355714 0.00025903561
1.356714 0.000264552435
1.357714 0.000270138284
1.358714 0.00027579429999999994
1.359714 0.000281521656
1.360714 0.00028732151
1.361714 0.00029319499999999995
1.362714 0.00029914335000000004
1.363714 0.00030516759999999995
1.364714 0.00031126885000000003
1.365714 0.0003174482500000001
1.366714 0.00032370695000000005
1.367714 0.00033004590000000004
1.368714 0.00033646584999999973
1.369714 0.0003429680999999999
1.370714 0.0003495536500000003
1.371714 0.0003562231499999998
1.372714 0.00036297755
1.373714 0.0003698176000000001
1.374714 0.00037674394999999997
1.375714 0.00038375775
1.376714 0.0003908596500000001
1.377714 0.00039804974999999975
1.378714 0.00040532910000000004
1.379714 0.0004126984999999999
1.380714 0.0004201584999999997
1.381714 0.0004277098000000004
1.382714 0.0004353523499999999
1.383714 0.000443087
1.384714 0.0004509143500000002
1.385714 0.0004588345999999999
1.386714 0.00046684904999999983
1.387714 0.0004749579999999998
1.388714 0.0004831610000000001
1.389714 0.0004914600000000006
1.390714 0.0004998539999999997
1.391714 0.0005083440000000001
1.392714 0.0005169320000000008
1.393714 0.000525617499999999
1.394714 0.0005344015
1.395714 0.0005432835000000004
1.396714 0.0005522650000000002
1.397714 0.0005613469999999996
1.398714 0.0005705304999999992
1.399714 0.0005798149999999998
1.400714 0.0005892014999999999
1.401714 0.0005986935000000001
1.402714 0.0006082895000000005
1.403714 0.0006179895000000009
1.404714 0.0006277965000000003
1.405714 0.0006377104999999989
1.406714 0.0006477329999999992
1.407714 0.0006578655000000002
1.408714 0.0006681075
1.409714 0.0006784625000000007
1.410714 0.0006889299999999993
1.411714 0.0006995105000000001
1.412714 0.0007102060000000012
1.413714 0.0007210174999999995
1.414714 0.0007319485
1.415714 0.0007429974999999996
1.416714 0.0007541659999999986
1.417714 0.0007654565000000009
1.418714 0.0007768690000000009
1.419714 0.0007884040000000006
1.420714 0.000800064000000001
1.421714 0.000811852
1.422714 0.0008237665
1.423714 0.0008358084999999991
1.424714 0.0008479814999999998
1.425714 0.000860285499999999
1.426714 0.0008727200000000007
1.427714 0.0008852864999999994
1.428714 0.000897987999999998
1.429714 0.0009108245000000021
1.430714 0.0009237964999999998
1.431714 0.0009369059999999989
1.432714 0.0009501535000000008
1.433714 0.0009635390000000006
1.434714 0.0009770629999999996
1.435714 0.0009907264999999992
1.436714 0.0010045309999999995
1.437714 0.001018478000000003
1.438714 0.0010325679999999987
1.439714 0.0010467999999999957
1.440714 0.0010611725000000023
1.441714 0.0010756905000000021
1.442714 0.0010903534999999983
1.443714 0.001105161
1.444714 0.001120114
1.445714 0.0011352115000000003
1.446714 0.0011504540000000021
1.447714 0.0011658415000000007
1.448714 0.0011813764999999996
1.449714 0.001197056999999997
1.450714 0.0012128825000000015
1.451714 0.0012288549999999994
1.452714 0.001244975999999996
1.453714 0.0012612420000000049
1.454714 0.0012776525000000032
1.455714 0.0012942109999999987
1.456714 0.001310914500000001
1.457714 0.0013277654999999987
1.458714 0.0013447644999999985
1.459714 0.0013619060000000017
1.460714 0.001379194499999998
1.461714 0.0013966314999999984
1.462714 0.0014142105000000006
1.463714 0.0014319365000000012
1.464714 0.0014498110000000003
1.465714 0.001467830999999998
1.466714 0.0014859949999999993
1.467714 0.0015043070000000027
1.468714 0.001522767000000003
1.469714 0.0015413719999999998
1.470714 0.001560124499999997
1.471714 0.0015790245
1.472714 0.0015980735000000034
1.473714 0.0016172695000000001
1.474714 0.001636612999999997
1.475714 0.0016561100000000004
1.476714 0.0016757559999999987
1.477714 0.001695546999999994
1.478714 0.0017154949999999974
1.479714 0.0017355950000000019
1.480714 0.0017558449999999994
1.481714 0.0017762550000000059
1.482714 0.0017968150000000059
1.483714 0.0018175299999999965
1.484714 0.0018384049999999959
1.485714 0.001859429999999999
1.486714 0.0018806199999999973
1.487714 0.0019019750000000015
1.488714 0.0019234850000000065
1.489714 0.0019451599999999957
1.490714 0.0019670000000000017
1.491714 0.0019890050000000025
1.492714 0.0020111700000000014
1.493714 0.0020335050000000023
1.494714 0.002056014999999993
1.495714 0.0020786949999999963
1.496714 0.0021015450000000024
1.497714 0.0021245600000000036
1.498714 0.0021477599999999977
1.499714 0.002171129999999995
1.500714 0.0021946700000000053
1.501714 0.0022184000000000062
1.502714 0.0022423099999999926
1.503714 0.002266395
1.504714 0.002290655000000007
1.505714 0.0023150999999999966
1.506714 0.0023397300000000012
1.507714 0.0023645449999999987
1.508714 0.002389539999999993
1.509714 0.002414715000000005
1.510714 0.0024400750000000003
1.511714 0.002465624999999996
1.512714 0.0024913700000000006
1.513714 0.0025172900000000045
1.514714 0.0025433950000000017
1.515714 0.0025696900000000003
1.516714 0.0025961749999999996
1.517714 0.0026228500000000004
1.518714 0.0026497
1.519714 0.0026767399999999904
1.520714 0.0027039699999999926
1.521714 0.0027313899999999954
1.522714 0.00275900000000001
1.523714 0.002786785000000003
1.524714 0.0028147600000000077
1.525714 0.002842934999999997
1.526714 0.0028712749999999913
1.527714 0.0028997950000000036
1.528714 0.0029285299999999913
1.529714 0.002957439999999999
1.530714 0.0029865300000000037
1.531714 0.003015805000000002
1.532714 0.0030452599999999967
1.533714 0.00307491
1.534714 0.0031047550000000116
1.535714 0.0031347799999999985
1.536714 0.0031649850000000034
1.537714 0.0031953849999999955
1.538714 0.003225964999999984
1.539714 0.0032567300000000085
1.540714 0.003287685000000002
1.541714 0.003318835000000005
1.542714 0.0033501800000000155
1.543714 0.0033817149999999956
1.544714 0.0034134499999999806
1.545714 0.003445374999999999
1.546714 0.003477485000000011
1.547714 0.0035098050000000013
1.548714 0.0035423249999999968
1.549714 0.003575030000000007
1.550714 0.0036079399999999987
1.551714 0.0036410599999999894
1.552714 0.0036743850000000035
1.553714 0.003707910000000003
1.554714 0.0037416450000000013
1.555714 0.0037756050000000113
1.556714 0.0038097749999999996
1.557714 0.003844139999999996
1.558714 0.003878719999999989
1.559714 0.003913519999999997
1.560714 0.003948540000000019
1.561714 0.003983779999999992
1.562714 0.004019234999999983
1.563714 0.004054915000000006
1.564714 0.004090819999999999
1.565714 0.004126945000000007
1.566714 0.004163300000000002
1.567714 0.004199890000000001
1.568714 0.004236700000000016
1.569714 0.004273724999999984
1.570714 0.0043109799999999825
1.571714 0.0043484750000000036
1.572714 0.004386200000000013
1.573714 0.004424135
1.574714 0.0044622999999999755
1.575714 0.0045007249999999815
1.576714 0.00453938000000004
1.577714 0.004578240000000016
1.578714 0.0046173199999999855
1.579714 0.004656635000000023
1.580714 0.004696154999999979
1.581714 0.004735899999999967
1.582714 0.004775890000000019
1.583714 0.004816115000000012
1.584714 0.004856545000000008
1.585714 0.004897194999999997
1.586714 0.004938079999999971
1.587714 0.004979145000000004
1.588714 0.0050204300000000306
1.589714 0.00506195
1.590714 0.005103674999999971
1.591714 0.005145625000000017
1.592714 0.005187780000000024
1.593714 0.00523011999999996
1.594714 0.005272659999999986
1.595714 0.005315425000000003
1.596714 0.005358405000000017
1.597714 0.005401560000000008
1.598714 0.005444915000000005
1.599714 0.0054884600000000144
1.600714 0.005532184999999998
1.601714 0.005576129999999975
1.602714 0.005620264999999965
1.603714 0.005664565000000022
1.604714 0.0057090600000000045
1.605714 0.005753735000000005
1.606714 0.0057985750000000315
1.607714 0.005843614999999978
1.608714 0.005888839999999983
1.609714 0.005934225000000017
1.610714 0.005979789999999984
1.611714 0.006025519999999978
1.612714 0.006071400000000008
1.613714 0.006117465000000009
1.614714 0.006163694999999996
1.615714 0.006210075000000018
1.616714 0.006256640000000013
1.617714 0.006303364999999996
1.618714 0.00635023000000002
1.619714 0.0063972499999999915
1.620714 0.0064444249999999976
1.621714 0.0064917699999999835
1.622714 0.006539244999999976
1.623714 0.006586855000000013
1.624714 0.006634629999999993
1.625714 0.006682560000000006
1.626714 0.0067306250000000204
1.627714 0.006778805000000007
1.628714 0.006827119999999997
1.629714 0.006875594999999974
1.630714 0.006924190000000006
1.631714 0.006972890000000016
1.632714 0.007021749999999972
1.633714 0.007070729999999982
1.634714 0.0071198200000000085
1.635714 0.007169050000000036
1.636714 0.007218389999999996
1.637714 0.007267839999999974
1.638714 0.007317405000000009
1.639714 0.007367064999999986
1.640714 0.007416839999999978
1.641714 0.007466770000000046
1.642714 0.007516790000000059
1.643714 0.0075669050000000135
1.644714 0.007617109999999999
1.645714 0.007667404999999929
1.646714 0.007717834999999946
1.647714 0.007768354999999995
1.648714 0.007818974999999981
1.649714 0.007869680000000002
1.650714 0.007920515000000027
1.651714 0.007971444999999995
1.652714 0.008022425000000017
1.653714 0.008073495000000071
1.654714 0.008124699999999955
1.655714 0.008175994999999957
1.656714 0.008227330000000017
1.657714 0.008278809999999989
1.658714 0.008330379999999991
1.659714 0.008381995000000052
1.660714 0.00843374500000003
1.661714 0.008485584999999954
1.662714 0.008537475000000017
1.663714 0.008589450000000026
1.664714 0.008641514999999983
1.665714 0.008693725000000018
1.666714 0.008746020000000005
1.667714 0.008798359999999963
1.668714 0.00885080000000003
1.669714 0.008903319999999963
1.670714 0.008955949999999999
1.671714 0.009008650000000078
1.672714 0.009061399999999956
1.673714 0.009114299999999997
1.674714 0.009167250000000009
1.675714 0.009220299999999959
1.676714 0.009273450000000018
1.677714 0.009326599999999992
1.678714 0.00937989999999996
1.679714 0.009433300000000037
1.680714 0.009486749999999999
1.681714 0.009540299999999982
1.682714 0.009593900000000023
1.683714 0.009647550000000032
1.684714 0.00970129999999998
1.685714 0.009755149999999954
1.686714 0.009809049999999979
1.687714 0.009862950000000007
1.688714 0.009917000000000026
1.689714 0.009971049999999962
1.690714 0.010025150000000038
1.691714 0.01007940000000002
1.692714 0.01013359999999995
1.693714 0.010187850000000017
1.694714 0.010242200000000024
1.695714 0.01029649999999998
1.696714 0.010350849999999986
1.697714 0.010405300000000017
1.698714 0.010459749999999962
1.699714 0.010514199999999994
1.700714 0.010568600000000056
1.701714 0.010623000000000033
1.702714 0.01067749999999995
1.703714 0.01073199999999995
1.704714 0.010786400000000012
1.705714 0.010840850000000044
1.706714 0.010895250000000021
1.707714 0.010949599999999943
1.708714 0.011004000000000005
1.709714 0.011058350000000012
1.710714 0.011112550000000025
1.711714 0.01116675000000004
1.712714 0.01122094999999997
1.713714 0.011275049999999958
1.714714 0.011329099999999979
1.715714 0.01138310000000003
1.716714 0.011437000000000056
1.717714 0.011490799999999975
1.718714 0.011544499999999952
1.719714 0.011598150000000047
1.720714 0.011651699999999949
1.721714 0.011705100000000024
1.722714 0.011758399999999992
1.723714 0.011811600000000021
1.724714 0.011864650000000141
1.725714 0.011917549999999843
1.726714 0.011970399999999916
1.727714 0.012023100000000078
1.728714 0.012075649999999993
1.729714 0.012128000000000031
1.730714 0.012180199999999988
1.731714 0.012232349999999977
1.732714 0.012284300000000086
1.733714 0.012336000000000012
1.734714 0.012387599999999995
1.735714 0.012439100000000041
1.736714 0.0124903499999999
1.737714 0.01254134999999991
1.738714 0.01259230000000012
1.739714 0.012643100000000082
1.740714 0.012693549999999916
1.741714 0.012743850000000015
1.742714 0.012793950000000064
1.743714 0.012843849999999896
1.744714 0.012893649999999956
1.745714 0.012943100000000063
1.746714 0.01299239999999992
1.747714 0.013041550000000037
1.748714 0.013090350000000028
1.749714 0.013138999999999942
1.750714 0.013187500000000116
1.751714 0.013235699999999965
1.752714 0.013283599999999994
1.753714 0.013331349999999947
1.754714 0.013378849999999881
1.755714 0.013426150000000109
1.756714 0.013473250000000115
1.757714 0.013519999999999997
1.758714 0.013566499999999863
1.759714 0.01361280000000002
1.760714 0.013658800000000018
1.761714 0.013704550000000001
1.762714 0.013750100000000102
1.763714 0.01379534999999988
1.764714 0.01384030000000001
1.765714 0.013885000000000121
1.766714 0.013929399999999906
1.767714 0.013973499999999875
1.768714 0.014017399999999965
1.769714 0.014060950000000096
1.770714 0.014104150000000105
1.771714 0.014147200000000032
1.772714 0.014189849999999865
1.773714 0.01423214999999991
1.774714 0.014274250000000079
1.775714 0.014315949999999978
1.776714 0.014357400000000032
1.777714 0.014398400000000021
1.778714 0.014439050000000052
1.779714 0.014479450000000067
1.780714 0.014519399999999846
1.781714 0.014559099999999946
1.782714 0.01459840000000012
1.783714 0.014637300000000028
1.784714 0.01467589999999995
1.785714 0.014714099999999947
1.786714 0.014751800000000079
1.787714 0.014789200000000051
1.788714 0.014826249999999897
1.789714 0.01486274999999991
1.790714 0.014898849999999996
1.791714 0.014934650000000094
1.792714 0.0149700500000001
1.793714 0.015004849999999958
1.794714 0.015039199999999923
1.795714 0.015073250000000067
1.796714 0.015106800000000007
1.797714 0.015139799999999945
1.798714 0.015172399999999957
1.799714 0.015204449999999963
1.800714 0.015236000000000102
1.801714 0.015267149999999976
1.802714 0.015297799999999988
1.803714 0.015327899999999993
1.804714 0.015357549999999932
1.805714 0.015386650000000036
1.806714 0.015415199999999966
1.807714 0.01544325000000003
1.808714 0.015470700000000122
1.809714 0.015497699999999977
1.810714 0.01552404999999989
1.811714 0.015549799999999997
1.812714 0.015575100000000038
1.813714 0.015599850000000077
1.814714 0.01562385000000006
1.815714 0.01564729999999987
1.816714 0.015670249999999986
1.817714 0.015692400000000082
1.818714 0.01571404999999997
1.819714 0.01573510000000005
1.820714 0.015755450000000053
1.821714 0.01577514999999994
1.822714 0.01579429999999999
1.823714 0.015812749999999962
1.824714 0.015830500000000015
1.825714 0.015847600000000128
1.826714 0.01586394999999985
1.827714 0.015879499999999887
1.828714 0.01589449999999992
1.829714 0.01590889999999998
1.830714 0.015922350000000106
1.831714 0.015935050000000183
1.832714 0.015947050000000004
1.833714 0.015958349999999916
1.834714 0.015968900000000112
1.835714 0.015978750000000055
1.836714 0.015987849999999946
1.837714 0.015995999999999906
1.838714 0.016003449999999954
1.839714 0.016010200000000085
1.840714 0.016016050000000087
1.841714 0.016020949999999822
1.842714 0.016024899999999963
1.843714 0.016028400000000206
1.844714 0.016030949999999843
1.845714 0.01603254999999989
1.846714 0.01603350000000016
1.847714 0.01603329999999994
1.848714 0.01603219999999993
1.849714 0.016030400000000007
1.850714 0.016027850000000034
1.851714 0.01602439999999993
1.852714 0.01601985000000015
1.853714 0.016014350000000104
1.854714 0.016008149999999808
1.855714 0.016001099999999855
1.856714 0.015993099999999975
1.857714 0.0159842000000003
1.858714 0.015974400000000156
1.859714 0.015963649999999743
1.860714 0.0159518
1.861714 0.015939050000000125
1.862714 0.015925599999999995
1.863714 0.015911250000000075
1.864714 0.015895799999999807
1.865714 0.01587939999999995
1.866714 0.015862300000000176
1.867714 0.015844149999999856
1.868714 0.015824850000000064
1.869714 0.01580485000000002
1.870714 0.015783949999999845
1.871714 0.015762049999999937
1.872714 0.015739149999999962
1.873714 0.015715350000000194
1.874714 0.01569060000000016
1.875714 0.015664799999999913
1.876714 0.015638199999999814
1.877714 0.01561075000000006
1.878714 0.015582199999999961
1.879714 0.015552549999999851
1.880714 0.015522000000000289
1.881714 0.015490650000000198
1.882714 0.015458299999999696
1.883714 0.015424849999999863
1.884714 0.015390450000000099
1.885714 0.015355000000000127
1.886714 0.015318650000000024
1.887714 0.015281349999999989
1.888714 0.015242949999999946
1.889714 0.015203500000000031
1.890714 0.015163100000000186
1.891714 0.015121799999999873
1.892714 0.015079399999999889
1.893714 0.015035950000000034
1.894714 0.01499140000000017
1.895714 0.014945700000000157
1.896714 0.014898949999999937
1.897714 0.014851149999999844
1.898714 0.014802399999999823
1.899714 0.01475255000000013
1.900714 0.014701450000000012
1.901714 0.014649249999999883
1.902714 0.014595950000000085
1.903714 0.014541500000000138
1.904714 0.014486050000000122
1.905714 0.014429499999999757
1.906714 0.014371849999999723
1.907714 0.014312900000000139
1.908714 0.014252700000000128
1.909714 0.01419140000000011
1.910714 0.01412900000000008
1.911714 0.014065349999999966
1.912714 0.014000349999999823
1.913714 0.01393434999999995
1.914714 0.013867099999999988
1.915714 0.0137985
1.916714 0.013728800000000003
1.917714 0.013657900000000058
1.918714 0.013585700000000225
1.919714 0.013512150000000027
1.920714 0.013437399999999879
1.921714 0.013361599999999862
1.922714 0.01328424999999994
1.923714 0.01320564999999993
1.924714 0.01312600000000005
1.925714 0.013044900000000205
1.926714 0.012962500000000132
1.927714 0.012878999999999712
1.928714 0.012794249999999882
1.929714 0.012708000000000285
1.930714 0.012620499999999923
1.931714 0.012531749999999814
1.932714 0.012441700000000156
1.933714 0.01235040000000007
1.934714 0.01225759999999988
1.935714 0.012163549999999941
1.936714 0.012068300000000056
1.937714 0.011971700000000142
1.938714 0.011873800000000002
1.939714 0.011774500000000035
1.940714 0.011673899999999841
1.941714 0.01157185000000002
1.942714 0.011468550000000112
1.943714 0.011363949999999979
1.944714 0.011257899999999878
1.945714 0.011150600000000028
1.946714 0.011042000000000291
1.947714 0.01093214999999979
1.948714 0.010820799999999861
1.949714 0.010707999999999966
1.950714 0.010593799999999905
1.951714 0.010478299999999958
1.952714 0.01036150000000012
1.953714 0.01024324999999998
1.954714 0.010123799999999891
1.955714 0.010002800000000235
1.956714 0.009880400000000076
1.957714 0.009756700000000028
1.958714 0.009631499999999876
1.959714 0.009504950000000035
1.960714 0.009376900000000089
1.961714 0.00924739999999984
1.962714 0.00911660000000004
1.963714 0.008984349999999938
1.964714 0.008850500000000127
1.965714 0.008715299999999954
1.966714 0.008578699999999953
1.967714 0.008440700000000124
1.968714 0.008301150000000052
1.969714 0.008160150000000014
1.970714 0.008017899999999889
1.971714 0.007874050000000058
1.972714 0.007728550000000043
1.973714 0.007581700000000002
1.974714 0.007433449999999796
1.975714 0.007283599999999884
1.976714 0.007132450000000084
1.977714 0.00697984999999998
1.978714 0.0068256000000000315
1.979714 0.006669849999999978
1.980714 0.006512700000000098
1.981714 0.006353900000000034
1.982714 0.0061936500000000045
1.983714 0.006032149999999887
1.984714 0.005868949999999787
1.985714 0.005704350000000199
1.986714 0.005538300000000306
1.987714 0.00537055000000009
1.988714 0.005201599999999927
1.989714 0.005031149999999996
1.990714 0.004859049999999884
1.991714 0.004685549999999944
1.992714 0.004510750000000116
1.993714 0.004334449999999845
1.994714 0.004156549999999868
1.995714 0.003977250000000064
1.996714 0.0037964000000000166
1.997714 0.0036141500000001422
1.998714 0.0034306500000001803
1.999714 0.0032455999999999744
2.000714 0.0030589499999997246
2.001714 0.002871099999999865
2.002714 0.002681750000000239
2.003714 0.0024909499999999697
2.004714 0.0022986499999999343
2.005714 0.002104899999999933
2.006714 0.0019099499999999832
2.007714 0.0017135000000002673
2.008714 0.001515599999999908
2.009714 0.0013161999999997825
2.010714 0.0011155499999999084
2.011714 0.0009135000000002073
2.012714 0.0007099500000000625
2.013714 0.0005051499999998303
2.014714 0.000298899999999971
2.015714 9.115000000000674e-05
2.016714 -0.00011804999999992342
2.017714 -0.00032855000000008006
2.018714 -0.0005404500000000636
2.019714 -0.000753749999999874
2.020714 -0.0009684000000000499
2.021714 -0.0011843500000001134
2.022714 -0.0014017499999998042
2.023714 -0.0016205499999999992
2.024714 -0.0018405999999999431
2.025714 -0.002062199999999792
2.026714 -0.0022852000000001455
2.027714 -0.002509650000000126
2.028714 -0.002735399999999994
2.029714 -0.0029625999999998284
2.030714 -0.003191249999999967
2.031714 -0.0034211500000001934
2.032714 -0.003652549999999847
2.033714 -0.0038853500000000053
2.034714 -0.0041194500000000505
2.035714 -0.004354849999999984
2.036714 -0.004591849999999962
2.037714 -0.0048302999999999055
2.038714 -0.005070050000000075
2.039714 -0.005311300000000011
2.040714 -0.005553749999999896
2.041714 -0.005797650000000085
2.042714 -0.00604305000000004
2.043714 -0.006289700000000083
2.044714 -0.006537800000000092
2.045714 -0.006787399999999866
2.046714 -0.007038250000000068
2.047714 -0.0072905000000000955
2.048714 -0.00754424999999989
2.049714 -0.007799249999999772
2.050714 -0.008055750000000096
2.051714 -0.00831355000000031
2.052714 -0.008572550000000132
2.053714 -0.00883299999999992
2.054714 -0.009094749999999934
2.055714 -0.009357799999999838
2.056714 -0.009622249999999905
2.057714 -0.0098880000000002
2.058714 -0.010155050000000044
2.059714 -0.010423349999999975
2.060714 -0.010692749999999916
2.061714 -0.010963599999999822
2.062714 -0.011235749999999954
2.063714 -0.011508949999999957
2.064714 -0.011783400000000048
2.065714 -0.012059150000000025
2.066714 -0.012336000000000012
2.067714 -0.012613950000000007
2.068714 -0.012893400000000109
2.069714 -0.013173849999999942
2.070714 -0.013455250000000044
2.071714 -0.013737950000000033
2.072714 -0.014021649999999754
2.073714 -0.014306499999999962
2.074714 -0.014592499999999979
2.075714 -0.014879550000000205
2.076714 -0.015167650000000301
2.077714 -0.015456649999999851
2.078714 -0.015746799999999887
2.079714 -0.016037850000000055
2.080714 -0.016329950000000093
2.081714 -0.01662319999999994
2.082714 -0.016917349999999918
2.083714 -0.017212400000000024
2.084714 -0.017508299999999786
2.085714 -0.017805350000000036
2.086714 -0.018103350000000212
2.087714 -0.018402149999999905
2.088714 -0.01870189999999987
2.089714 -0.019002650000000242
2.090714 -0.019304200000000125
2.091714 -0.019606699999999942
2.092714 -0.01991015000000003
2.093714 -0.02021424999999989
2.094714 -0.020519300000000018
2.095714 -0.02082524999999994
2.096714 -0.021132099999999994
2.097714 -0.021439850000000177
2.098714 -0.021748349999999736
2.099714 -0.022057799999999902
2.100714 -0.0223681500000002
2.101714 -0.022679149999999933
2.102714 -0.022991099999999938
2.103714 -0.023303799999999993
2.104714 -0.02361719999999996
2.105714 -0.0239315500000002
2.106714 -0.02424680000000023
2.107714 -0.02456270000000003
2.108714 -0.02487939999999969
2.109714 -0.02519704999999996
2.110714 -0.0255153000000002
2.111714 -0.025834349999999954
2.112714 -0.026154150000000098
2.113714 -0.026474649999999815
2.114714 -0.02679589999999993
2.115714 -0.027118050000000175
2.116714 -0.027440949999999787
2.117714 -0.027764499999999855
2.118714 -0.02808879999999998
2.119714 -0.028413700000000076
2.120714 -0.028739300000000086
2.121714 -0.029065650000000144
2.122714 -0.029392700000000122
2.123714 -0.02972045000000001
2.124714 -0.030048799999999872
2.125714 -0.03037769999999991
2.126714 -0.030707250000000057
2.127714 -0.03103760000000006
2.128714 -0.031368499999999896
2.129714 -0.03169969999999989
2.130714 -0.0320315000000002
2.131714 -0.03236400000000009
2.132714 -0.0326970499999998
2.133714 -0.033030499999999956
2.134714 -0.033364450000000136
2.135714 -0.033698949999999825
2.136714 -0.03403384999999994
2.137714 -0.034369100000000014
2.138714 -0.03470485000000012
2.139714 -0.03504099999999999
2.140714 -0.03537749999999981
2.141714 -0.03571455000000015
2.142714 -0.03605185000000016
2.143714 -0.036389350000000056
2.144714 -0.036727299999999845
2.145714 -0.0370656499999999
2.146714 -0.03740415000000003
2.147714 -0.03774294999999998
2.148714 -0.03808199999999995
2.149714 -0.03842124999999997
2.150714 -0.03876075
2.151714 -0.039100500000000045
2.152714 -0.039440500000000114
2.153714 -0.03978059999999996
2.154714 -0.04012085000000004
2.155714 -0.0404611500000001
2.156714 -0.04080154999999992
2.157714 -0.04114214999999996
2.158714 -0.04148284999999994
2.159714 -0.041823600000000065
2.160714 -0.042164399999999984
2.161714 -0.0425051999999999
2.162714 -0.0428461000000001
2.163714 -0.04318699999999996
2.164714 -0.04352785000000002
2.165714 -0.043868750000000054
2.166714 -0.04420954999999997
2.167714 -0.04455024999999995
2.168714 -0.044890849999999996
2.169714 -0.0452313500000001
2.170714 -0.04557185000000003
2.171714 -0.045912200000000056
2.172714 -0.046252349999999866
2.173714 -0.04659229999999997
2.174714 -0.046932099999999984
2.175714 -0.047271749999999925
2.176714 -0.04761115000000002
2.177714 -0.04795024999999996
2.178714 -0.04828915000000002
2.179714 -0.048627850000000104
2.180714 -0.04896615000000002
2.181714 -0.04930404999999993
2.182714 -0.04964165000000001
2.183714 -0.049978950000000036
2.184714 -0.0503159
2.185714 -0.05065235000000002
2.186714 -0.05098840000000004
2.187714 -0.05132410000000001
2.188714 -0.05165920000000001
2.189714 -0.051993839999999944
2.190714 -0.052328054999999964
2.191714 -0.05266169999999999
2.192714 -0.05299475499999996
2.193714 -0.05332726500000001
2.194714 -0.05365921000000001
2.195714 -0.05399054000000002
2.196714 -0.054321209999999995
2.197714 -0.054651215
2.198714 -0.054980544999999985
2.199714 -0.055309169999999984
2.200714 -0.055637090000000014
2.201714 -0.055964269999999997
2.202714 -0.05629067499999999
2.203714 -0.056616295000000004
2.204714 -0.05694112000000001
2.205714 -0.05726513
2.206714 -0.057588294000000005
2.207714 -0.057910596999999994
2.208714 -0.05823203249999999
2.209714 -0.058552573000000004
2.210714 -0.05887220850000001
2.211714 -0.05919091499999999
2.212714 -0.05950866999999999
2.213714 -0.05982547
2.214714 -0.060141295000000004
2.215714 -0.060456114999999984
2.216714 -0.060769909999999976
2.217714 -0.06108268500000004
2.218714 -0.061394415
2.219714 -0.06170507999999998
2.220714 -0.06201469500000004
2.221714 -0.06232321500000002
2.222714 -0.06263062499999998
2.223714 -0.06293689499999996
2.224714 -0.06324204499999994
2.225714 -0.06354603000000004
2.226714 -0.06384885
2.227714 -0.06415054999999997
2.228714 -0.06445095000000005
2.229714 -0.06475019999999998
2.230714 -0.06504824999999996
2.231714 -0.06534500000000006
2.232714 -0.06564055000000002
2.233714 -0.06593474999999996
2.234714 -0.0662276999999999
2.235714 -0.06651935000000005
2.236714 -0.06680965
2.237714 -0.06709864999999988
2.238714 -0.06738620000000015
2.239714 -0.06767240000000004
2.240714 -0.06795724999999991
2.241714 -0.06824064999999999
2.242714 -0.06852270000000003
2.243714 -0.06880324999999997
2.244714 -0.06908229999999999
2.245714 -0.06935999999999996
2.246714 -0.06963610000000006
2.247714 -0.06991065000000009
2.248714 -0.07018379999999995
2.249714 -0.07045529999999997
2.250714 -0.07072510000000001
2.251714 -0.07099345000000008
2.252714 -0.07126019999999994
2.253714 -0.07152529999999994
2.254714 -0.07178879999999992
2.255714 -0.07205040000000001
2.256714 -0.07231045000000022
2.257714 -0.07256895000000001
2.258714 -0.07282559999999973
2.259714 -0.07308044999999988
2.260714 -0.07333350000000009
2.261714 -0.07358485
2.262714 -0.07383439999999997
2.263714 -0.07408199999999994
2.264714 -0.07432789999999993
2.265714 -0.074572
2.266714 -0.07481415000000008
2.267714 -0.07505445000000008
2.268714 -0.07529270000000014
2.269714 -0.07552895000000007
2.270714 -0.07576344999999986
2.271714 -0.07599609999999994
2.272714 -0.07622674999999988
2.273714 -0.07645524999999995
2.274714 -0.07668165000000027
2.275714 -0.07690615000000005
2.276714 -0.07712859999999988
2.277714 -0.07734885000000005
2.278714 -0.07756720000000002
2.279714 -0.07778344999999989
2.280714 -0.07799735000000002
2.281714 -0.07820930000000013
2.282714 -0.0784190000000001
2.283714 -0.07862650000000006
2.284714 -0.0788320999999998
2.285714 -0.07903529999999999
2.286714 -0.07923625000000002
2.287714 -0.07943509999999997
2.288714 -0.07963155000000002
2.289714 -0.07982580000000006
2.290714 -0.08001789999999988
2.291714 -0.0802075999999998
2.292714 -0.0803949500000003
2.293714 -0.08058015000000024
2.294714 -0.08076274999999973
2.295714 -0.08094320000000002
2.296714 -0.08112150000000043
2.297714 -0.08129719999999972
2.298714 -0.08147034999999969
2.299714 -0.08164095000000039
2.300714 -0.08180940000000017
2.301714 -0.08197529999999999
2.302714 -0.08213864999999984
2.303714 -0.08229979999999966
2.304714 -0.08245840000000018
2.305714 -0.08261449999999985
2.306714 -0.08276804999999954
2.307714 -0.08291900000000015
2.308714 -0.08306740000000008
2.309714 -0.0832129499999999
2.310714 -0.08335595000000041
2.311714 -0.0834963499999998
2.312714 -0.0836341999999999
2.313714 -0.08376955000000048
2.314714 -0.0839019999999998
2.315714 -0.08403185
2.316714 -0.08415880000000027
2.317714 -0.08428289999999974
2.318714 -0.08440439999999944
2.319714 -0.08452330000000002
2.320714 -0.08463940000000028
2.321714 -0.08475255000000013
2.322714 -0.08486275000000026
2.323714 -0.08497010000000024
2.324714 -0.08507484999999979
2.325714 -0.08517674999999986
2.326714 -0.08527535000000025
2.327714 -0.08537094999999977
2.328714 -0.08546409999999956
2.329714 -0.08555435000000013
2.330714 -0.08564130000000031
2.331714 -0.08572534999999988
2.332714 -0.08580644999999973
2.333714 -0.08588430000000037
2.334714 -0.08595925000000039
2.335714 -0.08603129999999981
2.336714 -0.08610039999999948
2.337714 -0.08616624999999996
2.338714 -0.08622885000000055
2.339714 -0.08628850000000005
2.340714 -0.08634544999999949
2.341714 -0.08639914999999972
2.342714 -0.08644950000000046
2.343714 -0.08649700000000039
2.344714 -0.08654149999999945
2.345714 -0.0865824999999996
2.346714 -0.08662100000000027
2.347714 -0.08665600000000001
2.348714 -0.08668750000000018
2.349714 -0.08671700000000021
2.350714 -0.08674249999999996
2.351714 -0.08676500000000018
2.352714 -0.08678450000000018
2.353714 -0.08680049999999995
2.354714 -0.08681399999999953
2.355714 -0.08682399999999955
2.356714 -0.08683100000000005
2.357714 -0.08683450000000029
2.358714 -0.08683450000000029
2.359714 -0.08683250000000015
2.360714 -0.08682699999999977
2.361714 -0.08681749999999978
2.362714 -0.08680500000000026
2.363714 -0.0867899999999999
2.364714 -0.08677199999999999
2.365714 -0.0867499999999998
2.366714 -0.08672499999999941
2.367714 -0.08669750000000087
2.368714 -0.0866660000000007
2.369714 -0.08663099999999961
2.370714 -0.08659399999999973
2.371714 -0.08655350000000028
2.372714 -0.08650900000000056
2.373714 -0.08646199999999998
2.374714 -0.0864119999999992
2.375714 -0.0863585000000002
2.376714 -0.08630199999999963
2.377714 -0.08624149999999879
2.378714 -0.08617750000000109
2.379714 -0.08611150000000053
2.380714 -0.08604199999999906
2.381714 -0.08596850000000002
2.382714 -0.08589200000000077
2.383714 -0.08581249999999996
2.384714 -0.08572949999999957
2.385714 -0.08564399999999968
2.386714 -0.08555449999999952
2.387714 -0.08546100000000044
2.388714 -0.0853650000000005
2.389714 -0.08526600000000034
2.390714 -0.08516399999999999
2.391714 -0.0850575
2.392714 -0.08494799999999979
2.393714 -0.08483549999999937
2.394714 -0.08471900000000003
2.395714 -0.08459999999999983
2.396714 -0.08447750000000007
2.397714 -0.08435150000000075
2.398714 -0.08422249999999985
2.399714 -0.08408950000000004
2.400714 -0.08395350000000001
2.401714 -0.08381399999999906
2.402714 -0.0836715000000006
2.403714 -0.08352500000000053
2.404714 -0.08337499999999952
2.405714 -0.08322250000000037
2.406714 -0.08306650000000029
2.407714 -0.08290750000000002
2.408714 -0.08274449999999946
2.409714 -0.08257749999999997
2.410714 -0.08240850000000034
2.411714 -0.0822359999999998
2.412714 -0.08205950000000033
2.413714 -0.08187999999999929
2.414714 -0.08169649999999933
2.415714 -0.08151050000000122
2.416714 -0.08132050000000013
2.417714 -0.08112749999999883
2.418714 -0.08093150000000002
2.419714 -0.08073100000000023
2.420714 -0.08052800000000093
2.421714 -0.08032150000000071
2.422714 -0.08011199999999893
2.423714 -0.07989899999999894
2.424714 -0.07968150000000067
2.425714 -0.0794620000000009
2.426714 -0.07923900000000021
2.427714 -0.07901249999999994
2.428714 -0.07878250000000012
2.429714 -0.07854899999999937
2.430714 -0.07831299999999913
2.431714 -0.0780725000000006
2.432714 -0.07782900000000051
2.433714 -0.07758299999999956
2.434714 -0.07733250000000033
2.435714 -0.07707850000000017
2.436714 -0.07682199999999918
2.437714 -0.07656199999999996
2.438714 -0.07629849999999982
2.439714 -0.07603150000000013
2.440714 -0.07576100000000086
2.441714 -0.07548750000000001
2.442714 -0.07521000000000025
2.443714 -0.07492899999999957
2.444714 -0.07464549999999938
2.445714 -0.07435900000000036
2.446714 -0.07406849999999968
2.447714 -0.07377449999999944
2.448714 -0.07347799999999971
2.449714 -0.07317750000000105
2.450714 -0.07287300000000076
2.451714 -0.0725659999999996
2.452714 -0.0722559999999996
2.453714 -0.07194250000000003
2.454714 -0.07162600000000026
2.455714 -0.07130650000000026
2.456714 -0.07098299999999999
2.457714 -0.07065600000000016
2.458714 -0.07032649999999947
2.459714 -0.06999299999999986
2.460714 -0.06965700000000075
2.461714 -0.06931749999999935
2.462714 -0.06897449999999976
2.463714 -0.06862900000000066
2.464714 -0.06828000000000065
2.465714 -0.0679274999999997
2.466714 -0.06757249999999926
2.467714 -0.06721449999999997
2.468714 -0.06685299999999975
2.469714 -0.06648849999999933
2.470714 -0.06612100000000004
2.471714 -0.0657500000000012
2.472714 -0.06537550000000006
2.473714 -0.06499999999999886
2.474714 -0.06462000000000075
2.475714 -0.06423650000000035
2.476714 -0.06385099999999981
2.477714 -0.0634619999999997
2.478714 -0.06307099999999945
2.479714 -0.06267700000000034
2.480714 -0.06227850000000026
2.481714 -0.06187750000000066
2.482714 -0.06147449999999958
2.483714 -0.06106849999999964
2.484714 -0.06065900000000012
2.485714 -0.060246500000000404
2.486714 -0.059831499999999836
2.487714 -0.059413999999999766
2.488714 -0.058993500000000844
2.489714 -0.05856900000000029
2.490714 -0.05814249999999959
2.491714 -0.057713000000000035
2.492714 -0.057280500000000276
2.493714 -0.05684549999999966
2.494714 -0.05640850000000026
2.495714 -0.0559684999999993
2.496714 -0.055524000000000046
2.497714 -0.055078000000000016
2.498714 -0.05462949999999914
2.499714 -0.05417700000000068
2.500714 -0.05372200000000003
2.501714 -0.05326499999999923
2.502714 -0.05280450000000021
2.503714 -0.052341000000001
2.504714 -0.05187550000000028
2.505714 -0.051406999999999356
2.506714 -0.05093549999999957
2.507714 -0.0504615000000003
2.508714 -0.04998500000000017
2.509714 -0.04950549999999983
2.510714 -0.04902300000000063
2.511714 -0.04853800000000059
2.512714 -0.048050499999999684
2.513714 -0.047561
2.514714 -0.047067999999999395
2.515714 -0.04657149999999922
2.516714 -0.046073500000000975
2.517714 -0.04557300000000052
2.518714 -0.04506949999999986
2.519714 -0.04456400000000041
2.520714 -0.044055499999999394
2.521714 -0.04354349999999881
2.522714 -0.043030000000000165
2.523714 -0.04251450000000002
2.524714 -0.04199599999999966
2.525714 -0.04147500000000116
2.526714 -0.04095150000000045
2.527714 -0.04042499999999953
2.528714 -0.03989699999999919
2.529714 -0.03936599999999999
2.530714 -0.03883250000000129
2.531714 -0.03829699999999975
2.532714 -0.0377589999999987
2.533714 -0.037219499999999586
2.534714 -0.03667750000000097
2.535714 -0.03613300000000015
2.536714 -0.03558649999999919
2.537714 -0.0350380000000008
2.538714 -0.0344870000000002
2.539714 -0.033932999999999394
2.540714 -0.03337750000000051
2.541714 -0.032820499999999496
2.542714 -0.03226100000000033
2.543714 -0.031700000000000395
2.544714 -0.031136499999999595
2.545714 -0.03057150000000073
2.546714 -0.030003999999999652
2.547714 -0.029433999999999082
2.548714 -0.028862999999999795
2.549714 -0.028289500000001012
2.550714 -0.02771400000000073
2.551714 -0.02713699999999967
2.552714 -0.02655899999999989
2.553714 -0.02597899999999862
2.554714 -0.025396499999999208
2.555714 -0.024812500000001722
2.556714 -0.02422600000000067
2.557714 -0.023638000000000197
2.558714 -0.023049000000001006
2.559714 -0.022456499999999536
2.560714 -0.02186249999999864
2.561714 -0.021267999999999742
2.562714 -0.02067099999999999
2.563714 -0.020072500000000815
2.564714 -0.019472000000001495
2.565714 -0.018869499999999328
2.566714 -0.01826699999999987
2.567714 -0.01766349999999899
2.568714 -0.017056499999998538
2.569714 -0.016446500000001946
2.570714 -0.015836499999999927
2.571714 -0.015225499999999198
2.572714 -0.014612000000000326
2.573714 -0.01399750000000003
2.574714 -0.01338049999999888
2.575714 -0.012762000000001014
2.576714 -0.01214200000000101
2.577714 -0.01152099999999958
2.578714 -0.010898000000000721
2.579714 -0.010272000000000298
2.580714 -0.009646500000000585
2.581714 -0.009018999999998025
2.582714 -0.008390499999999457
2.583714 -0.007760999999999467
2.584714 -0.007127499999999196
2.585714 -0.00649300000000021
2.586714 -0.005856999999999087
2.587714 -0.005219500000001247
2.588714 -0.004582500000001408
2.589714 -0.00394349999999872
2.590714 -0.0033020000000005996
2.591714 -0.0026590000000003416
2.592714 -0.002013999999999944
2.593714 -0.0013675000000001186
2.594714 -0.0007199999999988682
2.595714 -7.150000000161368e-05
2.596714 0.000577499999999064
2.597714 0.0012280000000018795
2.598714 0.001881500000000839
2.599714 0.002536499999999226
2.600714 0.0031915000000003234
2.601714 0.0038475000000001355
2.602714 0.004504999999999375
2.603714 0.005164499999998754
2.604714 0.005825500000000271
2.605714 0.006486000000001076
2.606714 0.007147500000000595
2.607714 0.007813000000000394
2.608714 0.00847799999999948
2.609714 0.009142999999998567
2.610714 0.00981099999999922
2.611714 0.010480000000001296
2.612714 0.011149500000001374
2.613714 0.01182050000000088
2.614714 0.012492999999999813
2.615714 0.013164999999998036
2.616714 0.013838999999999105
2.617714 0.014514499999999604
2.618714 0.015189000000001389
2.619714 0.0158655000000006
2.620714 0.016544499999997957
2.621714 0.017222499999999308
2.622714 0.017901500000002086
2.623714 0.01858250000000229
2.624714 0.01926399999999779
2.625714 0.01994650000000013
2.626714 0.02063000000000119
2.627714 0.02131399999999754
2.628714 0.021998500000000025
2.629714 0.02268350000000051
2.630714 0.02337000000000042
2.631714 0.024057500000001758
2.632714 0.02474549999999839
2.633714 0.025433999999998444
2.634714 0.026122500000001207
2.635714 0.026812500000000686
2.636714 0.027503500000000236
2.637714 0.028195499999999856
2.638714 0.028888499999999546
2.639714 0.02958150000000059
2.640714 0.03027450000000028
2.641714 0.03096850000000004
2.642714 0.03166349999999987
2.643714 0.032358999999999055
2.644714 0.03305500000000031
2.645714 0.03375100000000021
2.646714 0.03444849999999954
2.647714 0.03514649999999958
2.648714 0.03584449999999962
2.649714 0.03654350000000108
2.650714 0.03724249999999984
2.651714 0.0379419999999993
2.652714 0.0386425000000002
2.653714 0.03934350000000045
2.654714 0.04004500000000005
2.655714 0.04074649999999966
2.656714 0.04144800000000062
2.657714 0.0421505000000003
2.658714 0.042854000000000045
2.659714 0.04355749999999979
2.660714 0.044260999999999544
2.661714 0.04496549999999936
2.662714 0.04567000000000053
2.663714 0.04637400000000099
2.664714 0.04707900000000016
2.665714 0.04778499999999941
2.666714 0.0484904999999993
2.667714 0.04919600000000054
2.668714 0.04990199999999978
2.669714 0.05060899999999909
2.670714 0.051315999999999765
2.671714 0.05202300000000043
2.672714 0.05272950000000039
2.673714 0.053437000000000415
2.674714 0.054144999999999804
2.675714 0.05485199999999912
2.676714 0.05555999999999985
2.677714 0.05626750000000123
2.678714 0.05697550000000062
2.679714 0.05768399999999936
2.680714 0.058392000000000104
2.681714 0.059100500000000195
2.682714 0.05980900000000029
2.683714 0.06051750000000039
2.684714 0.061226499999999844
2.685714 0.0619354999999993
2.686714 0.0626439999999994
2.687714 0.06335249999999949
2.688714 0.06406099999999959
2.689714 0.06476950000000103
2.690714 0.06547950000000057
2.691714 0.06618899999999937
2.692714 0.06689700000000011
2.693714 0.06760599999999957
2.694714 0.06831549999999974
2.695714 0.06902450000000054
2.696714 0.0697335
2.697714 0.07044249999999945
2.698714 0.07115150000000026
2.699714 0.07186100000000042
2.700714 0.07256999999999988
2.701714 0.07327800000000062
2.702714 0.07398700000000008
2.703714 0.07469599999999953
2.704714 0.07540400000000028
2.705714 0.07611299999999972
2.706714 0.07682199999999918
2.707714 0.07753050000000063
2.708714 0.07823900000000072
2.709714 0.07894749999999946
2.710714 0.07965599999999956
2.711714 0.0803640000000003
2.712714 0.08107150000000032
2.713714 0.08177949999999971
2.714714 0.08248750000000045
2.715714 0.08319449999999977
2.716714 0.0839019999999998
2.717714 0.08460849999999975
2.718714 0.08531499999999971
2.719714 0.08602250000000108
2.720714 0.08672850000000033
2.721714 0.08743449999999958
2.722714 0.08814050000000018
2.723714 0.088845
2.724714 0.08954999999999917
2.725714 0.0902555000000004
2.726714 0.09096000000000022
2.727714 0.09166399999999933
2.728714 0.09236799999999978
2.729714 0.09307150000000089
2.730714 0.09377500000000064
2.731714 0.09447799999999967
2.732714 0.09517999999999999
2.733714 0.09588249999999968
2.734714 0.09658399999999928
2.735714 0.09728499999999952
2.736714 0.09798599999999978
2.737714 0.09868700000000001
2.738714 0.0993870000000002
2.739714 0.10008600000000031
2.740714 0.10078500000000042
2.741714 0.10148349999999982
2.742714 0.10218200000000058
2.743714 0.10288000000000061
2.744714 0.10357699999999923
2.745714 0.10427299999999913
2.746714 0.10496900000000037
2.747714 0.10566450000000092
2.748714 0.1063594999999994
2.749714 0.10705449999999922
2.750714 0.10774850000000034
2.751714 0.10844200000000073
2.752714 0.10913400000000036
2.753714 0.10982599999999998
2.754714 0.11051849999999896
2.755714 0.11120949999999988
2.756714 0.11189950000000069
2.757714 0.11258950000000018
2.758714 0.11327949999999966
2.759714 0.11396849999999907
2.760714 0.11465700000000048
2.761714 0.11534500000000118
2.762714 0.1160324999999998
2.763714 0.116718499999999
2.764714 0.1174040000000002
2.765714 0.11808950000000004
2.766714 0.1187749999999999
2.767714 0.11946000000000037
2.768714 0.12014299999999936
2.769714 0.12082499999999964
2.770714 0.12150750000000062
2.771714 0.12218950000000091
2.772714 0.12287049999999974
2.773714 0.12355149999999995
2.774714 0.12423200000000081
2.775714 0.12491099999999951
2.776714 0.1255889999999995
2.777714 0.1262669999999995
2.778714 0.12694399999999942
2.779714 0.12762000000000065
2.780714 0.12829549999999978
2.781714 0.12897100000000028
2.782714 0.12964550000000072
2.783714 0.1303189999999997
2.784714 0.13099199999999936
2.785714 0.1316634999999996
2.786714 0.13233500000000115
2.787714 0.13300599999999999
2.788714 0.1336754999999994
2.789714 0.13434400000000007
2.790714 0.1350125000000001
2.791714 0.13568050000000006
2.792714 0.1363469999999999
2.793714 0.13701249999999973
2.794714 0.13767800000000022
2.795714 0.13834249999999992
2.796714 0.13900549999999956
2.797714 0.13966750000000047
2.798714 0.14032950000000002
2.799714 0.14099099999999953
2.800714 0.1416505000000003
2.801714 0.14230900000000027
2.802714 0.14296749999999958
2.803714 0.14362504999999998
2.804714 0.144281
2.805714 0.14493635000000035
2.806714 0.14559080000000027
2.807714 0.14624419999999963
2.808714 0.14689649999999999
2.809714 0.14754804999999996
2.810714 0.14819855000000007
2.811714 0.14884790000000003
2.812714 0.1494962000000001
2.813714 0.15014339999999984
2.814714 0.1507898499999999
2.815714 0.15143520000000021
2.816714 0.15207915000000008
2.817714 0.15272200000000025
2.818714 0.15336410000000006
2.819714 0.1540050999999995
2.820714 0.15464499999999992
2.821714 0.1552838500000005
2.822714 0.15592160000000008
2.823714 0.1565579
2.824714 0.15719304999999975
2.825714 0.15782749999999965
2.826714 0.15846055000000034
2.827714 0.15909210000000026
2.828714 0.1597226999999996
2.829714 0.16035224999999972
2.830714 0.16098040000000002
2.831714 0.16160740000000018
2.832714 0.1622333
2.833714 0.16285795000000006
2.834714 0.16348129999999989
2.835714 0.16410359999999985
2.836714 0.16472460000000025
2.837714 0.1653440999999999
2.838714 0.1659623999999999
2.839714 0.16657945000000018
2.840714 0.1671951500000001
2.841714 0.16780974999999998
2.842714 0.16842314999999994
2.843714 0.16903504999999977
2.844714 0.16964565000000006
2.845714 0.17025505000000007
2.846714 0.17086294999999999
2.847714 0.17146960000000014
2.848714 0.17207504999999984
2.849714 0.1726790999999999
2.850714 0.1732817500000001
2.851714 0.17388299999999998
2.852714 0.17448299999999994
2.853714 0.17508165000000003
2.854714 0.17567885
2.855714 0.1762746
2.856714 0.17686895000000002
2.857714 0.17746190000000003
2.858714 0.17805342499999996
2.859714 0.17864355499999998
2.860714 0.17923219000000004
2.861714 0.17981931499999998
2.862714 0.18040497
2.863714 0.180989134
2.864714 0.181571775
2.865714 0.182152861
2.866714 0.18273238499999997
2.867714 0.18331034000000002
2.868714 0.183886685
2.869714 0.18446144499999997
2.870714 0.18503461999999998
2.871714 0.18560605
2.872714 0.18617580000000006
2.873714 0.1867439
2.874714 0.18731029999999987
2.875714 0.18787504999999993
2.876714 0.18843795000000008
2.877714 0.18899899999999997
2.878714 0.1895583499999999
2.879714 0.1901159000000001
2.880714 0.1906714500000001
2.881714 0.19122525000000004
2.882714 0.1917771499999999
2.883714 0.19232700000000003
2.884714 0.19287490000000013
2.885714 0.19342079999999975
2.886714 0.19396485000000002
2.887714 0.19450690000000012
2.888714 0.19504680000000002
2.889714 0.1955844999999999
2.890714 0.1961201499999998
2.891714 0.1966538500000001
2.892714 0.19718519999999992
2.893714 0.19771429999999993
2.894714 0.19824144999999993
2.895714 0.19876625000000023
2.896714 0.1992886500000002
2.897714 0.19980889999999968
2.898714 0.20032675000000028
2.899714 0.20084225000000042
2.900714 0.20135559999999966
2.901714 0.2018666999999998
2.902714 0.2023752999999997
2.903714 0.20288134999999966
2.904714 0.20338520000000032
2.905714 0.20388655000000006
2.906714 0.20438530000000005
2.907714 0.20488150000000008
2.908714 0.20537554999999988
2.909714 0.20586705000000038
2.910714 0.20635594999999976
2.911714 0.2068426999999996
2.912714 0.20732659999999994
2.913714 0.20780789999999988
2.914714 0.2082866500000005
2.915714 0.20876265000000063
2.916714 0.20923699999999984
2.917714 0.20970849999999963
2.918714 0.21017649999999985
2.919714 0.2106424999999999
2.920714 0.21110550000000045
2.921714 0.21156600000000014
2.922714 0.21202449999999967
2.923714 0.2124799999999997
2.924714 0.2129325000000002
2.925714 0.21338199999999977
2.926714 0.21382849999999914
2.927714 0.21427250000000106
2.928714 0.21471450000000084
2.929714 0.21515299999999965
2.930714 0.21558849999999963
2.931714 0.2160215000000001
2.932714 0.21645099999999967
2.933714 0.21687849999999909
2.934714 0.2173025000000003
2.935714 0.21772250000000118
2.936714 0.2181405000000006
2.937714 0.21855549999999982
2.938714 0.21896699999999947
2.939714 0.21937499999999957
2.940714 0.21977999999999945
2.941714 0.22018149999999975
2.942714 0.22058000000000122
2.943714 0.22097600000000042
2.944714 0.2213679999999994
2.945714 0.22175650000000016
2.946714 0.22214250000000005
2.947714 0.22252449999999968
2.948714 0.2229015000000003
2.949714 0.22327649999999943
2.950714 0.22364800000000035
2.951714 0.22401500000000024
2.952714 0.22437949999999934
2.953714 0.22474000000000083
2.954714 0.22509599999999996
2.955714 0.22544899999999893
2.956714 0.22579800000000033
2.957714 0.2261425000000007
2.958714 0.22648350000000014
2.959714 0.22682100000000005
2.960714 0.22715399999999894
2.961714 0.22748249999999956
2.962714 0.2278075000000006
2.963714 0.22812900000000075
2.964714 0.22844599999999987
2.965714 0.2287584999999994
2.966714 0.22906699999999994
2.967714 0.22937150000000026
2.968714 0.22967149999999956
2.969714 0.2299669999999992
2.970714 0.2302585000000013
2.971714 0.2305460000000004
2.972714 0.2308289999999999
2.973714 0.23110649999999963
2.974714 0.23138049999999982
2.975714 0.23165050000000112
2.976714 0.23191549999999933
2.977714 0.23217599999999927
2.978714 0.23243200000000092
2.979714 0.23268300000000083
2.980714 0.23292849999999835
2.981714 0.23317049999999903
2.982714 0.23340850000000074
2.983714 0.23364100000000143
2.984714 0.23386949999999912
2.985714 0.23409399999999922
2.986714 0.23431200000000094
2.987714 0.23452599999999965
2.988714 0.23473550000000007
2.989714 0.23493900000000006
2.990714 0.2351384999999998
2.991714 0.23533350000000125
2.992714 0.2355230000000003
2.993714 0.23570749999999757
2.994714 0.23588800000000007
2.995714 0.23606250000000212
2.996714 0.23623149999999904
2.997714 0.23639599999999766
2.998714 0.2365560000000007
2.999714 0.23671150000000007
3.000714 0.2368614999999997
3.001714 0.23700600000000235
3.002714 0.23714499999999988
3.003714 0.23728049999999787
3.004714 0.23741050000000152
3.005714 0.23753400000000136
3.006714 0.23765300000000023
3.007714 0.23776649999999933
3.008714 0.23787449999999877
3.009714 0.23797599999999977
3.010714 0.23807200000000106
3.011714 0.23816399999999935
3.012714 0.2382514999999994
3.013714 0.23833150000000225
3.014714 0.23840499999999862
3.015714 0.23847499999999805
3.016714 0.23853950000000054
3.017714 0.23859750000000188
3.018714 0.23865000000000083
3.019714 0.23869549999999792
3.020714 0.2387344999999993
3.021714 0.23876899999999965
3.022714 0.23879850000000105
3.023714 0.2388215000000013
3.024714 0.23883749999999973
3.025714 0.23884800000000114
3.026714 0.23885199999999868
3.027714 0.23885099999999998
3.028714 0.23884350000000013
3.029714 0.23882899999999843
3.030714 0.23880899999999977
3.031714 0.2387804999999998
3.032714 0.23874700000000082
3.033714 0.23870850000000018
3.034714 0.23866199999999896
3.035714 0.2386074999999999
3.036714 0.23854800000000184
3.037714 0.23848250000000062
3.038714 0.23840849999999816
3.039714 0.23832850000000072
3.040714 0.2382425000000001
3.041714 0.23814799999999822
3.042714 0.23804600000000195
3.043714 0.23793850000000052
3.044714 0.23782449999999797
3.045714 0.2377039999999997
3.046714 0.23757500000000015
3.047714 0.23743749999999936
3.048714 0.23729499999999956
3.049714 0.23714550000000062
3.050714 0.23698800000000111
3.051714 0.23682349999999977
3.052714 0.23665049999999987
3.053714 0.2364705000000008
3.054714 0.23628400000000066
3.055714 0.23609000000000066
3.056714 0.23588800000000007
3.057714 0.23567849999999962
3.058714 0.23546299999999878
3.059714 0.23523899999999937
3.060714 0.23500600000000071
3.061714 0.2347674999999996
3.062714 0.23452049999999997
3.063714 0.23426549999999974
3.064714 0.23400350000000036
3.065714 0.23373299999999972
3.066714 0.23345449999999857
3.067714 0.23316950000000164
3.068714 0.2328775000000002
3.069714 0.23257599999999876
3.070714 0.23226600000000147
3.071714 0.2319489999999996
3.072714 0.23162399999999994
3.073714 0.23129100000000238
3.074714 0.23094949999999814
3.075714 0.23059949999999804
3.076714 0.23024300000000225
3.077714 0.22987850000000046
3.078714 0.229503999999998
3.079714 0.22912099999999966
3.080714 0.2287315000000002
3.081714 0.22833400000000018
3.082714 0.2279280000000016
3.083714 0.227513499999999
3.084714 0.22708999999999988
3.085714 0.2266580000000022
3.086714 0.22621850000000193
3.087714 0.2257699999999997
3.088714 0.2253129999999989
3.089714 0.22484749999999953
3.090714 0.2243729999999982
3.091714 0.22388999999999828
3.092714 0.22339800000000182
3.093714 0.22289750000000136
3.094714 0.22238849999999694
3.095714 0.22186999999999793
3.096714 0.22134300000000037
3.097714 0.2208105000000031
3.098714 0.22026650000000297
3.099714 0.2197135000000009
3.100714 0.2191549999999991
3.101714 0.21858449999999646
3.102714 0.2180019999999984
3.103714 0.21741450000000406
3.104714 0.2168180000000023
3.105714 0.21620949999999972
3.106714 0.21559549999999741
3.107714 0.21497249999999857
3.108714 0.21433800000000228
3.109714 0.21369500000000202
3.110714 0.2130429999999998
3.111714 0.21238199999999555
3.112714 0.2117124999999982
3.113714 0.2110320000000014
3.114714 0.21034250000000262
3.115714 0.20964349999999846
3.116714 0.20893599999999574
3.117714 0.20822050000000328
3.118714 0.2074960000000034
3.119714 0.2067594999999973
3.120714 0.20601449999999802
3.121714 0.2052605000000022
3.122714 0.20449500000000354
3.123714 0.2037210000000009
3.124714 0.20293799999999626
3.125714 0.20214649999999848
3.126714 0.2013435000000033
3.127714 0.2005309999999973
3.128714 0.19971049999999613
3.129714 0.19887850000000298
3.130714 0.19803700000000443
3.131714 0.1971870000000019
3.132714 0.1963254999999965
3.133714 0.19545549999999798
3.134714 0.1945765000000029
3.135714 0.19368899999999842
3.136714 0.1927894999999985
3.137714 0.19187850000000117
3.138714 0.19096199999999874
3.139714 0.19003350000000085
3.140714 0.18909350000000016
3.141714 0.18814449999999747
3.142714 0.18718700000000163
3.143714 0.18622100000000183
3.144714 0.18524300000000116
3.145714 0.18425349999999768
3.146714 0.18325499999999761
3.147714 0.18224800000000443
3.148714 0.18123000000000097
3.149714 0.18020249999999755
3.150714 0.17916599999999752
3.151714 0.1781180000000001
3.152714 0.17705900000000327
3.153714 0.17599099999999904
3.154714 0.17491099999999937
3.155714 0.17381950000000232
3.156714 0.1727225000000001
3.157714 0.1716140000000005
3.158714 0.17049299999999662
3.159714 0.1693639999999976
3.160714 0.168226000000002
3.161714 0.16707600000000017
3.162714 0.1659149999999989
3.163714 0.16474549999999907
3.164714 0.16356649999999928
3.165714 0.16237600000000205
3.166714 0.16117400000000198
3.167714 0.15996349999999795
3.168714 0.15874399999999733
3.169714 0.1575125000000013
3.170714 0.15627050000000386
3.171714 0.15501900000000102
3.172714 0.15375549999999735
3.173714 0.15248350000000052
3.174714 0.1512029999999997
3.175714 0.1499110000000015
3.176714 0.14860700000000243
3.177714 0.1472914999999951
3.178714 0.14596750000000006
3.179714 0.14463450000000302
3.180714 0.14328949999999974
3.181714 0.14193650000000133
3.182714 0.14057150000000204
3.183714 0.13919449999999653
3.184714 0.13780949999999587
3.185714 0.13641550000000405
3.186714 0.135010000000004
3.187714 0.13359249999999764
3.188714 0.1321664999999982
3.189714 0.1307284999999979
3.190714 0.129281999999999
3.191714 0.12782700000000158
3.192714 0.1263599999999979
3.193714 0.1248815000000022
3.194714 0.12339450000000253
3.195714 0.12189849999999545
3.196714 0.1203910000000018
3.197714 0.1188719999999999
3.198714 0.117343499999998
3.199714 0.11580700000000098
3.200714 0.11425900000000111
3.201714 0.1126985000000024
3.202714 0.1111299999999977
3.203714 0.10955299999999986
3.204714 0.10796350000000318
3.205714 0.10636549999999712
3.206714 0.1047589999999979
3.207714 0.10314100000000126
3.208714 0.10151150000000178
3.209714 0.09987300000000032
3.210714 0.09822549999999688
3.211714 0.09656650000000144
3.212714 0.09489850000000402
3.213714 0.09322250000000061
3.214714 0.09153449999999637
3.215714 0.08983750000000099
3.216714 0.08813249999999961
3.217714 0.08641499999999941
3.218714 0.08468900000000064
3.219714 0.0829549999999959
3.220714 0.08120850000000314
3.221714 0.07945350000000098
3.222714 0.07769000000000027
3.223714 0.0759140000000007
3.224714 0.07412999999999517
3.225714 0.07233799999999992
3.226714 0.0705335000000004
3.227714 0.06871950000000089
3.228714 0.06689800000000425
3.229714 0.06506750000000021
3.230714 0.06322799999999959
3.231714 0.06137700000000156
3.232714 0.05951749999999956
3.233714 0.05764899999999556
3.234714 0.05576849999999614
3.235714 0.05388000000000159
3.236714 0.05198550000000391
3.237714 0.05008199999999882
3.238714 0.048166499999998315
3.239714 0.04624300000000267
3.240714 0.044310499999999614
3.241714 0.04236649999999915
3.242714 0.040414000000000116
3.243714 0.038454999999999954
3.244714 0.03648700000000323
3.245714 0.03451100000000053
3.246714 0.03252649999999926
3.247714 0.03052999999999715
3.248714 0.028524999999996477
3.249714 0.02651050000000124
3.250714 0.024488000000000027
3.251714 0.022459500000001104
3.252714 0.02042200000000019
3.253714 0.01837649999999872
3.254714 0.016321500000002688
3.255714 0.014255000000003813
3.256714 0.012182999999999812
3.257714 0.0101045000000001
3.258714 0.008015000000000973
3.259714 0.005916999999997863
3.260714 0.0038095000000001877
3.261714 0.0016970000000008072
3.262714 -0.0004250000000039812
3.263714 -0.0025555000000019104
3.264714 -0.004691499999999547
3.265714 -0.006836499999999168
3.266714 -0.00898999999999735
3.267714 -0.011152499999997519
3.268714 -0.013321000000000817
3.269714 -0.015498000000002676
3.270714 -0.0176835000000031
3.271714 -0.01987500000000123
3.272714 -0.022074999999997923
3.273714 -0.024280999999997742
3.274714 -0.0264934999999987
3.275714 -0.02871699999999907
3.276714 -0.030945999999999144
3.277714 -0.03318100000000235
3.278714 -0.03542500000000212
3.279714 -0.0376749999999996
3.280714 -0.03993050000000221
3.281714 -0.042195000000001384
3.282714 -0.04446499999999484
3.283714 -0.046740499999998845
3.284714 -0.049025000000004836
3.285714 -0.05131600000000112
3.286714 -0.05361249999999711
3.287714 -0.05591449999999823
3.288714 -0.05822199999999905
3.289714 -0.060536000000001006
3.290714 -0.06285850000000152
3.291714 -0.06518650000000176
3.292714 -0.0675209999999977
3.293714 -0.06986099999999876
3.294714 -0.07220650000000495
3.295714 -0.07455799999999801
3.296714 -0.07691549999999962
3.297714 -0.07927899999999893
3.298714 -0.08164799999999797
3.299714 -0.08402250000000212
3.300714 -0.08640350000000199
3.301714 -0.08879000000000156
3.302714 -0.0911795
3.303714 -0.09357449999999813
3.304714 -0.0959754999999994
3.305714 -0.0983830000000018
3.306714 -0.10079550000000048
3.307714 -0.10321349999999888
3.308714 -0.10563499999999953
3.309714 -0.10805999999999706
3.310714 -0.11049300000000056
3.311714 -0.1129284999999995
3.312714 -0.1153674999999953
3.313714 -0.1178150000000005
3.314714 -0.12026550000000455
3.315714 -0.12271950000000004
3.316714 -0.12517599999999637
3.317714 -0.12763749999999985
3.318714 -0.130105499999999
3.319714 -0.13257700000000047
3.320714 -0.1350505000000048
3.321714 -0.1375270000000025
3.322714 -0.14000999999999597
3.323714 -0.1424955000000011
3.324714 -0.14498350000000168
3.325714 -0.14747749999999998
3.326714 -0.14997500000000055
3.327714 -0.1524719999999977
3.328714 -0.15497499999999795
3.329714 -0.1574810000000025
3.330714 -0.15998950000000248
3.331714 -0.1625014999999993
3.332714 -0.165015999999997
3.333714 -0.16753300000000096
3.334714 -0.17005350000000177
3.335714 -0.17257699999999604
3.336714 -0.17510050000000113
3.337714 -0.17762650000000163
3.338714 -0.18015550000000102
3.339714 -0.18268749999999925
3.340714 -0.18521949999999748
3.341714 -0.18775500000000342
3.342714 -0.19029250000000136
3.343714 -0.1928299999999993
3.344714 -0.19536800000000068
3.345714 -0.19790899999999548
3.346714 -0.20045299999999996
3.347714 -0.20299650000000102
3.348714 -0.20553999999999667
3.349714 -0.20808350000000317
3.350714 -0.2106300000000031
3.351714 -0.21317700000000103
3.352714 -0.21572350000000096
3.353714 -0.21826999999999547
3.354714 -0.2208164999999954
3.355714 -0.22336300000000073
3.356714 -0.22591000000000408
3.357714 -0.22845950000000287
3.358714 -0.23100549999999936
3.359714 -0.23355249999999728
3.360714 -0.2360989999999972
3.361714 -0.23864550000000256
3.362714 -0.24119250000000048
3.363714 -0.24373549999999813
3.364714 -0.24627950000000262
3.365714 -0.2488235000000017
3.366714 -0.2513664999999993
3.367714 -0.25391049999999843
3.368714 -0.25645149999999867
3.369714 -0.258989000000002
3.370714 -0.26152700000000334
3.371714 -0.26406499999999933
3.372714 -0.2665999999999964
3.373714 -0.2691345000000009
3.374714 -0.27166649999999914
3.375714 -0.2741959999999965
3.376714 -0.27672500000000133
3.377714 -0.2792514999999998
3.378714 -0.2817749999999995
3.379714 -0.28429500000000235
3.380714 -0.2868149999999997
3.381714 -0.2893325000000017
3.382714 -0.2918475000000028
3.383714 -0.2943589999999962
3.384714 -0.29686799999999963
3.385714 -0.29937399999999875
3.386714 -0.301876500000001
3.387714 -0.30437650000000244
3.388714 -0.3068734999999996
3.389714 -0.30936800000000125
3.390714 -0.3118594999999987
3.391714 -0.3143474999999993
3.392714 -0.31683000000000017
3.393714 -0.31930700000000134
3.394714 -0.3217805000000002
3.395714 -0.32425149999999825
3.396714 -0.3267194999999974
3.397714 -0.32918149999999885
3.398714 -0.33163850000000406
3.399714 -0.33409200000000155
3.400714 -0.3365389999999979
3.401714 -0.3389834999999988
3.402714 -0.34142299999999803
3.403714 -0.34385600000000155
3.404714 -0.3462830000000019
3.405714 -0.3487050000000006
3.406714 -0.35112349999999964
3.407714 -0.35353399999999824
3.408714 -0.35593950000000046
3.409714 -0.3583395000000003
3.410714 -0.36073349999999976
3.411714 -0.36312150000000143
3.412714 -0.3655020000000006
3.413714 -0.3678764999999994
3.414714 -0.37024399999999896
3.415714 -0.37260500000000013
3.416714 -0.37495950000000017
3.417714 -0.3773065000000004
3.418714 -0.3796460000000007
3.419714 -0.38197899999999996
3.420714 -0.3843044999999993
3.421714 -0.3866224999999988
3.422714 -0.38893199999999983
3.423714 -0.3912324999999988
3.424714 -0.3935260000000013
3.425714 -0.3958120000000014
3.426714 -0.3980895000000001
3.427714 -0.40035799999999955
3.428714 -0.40261799999999776
3.429714 -0.40486950000000005
3.430714 -0.40711200000000036
3.431714 -0.4093455000000014
3.432714 -0.4115685000000011
3.433714 -0.4137835000000002
3.434714 -0.4159900000000007
3.435714 -0.4181869999999986
3.436714 -0.42037549999999785
3.437714 -0.4225530000000004
3.438714 -0.4247210000000003
3.439714 -0.4268800000000009
3.440714 -0.42902850000000003
3.441714 -0.4311659999999998
3.442714 -0.4332950000000011
3.443714 -0.4354139999999989
3.444714 -0.437522
3.445714 -0.4396205000000011
3.446714 -0.44170749999999936
3.447714 -0.4437839999999989
3.448714 -0.4458505000000005
3.449714 -0.4479050000000012
3.450714 -0.4499479999999991
3.451714 -0.451980999999999
3.452714 -0.4540035000000003
3.453714 -0.45601349999999996
3.454714 -0.45801150000000146
3.455714 -0.4599989999999989
3.456714 -0.46197549999999965
3.457714 -0.46393850000000003
3.458714 -0.4658894999999996
3.459714 -0.4678294999999998
3.460714 -0.46975599999999973
3.461714 -0.47167099999999956
3.462714 -0.4735735000000005
3.463714 -0.47546200000000044
3.464714 -0.477338999999999
3.465714 -0.4792040000000007
3.466714 -0.4810560000000002
3.467714 -0.48289399999999993
3.468714 -0.4847185000000009
3.469714 -0.4865299999999995
3.470714 -0.4883285
3.471714 -0.4901135000000002
3.472714 -0.4918844999999994
3.473714 -0.4936425000000004
3.474714 -0.49538599999999977
3.475714 -0.49711549999999943
3.476714 -0.4988300000000008
3.477714 -0.5005310000000005
3.478714 -0.5022184999999999
3.479714 -0.5038905000000005
3.480714 -0.5055484999999998
3.481714 -0.5071910000000003
3.482714 -0.5088190000000002
3.483714 -0.5104325
3.484714 -0.5120304999999993
3.485714 -0.5136134999999988
3.486714 -0.5151815000000002
3.487714 -0.5167335000000003
3.488714 -0.518269
3.489714 -0.51979
3.490714 -0.5212955000000002
3.491714 -0.5227845000000001
3.492714 -0.5242574999999994
3.493714 -0.5257146
3.494714 -0.5271553000000003
3.495714 -0.5285794
3.496714 -0.5299872999999999
3.497714 -0.5313788000000004
3.498714 -0.5327536500000002
3.499714 -0.5341117000000002
3.500714 -0.5354529999999996
3.501714 -0.5367773999999995
3.502714 -0.5380847
3.503714 -0.5393749000000003
3.504714 -0.5406480499999999
3.505714 -0.5419039
3.506714 -0.5431423000000001
3.507714 -0.5443634999999999
3.508714 -0.5455671499999999
3.509714 -0.54675314
3.510714 -0.547921605
3.511714 -0.549072335
3.512714 -0.55020521
3.513714 -0.551320175
3.514714 -0.552417035
3.515714 -0.5534959
3.516714 -0.5545566999999999
3.517714 -0.55559905
3.518714 -0.55662295
3.519714 -0.5576285000000002
3.520714 -0.5586154499999999
3.521714 -0.5595836999999999
3.522714 -0.5605332000000003
3.523714 -0.5614638000000003
3.524714 -0.5623754999999995
3.525714 -0.5632678999999994
3.526714 -0.5641410500000001
3.527714 -0.5649948500000004
3.528714 -0.5658289999999999
3.529714 -0.5666439500000002
3.530714 -0.5674393499999999
3.531714 -0.5682144999999994
3.532714 -0.5689700000000001
3.533714 -0.5697050000000007
3.534714 -0.570421
3.535714 -0.5711169999999998
3.536714 -0.5717919999999996
3.537714 -0.5724469999999994
3.538714 -0.5730810000000004
3.539714 -0.5736955000000006
3.540714 -0.5742885000000001
3.541714 -0.5748610000000002
3.542714 -0.5754135000000002
3.543714 -0.5759444999999994
3.544714 -0.5764549999999992
3.545714 -0.5769455000000003
3.546714 -0.5774150000000012
3.547714 -0.5778624999999994
3.548714 -0.5782889999999987
3.549714 -0.5786945000000007
3.550714 -0.5790795000000005
3.551714 -0.5794429999999995
3.552714 -0.5797844999999997
3.553714 -0.5801055000000005
3.554714 -0.5804044999999998
3.555714 -0.5806825000000002
3.556714 -0.5809389999999999
3.557714 -0.5811729999999999
3.558714 -0.5813865000000007
3.559714 -0.5815789999999985
3.560714 -0.5817495000000003
3.561714 -0.5818974999999998
3.562714 -0.5820240000000012
3.563714 -0.5821290000000017
3.564714 -0.5822119999999981
3.565714 -0.5822729999999983
3.566714 -0.5823110000000009
3.567714 -0.582327000000002
3.568714 -0.5823224999999983
3.569714 -0.5822959999999986
3.570714 -0.5822470000000018
3.571714 -0.5821745000000015
3.572714 -0.582079499999999
3.573714 -0.5819629999999982
3.574714 -0.5818235
3.575714 -0.5816620000000002
3.576714 -0.5814785000000017
3.577714 -0.5812714999999994
3.578714 -0.581042999999999
3.579714 -0.5807935000000012
3.580714 -0.5805199999999989
3.581714 -0.5802225000000005
3.582714 -0.579904000000002
3.583714 -0.5795634999999991
3.584714 -0.5791994999999981
3.585714 -0.5788124999999995
3.586714 -0.5784019999999999
3.587714 -0.5779700000000022
3.588714 -0.5775165000000009
3.589714 -0.5770374999999986
3.590714 -0.5765350000000008
3.591714 -0.5760115
3.592714 -0.5754654999999997
3.593714 -0.5748964999999993
3.594714 -0.5743029999999991
3.595714 -0.5736860000000007
3.596714 -0.5730474999999987
3.597714 -0.5723850000000005
3.598714 -0.5716979999999998
3.599714 -0.5709910000000005
3.600714 -0.570260500000003
3.601714 -0.5695034999999974
3.602714 -0.568723499999997
3.603714 -0.5679205000000018
3.604714 -0.567094000000003
3.605714 -0.5662474999999974
3.606714 -0.5653770000000008
3.607714 -0.5644800000000018
3.608714 -0.5635605000000005
3.609714 -0.5626179999999988
3.610714 -0.561651999999999
3.611714 -0.560662000000003
3.612714 -0.559645999999997
3.613714 -0.5586074999999995
3.614714 -0.5575479999999993
3.615714 -0.5564650000000008
3.616714 -0.5553595
3.617714 -0.5542299999999976
3.618714 -0.5530775000000002
3.619714 -0.5519020000000028
3.620714 -0.5507025000000035
3.621714 -0.5494799999999986
3.622714 -0.548234499999999
3.623714 -0.546965999999999
3.624714 -0.5456734999999973
3.625714 -0.5443580000000009
3.626714 -0.543022500000003
3.627714 -0.541662999999998
3.628714 -0.5402804999999982
3.629714 -0.5388750000000035
3.630714 -0.5374459999999998
3.631714 -0.5359934999999978
3.632714 -0.5345180000000009
3.633714 -0.5330219999999993
3.634714 -0.5315029999999974
3.635714 -0.5299605000000027
3.636714 -0.5283945000000042
3.637714 -0.5268055000000001
3.638714 -0.5251929999999978
3.639714 -0.5235575000000006
3.640714 -0.5219014999999986
3.641714 -0.5202219999999983
3.642714 -0.5185200000000012
3.643714 -0.5167970000000013
3.644714 -0.5150474999999989
3.645714 -0.5132749999999962
3.646714 -0.5114850000000037
3.647714 -0.5096720000000002
3.648714 -0.5078329999999976
3.649714 -0.505973000000003
3.650714 -0.5040900000000028
3.651714 -0.5021839999999969
3.652714 -0.500256999999999
3.653714 -0.49830999999999964
3.654714 -0.4963394999999966
3.655714 -0.49434600000000417
3.656714 -0.49232900000000274
3.657714 -0.4902889999999955
3.658714 -0.4882314999999986
3.659714 -0.48615
3.660714 -0.48404599999999925
3.661714 -0.4819220000000024
3.662714 -0.479774000000004
3.663714 -0.4776055000000006
3.664714 -0.47541649999999797
3.665714 -0.47320499999999843
3.666714 -0.47097000000000067
3.667714 -0.468714
3.668714 -0.46643849999999604
3.669714 -0.46413949999999915
3.670714 -0.461819500000005
3.671714 -0.4594794999999985
3.672714 -0.457119499999996
3.673714 -0.4547385000000016
3.674714 -0.45233450000000147
3.675714 -0.4499104999999999
3.676714 -0.44746550000000096
3.677714 -0.4449975000000018
3.678714 -0.44250899999999777
3.679714 -0.44000049999999785
3.680714 -0.43747150000000384
3.681714 -0.4349245000000005
3.682714 -0.43235499999999494
3.683714 -0.42976450000000277
3.684714 -0.4271570000000027
3.685714 -0.42452599999999885
3.686714 -0.4218745000000011
3.687714 -0.4192060000000007
3.688714 -0.41651649999999757
3.689714 -0.4138069999999984
3.690714 -0.4110799999999987
3.691714 -0.4083324999999997
3.692714 -0.4055645000000012
3.693714 -0.40277649999999593
3.694714 -0.3999740000000052
3.695714 -0.39715100000000964
3.696714 -0.39430449999999956
3.697714 -0.39144049999999436
3.698714 -0.38855949999999206
3.699714 -0.38566100000000547
3.700714 -0.38274299999999917
3.701714 -0.37980999999999865
3.702714 -0.37685500000001015
3.703714 -0.3738799999999931
3.704714 -0.37089499999999437
3.705714 -0.3678849999999979
3.706714 -0.3648550000000055
3.707714 -0.36181000000000796
3.708714 -0.35874999999999446
3.709714 -0.3556749999999976
3.710714 -0.35257000000000127
3.711714 -0.34945500000000157
3.712714 -0.3463249999999967
3.713714 -0.3431749999999959
3.714714 -0.3400100000000008
3.715714 -0.33682499999999893
3.716714 -0.333620000000001
3.717714 -0.3304049999999998
3.718714 -0.3271750000000042
3.719714 -0.3239250000000018
3.720714 -0.3206549999999926
3.721714 -0.31737
3.722714 -0.31407500000000393
3.723714 -0.3107600000000011
3.724714 -0.3074250000000022
3.725714 -0.30407499999999826
3.726714 -0.30071500000000173
3.727714 -0.2973400000000001
3.728714 -0.29394000000000076
3.729714 -0.29052999999999807
3.730714 -0.2871099999999919
3.731714 -0.28367000000000064
3.732714 -0.2802200000000059
3.733714 -0.27674500000000274
3.734714 -0.2732649999999978
3.735714 -0.2697750000000003
3.736714 -0.266264999999996
3.737714 -0.2627449999999991
3.738714 -0.2592050000000063
3.739714 -0.25564999999999743
3.740714 -0.25208499999999606
3.741714 -0.24851000000000212
3.742714 -0.24492000000000308
3.743714 -0.2413200000000006
3.744714 -0.23770000000000213
3.745714 -0.23405999999999688
3.746714 -0.2304249999999933
3.747714 -0.2267750000000063
3.748714 -0.22310500000000166
3.749714 -0.2194249999999936
3.750714 -0.21573500000000378
3.751714 -0.21203000000000888
3.752714 -0.20832000000000142
3.753714 -0.2045949999999997
3.754714 -0.20085499999999284
3.755714 -0.19710999999999512
3.756714 -0.19335000000000316
3.757714 -0.18957999999999692
3.758714 -0.18579999999999813
3.759714 -0.18200500000000505
3.760714 -0.17819999999999772
3.761714 -0.17438999999999952
3.762714 -0.17057000000000877
3.763714 -0.16674499999999462
3.764714 -0.16289999999999533
3.765714 -0.1590500000000052
3.766714 -0.1551950000000025
3.767714 -0.1513299999999964
3.768714 -0.14744999999999603
3.769714 -0.14356000000000307
3.770714 -0.1396699999999993
3.771714 -0.13576500000000125
3.772714 -0.13185500000000147
3.773714 -0.1279349999999983
3.774714 -0.12400500000000256
3.775714 -0.1200700000000051
3.776714 -0.11612999999999511
3.777714 -0.11217999999999255
3.778714 -0.10822000000000825
3.779714 -0.10425500000000058
3.780714 -0.10027999999998949
3.781714 -0.09629999999999839
3.782714 -0.09231500000000557
3.783714 -0.08831999999999851
3.784714 -0.08432500000000229
3.785714 -0.08032500000000435
3.786714 -0.0763049999999996
3.787714 -0.07228500000000569
3.788714 -0.06826500000000095
3.789714 -0.0642399999999945
3.790714 -0.06020499999999547
3.791714 -0.056165000000005585
3.792714 -0.05212000000000315
3.793714 -0.04806499999999731
3.794714 -0.04401499999999317
3.795714 -0.03995999999999818
3.796714 -0.03590000000000147
3.797714 -0.03183000000000136
3.798714 -0.02775000000000867
3.799714 -0.023679999999997713
3.800714 -0.019604999999995893
3.801714 -0.015520000000001505
3.802714 -0.011444999999999685
3.803714 -0.007364999999996159
3.804714 -0.003269999999998361
3.805714 0.0008199999999977323
3.806714 0.0049099999999938256
3.807714 0.009005000000002466
3.808714 0.013100000000000264
3.809714 0.017194999999998063
3.810714 0.021290000000006703
3.811714 0.025389999999995364
3.812714 0.029489999999994868
3.813714 0.03358500000000351
3.814714 0.03768000000000131
3.815714 0.04178000000000081
3.816714 0.04588000000000031
3.817714 0.04998500000000152
3.818714 0.05409000000000273
3.819714 0.05818500000000053
3.820714 0.06227999999999832
3.821714 0.06637499999999613
3.822714 0.07046500000000305
3.823714 0.07456500000000256
3.824714 0.07865499999999866
3.825714 0.08273999999999304
3.826714 0.08683500000000169
3.827714 0.09092500000000862
3.828714 0.09500999999999217
3.829714 0.0990899999999957
3.830714 0.10316500000000836
3.831714 0.10723999999999934
3.832714 0.11131500000000115
3.833714 0.11539000000000298
3.834714 0.11945999999999224
3.835714 0.1235250000000015
3.836714 0.1275849999999982
3.837714 0.1316399999999932
3.838714 0.1356950000000099
3.839714 0.13974500000000317
3.840714 0.14378999999999478
3.841714 0.1478299999999955
3.842714 0.15186999999999623
3.843714 0.1559050000000061
3.844714 0.15992499999999998
3.845714 0.1639449999999939
3.846714 0.1679650000000095
3.847714 0.17197000000000912
3.848714 0.1759749999999979
3.849714 0.17997499999999586
3.850714 0.1839650000000012
3.851714 0.18795000000000486
3.852714 0.19192499999999427
3.853714 0.19589999999999452
3.854714 0.1998700000000039
3.855714 0.20382499999999731
3.856714 0.20776999999999818
3.857714 0.21172000000000074
3.858714 0.21565499999999818
3.859714 0.21957500000000135
3.860714 0.22349500000000455
3.861714 0.2274050000000043
3.862714 0.23130999999999152
3.863714 0.2351999999999953
3.864714 0.23908500000000824
3.865714 0.2429600000000069
3.866714 0.24681499999999876
3.867714 0.2506699999999906
3.868714 0.2545200000000024
3.869714 0.25835500000000916
3.870714 0.26217999999999075
3.871714 0.2659899999999998
3.872714 0.2697900000000054
3.873714 0.2735849999999985
3.874714 0.2773599999999956
3.875714 0.2811250000000001
3.876714 0.28488000000000124
3.877714 0.28861999999999727
3.878714 0.2923600000000041
3.879714 0.296084999999995
3.880714 0.299784999999999
3.881714 0.30348000000000136
3.882714 0.3071650000000003
3.883714 0.31083500000000497
3.884714 0.3144900000000045
3.885714 0.3181299999999989
3.886714 0.32176499999999164
3.887714 0.3253850000000009
3.888714 0.3289800000000017
3.889714 0.33255999999999736
3.890714 0.3361350000000022
3.891714 0.33970000000000355
3.892714 0.34324999999999983
3.893714 0.3467800000000001
3.894714 0.35029499999999525
3.895714 0.35379499999999614
3.896714 0.3572850000000045
3.897714 0.360755000000006
3.898714 0.36420500000000067
3.899714 0.36764499999999195
3.900714 0.37107500000000154
3.901714 0.3744850000000043
3.902714 0.3778750000000002
3.903714 0.3812550000000035
3.904714 0.38462000000000174
3.905714 0.3879649999999932
3.906714 0.3912899999999994
3.907714 0.39460250000000147
3.908714 0.39789599999999264
3.909714 0.40117299999999556
3.910714 0.40443250000000336
3.911714 0.40767450000000516
3.912714 0.41089949999999903
3.913714 0.4141069999999978
3.914714 0.41729700000000136
3.915714 0.42046600000000217
3.916714 0.423617499999997
3.917714 0.42675249999999804
3.918714 0.42986650000000176
3.919714 0.4329600000000006
3.920714 0.4360365000000024
3.921714 0.43909249999999933
3.922714 0.4421279999999969
3.923714 0.4451459999999993
3.924714 0.4481440000000003
3.925714 0.451121000000004
3.926714 0.45407750000000274
3.927714 0.45701149999999924
3.928714 0.45992800000000067
3.929714 0.4628234999999993
3.930714 0.46569649999999563
3.931714 0.46855149999999884
3.932714 0.47138600000000264
3.933714 0.47419750000000077
3.934714 0.4769855000000007
3.935714 0.47975349999999917
3.936714 0.4825005000000002
3.937714 0.48522749999999987
3.938714 0.48793149999999935
3.939714 0.4906120000000005
3.940714 0.4932725000000002
3.941714 0.4959089999999984
3.942714 0.4985219999999982
3.943714 0.5011125000000012
3.944714 0.5036824999999994
3.945714 0.5062295000000028
3.946714 0.5087524999999989
3.947714 0.5112519999999969
3.948714 0.5137295000000016
3.949714 0.5161829999999991
3.950714 0.5186125000000003
3.951714 0.5210195000000046
3.952714 0.523403499999998
3.953714 0.5257635000000005
3.954714 0.5280975000000038
3.955714 0.5304084999999961
3.956714 0.5326964999999989
3.957714 0.5349575000000012
3.958714 0.5371954999999978
3.959714 0.5394104999999996
3.960714 0.5415990000000043
3.961714 0.543764499999998
3.962714 0.5459034999999999
3.963714 0.5480165000000027
3.964714 0.5501059999999964
3.965714 0.5521725000000007
3.966714 0.5542125000000024
3.967714 0.5562264999999997
3.968714 0.5582144999999977
3.969714 0.5601759999999988
3.970714 0.5621140000000016
3.971714 0.5640265000000032
3.972714 0.5659124999999969
3.973714 0.5677719999999989
3.974714 0.5696055000000019
3.975714 0.5714154999999956
3.976714 0.5731970000000003
3.977714 0.5749520000000025
3.978714 0.5766810000000001
3.979714 0.5783835000000006
3.980714 0.5800594999999986
3.981714 0.5817070000000021
3.982714 0.583328000000003
3.983714 0.584919999999995
3.984714 0.586485999999999
3.985714 0.5880255000000002
3.986714 0.5895359999999982
3.987714 0.5910200000000043
3.988714 0.5924785000000041
3.989714 0.593907499999997
3.990714 0.5953069999999994
3.991714 0.5966810000000006
3.992714 0.5980255000000004
3.993714 0.5993410000000023
3.994714 0.6006304999999997
3.995714 0.6018904999999958
3.996714 0.6031214999999992
3.997714 0.6043265000000034
3.998714 0.605502000000001
3.999714 0.6066489999999986
4.000714 0.6077694999999991
4.001714 0.6088610000000015
4.002714 0.6099235000000006
4.003714 0.6109560000000004
4.004714 0.6119629999999989
4.005714 0.6129414999999977
4.006714 0.6138884999999975
4.007714 0.614809500000001
4.008714 0.6157020000000017
4.009714 0.6165645000000003
4.010714 0.6173999999999985
4.011714 0.6182064999999987
4.012714 0.6189845000000016
4.013714 0.6197339999999991
4.014714 0.6204544999999988
4.015714 0.6211455000000023
4.016714 0.6218075
4.017715 0.6224419999999988
4.018714 0.6230475
4.019714 0.6236240000000002
4.020714 0.6241710000000019
4.021714 0.6246904999999996
4.022714 0.6251809999999994
4.023714 0.625640500000001
4.024714 0.6260709999999993
4.025714 0.6264744999999998
4.026714 0.6268485000000016
4.027714 0.6271935
4.028714 0.6275094999999976
4.029714 0.6277939999999992
4.030715 0.6280520000000009
4.031714 0.6282805000000014
4.032714 0.6284795000000004
4.033714 0.6286499999999995
4.034714 0.6287909999999998
4.035714 0.6289035000000003
4.036714 0.6289864999999992
4.037714 0.6290399999999996
4.038714 0.6290644999999994
4.039714 0.6290599999999983
4.040714 0.629027
4.041714 0.6289659999999999
4.042714 0.6288740000000016
4.043715 0.6287535000000006
4.044714 0.6286044999999997
4.045714 0.628425
4.046714 0.6282170000000004
4.047714 0.62798
4.048714 0.6277134999999997
4.049714 0.627418
4.050714 0.6270944999999998
4.051714 0.6267415000000008
4.052714 0.6263584999999998
4.053714 0.6259480000000002
4.054714 0.6255080000000006
4.055714 0.6250374999999995
4.056714 0.6245389999999992
4.057714 0.6240120000000002
4.058714 0.6234565
4.059714 0.6228714999999998
4.060714 0.6222570000000008
4.061714 0.6216149999999994
4.062714 0.6209439999999997
4.063715 0.6202440000000009
4.064714 0.6195154999999994
4.065714 0.6187584999999993
4.066714 0.617973
4.067714 0.6171587000000004
4.068714 0.6163162000000005
4.069714 0.6154455999999997
4.070714 0.61454705
4.071714 0.61362045
4.072714 0.6126654499999996
4.073714 0.6116828500000003
4.074714 0.6106724000000002
4.075714 0.6096339499999999
4.076715 0.608568
4.077714 0.6074743999999999
4.078714 0.6063531999999998
4.079714 0.6052045500000001
4.080714 0.6040284500000002
4.081714 0.60282505
4.082714 0.6015944150000001
4.083714 0.6003365385
4.084714 0.599051555
4.085714 0.5977394115
4.086714 0.5964002299999999
4.087714 0.59503415
4.088714 0.5936411000000001
4.089714 0.5922211500000001
4.090714 0.5907744999999999
4.091714 0.5893010499999998
4.092714 0.58780095
4.093714 0.5862743000000001
4.094714 0.58472105
4.095714 0.5831414499999998
4.096714 0.5815353000000003
4.097714 0.57990295
4.098714 0.5782443499999996
4.099714 0.5765596000000001
4.100714 0.5748486999999999
4.101714 0.5731113499999997
4.102714 0.5713491000000002
4.103714 0.5695605
4.104714 0.5677460000000005
4.105714 0.5659070000000006
4.106714 0.5640419999999996
4.107714 0.5621514999999995
4.108714 0.5602354999999996
4.109715 0.5582945000000007
4.110714 0.5563290000000007
4.111714 0.554338499999999
4.112714 0.5523229999999997
4.113714 0.5502824999999999
4.114714 0.5482179999999998
4.115714 0.5461300000000001
4.116714 0.544017
4.117714 0.541880000000001
4.118714 0.5397194999999996
4.119714 0.5375344999999998
4.120714 0.5353255000000011
4.121714 0.5330939999999988
4.122715 0.5308394999999991
4.123714 0.5285605000000009
4.124714 0.5262590000000006
4.125714 0.5239344999999999
4.126714 0.5215874999999996
4.127714 0.5192174999999992
4.128714 0.5168249999999992
4.129714 0.514410000000001
4.130714 0.5119725000000019
4.131714 0.5095149999999987
4.132714 0.5070354999999995
4.133714 0.5045324999999992
4.134714 0.5020075000000002
4.135714 0.49946250000000236
4.136714 0.4968969999999997
4.137714 0.4943109999999977
4.138714 0.4917035000000003
4.139714 0.48907400000000134
4.140714 0.4864254999999997
4.141714 0.48375649999999865
4.142715 0.48106699999999825
4.143714 0.4783595000000019
4.144714 0.47563100000000014
4.145714 0.4728814999999982
4.146714 0.47011400000000036
4.147714 0.46732749999999995
4.148714 0.4645205000000001
4.149714 0.46169600000000244
4.150714 0.45885249999999933
4.151714 0.455989999999999
4.152714 0.4531105000000015
4.153714 0.4502115000000006
4.154714 0.4472949999999992
4.155715 0.44436199999999865
4.156714 0.44141050000000165
4.157714 0.43844199999999933
4.158714 0.43545599999999907
4.159714 0.43245200000000034
4.160714 0.4294314999999998
4.161714 0.4263945000000002
4.162714 0.4233414999999993
4.163714 0.4202710000000007
4.164714 0.4171845000000009
4.165714 0.41408200000000006
4.166714 0.4109635000000008
4.167714 0.4078304999999998
4.168715 0.4046814999999977
4.169714 0.40151649999999994
4.170714 0.3983365000000024
4.171714 0.3951425000000013
4.172714 0.391932499999999
4.173714 0.38870799999999767
4.174714 0.38547049999999955
4.175714 0.38221750000000104
4.176714 0.37895200000000095
4.177714 0.3756724999999999
4.178714 0.3723774999999984
4.179714 0.3690715000000003
4.180714 0.3657524999999998
4.181714 0.36241999999999913
4.182714 0.3590744999999989
4.183714 0.3557170000000032
4.184714 0.3523479999999993
4.185714 0.3489664999999965
4.186714 0.34557300000000374
4.187714 0.3421680000000027
4.188715 0.3387514999999989
4.189714 0.33532249999999614
4.190714 0.3318854999999983
4.191714 0.32843700000000303
4.192714 0.3249760000000035
4.193714 0.321506999999998
4.194714 0.3180265000000005
4.195714 0.314536500000003
4.196714 0.31103549999999525
4.197714 0.3075259999999998
4.198714 0.30400700000000436
4.199714 0.30047650000000065
4.200714 0.2969404999999972
4.201715 0.29339549999999726
4.202714 0.2898419999999987
4.203714 0.2862800000000016
4.204714 0.28270900000000254
4.205714 0.279128999999996
4.206714 0.2755405000000018
4.207714 0.2719465000000025
4.208714 0.2683459999999966
4.209714 0.26473699999999756
4.210714 0.2611224999999988
4.211714 0.25750200000000234
4.212714 0.2538725000000039
4.213714 0.25023750000000033
4.214714 0.24659699999999707
4.215714 0.24294999999999808
4.216714 0.23929749999999939
4.217714 0.23563950000000097
4.218714 0.23197500000000146
4.219714 0.2283050000000022
4.220714 0.2246319999999987
4.221714 0.22095599999999632
4.222714 0.21727449999999968
4.223714 0.2135869999999999
4.224714 0.20989700000000466
4.225714 0.2062040000000052
4.226714 0.20250449999999914
4.227714 0.19880199999999965
4.228714 0.19509749999999734
4.229714 0.19138999999999615
4.230714 0.18768200000000237
4.231714 0.1839709999999989
4.232714 0.18025750000000001
4.233714 0.17654100000000228
4.234715 0.17282150000000027
4.235714 0.16910199999999823
4.236714 0.1653824999999962
4.237714 0.1616629999999996
4.238714 0.15794050000000415
4.239714 0.15421850000000129
4.240714 0.1504960000000004
4.241714 0.14677050000000066
4.242714 0.1430479999999998
4.243714 0.13932600000000234
4.244714 0.13560349999999605
4.245714 0.13188399999999942
4.246714 0.12816450000000282
4.247715 0.12444799999999966
4.248714 0.1207314999999965
4.249714 0.11701450000000074
4.250714 0.11330400000000071
4.251714 0.10959649999999951
4.252714 0.10588850000000033
4.253714 0.1021835
4.254714 0.09848150000000394
4.255714 0.09478250000000132
4.256714 0.09108949999999641
4.257714 0.08740149999999862
4.258714 0.08371700000000312
4.259714 0.08003550000000104
4.260714 0.07635999999999668
4.261714 0.07268699999999859
4.262714 0.06901950000000019
4.263714 0.06535849999999752
4.264714 0.06170000000000112
4.265714 0.05805050000000128
4.266714 0.05440699999999916
4.267715 0.05076849999999873
4.268714 0.04713649999999944
4.269714 0.04351050000000328
4.270714 0.03989250000000226
4.271714 0.03628049999999895
4.272714 0.032678000000001046
4.273714 0.02908099999999743
4.274714 0.025488999999995515
4.275714 0.02190899999999986
4.276714 0.01833550000000534
4.277714 0.014767499999999685
4.278714 0.011210499999998865
4.279714 0.0076630000000034535
4.280715 0.004124000000001182
4.281714 0.0005934999999974728
4.282714 -0.0029305000000051044
4.283714 -0.00644649999999628
4.284714 -0.009950499999997458
4.285714 -0.01344300000000122
4.286714 -0.016927000000000997
4.287714 -0.02040150000000079
4.288714 -0.02386500000000117
4.289714 -0.02731699999999871
4.290714 -0.030759999999999683
4.291714 -0.03419099999999982
4.292714 -0.03761100000000055
4.293715 -0.04102199999999928
4.294714 -0.044420999999997185
4.295714 -0.047806000000002236
4.296714 -0.05117900000000102
4.297714 -0.05454350000000125
4.298714 -0.057893499999999785
4.299714 -0.06122849999999863
4.300714 -0.0645549999999989
4.301714 -0.06786750000000093
4.302714 -0.07116500000000324
4.303714 -0.0744504999999993
4.304714 -0.07772149999999908
4.305714 -0.08098149999999946
4.306714 -0.08422650000000013
4.307714 -0.08745699999999912
4.308714 -0.09067299999999641
4.309714 -0.09387150000000401
4.310714 -0.09705850000000334
4.311714 -0.10023049999999754
4.312714 -0.10338550000000006
4.313715 -0.10652600000000088
4.314714 -0.10965149999999659
4.315714 -0.11276250000000144
4.316714 -0.11585650000000376
4.317714 -0.11893300000000011
4.318714 -0.12199449999999676
4.319714 -0.12503849999999828
4.320714 -0.1280655000000027
4.321714 -0.13107799999999997
4.322714 -0.13406999999999786
4.323714 -0.1370439999999972
4.324714 -0.14000399999999827
4.325714 -0.1429465000000042
4.326715 -0.14586850000000534
4.327714 -0.14877299999999505
4.328714 -0.15166299999999935
4.329714 -0.15453250000000426
4.330714 -0.15738149999999893
4.331714 -0.16021349999999646
4.332714 -0.16302799999999887
4.333714 -0.16582200000000188
4.334714 -0.16859550000000006
4.335714 -0.17135200000000114
4.336714 -0.17408749999999937
4.337714 -0.1768029999999962
4.338714 -0.17950100000000335
4.339714 -0.18217800000000223
4.340714 -0.18483549999999774
4.341714 -0.18747249999999924
4.342714 -0.19008900000000137
4.343714 -0.1926874999999995
4.344714 -0.19526599999999625
4.345714 -0.19782200000000158
4.346714 -0.20035650000000066
4.347714 -0.20287099999999836
4.348714 -0.20536550000000006
4.349714 -0.20783900000000435
4.350714 -0.210290000000001
4.351714 -0.2127199999999948
4.352714 -0.21512950000000006
4.353714 -0.21751650000000305
4.354714 -0.21987949999999895
4.355714 -0.22222200000000086
4.356714 -0.2245445000000014
4.357714 -0.22684399999999624
4.358714 -0.22911999999999824
4.359715 -0.23137550000000084
4.360714 -0.2336080000000032
4.361714 -0.23581650000000387
4.362714 -0.23800499999999775
4.363714 -0.2401679999999959
4.364714 -0.24230700000000324
4.365714 -0.24442550000000032
4.366714 -0.2465179999999983
4.367714 -0.24858750000000146
4.368714 -0.25063350000000095
4.369714 -0.25265600000000216
4.370714 -0.2546554999999977
4.371714 -0.25662899999999955
4.372715 -0.2585790000000031
4.373714 -0.2605024999999988
4.374714 -0.2624029999999996
4.375714 -0.26428050000000014
4.376714 -0.2661314999999982
4.377714 -0.2679559999999991
4.378714 -0.26975749999999976
4.379714 -0.27153550000000215
4.380714 -0.2732849999999992
4.381714 -0.2750079999999991
4.382714 -0.2767075000000008
4.383714 -0.27838399999999675
4.384714 -0.28003400000000106
4.385714 -0.2816580000000008
4.386714 -0.28325600000000145
4.387714 -0.284828000000003
4.388714 -0.2863729999999986
4.389714 -0.28789349999999725
4.390714 -0.28938949999999886
4.391714 -0.290858000000002
4.392715 -0.2922999999999999
4.393714 -0.29371549999999796
4.394714 -0.29510699999999973
4.395714 -0.2964720000000017
4.396714 -0.2978094999999997
4.397714 -0.2991205000000006
4.398714 -0.3004050000000017
4.399714 -0.301663999999999
4.400714 -0.30289699999999986
4.401714 -0.30410300000000023
4.402714 -0.3052814999999993
4.403714 -0.3064345
4.404714 -0.3075605000000002
4.405715 -0.30866049999999856
4.406714 -0.30973450000000047
4.407714 -0.31078100000000114
4.408714 -0.31180099999999933
4.409714 -0.31279500000000116
4.410714 -0.3137614999999989
4.411714 -0.3147009999999989
4.412714 -0.31561500000000053
4.413714 -0.3165024999999996
4.414714 -0.3173625000000001
4.415714 -0.31819550000000013
4.416714 -0.319002999999999
4.417714 -0.31978250000000136
4.418715 -0.32053500000000046
4.419714 -0.3212609999999998
4.420714 -0.32196099999999994
4.421714 -0.3226349999999983
4.422714 -0.32328100000000015
4.423714 -0.32389950000000073
4.424714 -0.32448999999999933
4.425714 -0.3250535000000001
4.426714 -0.32559050000000106
4.427714 -0.32610099999999953
4.428714 -0.32658450000000017
4.429714 -0.32704000000000155
4.430714 -0.32746900000000034
4.431714 -0.32787049999999796
4.432714 -0.3282430000000003
4.433714 -0.3285895000000008
4.434714 -0.3289085000000001
4.435714 -0.3291989999999994
4.436714 -0.3294640000000003
4.437714 -0.32970000000000055
4.438715 -0.32990799999999887
4.439714 -0.33009000000000077
4.440714 -0.33024400000000065
4.441714 -0.33037049999999935
4.442714 -0.3304694999999995
4.443714 -0.3305409999999984
4.444714 -0.3305845000000008
4.445714 -0.3306005000000019
4.446714 -0.3305889999999991
4.447714 -0.3305500000000004
4.448714 -0.33048249999999907
4.449714 -0.3303879999999999
4.450714 -0.33026750000000166
4.451715 -0.3301189999999987
4.452714 -0.32994299999999993
4.453714 -0.3297405000000014
4.454714 -0.3295104999999988
4.455714 -0.32925299999999774
4.456714 -0.3289695000000003
4.457714 -0.32865800000000084
4.458714 -0.3283190000000002
4.459714 -0.3279549999999991
4.460714 -0.3275634999999995
4.461714 -0.3271445000000014
4.462714 -0.3267005000000001
4.463714 -0.3262290000000004
4.464714 -0.3257314999999988
4.465714 -0.3252079999999994
4.466714 -0.3246570000000015
4.467714 -0.32407949999999974
4.468714 -0.32347649999999956
4.469714 -0.32284850000000037
4.470714 -0.32219350000000063
4.471714 -0.3215119999999997
4.472714 -0.32080499999999906
4.473714 -0.3200725
4.474714 -0.31931400000000043
4.475714 -0.3185305000000005
4.476714 -0.3177214999999995
4.477714 -0.316886
4.478714 -0.3160255000000001
4.479714 -0.3151399999999998
4.480714 -0.3142289999999998
4.481714 -0.3132925
4.482714 -0.3123310000000012
4.483714 -0.31134449999999925
4.484715 -0.31033299999999964
4.485714 -0.3092960000000003
4.486714 -0.30823499999999926
4.487714 -0.30714949999999985
4.488714 -0.30603850000000077
4.489714 -0.3049024999999999
4.490714 -0.3037419999999994
4.491714 -0.30255700000000046
4.492714 -0.3013475000000006
4.493714 -0.30011449999999973
4.494714 -0.2988564999999998
4.495714 -0.29757400000000017
4.496714 -0.29626799999999964
4.497715 -0.2949374999999994
4.498714 -0.2935830000000002
4.499714 -0.29220500000000005
4.500714 -0.2908025000000002
4.501714 -0.289376
4.502714 -0.28792700000000027
4.503714 -0.2864545000000009
4.504714 -0.28495799999999993
4.505714 -0.28343799999999997
4.506714 -0.2818949999999998
4.507714 -0.280329
4.508714 -0.2787405
4.509714 -0.2771284999999997
4.510714 -0.2754934999999999
4.511714 -0.2738369999999999
4.512714 -0.2721575000000003
4.513714 -0.27045505000000025
4.514714 -0.26873049999999976
4.515714 -0.2669843500000002
4.516714 -0.2652163
4.517715 -0.2634267499999997
4.518714 -0.2616153999999998
4.519714 -0.2597826000000002
4.520714 -0.25792870000000023
4.521714 -0.25605369999999983
4.522714 -0.2541579499999997
4.523714 -0.25224144999999976
4.524714 -0.25030460000000054
4.525714 -0.2483473500000002
4.526714 -0.2463697
4.527714 -0.24437215000000004
4.528714 -0.24235509999999974
4.529714 -0.2403185
4.530715 -0.2382624999999998
4.531714 -0.23618719999999985
4.532714 -0.2340928500000001
4.533714 -0.23197955000000023
4.534714 -0.22984749999999998
4.535714 -0.22769709999999993
4.536714 -0.22552829999999985
4.537714 -0.22334114999999996
4.538714 -0.2211360000000001
4.539714 -0.21891285000000005
4.540714 -0.21667179999999997
4.541714 -0.21441335000000006
4.542714 -0.2121375500000001
4.543715 -0.20984445000000002
4.544714 -0.20753404999999994
4.545714 -0.2052065499999999
4.546714 -0.20286235000000005
4.547714 -0.20050140000000002
4.548714 -0.19812379999999993
4.549714 -0.19572984999999998
4.550714 -0.19331965
4.551714 -0.19089325000000001
4.552714 -0.18845083000000004
4.553714 -0.18599266499999995
4.554714 -0.183518885
4.555714 -0.18102962
4.556714 -0.178525045
4.557714 -0.17600534299999998
4.558714 -0.17347066999999997
4.559714 -0.170921207
4.560714 -0.16835708499999996
4.561714 -0.16577842
4.562714 -0.16318540499999998
4.563715 -0.16057819999999995
4.564714 -0.15795703000000003
4.565714 -0.15532199500000005
4.566714 -0.15267324999999998
4.567714 -0.15001104999999998
4.568714 -0.14733554999999993
4.569714 -0.14464679999999996
4.570714 -0.14194500000000004
4.571714 -0.1392304500000001
4.572714 -0.13650325000000002
4.573714 -0.13376354999999993
4.574714 -0.13101155000000003
4.575714 -0.12824740000000004
4.576715 -0.12547139999999998
4.577714 -0.1226837499999999
4.578714 -0.11988439999999997
4.579714 -0.1170738000000001
4.580714 -0.11425195000000013
4.581714 -0.1114190999999999
4.582714 -0.10857565
4.583714 -0.1057216499999999
4.584714 -0.1028574499999999
4.585714 -0.09998310000000016
4.586714 -0.09709894999999993
4.587714 -0.09420510000000017
4.588714 -0.09130179999999988
4.589714 -0.08838924999999996
4.590714 -0.08546775000000023
4.591714 -0.08253755000000002
4.592714 -0.07959879999999976
4.593714 -0.0766517
4.594714 -0.07369635000000001
4.595714 -0.0707332
4.596714 -0.06776230000000014
4.597714 -0.06478364999999973
4.598714 -0.06179779999999996
4.599714 -0.05880505
4.600714 -0.05580529999999987
4.601714 -0.052798900000000225
4.602714 -0.049785949999999995
4.603714 -0.04676654999999979
4.604714 -0.04374105000000023
4.605714 -0.04070955000000026
4.606714 -0.03767235000000003
4.607714 -0.03462974999999968
4.608714 -0.03158164999999997
4.609715 -0.028528300000000232
4.610714 -0.025469849999999863
4.611714 -0.022406499999999767
4.612714 -0.019338400000000013
4.613714 -0.01626575000000014
4.614714 -0.013188800000000174
4.615714 -0.010107400000000032
4.616714 -0.0070219999999999476
4.617714 -0.00393284999999994
4.618714 -0.0008396499999998523
4.619714 0.002257000000000002
4.620714 0.0053569000000000845
4.621714 0.008460149999999994
4.622715 0.011566249999999697
4.623714 0.014675250000000008
4.624714 0.017786800000000297
4.625714 0.0209007
4.626714 0.024017049999999745
4.627714 0.027135349999999822
4.628714 0.03025540000000003
4.629714 0.033377150000000216
4.630714 0.036500199999999955
4.631714 0.03962449999999978
4.632714 0.042749900000000285
4.633714 0.04587605000000017
4.634714 0.049002849999999834
4.635714 0.05213004999999992
4.636714 0.055257250000000015
4.637714 0.058384450000000115
4.638714 0.061511299999999915
4.639714 0.06463759999999988
4.640714 0.06776340000000014
4.641714 0.0708882
4.642715 0.07401174999999978
4.643714 0.07713390000000006
4.644714 0.08025435000000002
4.645714 0.08337300000000006
4.646714 0.0864897000000001
4.647714 0.08960394999999975
4.648714 0.09271569999999991
4.649714 0.09582475000000004
4.650714 0.0989306500000002
4.651714 0.1020334500000002
4.652714 0.10513284999999992
4.653714 0.1082284499999999
4.654714 0.1113203500000001
4.655715 0.11440805000000015
4.656714 0.11749139999999995
4.657714 0.1205703499999999
4.658714 0.12364444999999988
4.659714 0.12671360000000004
4.660714 0.12977760000000008
4.661714 0.13283625
4.662714 0.13588935000000002
4.663714 0.13893659999999994
4.664714 0.14197795000000002
4.665714 0.14501320000000006
4.666714 0.14804199999999998
4.667714 0.15106424999999998
4.668715 0.1540798499999999
4.669714 0.15708859999999997
4.670714 0.16009030000000002
4.671714 0.16308479000000004
4.672714 0.16607185500000002
4.673714 0.16905139499999997
4.674714 0.17202324
4.675714 0.17498719499999998
4.676714 0.1779430936
4.677714 0.18089083
4.678714 0.1838302264
4.679714 0.18676114500000002
4.680714 0.189683445
4.681714 0.19259691499999995
4.682714 0.19550149
4.683714 0.19839698000000006
4.684714 0.20128325000000002
4.685714 0.2041601499999999
4.686714 0.20702754999999992
4.687714 0.20988530000000008
4.688715 0.2127332
4.689714 0.21557124999999994
4.690714 0.21839915
4.691714 0.22121675
4.692714 0.2240239000000001
4.693714 0.2268205
4.694714 0.22960650000000007
4.695714 0.23238135
4.696714 0.23514509999999988
4.697714 0.23789779999999985
4.698714 0.24063904999999985
4.699714 0.24336860000000018
4.700714 0.2460863500000002
4.701715 0.2487923
4.702714 0.2514859999999999
4.703714 0.2541673999999999
4.704714 0.25683619999999996
4.705714 0.25949245000000015
4.706714 0.26213599999999987
4.707714 0.26476629999999973
4.708714 0.26738344999999986
4.709714 0.26998715000000034
4.710714 0.2725770500000003
4.711714 0.27515305000000023
4.712714 0.27771529999999955
4.713714 0.2802636999999994
4.714714 0.2827979000000003
4.715714 0.2853172000000005
4.716714 0.2878219499999999
4.717714 0.29031219999999963
4.718714 0.29278745000000034
4.719714 0.2952477
4.720714 0.2976929999999997
4.721714 0.3001230000000003
4.722714 0.3025369999999998
4.723714 0.3049350000000001
4.724714 0.3073180000000002
4.725714 0.3096854999999998
4.726714 0.31203650000000027
4.727714 0.31437150000000025
4.728714 0.3166904999999992
4.729714 0.318993499999999
4.730714 0.3212795000000004
4.731714 0.3235485000000005
4.732714 0.3258020000000003
4.733714 0.3280389999999996
4.734715 0.33025800000000033
4.735714 0.33246050000000055
4.736714 0.33464599999999967
4.737714 0.3368139999999995
4.738714 0.3389649999999995
4.739714 0.3410985000000004
4.740714 0.3432145000000007
4.741714 0.34531249999999974
4.742714 0.3473925000000002
4.743714 0.3494550000000002
4.744714 0.35149949999999885
4.745714 0.35352549999999966
4.746714 0.3555330000000012
4.747715 0.3575225000000001
4.748714 0.35949349999999974
4.749714 0.36144550000000075
4.750714 0.3633784999999991
4.751714 0.3652929999999996
4.752714 0.3671880000000007
4.753714 0.3690634999999997
4.754714 0.37092049999999954
4.755714 0.37275750000000063
4.756714 0.37457550000000045
4.757714 0.3763745000000002
4.758714 0.3781524999999999
4.759714 0.3799104999999996
4.760714 0.3816489999999999
4.761714 0.3833665000000001
4.762714 0.3850640000000003
4.763714 0.38674199999999836
4.764714 0.38839949999999984
4.765714 0.39003600000000116
4.766714 0.3916529999999991
4.767715 0.3932484999999989
4.768714 0.3948225000000006
4.769714 0.3963765000000009
4.770714 0.3979090000000003
4.771714 0.3994195000000009
4.772714 0.4009080000000001
4.773714 0.40237650000000047
4.774714 0.4038229999999993
4.775714 0.40524749999999937
4.776714 0.4066505000000013
4.777714 0.408031499999999
4.778714 0.40939050000000055
4.779714 0.4107275000000006
4.780715 0.4120434999999977
4.781714 0.4133355000000014
4.782714 0.4146040000000013
4.783714 0.4158514999999985
4.784714 0.41707699999999953
4.785714 0.418280499999999
4.786714 0.41946050000000024
4.787714 0.42061750000000125
4.788714 0.4217510000000012
4.789714 0.42286100000000026
4.790714 0.4239509999999979
4.791714 0.4250175
4.792714 0.4260594999999997
4.793715 0.42707849999999925
4.794714 0.42807549999999983
4.795714 0.4290485000000015
4.796714 0.4299985000000002
4.797714 0.43092599999999937
4.798714 0.4318300000000002
4.799714 0.43270999999999943
4.800714 0.4335670000000011
4.801714 0.43440249999999925
4.802714 0.43521249999999895
4.803714 0.43600000000000194
4.804714 0.4367640000000011
4.805714 0.4375050000000001
4.806714 0.4382224999999982
4.807714 0.4389144999999978
4.808714 0.4395840000000006
4.809714 0.4402305000000004
4.810714 0.440853500000002
4.811714 0.44145150000000044
4.812714 0.44202599999999787
4.813715 0.44257750000000057
4.814714 0.44310450000000084
4.815714 0.44360600000000006
4.816714 0.4440849999999996
4.817714 0.44454099999999896
4.818714 0.4449700000000006
4.819714 0.44537599999999916
4.820714 0.4457569999999973
4.821714 0.4461150000000034
4.822714 0.4464500000000038
4.823714 0.44675849999999623
4.824714 0.447040499999997
4.825714 0.4472995000000029
4.826715 0.44753550000000314
4.827714 0.4477450000000009
4.828714 0.44793100000000036
4.829714 0.4480914999999987
4.830714 0.44822549999999994
4.831714 0.44833549999999955
4.832714 0.44842299999999685
4.833714 0.448483999999997
4.834714 0.44851900000000355
4.835714 0.44853100000000434
4.836714 0.44851649999999726
4.837714 0.4484754999999984
4.838714 0.4484114999999994
4.839714 0.4483240000000021
4.840714 0.4482105000000003
4.841714 0.4480709999999993
4.842714 0.4479080000000001
4.843714 0.4477214999999972
4.844714 0.4475090000000006
4.845714 0.44727100000000297
4.846714 0.44700599999999935
4.847714 0.44671749999999744
4.848714 0.44640600000000075
4.849714 0.4460655000000006
4.850714 0.44570200000000026
4.851714 0.4453150000000017
4.852714 0.4449015000000005
4.853714 0.44446200000000025
4.854714 0.4439965000000009
4.855714 0.44350749999999783
4.856714 0.44299499999999653
4.857714 0.44245950000000045
4.858714 0.4418979999999998
4.859715 0.44131000000000203
4.860714 0.4406959999999997
4.861714 0.44005899999999715
4.862714 0.4393980000000038
4.863714 0.43871100000000046
4.864714 0.43800099999999687
4.865714 0.4372645000000016
4.866714 0.43650500000000064
4.867714 0.4357224999999994
4.868714 0.43491050000000225
4.869714 0.434074999999996
4.870714 0.4332189999999957
4.871714 0.4323370000000018
4.872715 0.4314295000000013
4.873714 0.4304979999999992
4.874714 0.4295405000000033
4.875714 0.4285600000000019
4.876714 0.42755549999999864
4.877714 0.42652549999999984
4.878714 0.42547199999999724
4.879714 0.4243950000000019
4.880714 0.42329200000000194
4.881714 0.42216249999999955
4.882714 0.4210130000000011
4.883714 0.419839999999999
4.884714 0.41863799999999896
4.885714 0.4174129999999986
4.886714 0.41616450000000005
4.887714 0.41489000000000237
4.888714 0.4135914999999976
4.889714 0.412269999999998
4.890714 0.41092600000000157
4.891714 0.4095549999999991
4.892715 0.40815799999999763
4.893714 0.4067375000000033
4.894714 0.40529400000000326
4.895714 0.4038244999999987
4.896714 0.40233150000000134
4.897714 0.4008150000000003
4.898714 0.39927250000000014
4.899714 0.39770699999999976
4.900714 0.3961144999999988
4.901714 0.394499500000001
4.902714 0.39286099999999957
4.903714 0.39119599999999555
4.904714 0.38950850000000015
4.905715 0.3877970000000031
4.906714 0.38605899999999804
4.907714 0.3842985000000016
4.908714 0.3825149999999995
4.909714 0.38070449999999684
4.910714 0.37887350000000025
4.911714 0.37701950000000334
4.912714 0.37513950000000196
4.913714 0.37323650000000025
4.914714 0.3713094999999969
4.915714 0.36935949999999873
4.916714 0.36738650000000034
4.917714 0.36538699999999935
4.918715 0.36336450000000353
4.919714 0.3613209999999995
4.920714 0.35925450000000064
4.921714 0.3571654999999995
4.922714 0.3550519999999987
4.923714 0.35291549999999766
4.924714 0.3507594999999986
4.925714 0.3485795000000033
4.926714 0.3463735000000035
4.927714 0.34414699999999887
4.928714 0.34189749999999935
4.929714 0.33962450000000166
4.930714 0.33733049999999565
4.931714 0.33501399999999826
4.932714 0.33267450000000065
4.933714 0.33031400000000016
4.934714 0.3279330000000003
4.935714 0.32552649999999933
4.936714 0.32309900000000097
4.937714 0.32064850000000233
4.938715 0.3181780000000023
4.939714 0.3156889999999949
4.940714 0.3131745000000026
4.941714 0.31063700000000466
4.942714 0.3080754999999942
4.943714 0.30549699999999747
4.944714 0.30289550000000587
4.945714 0.3002700000000018
4.946714 0.2976269999999917
4.947714 0.29496000000000167
4.948714 0.2922799999999985
4.949714 0.28957499999999764
4.950714 0.28684000000000826
4.951715 0.2840900000000029
4.952714 0.28132499999999244
4.953714 0.2785299999999934
4.954714 0.27571500000000926
4.955714 0.27289
4.956714 0.2700399999999931
4.957714 0.26716000000000845
4.958714 0.26426000000000616
4.959714 0.26135000000000047
4.960714 0.25841499999999706
4.961714 0.255454999999996
4.962714 0.25247499999999895
4.963714 0.24947999999999682
4.964714 0.24646499999999866
4.965714 0.24342000000000114
4.966714 0.2403650000000002
4.967714 0.2373000000000067
4.968714 0.23420000000000124
4.969714 0.23107999999999984
4.970714 0.22794500000000414
4.971714 0.22478999999999077
4.972714 0.2216149999999923
4.973714 0.21842499999999954
4.974714 0.21520999999999824
4.975714 0.21198000000000267
4.976714 0.20873000000000028
4.977714 0.20545500000000022
4.978714 0.2021700000000076
4.979714 0.1988649999999973
4.980714 0.19554000000000185
4.981714 0.19219000000000874
4.982714 0.18882999999999053
4.983714 0.18545499999999973
4.984715 0.1820550000000004
4.985714 0.17863999999999597
4.986714 0.17520500000000638
4.987714 0.17175500000000088
4.988714 0.16828499999999935
4.989714 0.16479500000000186
4.990714 0.16129500000000097
4.991714 0.15777499999999325
4.992714 0.1542350000000004
4.993714 0.15068500000000412
4.994714 0.14711500000000105
4.995714 0.14352500000000198
4.996714 0.1399199999999978
4.997715 0.13629999999999937
4.998714 0.1326599999999941
4.999714 0.12900999999999624
5.000714 0.12534500000000415
5.001714 0.12166000000000521
5.002714 0.11796000000000115
5.003714 0.11423499999999942
5.004714 0.110504999999996
5.005714 0.10675999999999827
5.006714 0.1029950000000046
5.007714 0.09921499999999495
5.008714 0.09542000000000188
5.009714 0.09161000000000369
5.010714 0.08777499999999697
5.011714 0.0839349999999994
5.012714 0.08008499999999841
5.013714 0.07620999999999974
5.014714 0.07231999999999594
5.015714 0.0684149999999979
5.016714 0.06450000000000726
5.017715 0.06057500000000238
5.018714 0.056624999999999814
5.019714 0.05266000000000298
5.020714 0.04868500000000274
5.021714 0.044694999999997376
5.022714 0.04069999999999031
5.023714 0.03668499999999811
5.024714 0.03265000000000993
5.025714 0.02860000000000579
5.026714 0.02454499999999995
5.027714 0.02048000000000154
5.028714 0.016389999999994603
5.029714 0.012294999999996805
5.030715 0.008185000000004734
5.031714 0.004054999999995
5.032714 -8.000000000559643e-05
5.033714 -0.004230000000000466
5.034714 -0.00839500000000045
5.035714 -0.012569999999993003
5.036714 -0.016754999999999808
5.037714 -0.02094999999999918
5.038714 -0.025155000000001964
5.039714 -0.02937499999999902
5.040714 -0.033614999999992054
5.041714 -0.037864999999999344
5.042714 -0.04212000000000833
5.043715 -0.04638500000000989
5.044714 -0.05066499999999488
5.045714 -0.05495499999999412
5.046714 -0.059254999999996776
5.047714 -0.06357000000000454
5.048714 -0.06789000000000317
5.049714 -0.07221999999999437
5.050714 -0.07657000000000323
5.051714 -0.08092000000000125
5.052714 -0.08528000000000269
5.053714 -0.08965499999999837
5.054714 -0.09403499999999579
5.055714 -0.09842500000000745
5.056714 -0.10282500000000083
5.057714 -0.1072449999999902
5.058714 -0.11167000000000295
5.059714 -0.11609000000000315
5.060714 -0.12052499999999763
5.061714 -0.12497000000000635
5.062714 -0.12942499999999682
5.063715 -0.13388999999999068
5.064714 -0.13835500000000622
5.065714 -0.1428350000000052
5.066714 -0.14732499999999676
5.067714 -0.15182000000000087
5.068714 -0.15631499999999413
5.069714 -0.16082500000000333
5.070714 -0.1653450000000051
5.071714 -0.16986999999999775
5.072714 -0.17440000000000294
5.073714 -0.17893499999999898
5.074714 -0.18347999999999845
5.075714 -0.18803500000000134
5.076715 -0.19258999999999335
5.077714 -0.19715499999999964
5.078714 -0.20173000000000935
5.079714 -0.20630499999999735
5.080714 -0.21089499999999045
5.081714 -0.21548500000000528
5.082714 -0.22007500000000924
5.083714 -0.22467999999999663
5.084714 -0.22929499999999828
5.085714 -0.23389999999999653
5.086714 -0.23851999999999987
5.087714 -0.2431549999999975
5.088714 -0.24777999999999173
5.089714 -0.25241000000000935
5.090714 -0.25705000000000866
5.091714 -0.26169499999999885
5.092714 -0.2663499999999925
5.093714 -0.2709949999999935
5.094714 -0.2756500000000088
5.095714 -0.2803200000000075
5.096714 -0.28497999999999196
5.097714 -0.2896449999999998
5.098714 -0.29431499999999855
5.099714 -0.298989999999999
5.100714 -0.3036700000000011
5.101714 -0.3083499999999924
5.102714 -0.31303500000000706
5.103714 -0.31772000000000006
5.104714 -0.32240499999999306
5.105714 -0.3271000000000003
5.106714 -0.33179000000000586
5.107714 -0.33648000000000056
5.108714 -0.34117999999999865
5.109715 -0.3458750000000059
5.110714 -0.350575000000004
5.111714 -0.3552764999999961
5.112714 -0.35997099999999455
5.113714 -0.36467100000000346
5.114714 -0.36937449999999844
5.115714 -0.3740774999999954
5.116714 -0.3787805000000032
5.117714 -0.3834835000000002
5.118714 -0.38818700000000056
5.119714 -0.3928870000000041
5.120714 -0.39758699999999675
5.121714 -0.40229100000000056
5.122715 -0.4069910000000041
5.123714 -0.4116879999999979
5.124714 -0.41638549999999513
5.125714 -0.4210829999999979
5.126714 -0.4257805000000005
5.127714 -0.43047499999999894
5.128714 -0.4351665000000039
5.129714 -0.43985450000000115
5.130714 -0.4445404999999956
5.131714 -0.4492265000000008
5.132714 -0.45390900000000384
5.133714 -0.4585890000000006
5.134714 -0.4632689999999972
5.135714 -0.46794300000000166
5.136714 -0.47261400000000187
5.137714 -0.4772824999999957
5.138714 -0.48194499999999724
5.139714 -0.48660450000000005
5.140714 -0.49126100000000383
5.141714 -0.4959145000000035
5.142715 -0.500562499999998
5.143714 -0.505207999999997
5.144714 -0.5098470000000004
5.145714 -0.5144800000000005
5.146714 -0.5191104999999999
5.147714 -0.5237350000000015
5.148714 -0.528353999999998
5.149714 -0.5329664999999988
5.150714 -0.5375734999999998
5.151714 -0.5421754999999993
5.152714 -0.5467710000000029
5.153714 -0.5513605000000035
5.154714 -0.555944499999999
5.155715 -0.5605219999999986
5.156714 -0.565094500000002
5.157714 -0.5696579999999981
5.158714 -0.5742154999999963
5.159714 -0.5787675000000003
5.160714 -0.5833075000000035
5.161714 -0.5878424999999996
5.162714 -0.5923679999999957
5.163714 -0.5968845000000006
5.164714 -0.6013955000000004
5.165714 -0.6058980000000016
5.166714 -0.6103920000000043
5.167714 -0.6148734999999973
5.168715 -0.6193469999999951
5.169714 -0.6238115000000019
5.170714 -0.6282640000000023
5.171714 -0.6327090000000002
5.172714 -0.637144
5.173714 -0.6415675000000025
5.174714 -0.645982999999999
5.175714 -0.6503859999999967
5.176714 -0.6547780000000004
5.177714 -0.6591585000000012
5.178714 -0.6635265000000031
5.179714 -0.6678835000000004
5.180714 -0.6722284999999967
5.181714 -0.676562000000001
5.182714 -0.6808845000000004
5.183714 -0.6851944999999957
5.184714 -0.68949
5.185714 -0.6937740000000016
5.186714 -0.6980465000000002
5.187714 -0.7023045000000028
5.188715 -0.706547999999998
5.189714 -0.7107794999999979
5.190714 -0.7149995000000003
5.191714 -0.7192054999999992
5.192714 -0.7233960000000003
5.193714 -0.7275725000000031
5.194714 -0.7317344999999988
5.195714 -0.735884499999999
5.196714 -0.7400200000000031
5.197714 -0.7441409999999999
5.198714 -0.7482479999999987
5.199714 -0.7523369999999987
5.200714 -0.7564115000000026
5.201715 -0.7604730000000014
5.202714 -0.7645184999999991
5.203714 -0.7685474999999977
5.204714 -0.7725609999999986
5.205714 -0.7765590000000019
5.206714 -0.7805399999999998
5.207714 -0.7845034999999998
5.208714 -0.7884520000000004
5.209714 -0.792383999999999
5.210714 -0.796297999999999
5.211714 -0.8001955
5.212714 -0.8040749999999995
5.213714 -0.8079365000000007
5.214714 -0.8117815000000026
5.215714 -0.8156074999999994
5.216714 -0.8194139999999979
5.217714 -0.8232030000000014
5.218714 -0.8269735000000003
5.219714 -0.8307254999999998
5.220714 -0.8344580000000013
5.221714 -0.8381699999999982
5.222714 -0.8418630000000004
5.223714 -0.8455375000000005
5.224714 -0.8491914999999987
5.225714 -0.8528250000000002
5.226714 -0.8564385000000001
5.227714 -0.8600315000000007
5.228714 -0.8636024999999998
5.229714 -0.8671529999999995
5.230714 -0.8706829999999999
5.231714 -0.8741915000000007
5.232714 -0.8776795000000007
5.233714 -0.8811444999999991
5.234715 -0.8845875000000001
5.235714 -0.8880085000000008
5.236714 -0.8914065000000001
5.237714 -0.894782499999999
5.238714 -0.8981354999999991
5.239714 -0.901465000000001
5.240714 -0.9047710000000005
5.241714 -0.9080539999999998
5.242714 -0.9113140000000002
5.243714 -0.9145484999999995
5.244714 -0.9177594999999992
5.245714 -0.9209464999999998
5.246714 -0.9241080000000007
5.247715 -0.9272451000000003
5.248714 -0.9303569999999993
5.249714 -0.9334442500000003
5.250714 -0.9365059500000001
5.251714 -0.939542
5.252714 -0.9425525
5.253714 -0.9455369
5.254714 -0.9484952999999999
5.255714 -0.9514274999999999
5.256714 -0.9543334000000001
5.257714 -0.9572128899999999
5.258714 -0.9600657049999999
5.259714 -0.9628917100000001
5.260714 -0.965690745
5.261714 -0.9684627499999999
5.262714 -0.97120765
5.263714 -0.97392515
5.264714 -0.9766148499999997
5.265714 -0.9792769499999998
5.266714 -0.9819112000000001
5.267715 -0.9845174499999998
5.268714 -0.9870957000000004
5.269714 -0.9896453500000004
5.270714 -0.9921664999999994
5.271714 -0.9946595000000005
5.272714 -0.9971230000000006
5.273714 -0.999557
5.274714 -1.0019624999999996
5.275714 -1.0043384999999991
5.276714 -1.0066835000000005
5.277714 -1.0089985
5.278714 -1.0112839999999992
5.279714 -1.0135385000000003
5.280715 -1.0157625
5.281714 -1.0179565000000004
5.282714 -1.0201195
5.283714 -1.0222505
5.284714 -1.024348499999999
5.285714 -1.0264150000000005
5.286714 -1.0284505000000013
5.287714 -1.0304544999999978
5.288714 -1.0324250000000008
5.289714 -1.0343615000000015
5.290714 -1.0362669999999985
5.291714 -1.0381395000000002
5.292714 -1.0399785
5.293715 -1.0417835000000002
5.294714 -1.0435545000000008
5.295714 -1.0452929999999983
5.296714 -1.0469969999999984
5.297714 -1.0486665000000006
5.298714 -1.0503020000000005
5.299714 -1.0519039999999988
5.300714 -1.0534714999999992
5.301714 -1.0550035000000009
5.302714 -1.0565025000000012
5.303714 -1.0579650000000014
5.304714 -1.0593925000000002
5.305714 -1.0607854999999988
5.306714 -1.0621410000000007
5.307714 -1.0634639999999997
5.308714 -1.0647520000000004
5.309714 -1.066000499999999
5.310714 -1.0672145
5.311714 -1.0683930000000017
5.312714 -1.0695364999999968
5.313715 -1.0706455
5.314714 -1.0717135000000042
5.315714 -1.0727440000000013
5.316714 -1.073739499999997
5.317714 -1.074699499999999
5.318714 -1.0756219999999992
5.319714 -1.0765069999999974
5.320714 -1.077357
5.321714 -1.0781690000000024
5.322714 -1.078940000000001
5.323714 -1.0796734999999973
5.324714 -1.0803719999999981
5.325714 -1.0810325000000043
5.326715 -1.0816530000000022
5.327714 -1.082234999999997
5.328714 -1.082778499999999
5.329714 -1.0832850000000025
5.330714 -1.0837539999999988
5.331714 -1.0841844999999972
5.332714 -1.0845775000000042
5.333714 -1.0849299999999997
5.334714 -1.0852439999999974
5.335714 -1.0855205000000039
5.336714 -1.0857564999999987
5.337714 -1.0859509999999966
5.338714 -1.0861080000000034
5.339714 -1.086228000000001
5.340714 -1.0863064999999965
5.341714 -1.0863439999999984
5.342714 -1.0863440000000038
5.343714 -1.0863065000000018
5.344714 -1.0862279999999958
5.345714 -1.0861049999999994
5.346714 -1.0859425000000036
5.347714 -1.085745000000001
5.348714 -1.0855059999999968
5.349714 -1.085223499999998
5.350714 -1.0849005000000038
5.351714 -1.0845365
5.352714 -1.0841319999999954
5.353714 -1.0836859999999995
5.354714 -1.0831960000000058
5.355714 -1.0826700000000042
5.356714 -1.0820999999999943
5.357714 -1.0814799999999996
5.358714 -1.080825000000004
5.359715 -1.080124999999993
5.360714 -1.0793850000000007
5.361714 -1.0786050000000058
5.362714 -1.077774999999994
5.363714 -1.0769100000000025
5.364714 -1.0760050000000083
5.365714 -1.075049999999997
5.366714 -1.074054999999994
5.367714 -1.0730199999999988
5.368714 -1.0719349999999972
5.369714 -1.070810000000004
5.370714 -1.069645000000008
5.371714 -1.0684349999999965
5.372715 -1.0671799999999914
5.373714 -1.065885000000005
5.374714 -1.0645450000000036
5.375714 -1.0631599999999974
5.376714 -1.0617349999999994
5.377714 -1.060264999999997
5.378714 -1.0587550000000023
5.379714 -1.0572000000000032
5.380714 -1.0556050000000015
5.381714 -1.0539599999999936
5.382714 -1.0522749999999934
5.383714 -1.050560000000005
5.384714 -1.048785000000007
5.385714 -1.0469649999999935
5.386714 -1.0451150000000022
5.387714 -1.043210000000003
5.388714 -1.0412649999999903
5.389714 -1.0392799999999967
5.390714 -1.037250000000009
5.391714 -1.0351750000000062
5.392715 -1.0330449999999956
5.393714 -1.030884999999996
5.394714 -1.0286800000000031
5.395714 -1.0264300000000055
5.396714 -1.024134999999993
5.397714 -1.021799999999999
5.398714 -1.0194200000000004
5.399714 -1.0169899999999958
5.400714 -1.0145250000000008
5.401714 -1.0120099999999999
5.402714 -1.009450000000005
5.403714 -1.0068500000000074
5.404714 -1.0042049999999945
5.405715 -1.0015149999999988
5.406714 -0.9987799999999986
5.407714 -0.9959949999999921
5.408714 -0.9931700000000045
5.409714 -0.990310000000005
5.410714 -0.9873999999999994
5.411714 -0.9844449999999999
5.412714 -0.9814400000000053
5.413714 -0.9783949999999968
5.414714 -0.9753049999999949
5.415714 -0.9721649999999974
5.416714 -0.9689899999999989
5.417714 -0.9657700000000068
5.418715 -0.9625049999999993
5.419714 -0.9591899999999964
5.420714 -0.9558299999999998
5.421714 -0.9524300000000007
5.422714 -0.9489899999999986
5.423714 -0.9455050000000027
5.424714 -0.9419649999999989
5.425714 -0.9383800000000017
5.426714 -0.9347600000000033
5.427714 -0.9310950000000002
5.428714 -0.9273850000000037
5.429714 -0.9236299999999916
5.430714 -0.9198249999999951
5.431714 -0.9159800000000067
5.432714 -0.912090000000003
5.433714 -0.9081549999999947
5.434714 -0.9041750000000036
5.435714 -0.9001500000000079
5.436714 -0.8960900000000004
5.437714 -0.8919799999999974
5.438715 -0.887825000000001
5.439714 -0.8836249999999999
5.440714 -0.8793749999999925
5.441714 -0.875089999999995
5.442714 -0.8707700000000071
5.443714 -0.8664000000000024
5.444714 -0.8619799999999913
5.445714 -0.8575199999999992
5.446714 -0.8530200000000041
5.447714 -0.8484799999999956
5.448714 -0.8438950000000043
5.449714 -0.83927000000001
5.450714 -0.8346000000000005
5.451715 -0.8298899999999989
5.452714 -0.825130000000002
5.453714 -0.8203299999999916
5.454714 -0.8154999999999925
5.455714 -0.8106149999999963
5.456714 -0.8056900000000082
5.457714 -0.8007250000000065
5.458714 -0.7957199999999911
5.459714 -0.7906800000000072
5.460714 -0.7855950000000078
5.461714 -0.7804599999999915
5.462714 -0.7752899999999849
5.463714 -0.7700800000000081
5.464714 -0.7648250000000159
5.465714 -0.7595399999999917
5.466714 -0.7542099999999956
5.467714 -0.7488300000000041
5.468714 -0.7434049999999973
5.469714 -0.7379450000000003
5.470714 -0.7324499999999913
5.471714 -0.726919999999992
5.472714 -0.7213449999999991
5.473714 -0.7157200000000108
5.474714 -0.7100600000000106
5.475714 -0.7043599999999968
5.476714 -0.6986199999999909
5.477714 -0.6928449999999949
5.478714 -0.6870250000000052
5.479714 -0.6811700000000035
5.480714 -0.6752700000000081
5.481714 -0.6693299999999992
5.482714 -0.663355
5.483714 -0.6573400000000088
5.484715 -0.651285000000004
5.485714 -0.6451849999999839
5.486714 -0.6390499999999952
5.487714 -0.6328800000000162
5.488714 -0.6266750000000036
5.489714 -0.6204350000000007
5.490714 -0.6141499999999825
5.491714 -0.6078249999999942
5.492714 -0.6014750000000189
5.493714 -0.5950700000000031
5.494714 -0.5886299999999971
5.495714 -0.5821699999999843
5.496714 -0.5756599999999978
5.497715 -0.5691200000000011
5.498714 -0.5625449999999924
5.499714 -0.5559200000000101
5.500714 -0.5492699999999975
5.501714 -0.5425849999999948
5.502714 -0.5358700000000034
5.503714 -0.5291200000000001
5.504714 -0.5223200000000014
5.505714 -0.5154900000000142
5.506714 -0.5086199999999917
5.507714 -0.5017249999999824
5.508714 -0.4948000000000062
5.509714 -0.4878250000000129
5.510714 -0.4808299999999911
5.511714 -0.4738000000000008
5.512714 -0.46673000000001846
5.513714 -0.45963000000000426
5.514714 -0.4524949999999998
5.515714 -0.4453349999999868
5.516714 -0.4381399999999836
5.517715 -0.4309150000000135
5.518714 -0.42366000000001147
5.519714 -0.4163699999999975
5.520714 -0.40904999999999503
5.521714 -0.40169000000000055
5.522714 -0.3942999999999959
5.523714 -0.38688499999998266
5.524714 -0.3794400000000026
5.525714 -0.371970000000014
5.526714 -0.3644650000000135
5.527714 -0.356925000000001
5.528714 -0.34935999999998
5.529714 -0.34177499999999555
5.530715 -0.3341600000000009
5.531714 -0.32649999999999085
5.532714 -0.31881500000001567
5.533714 -0.3111050000000103
5.534714 -0.3033799999999998
5.535714 -0.29562500000000075
5.536714 -0.28782499999998634
5.537714 -0.28000499999998685
5.538714 -0.27216500000000216
5.539714 -0.2642950000000073
5.540714 -0.25639500000000215
5.541714 -0.24846500000000848
5.542714 -0.24051500000000797
5.543715 -0.23253999999999897
5.544714 -0.2245400000000031
5.545714 -0.216509999999997
5.546714 -0.2084549999999824
5.547714 -0.20037500000000263
5.548714 -0.19226000000001092
5.549714 -0.18413499999999414
5.550714 -0.17598499999999048
5.551714 -0.1677999999999966
5.552714 -0.1596049999999993
5.553714 -0.15138500000001515
5.554714 -0.14313000000001908
5.555714 -0.1348699999999996
5.556714 -0.1265799999999916
5.557714 -0.11826499999999673
5.558714 -0.10992999999999506
5.559714 -0.10156999999998487
5.560714 -0.09319999999999294
5.561714 -0.08481000000001587
5.562714 -0.07639500000000861
5.563715 -0.0679499999999911
5.564714 -0.059499999999993586
5.565714 -0.051039999999992654
5.566714 -0.04253499999999806
5.567714 -0.03401499999999835
5.568714 -0.025495000000020328
5.569714 -0.016950000000012094
5.570714 -0.00838499999999704
5.571714 0.00020000000000314905
5.572714 0.008800000000008454
5.573714 0.01741499999999719
5.574714 0.02604499999999104
5.575714 0.03469000000001169
5.576715 0.04335000000001577
5.577714 0.0520249999999816
5.578714 0.06072499999999932
5.579714 0.06943000000001875
5.580714 0.07814999999999991
5.581714 0.08689499999998962
5.582714 0.0956450000000027
5.583714 0.10439999999999582
5.584714 0.11316999999999404
5.585714 0.12195499999999737
5.586714 0.13075500000000584
5.587714 0.13956999999999772
5.588714 0.148394999999993
5.589714 0.1572350000000151
5.590714 0.16607999999999554
5.591714 0.17492499999999767
5.592714 0.1837850000000049
5.593714 0.19266499999999726
5.594714 0.20154999999999132
5.595714 0.2104449999999888
5.596714 0.21935000000001137
5.597714 0.22825500000001225
5.598714 0.23716999999999488
5.599714 0.2460900000000009
5.600714 0.25501999999998864
5.601714 0.26396000000000147
5.602714 0.2729000000000143
5.603714 0.28185499999998886
5.604714 0.29081999999998853
5.605714 0.29978000000000815
5.606714 0.3087450000000078
5.607714 0.31771999999998923
5.608714 0.3266949999999923
5.609715 0.33567500000001876
5.610714 0.3446600000000036
5.611714 0.3536449999999884
5.612714 0.362645
5.613714 0.3716450000000116
5.614714 0.3806450000000015
5.615714 0.3896399999999897
5.616714 0.3986400000000013
5.617714 0.40764999999999463
5.618714 0.41665000000000624
5.619714 0.4256499999999962
5.620714 0.4346599999999895
5.621714 0.4436700000000045
5.622715 0.45267999999999786
5.623714 0.4616800000000094
5.624714 0.4706799999999994
5.625714 0.4796899999999927
5.626714 0.4886850000000026
5.627714 0.4976750000000108
5.628714 0.5066750000000007
5.629714 0.5156749999999907
5.630714 0.5246500000000154
5.631714 0.5336249999999968
5.632714 0.5426099999999816
5.633714 0.5515850000000063
5.634714 0.5605550000000077
5.635714 0.5695050000000023
5.636714 0.5784549999999968
5.637714 0.5874099999999931
5.638714 0.5963500000000059
5.639714 0.6052750000000137
5.640714 0.6141949999999979
5.641714 0.6231149999999822
5.642715 0.6320200000000048
5.643714 0.6409150000000023
5.644714 0.6498049999999981
5.645714 0.6586900000000139
5.646714 0.6675600000000028
5.647714 0.6764149999999867
5.648714 0.6852699999999922
5.649714 0.6941050000000125
5.650714 0.7029150000000027
5.651714 0.7117299999999946
5.652714 0.7205300000000031
5.653714 0.729305000000003
5.654714 0.738080000000003
5.655715 0.7468500000000011
5.656714 0.7555949999999909
5.657714 0.7643249999999971
5.658714 0.773045
5.659714 0.7817549999999994
5.660714 0.7904350000000103
5.661714 0.7990949999999928
5.662714 0.8077599999999985
5.663714 0.8163999999999958
5.664714 0.8250149999999845
5.665714 0.8336150000000115
5.666714 0.8422050000000134
5.667714 0.8507749999999867
5.668715 0.859319999999995
5.669714 0.8678500000000198
5.670714 0.8763649999999962
5.671714 0.8848499999999839
5.672714 0.8933200000000099
5.673714 0.9017800000000109
5.674714 0.9102049999999998
5.675714 0.9186100000000037
5.676714 0.9269950000000008
5.677714 0.935359999999991
5.678714 0.9437099999999978
5.679714 0.952019999999991
5.680714 0.9603099999999989
5.681714 0.9685900000000035
5.682714 0.9768399999999979
5.683714 0.9850650000000054
5.684714 0.9932600000000027
5.685714 1.001435000000004
5.686714 1.0095849999999968
5.687714 1.017705000000001
5.688715 1.0258049999999985
5.689714 1.0338749999999965
5.690714 1.0419149999999953
5.691714 1.0499299999999963
5.692714 1.0579200000000102
5.693714 1.065885000000005
5.694714 1.0738149999999989
5.695714 1.0817100000000022
5.696714 1.089584999999999
5.697714 1.0974249999999943
5.698714 1.1052350000000013
5.699714 1.1130199999999997
5.700714 1.1207649999999953
5.701715 1.1284800000000024
5.702714 1.136170000000001
5.703714 1.1438249999999985
5.704714 1.1514350000000022
5.705714 1.159014999999996
5.706714 1.1665749999999935
5.707714 1.1740950000000099
5.708714 1.1815750000000018
5.709714 1.1890199999999929
5.710714 1.1964300000000043
5.711714 1.203805000000004
5.712714 1.2111450000000024
5.713714 1.2184499999999998
5.714714 1.2257149999999943
5.715714 1.232939999999997
5.716714 1.2401249999999968
5.717714 1.2472749999999957
5.718714 1.2543950000000057
5.719714 1.2614800000000042
5.720714 1.268514999999996
5.721714 1.275514999999998
5.722714 1.2824799999999985
5.723714 1.2894000000000057
5.724714 1.2962750000000083
5.725714 1.3031149999999987
5.726714 1.309919999999999
5.727714 1.316675000000004
5.728714 1.3233949999999972
5.729714 1.33008
5.730714 1.3367149999999965
5.731714 1.3433049999999995
5.732714 1.3498549999999996
5.733714 1.3563699999999985
5.734715 1.3628350000000022
5.735714 1.3692499999999999
5.736714 1.3756299999999961
5.737714 1.3819700000000006
5.738714 1.3882599999999987
5.739714 1.3944999999999907
5.740714 1.4007050000000032
5.741714 1.4068600000000098
5.742714 1.4129599999999973
5.743714 1.4190249999999949
5.744714 1.4250400000000076
5.745714 1.4310050000000034
5.746714 1.436934999999998
5.747715 1.4428049999999941
5.748714 1.4486299999999963
5.749714 1.4544150000000067
5.750714 1.4601400000000073
5.751714 1.4658199999999928
5.752714 1.4714449999999917
5.753714 1.477029999999999
5.754714 1.4825700000000017
5.755714 1.4880500000000054
5.756714 1.493480000000003
5.757714 1.4988599999999945
5.758714 1.5041900000000017
5.759714 1.5094735000000101
5.760714 1.5147059999999946
5.761714 1.519880499999994
5.762714 1.5250059999999996
5.763714 1.5300814999999988
5.764714 1.5351045000000019
5.765714 1.5400730000000005
5.766714 1.5449884999999994
5.767715 1.5498515000000022
5.768714 1.5546600000000004
5.769714 1.5594125000000003
5.770714 1.5641124999999982
5.771714 1.5687574999999991
5.772714 1.573347
5.773714 1.5778820000000013
5.774714 1.582358
5.775714 1.586778499999998
5.776714 1.5911440000000048
5.777714 1.5954514999999991
5.778714 1.5997039999999967
5.779714 1.6038975000000018
5.780715 1.6080330000000003
5.781714 1.6121134999999966
5.782714 1.6161330000000034
5.783714 1.6200939999999997
5.784714 1.6239994999999958
5.785714 1.6278440000000025
5.786714 1.6316275000000036
5.787714 1.6353560000000025
5.788714 1.6390259999999963
5.789714 1.6426319999999963
5.790714 1.6461780000000001
5.791714 1.6496675000000027
5.792714 1.6530975000000014
5.793715 1.6564664999999998
5.794714 1.659774
5.795714 1.6630219999999998
5.796714 1.666208999999999
5.797714 1.6693345000000002
5.798714 1.6724005000000004
5.799714 1.6754039999999983
5.800714 1.6783469999999998
5.801714 1.6812279999999993
5.802714 1.684045
5.803714 1.686801500000001
5.804714 1.6894960000000003
5.805714 1.6921270000000002
5.806714 1.6946945000000002
5.807714 1.6971985000000005
5.808714 1.6996395000000004
5.809714 1.7020169999999994
5.810714 1.7043300000000001
5.811714 1.706578
5.812714 1.7087619999999997
5.813715 1.7108821
5.814714 1.7129366499999996
5.815714 1.7149253500000003
5.816714 1.71684915
5.817714 1.7187072499999998
5.818714 1.7204996500000003
5.819714 1.7222261099999998
5.820714 1.7238861
5.821714 1.72547989
5.822714 1.7270072999999997
5.823714 1.72846795
5.824714 1.7298622
5.825714 1.7311898499999998
5.826715 1.7324494500000003
5.827714 1.7336425
5.828714 1.7347694999999996
5.829714 1.7358279999999997
5.830714 1.736819
5.831714 1.7377435000000003
5.832714 1.7386005000000007
5.833714 1.7393894999999988
5.834714 1.7401099999999985
5.835714 1.7407625000000013
5.836714 1.7413475000000005
5.837714 1.7418645
5.838714 1.7423140000000008
5.839714 1.742694999999999
5.840714 1.7430065000000012
5.841714 1.7432500000000013
5.842714 1.743424499999998
5.843714 1.7435299999999991
5.844714 1.743568000000002
5.845714 1.7435365000000005
5.846714 1.7434359999999978
5.847714 1.7432669999999983
5.848714 1.7430270000000005
5.849714 1.7427170000000005
5.850714 1.7423385000000007
5.851714 1.7418935000000006
5.852714 1.7413784999999984
5.853714 1.7407899999999972
5.854714 1.7401350000000018
5.855714 1.7394110000000054
5.856714 1.7386134999999987
5.857714 1.737749
5.858714 1.7368150000000022
5.859715 1.7358104999999993
5.860714 1.7347394999999959
5.861714 1.7335989999999994
5.862714 1.7323850000000043
5.863714 1.7311014999999992
5.864714 1.7297514999999997
5.865714 1.7283339999999987
5.866714 1.7268464999999955
5.867714 1.7252865000000002
5.868714 1.723660000000005
5.869714 1.721962999999999
5.870714 1.7201964999999992
5.871714 1.7183630000000019
5.872715 1.7164564999999978
5.873714 1.7144805000000005
5.874714 1.7124400000000009
5.875714 1.7103305000000002
5.876714 1.7081504999999941
5.877714 1.705899999999993
5.878714 1.7035730000000107
5.879714 1.7011850000000008
5.880714 1.6987349999999894
5.881714 1.6962000000000033
5.882714 1.6936000000000055
5.883714 1.6909349999999965
5.884714 1.6881949999999948
5.885714 1.6853900000000033
5.886714 1.6825150000000093
5.887714 1.6795650000000009
5.888714 1.67654499999999
5.889714 1.6734600000000006
5.890714 1.670305000000009
5.891714 1.6670800000000046
5.892715 1.6637849999999974
5.893714 1.660409999999996
5.894714 1.6569699999999936
5.895714 1.6534700000000038
5.896714 1.6499000000000006
5.897714 1.6462549999999938
5.898714 1.6425350000000043
5.899714 1.6387550000000055
5.900714 1.6349099999999954
5.901714 1.6309899999999922
5.902714 1.6269950000000069
5.903714 1.6229400000000012
5.904714 1.618814999999993
5.905715 1.614615000000003
5.906714 1.6103550000000029
5.907714 1.606025000000001
5.908714 1.6016249999999967
5.909714 1.5971550000000012
5.910714 1.5926150000000034
5.911714 1.5880099999999941
5.912714 1.5833400000000064
5.913714 1.5786050000000071
5.914714 1.5737949999999932
5.915714 1.568914999999999
5.916714 1.5639750000000057
5.917714 1.558970000000001
5.918715 1.5538949999999945
5.919714 1.5487499999999963
5.920714 1.5435399999999977
5.921714 1.5382649999999987
5.922714 1.5329200000000083
5.923714 1.5275149999999975
5.924714 1.522044999999997
5.925714 1.5165000000000035
5.926714 1.5108950000000003
5.927714 1.5052249999999967
5.928714 1.4994850000000017
5.929714 1.4936800000000063
5.930714 1.4878150000000012
5.931714 1.4818799999999939
5.932714 1.4758849999999988
5.933714 1.469825000000003
5.934714 1.4636949999999944
5.935714 1.4575099999999996
5.936714 1.4512550000000024
5.937714 1.4449399999999957
5.938715 1.438565000000001
5.939714 1.432120000000015
5.940714 1.425610000000007
5.941714 1.41904499999998
5.942714 1.4124199999999976
5.943714 1.405725000000013
5.944714 1.398974999999988
5.945714 1.3921650000000076
5.946714 1.3852850000000034
5.947714 1.3783449999999788
5.948714 1.3713449999999987
5.949714 1.3642950000000016
5.950714 1.3571850000000056
5.951715 1.3500000000000056
5.952714 1.342755000000007
5.953714 1.3354550000000114
5.954714 1.328099999999997
5.955714 1.3206849999999837
5.956714 1.3131999999999902
5.957714 1.3056599999999994
5.958714 1.298055000000008
5.959714 1.290390000000018
5.960714 1.2826899999999943
5.961714 1.2749249999999919
5.962714 1.2670850000000071
5.963714 1.2591950000000054
5.964714 1.251245000000005
5.965714 1.243234999999984
5.966714 1.235179999999991
5.967714 1.2270600000000194
5.968714 1.218890000000009
5.969714 1.2106649999999797
5.970714 1.2023699999999917
5.971714 1.1940250000000083
5.972714 1.1856349999999878
5.973714 1.1771800000000103
5.974714 1.168670000000014
5.975714 1.1601150000000024
5.976714 1.151499999999992
5.977714 1.142834999999986
5.978714 1.1341150000000049
5.979714 1.1253500000000085
5.980714 1.1165399999999965
5.981714 1.107669999999986
5.982714 1.0987399999999983
5.983714 1.0897650000000167
5.984715 1.0807399999999967
5.985714 1.0716600000000012
5.986714 1.062535000000012
5.987714 1.053359999999984
5.988714 1.0441400000000058
5.989714 1.0348750000000124
5.990714 1.0255499999999984
5.991714 1.0161799999999908
5.992714 1.006769999999991
5.993714 0.9973049999999943
5.994714 0.987795000000004
5.995714 0.9782500000000017
5.996714 0.9686500000000023
5.997715 0.9589950000000059
5.998714 0.9493049999999975
5.999714 0.9395649999999938
6.000714 0.9297749999999947
6.001714 0.9199500000000053
6.002714 0.9100900000000041
6.003714 0.9001800000000073
6.004714 0.890214999999992
6.005714 0.8802149999999863
6.006714 0.870180000000012
6.007714 0.8601000000000008
6.008714 0.8499749999999959
6.009714 0.8397950000000156
6.010714 0.8295850000000033
6.011714 0.8193450000000025
6.012714 0.8090500000000047
6.013714 0.7987249999999967
6.014714 0.7883649999999983
6.015714 0.777954999999983
6.016714 0.7675150000000007
6.017715 0.7570400000000066
6.018714 0.7465149999999954
6.019714 0.7359549999999939
6.020714 0.7253600000000021
6.021714 0.7147300000000202
6.022714 0.7040699999999847
6.023714 0.6933599999999971
6.024714 0.6826100000000175
6.025714 0.6718449999999895
6.026714 0.6610399999999912
6.027714 0.6502000000000027
6.028714 0.639330000000004
6.029714 0.6284249999999932
6.030715 0.6174799999999906
6.031714 0.6064999999999977
6.032714 0.5954899999999945
6.033714 0.5844500000000028
6.034714 0.5733800000000009
6.035714 0.5622750000000087
6.036714 0.5511450000000081
6.037714 0.5399799999999955
6.038714 0.528789999999996
6.039714 0.517570000000008
6.040714 0.5063150000000081
6.041714 0.49503499999999956
6.042714 0.48373000000000427
6.043715 0.47238999999999703
6.044714 0.4610250000000029
6.045714 0.44964000000000204
6.046714 0.43823499999999427
6.047714 0.4268049999999997
6.048714 0.4153349999999915
6.049714 0.4038449999999982
6.050714 0.3923299999999963
6.051714 0.38079000000000757
6.052714 0.36925000000001884
6.053714 0.3576749999999965
6.054714 0.34606499999998397
6.055714 0.33444999999999137
6.056714 0.3228100000000119
6.057714 0.3111450000000022
6.058714 0.2994649999999875
6.059714 0.2877799999999927
6.060714 0.2760700000000111
6.061714 0.2643299999999975
6.062714 0.25258500000000395
6.063715 0.24082000000000356
6.064714 0.22902499999999296
6.065714 0.2172149999999989
6.066714 0.20541500000000826
6.067714 0.1935900000000091
6.068714 0.1817349999999997
6.069714 0.16988499999999201
6.070714 0.15800999999999749
6.071714 0.14612499999999956
6.072714 0.13422499999999649
6.073714 0.12231500000001172
6.074714 0.11040000000000355
6.075714 0.09846499999998856
6.076715 0.08652999999999525
6.077714 0.07457500000001682
6.078714 0.06260999999999159
6.079714 0.050639999999986356
6.080714 0.03865999999999939
6.081714 0.026670000000009013
6.082714 0.014679999999996952
6.083714 0.002680000000003166
6.084714 -0.009324999999992326
6.085714 -0.0213300000000095
6.086714 -0.03335499999999013
6.087714 -0.045374999999990735
6.088714 -0.057405000000016436
6.089714 -0.06943000000001875
6.090714 -0.08145499999999938
6.091714 -0.09349499999998512
6.092714 -0.10552999999999084
6.093714 -0.11756499999999656
6.094714 -0.129605000000004
6.095714 -0.1416450000000114
6.096714 -0.15368999999999886
6.097714 -0.165739999999988
6.098714 -0.17777999999999544
6.099714 -0.18981500000000118
6.100714 -0.20184000000000346
6.101714 -0.2138650000000058
6.102714 -0.22590499999999153
6.103714 -0.23792999999999384
6.104714 -0.24995500000001783
6.105714 -0.2619850000000002
6.106714 -0.2739949999999974
6.107714 -0.2859950000000128
6.108714 -0.29799999999998666
6.109715 -0.3100050000000038
6.110714 -0.32199000000001415
6.111714 -0.33397000000000115
6.112714 -0.3459399999999847
6.113714 -0.35790499999998826
6.114714 -0.36986500000001177
6.115714 -0.3818100000000085
6.116714 -0.3937400000000001
6.117714 -0.40565999999998825
6.118714 -0.4175699999999947
6.119714 -0.4294699999999978
6.120714 -0.4413549999999957
6.121714 -0.4532250000000102
6.122715 -0.46509000000000134
6.123714 -0.4769300000000056
6.124714 -0.48876000000000647
6.125714 -0.5005749999999806
6.126714 -0.5123649999999894
6.127714 -0.5241500000000183
6.128714 -0.5359199999999987
6.129714 -0.5476649999999923
6.130714 -0.559384999999999
6.131714 -0.571084999999999
6.132714 -0.5827750000000171
6.133714 -0.5944500000000085
6.134714 -0.6061049999999931
6.135714 -0.6177349999999908
6.136714 -0.6293400000000017
6.137714 -0.6409250000000057
6.138714 -0.6524850000000013
6.139714 -0.66402499999999
6.140714 -0.6755449999999935
6.141714 -0.687045000000012
6.142715 -0.6985149999999986
6.143714 -0.7099599999999981
6.144714 -0.7213949999999945
6.145714 -0.7328000000000022
6.146714 -0.7441700000000196
6.147714 -0.7555099999999836
6.148714 -0.766829999999984
6.149714 -0.7781200000000176
6.150714 -0.7893900000000009
6.151714 -0.8006349999999974
6.152714 -0.8118450000000037
6.153714 -0.8230249999999998
6.154714 -0.8341600000000022
6.155715 -0.8452799999999995
6.156714 -0.8563750000000099
6.157714 -0.867429999999985
6.158714 -0.878459999999995
6.159714 -0.889450000000013
6.160714 -0.9003999999999956
6.161714 -0.9113349999999949
6.162714 -0.9222300000000022
6.163714 -0.9330799999999941
6.164714 -0.9438949999999958
6.165714 -0.9546850000000107
6.166714 -0.9654449999999936
6.167714 -0.9761550000000029
6.168715 -0.9868300000000002
6.169714 -0.9974699999999855
6.170714 -1.0080750000000023
6.171714 -1.0186350000000037
6.172714 -1.0291600000000152
6.173714 -1.0396450000000126
6.174714 -1.0500899999999966
6.175714 -1.0604999999999902
6.176714 -1.0708549999999868
6.177714 -1.081179999999995
6.178714 -1.0914750000000144
6.179714 -1.1017100000000135
6.180714 -1.1119100000000006
6.181714 -1.122069999999996
6.182714 -1.1321699999999923
6.183714 -1.1422299999999967
6.184714 -1.1522549999999891
6.185714 -1.1622449999999915
6.186714 -1.1721750000000166
6.187714 -1.1820600000000048
6.188715 -1.1918949999999975
6.189714 -1.2016849999999966
6.190714 -1.2114400000000054
6.191714 -1.2211350000000156
6.192714 -1.2307899999999903
6.193714 -1.2403949999999915
6.194714 -1.2499399999999936
6.195714 -1.2594400000000023
6.196714 -1.2688950000000172
6.197714 -1.27828500000001
6.198714 -1.2876349999999892
6.199714 -1.2969399999999964
6.200714 -1.3061800000000032
6.201715 -1.3153749999999944
6.202714 -1.3245149999999888
6.203714 -1.333595000000006
6.204714 -1.3426300000000078
6.205714 -1.3516199999999943
6.206714 -1.3605450000000021
6.207714 -1.3694049999999875
6.208714 -1.3782149999999995
6.209714 -1.3869800000000176
6.210714 -1.3956949999999972
6.211714 -1.4043449999999977
6.212714 -1.412929999999998
6.213714 -1.4214650000000029
6.214714 -1.4299400000000089
6.215714 -1.4383549999999945
6.216714 -1.4467199999999847
6.217714 -1.4550199999999962
6.218714 -1.4632600000000087
6.219714 -1.471455000000006
6.220714 -1.4795800000000012
6.221714 -1.4876449999999974
6.222714 -1.4956549999999968
6.223714 -1.5035999999999956
6.224714 -1.5114899999999973
6.225714 -1.5193149999999984
6.226714 -1.5270800000000009
6.227714 -1.534780000000003
6.228714 -1.5424200000000061
6.229714 -1.5499999999999996
6.230714 -1.557510000000002
6.231714 -1.5649550000000036
6.232714 -1.5723399999999956
6.233714 -1.5796549999999965
6.234715 -1.5869099999999987
6.235714 -1.5941
6.236714 -1.6012149999999978
6.237714 -1.6082699999999968
6.238714 -1.6152650000000077
6.239714 -1.6221900000000056
6.240714 -1.6290450000000012
6.241714 -1.6358349999999966
6.242714 -1.6425499999999986
6.243714 -1.6491949999999989
6.244714 -1.6557799999999998
6.245714 -1.662294999999999
6.246714 -1.6687399999999957
6.247715 -1.6751200000000028
6.248714 -1.6814250000000062
6.249714 -1.6876599999999968
6.250714 -1.6938249999999957
6.251714 -1.6999250000000048
6.252714 -1.7059600000000028
6.253714 -1.7119100000000043
6.254714 -1.7177949999999946
6.255714 -1.7236099999999934
6.256714 -1.7293499999999993
6.257714 -1.7350200000000027
6.258714 -1.7406150000000027
6.259714 -1.7461500000000036
6.260714 -1.7516049999999987
6.261714 -1.7569799999999995
6.262714 -1.7622899999999997
6.263714 -1.7675299999999976
6.264714 -1.7726900000000008
6.265714 -1.777775
6.266714 -1.7827899999999972
6.267715 -1.7877300000000012
6.268714 -1.79259
6.269714 -1.797379999999996
6.270714 -1.802100000000001
6.271714 -1.8067349999999986
6.272714 -1.811300000000005
6.273714 -1.8157900000000071
6.274714 -1.820199999999993
6.275714 -1.824534999999997
6.276714 -1.828790000000006
6.277714 -1.832975000000002
6.278714 -1.8370800000000032
6.279714 -1.8411100000000002
6.280715 -1.8450699999999955
6.281714 -1.8489389999999963
6.282714 -1.85273
6.283714 -1.8564544999999983
6.284714 -1.860099000000002
6.285714 -1.8636640000000033
6.286714 -1.8671499999999952
6.287714 -1.8705584999999982
6.288714 -1.8738910000000017
6.289714 -1.877144500000001
6.290714 -1.880320000000003
6.291714 -1.8834164999999954
6.292714 -1.886431499999999
6.293715 -1.8893685000000053
6.294714 -1.8922264999999963
6.295714 -1.8950054999999997
6.296714 -1.8977035000000013
6.297714 -1.900320499999996
6.298714 -1.9028610000000037
6.299714 -1.905320000000001
6.300714 -1.9076979999999966
6.301714 -1.909994
6.302714 -1.9122090000000018
6.303714 -1.9143424999999985
6.304714 -1.9163939999999977
6.305714 -1.9183670000000013
6.306714 -1.9202559999999993
6.307714 -1.9220635000000035
6.308714 -1.9237910000000014
6.309714 -1.925435499999998
6.310714 -1.9269965
6.311714 -1.9284765000000006
6.312714 -1.9298750000000013
6.313715 -1.931190499999998
6.314714 -1.932422999999998
6.315714 -1.9335740000000015
6.316714 -1.9346435
6.317714 -1.9356304999999998
6.318714 -1.9365355000000017
6.319714 -1.9373589999999992
6.320714 -1.9381014999999977
6.321714 -1.9387605000000003
6.322714 -1.9393370000000008
6.323714 -1.9398324999999994
6.324714 -1.9402465
6.325714 -1.9405780000000008
6.326715 -1.9408275
6.327714 -1.9409954999999997
6.328714 -1.9410812500000003
6.329714 -1.9410855499999995
6.330714 -1.9410082999999996
6.331714 -1.9408488000000002
6.332714 -1.94060745
6.333714 -1.9402841349999997
6.334714 -1.93987875
6.335714 -1.939391415
6.336714 -1.9388218
6.337714 -1.9381701500000001
6.338714 -1.93743595
6.339714 -1.93661995
6.340714 -1.9357219999999997
6.341714 -1.9347410000000005
6.342714 -1.9336780000000005
6.343714 -1.932531999999999
6.344714 -1.931304
6.345714 -1.9299940000000004
6.346714 -1.9286000000000005
6.347714 -1.9271235000000009
6.348714 -1.9255665000000002
6.349714 -1.9239279999999988
6.350714 -1.9222059999999979
6.351714 -1.9204015000000008
6.352714 -1.9185159999999997
6.353714 -1.9165469999999991
6.354714 -1.914496500000001
6.355714 -1.9123645000000011
6.356714 -1.9101510000000013
6.357714 -1.9078579999999994
6.358714 -1.9054819999999986
6.359715 -1.9030225000000007
6.360714 -1.9004830000000028
6.361714 -1.8978665000000006
6.362714 -1.895168499999999
6.363714 -1.8923864999999966
6.364714 -1.8895254999999958
6.365714 -1.8865830000000008
6.366714 -1.8835590000000006
6.367714 -1.8804564999999995
6.368714 -1.8772730000000026
6.369714 -1.8740105000000014
6.370714 -1.8706690000000015
6.371714 -1.8672464999999998
6.372715 -1.8637424999999985
6.373714 -1.8601594999999989
6.374714 -1.856497999999998
6.375714 -1.8527585
6.376714 -1.8489405000000014
6.377714 -1.8450404999999996
6.378714 -1.841061499999999
6.379714 -1.8370045000000013
6.380714 -1.8328690000000025
6.381714 -1.8286549999999977
6.382714 -1.8243619999999998
6.383714 -1.819990500000001
6.384714 -1.8155435000000002
6.385714 -1.8110175000000062
6.386714 -1.806418000000002
6.387714 -1.8017414999999914
6.388714 -1.7969849999999912
6.389714 -1.7921500000000015
6.390714 -1.787245000000009
6.391714 -1.7822600000000008
6.392715 -1.7771999999999992
6.393714 -1.772074999999997
6.394714 -1.7668649999999984
6.395714 -1.761580000000007
6.396714 -1.7562250000000021
6.397714 -1.7507949999999939
6.398714 -1.7452849999999904
6.399714 -1.7397100000000085
6.400714 -1.7340650000000024
6.401714 -1.728339999999991
6.402714 -1.7225449999999989
6.403714 -1.7166800000000049
6.404714 -1.7107400000000064
6.405715 -1.7047250000000045
6.406714 -1.6986450000000022
6.407714 -1.6924949999999974
6.408714 -1.686264999999998
6.409714 -1.6799649999999964
6.410714 -1.6735999999999942
6.411714 -1.667159999999999
6.412714 -1.6606500000000017
6.413714 -1.6540750000000037
6.414714 -1.647430000000004
6.415714 -1.6407049999999983
6.416714 -1.6339100000000013
6.417714 -1.627054999999995
6.418715 -1.620129999999997
6.419714 -1.6131350000000075
6.420714 -1.6060749999999964
6.421714 -1.5989400000000025
6.422714 -1.591735000000007
6.423714 -1.5844649999999998
6.424714 -1.5771299999999921
6.425714 -1.5697349999999963
6.426714 -1.562265000000008
6.427714 -1.5547249999999955
6.428714 -1.547124999999995
6.429714 -1.539460000000005
6.430714 -1.531725000000002
6.431714 -1.5239350000000018
6.432714 -1.5160800000000012
6.433714 -1.508144999999995
6.434714 -1.5001549999999917
6.435714 -1.4921100000000023
6.436714 -1.4839949999999995
6.437714 -1.4758149999999965
6.438715 -1.4675750000000056
6.439714 -1.459275000000005
6.440714 -1.4509149999999948
6.441714 -1.4424899999999952
6.442714 -1.4340100000000089
6.443714 -1.4254650000000009
6.444714 -1.4168599999999938
6.445714 -1.4082000000000003
6.446714 -1.3994749999999958
6.447714 -1.390700000000007
6.448714 -1.3818600000000065
6.449714 -1.372954999999984
6.450714 -1.3639950000000076
6.451715 -1.3549800000000125
6.452714 -1.3459099999999988
6.453714 -1.336784999999988
6.454714 -1.3276
6.455714 -1.3183600000000149
6.456714 -1.309069999999991
6.457714 -1.2997199999999904
6.458714 -1.2903100000000123
6.459714 -1.2808549999999974
6.460714 -1.271349999999987
6.461714 -1.261779999999998
6.462714 -1.2521649999999935
6.463714 -1.2425000000000153
6.464714 -1.2327800000000184
6.465714 -1.2230149999999844
6.466714 -1.2131949999999967
6.467714 -1.2033250000000137
6.468714 -1.1933999999999902
6.469714 -1.1834199999999915
6.470714 -1.1734050000000025
6.471714 -1.1633399999999963
6.472714 -1.1532249999999946
6.473714 -1.1430599999999977
6.474714 -1.1328500000000072
6.475714 -1.1225899999999998
6.476714 -1.112274999999995
6.477714 -1.1019300000000019
6.478714 -1.0915449999999949
6.479714 -1.0811050000000129
6.480714 -1.0706150000000134
6.481714 -1.0600900000000022
6.482714 -1.0495199999999973
6.483714 -1.038899999999997
6.484715 -1.0282350000000031
6.485714 -1.017539999999999
6.486714 -1.0068100000000046
6.487714 -0.9960249999999915
6.488714 -0.9851999999999864
6.489714 -0.9743250000000077
6.490714 -0.9634149999999952
6.491714 -0.952479999999996
6.492714 -0.9415000000000031
6.493714 -0.9304699999999931
6.494714 -0.9194000000000129
6.495714 -0.9083100000000042
6.496714 -0.8971800000000035
6.497715 -0.8860000000000074
6.498714 -0.8747899999999795
6.499714 -0.8635450000000047
6.500714 -0.8522650000000178
6.501714 -0.8409499999999974
6.502714 -0.8295999999999868
6.503714 -0.8182149999999858
6.504714 -0.8067900000000147
6.505714 -0.7953500000000167
6.506714 -0.7838749999999851
6.507714 -0.7723550000000032
6.508714 -0.7608050000000111
6.509714 -0.7492349999999904
6.510714 -0.7376449999999847
6.511714 -0.7260050000000052
6.512714 -0.7143350000000156
6.513714 -0.7026449999999974
6.514714 -0.6909349999999941
6.515714 -0.6792050000000056
6.516714 -0.6674199999999985
6.517715 -0.6556149999999844
6.518714 -0.6438000000000104
6.519714 -0.6319600000000061
6.520714 -0.620099999999995
6.521714 -0.6081999999999919
6.522714 -0.5962800000000037
6.523714 -0.5843450000000104
6.524714 -0.5723799999999852
6.525714 -0.5603899999999948
6.526714 -0.5483849999999993
6.527714 -0.5363700000000005
6.528714 -0.5243350000000164
6.529714 -0.5122649999999987
6.530715 -0.5001799999999976
6.531714 -0.4880800000000131
6.532714 -0.4759600000000001
6.533714 -0.46382499999998195
6.534714 -0.45167000000000035
6.535714 -0.43950000000001366
6.536714 -0.42731500000000017
6.537714 -0.41511500000000323
6.538714 -0.40290000000000115
6.539714 -0.3906799999999974
6.540714 -0.37842999999998345
6.541714 -0.3661699999999877
6.542714 -0.3539150000000154
6.543715 -0.34163500000001285
6.544714 -0.32933999999998353
6.545714 -0.3170349999999942
6.546714 -0.3047149999999997
6.547714 -0.2924000000000069
6.548714 -0.2800750000000107
6.549714 -0.267729999999986
6.550714 -0.2553900000000064
6.551714 -0.24304000000000164
6.552714 -0.23067999999999353
6.553714 -0.21831500000000537
6.554714 -0.20593499999999043
6.555714 -0.19354999999999545
6.556714 -0.1811700000000022
6.557714 -0.16878000000000554
6.558714 -0.15639000000000886
6.559714 -0.14399499999998877
6.560714 -0.13158500000000697
6.561714 -0.1191850000000069
6.562714 -0.10678499999998511
6.563715 -0.09438000000000502
6.564714 -0.08197000000000151
6.565714 -0.06955499999999631
6.566714 -0.05714999999999453
6.567714 -0.04473999999999104
6.568714 -0.032340000000012636
6.569714 -0.019940000000012552
6.570714 -0.007539999999990783
6.571714 0.004855000000007596
6.572714 0.017249999999984292
6.573714 0.029635000000000945
6.574714 0.042025000000019304
6.575714 0.054414999999994294
6.576715 0.06678999999998586
6.577714 0.07914999999999398
6.578714 0.09151500000000382
6.579714 0.10386500000000853
6.580714 0.11620500000000984
6.581714 0.12854499999998947
6.582714 0.14087499999998737
6.583714 0.15319500000000352
6.584714 0.16549500000001288
6.585714 0.17778499999999714
6.586714 0.1900699999999797
6.587714 0.20234500000000222
6.588714 0.2146000000000179
6.589714 0.2268350000000051
6.590714 0.23905999999998886
6.591714 0.2512799999999926
6.592714 0.26348000000001126
6.593714 0.27566000000000135
6.594714 0.2878399999999915
6.595714 0.29999000000001474
6.596714 0.3121200000000095
6.597714 0.3242400000000008
6.598714 0.3363349999999836
6.599714 0.34841999999998474
6.600714 0.36049000000000236
6.601714 0.3725400000000132
6.602714 0.3845699999999955
6.603714 0.3965699999999893
6.604714 0.408545000000018
6.605714 0.42050499999999813
6.606714 0.4324399999999914
6.607714 0.44435499999999956
6.608714 0.45625500000000263
6.609715 0.4681200000000154
6.610714 0.47996499999999975
6.611714 0.4917949999999789
6.612714 0.5035899999999895
6.613714 0.5153600000000134
6.614714 0.5271050000000068
6.615714 0.5388149999999885
6.616714 0.5505050000000067
6.617714 0.5621700000000164
6.618714 0.5737999999999923
6.619714 0.5854049999999815
6.620714 0.5969900000000073
6.621714 0.6085400000000211
6.622715 0.6200499999999995
6.623714 0.6315299999999895
6.624714 0.6429749999999892
6.625714 0.6543950000000021
6.626714 0.6657800000000029
6.627714 0.6771299999999919
6.628714 0.688454999999994
6.629714 0.6997500000000076
6.630714 0.7109950000000042
6.631714 0.7222049999999888
6.632714 0.7333950000000099
6.633714 0.7445450000000174
6.634714 0.7556499999999879
6.635714 0.7667199999999899
6.636714 0.7777600000000032
6.637714 0.7887499999999995
6.638714 0.7997050000000056
6.639714 0.8106350000000031
6.640714 0.821520000000007
6.641714 0.8323599999999955
6.642715 0.8431599999999921
6.643714 0.853914999999995
6.644714 0.8646400000000094
6.645714 0.8753150000000067
6.646714 0.8859449999999887
6.647714 0.8965400000000021
6.648714 0.9070849999999985
6.649714 0.9175950000000046
6.650714 0.9280599999999953
6.651714 0.938469999999989
6.652714 0.9488450000000141
6.653714 0.9591700000000005
6.654714 0.9694499999999933
6.655715 0.979685000000014
6.656714 0.9898649999999943
6.657714 1.0000049999999827
6.658714 1.0100899999999957
6.659714 1.0201350000000167
6.660714 1.0301350000000007
6.661714 1.0400799999999875
6.662714 1.0499600000000173
6.663714 1.0598000000000118
6.664714 1.0695899999999892
6.665714 1.079329999999993
6.666714 1.0890300000000046
6.667714 1.0986599999999926
6.668715 1.1082400000000068
6.669714 1.1177700000000041
6.670714 1.127249999999984
6.671714 1.1366800000000123
6.672714 1.1460499999999982
6.673714 1.1553749999999907
6.674714 1.1646450000000075
6.675714 1.1738500000000023
6.676714 1.1830100000000034
6.677714 1.192105000000004
6.678714 1.2011499999999877
6.679714 1.2101499999999992
6.680714 1.2190800000000086
6.681714 1.2279499999999977
6.682714 1.2367700000000128
6.683714 1.2455399999999894
6.684714 1.2542349999999838
6.685714 1.262870000000001
6.686714 1.2714650000000045
6.687714 1.279990000000006
6.688715 1.288450000000007
6.689714 1.2968649999999926
6.690714 1.3052149999999993
6.691714 1.3134900000000023
6.692714 1.3217099999999864
6.693714 1.3298700000000152
6.694714 1.3379750000000035
6.695714 1.3460199999999929
6.696714 1.3539900000000002
6.697714 1.3619049999999995
6.698714 1.3697600000000003
6.699714 1.3775449999999987
6.700714 1.3852650000000073
6.701715 1.3929249999999957
6.702714 1.4005249999999962
6.703714 1.4080550000000054
6.704714 1.4155150000000012
6.705714 1.4229149999999986
6.706714 1.4302499999999951
6.707714 1.4375200000000024
6.708714 1.4447200000000073
6.709714 1.4518499999999994
6.710714 1.458924999999994
6.711714 1.465924999999996
6.712714 1.4728550000000065
6.713714 1.4797250000000073
6.714714 1.486524999999995
6.715714 1.4932599999999931
6.716714 1.499925
6.717714 1.506515000000003
6.718714 1.5130400000000055
6.719714 1.519494999999995
6.720714 1.5258749999999912
6.721714 1.5321949999999995
6.722714 1.538440000000004
6.723714 1.5446150000000065
6.724714 1.5507199999999959
6.725714 1.5567450000000012
6.726714 1.5627050000000062
6.727714 1.5685999999999998
6.728714 1.5744149999999988
6.729714 1.580149999999992
6.730714 1.5858199999999953
6.731714 1.591420000000008
6.732714 1.5969450000000056
6.733714 1.6023949999999991
6.734715 1.6077699999999997
6.735714 1.6130699999999962
6.736714 1.6183000000000016
6.737714 1.623460000000005
6.738714 1.6285399999999914
6.739714 1.6335449999999963
6.740714 1.6384750000000077
6.741714 1.6433300000000044
6.742714 1.6481149999999989
6.743714 1.6528250000000004
6.744714 1.6574599999999982
6.745714 1.6620150000000011
6.746714 1.666495
6.747715 1.6709049999999968
6.748714 1.675234999999999
6.749714 1.6794949999999986
6.750714 1.6836800000000054
6.751714 1.6877799999999943
6.752714 1.6918099999999916
6.753714 1.6957650000000066
6.754714 1.6996400000000054
6.755714 1.70344
6.756714 1.7071700000000034
6.757714 1.7108200000000013
6.758714 1.714382499999991
6.759714 1.7178750000000003
6.760714 1.721293500000007
6.761714 1.724631999999997
6.762714 1.7278914999999995
6.763714 1.7310725000000013
6.764714 1.7341749999999965
6.765714 1.7371989999999968
6.766714 1.7401470000000023
6.767715 1.743014000000001
6.768714 1.7458020000000007
6.769714 1.748514499999999
6.770714 1.7511454999999974
6.771714 1.7536950000000016
6.772714 1.7561659999999997
6.773714 1.7585609999999978
6.774714 1.7608749999999995
6.775714 1.7631100000000028
6.776714 1.7652664999999998
6.777714 1.7673414999999975
6.778714 1.7693385000000026
6.779714 1.7712534999999998
6.780715 1.7730894999999982
6.781714 1.7748475000000048
6.782714 1.7765269999999995
6.783714 1.778127999999999
6.784714 1.7796470000000009
6.785714 1.7810844999999977
6.786714 1.7824434999999992
6.787714 1.783724
6.788714 1.7849250000000014
6.789714 1.7860470000000013
6.790714 1.7870869999999983
6.791714 1.7880474999999982
6.792714 1.7889295000000003
6.793715 1.7897314999999998
6.794714 1.7904530000000005
6.795714 1.7910935
6.796714 1.7916539999999992
6.797714 1.7921334999999996
6.798714 1.7925340000000012
6.799714 1.7928545
6.800714 1.7930939999999995
6.801714 1.7932540000000015
6.802714 1.7933339999999989
6.803714 1.793333
6.804714 1.793251
6.805714 1.7930899999999992
6.806714 1.7928485000000007
6.807714 1.7925265
6.808714 1.7921249999999995
6.809714 1.7916432999999998
6.810714 1.7910815499999997
6.811714 1.7904398
6.812714 1.7897187500000002
6.813715 1.7889183999999998
6.814714 1.7880387249999998
6.815714 1.7870797
6.816714 1.7860415249999997
6.817714 1.78492435
6.818714 1.7837285
6.819714 1.78245395
6.820714 1.7811004499999998
6.821714 1.7796684999999997
6.822714 1.7781595000000003
6.823714 1.7765715000000004
6.824714 1.774904499999999
6.825714 1.773160499999999
6.826715 1.7713379999999996
6.827714 1.7694375000000002
6.828714 1.767460000000001
6.829714 1.7654035
6.830714 1.7632700000000006
6.831714 1.7610600000000005
6.832714 1.758770499999998
6.833714 1.7564045000000008
6.834714 1.753961500000002
6.835714 1.7514394999999987
6.836714 1.7488404999999998
6.837714 1.7461655000000014
6.838714 1.7434139999999991
6.839714 1.740584999999998
6.840714 1.7376790000000006
6.841714 1.7346960000000018
6.842714 1.7316354999999986
6.843714 1.7285015000000015
6.844714 1.7252900000000027
6.845714 1.7220009999999988
6.846714 1.7186389999999996
6.847714 1.7152019999999961
6.848714 1.7116894999999965
6.849714 1.708101000000002
6.850714 1.7044370000000006
6.851714 1.7006969999999992
6.852714 1.6968840000000023
6.853714 1.6929990000000001
6.854714 1.6890409999999971
6.855714 1.6850095000000003
6.856714 1.6809035000000032
6.857714 1.6767240000000012
6.858714 1.6724744999999974
6.859715 1.6681529999999993
6.860714 1.6637585000000004
6.861714 1.6592910000000003
6.862714 1.6547535000000033
6.863714 1.6501464999999969
6.864714 1.6454634999999957
6.865714 1.6407110000000016
6.866714 1.635888500000005
6.867714 1.6309960000000008
6.868714 1.626033999999998
6.869714 1.6210019999999985
6.870714 1.6159000000000021
6.871714 1.6107279999999977
6.872715 1.605483499999996
6.873714 1.6001680000000074
6.874714 1.5947924999999978
6.875714 1.589344999999994
6.876714 1.5838249999999985
6.877714 1.5782350000000005
6.878714 1.5725850000000035
6.879714 1.5668700000000064
6.880714 1.5610750000000033
6.881714 1.555219999999991
6.882714 1.5492999999999995
6.883714 1.5433150000000078
6.884714 1.537260000000003
6.885714 1.5311399999999977
6.886714 1.5249599999999937
6.887714 1.5187049999999964
6.888714 1.5123900000000006
6.889714 1.5060150000000059
6.890714 1.499569999999998
6.891714 1.4930650000000025
6.892715 1.4865000000000081
6.893714 1.4798749999999934
6.894714 1.473179999999998
6.895714 1.466420000000002
6.896714 1.4596049999999983
6.897714 1.452724999999994
6.898714 1.4457900000000035
6.899714 1.4387950000000034
6.900714 1.4317399999999938
6.901714 1.4246150000000035
6.902714 1.4174300000000037
6.903714 1.4101999999999995
6.904714 1.402899999999993
6.905715 1.3955399999999984
6.906714 1.388125000000007
6.907714 1.3806499999999948
6.908714 1.3731199999999968
6.909714 1.3655299999999997
6.910714 1.3578850000000058
6.911714 1.3501750000000003
6.912714 1.3424149999999995
6.913714 1.3346000000000018
6.914714 1.3267199999999926
6.915714 1.3187950000000006
6.916714 1.3108099999999991
6.917714 1.302775000000002
6.918715 1.2946800000000063
6.919714 1.286525000000001
6.920714 1.2783299999999929
6.921714 1.2700749999999967
6.922714 1.2617650000000036
6.923714 1.2534050000000043
6.924714 1.244989999999997
6.925714 1.2365249999999943
6.926714 1.228015000000009
6.927714 1.2194500000000048
6.928714 1.2108349999999943
6.929714 1.2021699999999993
6.930714 1.1934549999999982
6.931714 1.1846950000000034
6.932714 1.1758850000000023
6.933714 1.167024999999995
6.934714 1.1581150000000033
6.935714 1.149164999999998
6.936714 1.1401649999999972
6.937714 1.1311250000000046
6.938715 1.1220399999999964
6.939714 1.112900000000002
6.940714 1.1037250000000067
6.941714 1.0944949999999927
6.942714 1.0852199999999956
6.943714 1.075920000000001
6.944714 1.0665650000000093
6.945714 1.0571650000000024
6.946714 1.0477249999999925
6.947714 1.0382400000000105
6.948714 1.0287149999999934
6.949714 1.0191449999999826
6.950714 1.009545000000005
6.951715 0.9999050000000136
6.952714 0.9902150000000052
6.953714 0.9804849999999832
6.954714 0.9707149999999909
6.955714 0.9609150000000101
6.956714 0.9510799999999956
6.957714 0.941205000000011
6.958714 0.9312900000000126
6.959714 0.9213349999999789
6.960714 0.9113449999999983
6.961714 0.9013200000000058
6.962714 0.8912650000000031
6.963714 0.8811700000000083
6.964714 0.8710500000000052
6.965714 0.8609049999999934
6.966714 0.8507049999999846
6.967714 0.8404700000000073
6.968714 0.8302200000000031
6.969714 0.8199399999999887
6.970714 0.809620000000004
6.971714 0.799270000000009
6.972714 0.7889000000000073
6.973714 0.7784949999999936
6.974714 0.768049999999988
6.975714 0.7575849999999973
6.976714 0.747094999999998
6.977714 0.7365700000000084
6.978714 0.7260150000000086
6.979714 0.7154400000000021
6.980714 0.7048449999999886
6.981714 0.6942199999999867
6.982714 0.6835550000000145
6.983714 0.6728700000000137
6.984715 0.6621699999999863
6.985714 0.6514499999999953
6.986714 0.640695000000014
6.987714 0.6299100000000009
6.988714 0.619119999999986
6.989714 0.608305000000006
6.990714 0.5974649999999958
6.991714 0.5866050000000005
6.992714 0.5757200000000182
6.993714 0.5648099999999842
6.994714 0.5538949999999918
6.995714 0.5429500000000108
6.996714 0.5319799999999996
6.997715 0.5210199999999918
6.998714 0.5100299999999955
6.999714 0.49901500000001237
7.000714 0.48799000000000414
7.001714 0.47694999999999077
7.002714 0.46590499999999735
7.003714 0.45483499999999544
7.004714 0.4437500000000101
7.005714 0.4326600000000014
7.006714 0.4215400000000041
7.007714 0.41042000000000683
7.008714 0.39929499999998613
7.009714 0.3881399999999986
7.010714 0.3769850000000111
7.011714 0.3658350000000036
7.012714 0.3546749999999927
7.013714 0.3434849999999932
7.014714 0.3322800000000103
7.015714 0.32108500000000917
7.016714 0.3098749999999812
7.017715 0.29866499999999657
7.018714 0.28744000000000686
7.019714 0.27620499999999204
7.020714 0.2649750000000006
7.021714 0.2537400000000075
7.022714 0.24249500000001095
7.023714 0.23123500000000932
7.024714 0.21998999999999108
7.025714 0.20873499999999115
7.026714 0.19746000000000608
7.027714 0.18620500000000612
7.028714 0.1749499999999845
7.029714 0.1636800000000011
7.030715 0.15241000000001775
7.031714 0.141139999999991
7.032714 0.12987499999998764
7.033714 0.11860500000000426
7.034714 0.10733499999999921
7.035714 0.09606499999999414
7.036714 0.0848099999999942
7.037714 0.07354999999999254
7.038714 0.06229000000001258
7.039714 0.05104000000001434
7.040714 0.039779999999991
7.041714 0.028544999999997878
7.042714 0.017310000000004752
7.043715 0.006074999999989943
7.044714 -0.005155000000001478
7.045714 -0.016379999999991193
7.046714 -0.027589999999997478
7.047714 -0.03880000000000376
7.048714 -0.050000000000006636
7.049714 -0.0611900000000061
7.050714 -0.07236500000000046
7.051714 -0.0835399999999948
7.052714 -0.09470499999998575
7.053714 -0.10585499999999325
7.054714 -0.11699499999999735
7.055714 -0.12812499999999805
7.056714 -0.139245000000017
7.057714 -0.15035000000000914
7.058714 -0.1614449999999979
7.059714 -0.17252000000000153
7.060714 -0.18357499999999832
7.061714 -0.1946299999999951
7.062714 -0.2056699999999868
7.063715 -0.21668499999999163
7.064714 -0.22770000000001817
7.065714 -0.23869000000001447
7.066714 -0.24965000000000057
7.067714 -0.26060499999998493
7.068714 -0.2715499999999876
7.069714 -0.28247000000000344
7.070714 -0.2933650000000107
7.071714 -0.30425000000001456
7.072714 -0.31511499999998993
7.073714 -0.32595500000000016
7.074714 -0.33676500000000015
7.075714 -0.34755499999999334
7.076715 -0.3583400000000065
7.077714 -0.3690949999999877
7.078714 -0.3798300000000055
7.079714 -0.3905400000000147
7.080714 -0.40120999999998863
7.081714 -0.4118650000000008
7.082714 -0.4225100000000096
7.083714 -0.4331249999999865
7.084714 -0.44370499999999474
7.085714 -0.4542600000000162
7.086714 -0.4647850000000058
7.087714 -0.47528999999998844
7.088714 -0.4857699999999843
7.089714 -0.4962200000000134
7.090714 -0.5066500000000138
7.091714 -0.5170499999999825
7.092714 -0.5274050000000008
7.093714 -0.5377450000000139
7.094714 -0.5480599999999969
7.095714 -0.5583399999999896
7.096714 -0.5685849999999921
7.097714 -0.5788050000000078
7.098714 -0.5890049999999949
7.099714 -0.5991549999999867
7.100714 -0.6092700000000099
7.101714 -0.6193650000000045
7.102714 -0.629425000000009
7.103714 -0.6394449999999998
7.104714 -0.6494449999999837
7.105714 -0.6594099999999992
7.106714 -0.6693299999999992
7.107714 -0.679215000000009
7.108714 -0.6890600000000052
7.109715 -0.6988749999999911
7.110714 -0.7086550000000086
7.111714 -0.718400000000014
7.112714 -0.7281099999999858
7.113714 -0.7377699999999839
7.114714 -0.7473950000000136
7.115714 -0.7569900000000112
7.116714 -0.7665399999999936
7.117714 -0.7760350000000005
7.118714 -0.7854999999999971
7.119714 -0.7949300000000036
7.120714 -0.8043249999999981
7.121714 -0.8136749999999989
7.122715 -0.8229750000000045
7.123714 -0.832239999999998
7.124714 -0.8414599999999979
7.125714 -0.8506350000000041
7.126714 -0.859764999999995
7.127714 -0.8688549999999939
7.128714 -0.8778999999999991
7.129714 -0.8868999999999891
7.130714 -0.8958600000000088
7.131714 -0.9047800000000148
7.132714 -0.9136500000000037
7.133714 -0.922474999999999
7.134714 -0.9312550000000006
7.135714 -0.9399849999999852
7.136714 -0.9486649999999961
7.137714 -0.9573050000000151
7.138714 -0.965899999999997
7.139714 -0.9744400000000035
7.140714 -0.9829399999999964
7.141714 -0.9913849999999922
7.142715 -0.9997750000000126
7.143714 -1.0081199999999961
7.144714 -1.0164249999999875
7.145714 -1.0246750000000036
7.146714 -1.0328700000000115
7.147714 -1.0410199999999936
7.148714 -1.0491149999999894
7.149714 -1.0571650000000024
7.150714 -1.0651600000000072
7.151714 -1.073105000000006
7.152714 -1.0809949999999968
7.153714 -1.088825
7.154714 -1.096615
7.155715 -1.1043499999999922
7.156714 -1.1120349999999999
7.157714 -1.1196649999999997
7.158714 -1.1272350000000007
7.159714 -1.134760000000008
7.160714 -1.1422250000000058
7.161714 -1.1496349999999955
7.162714 -1.15699499999999
7.163714 -1.1642999999999983
7.164714 -1.1715450000000076
7.165714 -1.1787400000000001
7.166714 -1.1858849999999972
7.167714 -1.1929650000000045
7.168715 -1.199990000000004
7.169714 -1.2069599999999956
7.170714 -1.2138699999999991
7.171714 -1.2207250000000058
7.172714 -1.2275299999999953
7.173714 -1.234269999999995
7.174714 -1.2409499999999962
7.175714 -1.2475750000000003
7.176714 -1.2541450000000072
7.177714 -1.260650000000003
7.178714 -1.2670949999999996
7.179714 -1.2734900000000013
7.180714 -1.2798200000000022
7.181714 -1.2860899999999935
7.182714 -1.2922899999999937
7.183714 -1.2984300000000057
7.184714 -1.3045149999999992
7.185714 -1.3105399999999938
7.186714 -1.3164999999999987
7.187714 -1.3224050000000065
7.188715 -1.3282400000000014
7.189714 -1.3340149999999975
7.190714 -1.3397250000000038
7.191714 -1.3453699999999988
7.192714 -1.3509599999999968
7.193714 -1.3564800000000037
7.194714 -1.3619450000000024
7.195714 -1.3673399999999991
7.196714 -1.3726699999999952
7.197714 -1.3779400000000033
7.198714 -1.3831400000000094
7.199714 -1.3882799999999946
7.200714 -1.3933599999999924
7.201715 -1.3983699999999986
7.202714 -1.4033150000000043
7.203714 -1.4082000000000003
7.204714 -1.4130199999999962
7.205714 -1.4177750000000022
7.206714 -1.4224699999999986
7.207714 -1.427090000000002
7.208714 -1.4316450000000047
7.209714 -1.4361449999999998
7.210714 -1.4405750000000033
7.211714 -1.4449399999999957
7.212714 -1.4492450000000001
7.213714 -1.4534750000000005
7.214714 -1.4576400000000005
7.215714 -1.4617399999999998
7.216714 -1.465774999999999
7.217714 -1.4697449999999974
7.218714 -1.4736499999999957
7.219714 -1.4774845000000043
7.220714 -1.4812494999999979
7.221714 -1.4849529999999989
7.222714 -1.4885880000000025
7.223714 -1.4921565000000006
7.224714 -1.4956544999999988
7.225714 -1.4990859999999968
7.226714 -1.5024505000000026
7.227714 -1.5057475000000013
7.228714 -1.5089780000000004
7.229714 -1.5121390000000008
7.230714 -1.5152299999999987
7.231714 -1.5182539999999987
7.232714 -1.5212104999999976
7.233714 -1.5241005000000019
7.234715 -1.5269240000000008
7.235714 -1.5296769999999995
7.236714 -1.5323600000000017
7.237714 -1.5349739999999974
7.238714 -1.5375204999999976
7.239714 -1.540000000000005
7.240714 -1.5424100000000027
7.241714 -1.544752499999999
7.242714 -1.5470260000000002
7.243714 -1.549228999999996
7.244714 -1.551364999999999
7.245714 -1.5534285000000043
7.246714 -1.5554219999999968
7.247715 -1.5573490000000003
7.248714 -1.559209
7.249714 -1.5609985
7.250714 -1.5627155000000021
7.251714 -1.5643629999999946
7.252714 -1.565939999999998
7.253714 -1.5674480000000033
7.254714 -1.568886000000001
7.255714 -1.5702534999999982
7.256714 -1.57155
7.257714 -1.5727764999999998
7.258714 -1.5739350000000003
7.259714 -1.5750225
7.260714 -1.5760379999999998
7.261714 -1.5769835000000003
7.262714 -1.5778614999999991
7.263714 -1.578669000000001
7.264714 -1.5794050000000008
7.265714 -1.5800714999999994
7.266714 -1.5806684999999991
7.267715 -1.581195500000002
7.268714 -1.5816525000000015
7.269714 -1.5820409999999983
7.270714 -1.5823610000000001
7.271714 -1.582611
7.272714 -1.582790999999999
7.273714 -1.582903500000001
7.274714 -1.5829464999999998
7.275714 -1.5829204999999995
7.276714 -1.5828265000000004
7.277714 -1.5826636
7.278714 -1.5824324
7.279714 -1.5821326
7.280715 -1.58176425
7.281714 -1.5813274999999998
7.282714 -1.5808226499999998
7.283714 -1.5802495449999998
7.284714 -1.57960805
7.285714 -1.5788982550000001
7.286714 -1.5781202
7.287714 -1.5772735999999998
7.288714 -1.5763587499999998
7.289714 -1.5753757999999995
7.290714 -1.5743242000000004
7.291714 -1.5732046000000004
7.292714 -1.5720164999999997
7.293715 -1.5707599999999993
7.294714 -1.5694355000000006
7.295714 -1.568042500000001
7.296714 -1.5665804999999988
7.297714 -1.5650509999999995
7.298714 -1.563454500000001
7.299714 -1.561788500000001
7.300714 -1.5600545000000003
7.301714 -1.5582529999999983
7.302714 -1.5563824999999996
7.303714 -1.554445500000001
7.304714 -1.5524419999999997
7.305714 -1.5503715000000007
7.306714 -1.5482324999999988
7.307714 -1.5460259999999981
7.308714 -1.5437530000000006
7.309714 -1.5414130000000021
7.310714 -1.5390074999999999
7.311714 -1.5365349999999995
7.312714 -1.5339959999999997
7.313715 -1.5313899999999987
7.314714 -1.5287180000000016
7.315714 -1.525980499999998
7.316714 -1.5231764999999997
7.317714 -1.5203085000000023
7.318714 -1.5173749999999981
7.319714 -1.5143739999999983
7.320714 -1.511309500000003
7.321714 -1.5081810000000029
7.322714 -1.5049849999999962
7.323714 -1.5017229999999984
7.324714 -1.4983965000000035
7.325714 -1.4950055000000007
7.326715 -1.4915504999999991
7.327714 -1.4880320000000014
7.328714 -1.4844499999999976
7.329714 -1.4808029999999985
7.330714 -1.4770920000000005
7.331714 -1.4733175000000016
7.332714 -1.4694785
7.333714 -1.4655754999999993
7.334714 -1.461609000000003
7.335714 -1.4575809999999978
7.336714 -1.4534919999999976
7.337714 -1.4493389999999984
7.338714 -1.4451245000000013
7.339714 -1.4408490000000036
7.340714 -1.4365095000000014
7.341714 -1.4321094999999973
7.342714 -1.4276504999999957
7.343714 -1.4231304999999994
7.344714 -1.4185500000000009
7.345714 -1.413908000000004
7.346714 -1.4092075000000026
7.347714 -1.4044489999999996
7.348714 -1.3996295000000019
7.349714 -1.3947485000000008
7.350714 -1.389810999999992
7.351714 -1.3848199999999966
7.352714 -1.3797700000000093
7.353714 -1.3746600000000015
7.354714 -1.369489999999995
7.355714 -1.364265000000002
7.356714 -1.3589850000000012
7.357714 -1.3536499999999927
7.358714 -1.3482549999999962
7.359715 -1.342794999999999
7.360714 -1.3372900000000083
7.361714 -1.3317300000000096
7.362714 -1.3261049999999996
7.363714 -1.3204299999999942
7.364714 -1.3146949999999902
7.365714 -1.3089100000000016
7.366714 -1.303070000000005
7.367714 -1.2971750000000006
7.368714 -1.2912199999999974
7.369714 -1.285209999999997
7.370714 -1.2791550000000032
7.371714 -1.2730450000000013
7.372715 -1.2668800000000024
7.373714 -1.2606550000000045
7.374714 -1.2543800000000005
7.375714 -1.2480549999999904
7.376714 -1.241674999999994
7.377714 -1.2352400000000006
7.378714 -1.2287600000000027
7.379714 -1.2222300000000095
7.380714 -1.2156399999999956
7.381714 -1.209004999999999
7.382714 -1.2023200000000072
7.383714 -1.1955799999999965
7.384714 -1.188794999999992
7.385714 -1.181960000000003
7.386714 -1.1750700000000063
7.387714 -1.1681349999999942
7.388714 -1.1611499999999975
7.389714 -1.1541150000000053
7.390714 -1.1470399999999996
7.391714 -1.1399149999999987
7.392715 -1.1327400000000023
7.393714 -1.1255149999999996
7.394714 -1.1182499999999942
7.395714 -1.1109349999999933
7.396714 -1.1035700000000082
7.397714 -1.0961699999999999
7.398714 -1.0887099999999932
7.399714 -1.0812050000000035
7.400714 -1.0736650000000019
7.401714 -1.0660750000000048
7.402714 -1.0584450000000052
7.403714 -1.050764999999999
7.404714 -1.0430399999999995
7.405715 -1.035274999999997
7.406714 -1.0274699999999917
7.407714 -1.0196250000000053
7.408714 -1.0117300000000018
7.409714 -1.003789999999994
7.410714 -0.995810000000005
7.411714 -0.987795000000004
7.412714 -0.9797400000000002
7.413714 -0.971635000000001
7.414714 -0.9634950000000009
7.415714 -0.9553149999999977
7.416714 -0.9470949999999919
7.417714 -0.9388399999999958
7.418715 -0.9305450000000078
7.419714 -0.9222149999999971
7.420714 -0.9138399999999925
7.421714 -0.9054300000000086
7.422714 -0.896985000000002
7.423714 -0.8885049999999943
7.424714 -0.8799850000000053
7.425714 -0.8714250000000029
7.426714 -0.8628399999999918
7.427714 -0.8542149999999996
7.428714 -0.8455550000000065
7.429714 -0.836865000000003
7.430714 -0.8281299999999949
7.431714 -0.8193649999999985
7.432714 -0.8105750000000044
7.433714 -0.8017399999999947
7.434714 -0.7928749999999967
7.435714 -0.7839850000000009
7.436714 -0.7750500000000115
7.437714 -0.7660900000000027
7.438715 -0.7571099999999871
7.439714 -0.7480850000000103
7.440714 -0.7390249999999999
7.441714 -0.7299349999999794
7.442714 -0.7208199999999936
7.443714 -0.711685000000001
7.444714 -0.7025100000000164
7.445714 -0.6932999999999983
7.446714 -0.6840649999999933
7.447714 -0.6748100000000031
7.448714 -0.6655250000000027
7.449714 -0.6562000000000104
7.450714 -0.6468499999999879
7.451715 -0.6374800000000019
7.452714 -0.6280850000000073
7.453714 -0.6186650000000044
7.454714 -0.6092249999999945
7.455714 -0.5997499999999943
7.456714 -0.5902500000000075
7.457714 -0.5807249999999903
7.458714 -0.5711800000000097
7.459714 -0.5616200000000022
7.460714 -0.5520299999999846
7.461714 -0.5424150000000019
7.462714 -0.5327850000000139
7.463714 -0.5231349999999975
7.464714 -0.5134599999999943
7.465714 -0.5037650000000058
7.466714 -0.49404499999998724
7.467714 -0.4843000000000035
7.468714 -0.4745450000000163
7.469714 -0.4647750000000023
7.470714 -0.45498500000000325
7.471714 -0.4451749999999973
7.472714 -0.43533499999998115
7.473714 -0.42548500000000494
7.474714 -0.4156250000000037
7.475714 -0.40573999999999383
7.476714 -0.39584500000000233
7.477714 -0.38594000000000733
7.478714 -0.3760100000000039
7.479714 -0.366069999999997
7.480714 -0.3561150000000067
7.481714 -0.34613999999998785
7.482714 -0.33614999999998557
7.483714 -0.3261449999999999
7.484715 -0.31614000000001424
7.485714 -0.3061300000000051
7.486714 -0.29608999999998586
7.487714 -0.2860400000000065
7.488714 -0.27598500000000376
7.489714 -0.2659199999999976
7.490714 -0.25584500000000976
7.491714 -0.24574999999999336
7.492714 -0.23566000000000037
7.493714 -0.22555500000000228
7.494714 -0.21544000000000077
7.495714 -0.20531999999999756
7.496714 -0.19518999999999093
7.497715 -0.1850650000000077
7.498714 -0.17492499999999767
7.499714 -0.1647749999999842
7.500714 -0.1546250000000141
7.501714 -0.14446000000001724
7.502714 -0.13428499999999527
7.503714 -0.1241250000000001
7.504714 -0.11394999999999982
7.505714 -0.10375999999999441
7.506714 -0.09358499999999412
7.507714 -0.08339999999999043
7.508714 -0.07321000000000671
7.509714 -0.06302500000000301
7.510714 -0.052845000000001016
7.511714 -0.04265499999999561
7.512714 -0.0324549999999868
7.513714 -0.022260000000001376
7.514714 -0.012060000000014247
7.515714 -0.0018600000000054337
7.516714 0.008324999999998264
7.517715 0.018510000000001962
7.518714 0.02870500000000907
7.519714 0.0389049999999962
7.520714 0.0490950000000016
7.521714 0.059265000000000186
7.522714 0.06944000000000047
7.523714 0.07961500000000077
7.524714 0.08979000000000105
7.525714 0.09997000000000304
7.526714 0.11012999999999822
7.527714 0.12027999999998998
7.528714 0.13043000000000343
7.529714 0.14057999999999518
7.530715 0.15072499999998523
7.531714 0.16085000000001184
7.532714 0.17098000000001848
7.533714 0.1811
7.534714 0.1911999999999964
7.535714 0.2012899999999894
7.536714 0.21137500000000237
7.537714 0.22144500000001022
7.538714 0.23150499999999297
7.539714 0.24156499999999742
7.540714 0.251604999999995
7.541714 0.26163999999999094
7.542714 0.27167000000000685
7.543715 0.2816700000000125
7.544714 0.29165499999999134
7.545714 0.3016299999999885
7.546714 0.3115950000000039
7.547714 0.32155000000001593
7.548714 0.3314950000000028
7.549714 0.3414249999999846
7.550714 0.35133000000000125
7.551714 0.36121500000001106
7.552714 0.3710849999999941
7.553714 0.38094499999999537
7.554714 0.39078000000000984
7.555714 0.4006100000000009
7.556714 0.41042499999998683
7.557714 0.4202100000000059
7.558714 0.4299799999999982
7.559714 0.4397349999999854
7.560714 0.4494650000000074
7.561714 0.4591800000000026
7.562714 0.4688750000000127
7.563715 0.4785350000000108
7.564714 0.4881799999999822
7.565714 0.49780499999999006
7.566714 0.5074150000000145
7.567714 0.5170100000000122
7.568714 0.5265699999999979
7.569714 0.5361049999999968
7.570714 0.5456149999999872
7.571714 0.5551049999999924
7.572714 0.5645700000000108
7.573714 0.5740049999999972
7.574714 0.5834250000000003
7.575714 0.592810000000013
7.576715 0.6021699999999957
7.577714 0.6115099999999931
7.578714 0.6208200000000019
7.579714 0.6301100000000041
7.580714 0.6393649999999942
7.581714 0.6485949999999975
7.582714 0.6577950000000122
7.583714 0.666964999999995
7.584714 0.6761149999999928
7.585714 0.6852199999999968
7.586714 0.6942999999999924
7.587714 0.7033600000000026
7.588714 0.7123799999999995
7.589714 0.721380000000011
7.590714 0.7303450000000107
7.591714 0.7392699999999968
7.592714 0.7481649999999942
7.593714 0.7570250000000014
7.594714 0.7658549999999984
7.595714 0.7746499999999944
7.596714 0.7834150000000017
7.597714 0.7921449999999971
7.598714 0.8008350000000006
7.599714 0.8094950000000047
7.600714 0.8181150000000059
7.601714 0.8266950000000044
7.602714 0.8352400000000019
7.603714 0.8437449999999964
7.604714 0.8522199999999915
7.605714 0.8606549999999948
7.606714 0.8690450000000044
7.607714 0.8774000000000022
7.608714 0.885714999999997
7.609715 0.8939950000000016
7.610714 0.9022300000000016
7.611714 0.9104249999999989
7.612714 0.9185849999999952
7.613714 0.9266950000000069
7.614714 0.934765000000005
7.615714 0.9427999999999911
7.616714 0.950794999999996
7.617714 0.9587450000000074
7.618714 0.9666500000000032
7.619714 0.9745049999999931
7.620714 0.9823250000000036
7.621714 0.9900999999999984
7.622715 0.9978350000000016
7.623714 1.0055250000000002
7.624714 1.0131699999999941
7.625714 1.0207700000000053
7.626714 1.0283250000000013
7.627714 1.0358350000000036
7.628714 1.0432949999999996
7.629714 1.050714999999993
7.630714 1.0580850000000015
7.631714 1.0654150000000073
7.632714 1.0726949999999962
7.633714 1.0799199999999989
7.634714 1.087099999999997
7.635714 1.0942349999999905
7.636714 1.1013199999999996
7.637714 1.1083550000000026
7.638714 1.1153450000000011
7.639714 1.1222900000000058
7.640714 1.1291800000000025
7.641714 1.1360149999999913
7.642715 1.1428049999999976
7.643714 1.1495450000000083
7.644714 1.1562250000000094
7.645714 1.1628599999999951
7.646714 1.169449999999998
7.647714 1.1759850000000038
7.648714 1.1824650000000019
7.649714 1.1888949999999936
7.650714 1.1952749999999899
7.651714 1.2015900000000075
7.652714 1.2078600000000097
7.653714 1.214079999999995
7.654714 1.2202399999999922
7.655715 1.2263550000000065
7.656714 1.2324100000000007
7.657714 1.2384049999999958
7.658714 1.2443500000000063
7.659714 1.2502399999999982
7.660714 1.2560699999999914
7.661714 1.2618449999999983
7.662714 1.2675699999999992
7.663714 1.273235000000001
7.664714 1.2788450000000058
7.665714 1.2844000000000027
7.666714 1.289895000000001
7.667714 1.2953300000000003
7.668715 1.3007100000000027
7.669714 1.3060299999999954
7.670714 1.3112849999999983
7.671714 1.3164850000000043
7.672714 1.3216299999999914
7.673714 1.3267200000000035
7.674714 1.3317400000000024
7.675714 1.3366999999999913
7.676714 1.3416050000000053
7.677714 1.3464499999999986
7.678714 1.351234999999993
7.679714 1.355955000000009
7.680714 1.3606140000000082
7.681714 1.365211999999991
7.682714 1.3697514999999962
7.683714 1.3742275000000057
7.684714 1.3786395
7.685714 1.3829934999999982
7.686714 1.3872865000000019
7.687714 1.3915155000000008
7.688715 1.3956829999999965
7.689714 1.399786499999998
7.690714 1.4038265000000043
7.691714 1.407807500000002
7.692714 1.4117244999999956
7.693714 1.415578499999997
7.694714 1.419370500000002
7.695714 1.4230955000000036
7.696714 1.4267575000000023
7.697714 1.4303574999999993
7.698714 1.4338929999999994
7.699714 1.4373655000000019
7.700714 1.4407734999999964
7.701715 1.444117499999997
7.702714 1.4473975000000043
7.703714 1.4506105000000027
7.704714 1.4537569999999957
7.705714 1.4568389999999973
7.706714 1.4598565000000017
7.707714 1.4628079999999988
7.708714 1.465692499999998
7.709714 1.468512000000002
7.710714 1.4712655000000043
7.711714 1.4739489999999988
7.712714 1.4765654999999955
7.713714 1.4791179999999988
7.714714 1.4816030000000004
7.715714 1.4840185000000035
7.716714 1.4863660000000014
7.717714 1.488646499999999
7.718714 1.4908584999999994
7.719714 1.4930034999999988
7.720714 1.4950795000000006
7.721714 1.4970865000000013
7.722714 1.499026499999999
7.723714 1.5008959999999987
7.724714 1.5026975000000022
7.725714 1.504431000000001
7.726714 1.5060945
7.727714 1.5076889999999983
7.728714 1.509213999999998
7.729714 1.5106705000000002
7.730714 1.5120575000000012
7.731714 1.5133744999999996
7.732714 1.5146219999999995
7.733714 1.5158000000000007
7.734715 1.5169085000000002
7.735714 1.5179460000000002
7.736714 1.5189144999999995
7.737714 1.5198125000000002
7.738714 1.520639500000001
7.739714 1.5213970000000006
7.740714 1.5220834999999997
7.741714 1.5226989999999994
7.742714 1.5232444
7.743714 1.5237195000000003
7.744714 1.5241233999999997
7.745714 1.5244566499999996
7.746714 1.52471895
7.747715 1.5249101
7.748714 1.5250303275
7.749714 1.5250795499999998
7.750714 1.5250578225000002
7.751714 1.5249649499999998
7.752714 1.5248011999999997
7.753714 1.5245663
7.754714 1.5242603500000003
7.755714 1.5238839499999999
7.756714 1.5234365500000007
7.757714 1.5229179999999998
7.758714 1.5223289999999994
7.759714 1.5216694999999998
7.760714 1.5209379999999995
7.761714 1.5201360000000004
7.762714 1.519264500000001
7.763714 1.5183209999999994
7.764714 1.517306999999999
7.765714 1.5162230000000019
7.766714 1.5150680000000007
7.767715 1.5138429999999978
7.768714 1.5125480000000007
7.769714 1.5111815000000022
7.770714 1.5097439999999998
7.771714 1.508236499999998
7.772714 1.5066569999999992
7.773714 1.5050085
7.774714 1.503288499999999
7.775714 1.5014970000000016
7.776714 1.4996360000000002
7.777714 1.4977034999999999
7.778714 1.495701
7.779714 1.4936274999999992
7.780715 1.4914830000000003
7.781714 1.4892664999999992
7.782714 1.486980000000001
7.783714 1.4846240000000015
7.784714 1.4821970000000013
7.785714 1.4796999999999987
7.786714 1.4771299999999952
7.787714 1.47449
7.788714 1.471780500000001
7.789714 1.4690015000000032
7.790714 1.4661519999999995
7.791714 1.4632329999999973
7.792714 1.4602440000000039
7.793715 1.4571819999999982
7.794714 1.4540534999999983
7.795714 1.4508550000000016
7.796714 1.4475870000000006
7.797714 1.4442514999999985
7.798714 1.4408459999999992
7.799714 1.4373710000000015
7.800714 1.4338264999999997
7.801714 1.4302149999999996
7.802714 1.4265329999999996
7.803714 1.4227815000000006
7.804714 1.4189660000000028
7.805714 1.4150804999999973
7.806714 1.4111284999999973
7.807714 1.4071090000000013
7.808714 1.4030200000000013
7.809714 1.3988640000000032
7.810714 1.3946409999999967
7.811714 1.3903509999999972
7.812714 1.3859940000000002
7.813715 1.3815704999999976
7.814714 1.3770800000000027
7.815714 1.372522000000001
7.816714 1.3678995000000023
7.817714 1.363212000000003
7.818714 1.358454999999994
7.819714 1.3536349999999984
7.820714 1.3487500000000021
7.821714 1.3437950000000038
7.822714 1.3387750000000052
7.823714 1.3336949999999967
7.824714 1.3285499999999986
7.825714 1.3233349999999984
7.826715 1.3180549999999978
7.827714 1.3127099999999965
7.828714 1.3072999999999948
7.829714 1.301830000000005
7.830714 1.2963000000000058
7.831714 1.2907049999999953
7.832714 1.285044999999995
7.833714 1.2793200000000051
7.834714 1.2735350000000056
7.835714 1.2676899999999967
7.836714 1.261779999999998
7.837714 1.2558049999999987
7.838714 1.2497700000000007
7.839714 1.243675000000004
7.840714 1.2375249999999993
7.841714 1.231310000000005
7.842714 1.2250249999999976
7.843714 1.218689999999995
7.844714 1.2122850000000007
7.845714 1.2058199999999972
7.846714 1.199304999999998
7.847714 1.1927300000000003
7.848714 1.1860900000000019
7.849714 1.179390000000005
7.850714 1.172635
7.851714 1.1658199999999963
7.852714 1.1589450000000046
7.853714 1.1520050000000015
7.854714 1.1450100000000014
7.855714 1.137960000000004
7.856714 1.1308499999999975
7.857714 1.1236849999999936
7.858714 1.1164649999999927
7.859715 1.1091900000000054
7.860714 1.1018550000000087
7.861714 1.0944599999999916
7.862714 1.0870150000000005
7.863714 1.0795150000000018
7.864714 1.0719499999999917
7.865714 1.0643399999999987
7.866714 1.0566750000000087
7.867714 1.0489450000000071
7.868714 1.0411699999999906
7.869714 1.0333450000000002
7.870714 1.0254650000000018
7.871714 1.017524999999994
7.872715 1.0095400000000032
7.873714 1.001510000000008
7.874714 0.9934250000000047
7.875714 0.9852849999999937
7.876714 0.9770899999999965
7.877714 0.9688549999999962
7.878714 0.9605599999999974
7.879714 0.9522150000000031
7.880714 0.9438349999999971
7.881714 0.9354000000000047
7.882714 0.9269150000000059
7.883714 0.9183800000000011
7.884714 0.9097950000000009
7.885714 0.9011649999999963
7.886714 0.8924949999999996
7.887714 0.8837749999999968
7.888714 0.8750049999999985
7.889714 0.8661949999999976
7.890714 0.8573350000000011
7.891714 0.8484300000000002
7.892715 0.8394749999999932
7.893714 0.830480000000005
7.894714 0.8214500000000048
7.895714 0.8123699999999984
7.896714 0.8032500000000001
7.897714 0.7940800000000063
7.898714 0.7848750000000009
7.899714 0.7756249999999907
7.900714 0.766324999999996
7.901714 0.7569950000000021
7.902714 0.7476250000000052
7.903714 0.7382150000000056
7.904714 0.7287600000000015
7.905715 0.7192699999999963
7.906714 0.7097450000000007
7.907714 0.7001699999999991
7.908714 0.6905599999999963
7.909714 0.6809250000000067
7.910714 0.6712400000000001
7.911714 0.6615150000000014
7.912714 0.6517749999999977
7.913714 0.641999999999982
7.914714 0.6321699999999909
7.915714 0.6223100000000114
7.916714 0.6124150000000198
7.917714 0.6024799999999929
7.918715 0.5925299999999826
7.919714 0.5825450000000038
7.920714 0.5725100000000078
7.921714 0.5624500000000034
7.922714 0.5523649999999904
7.923714 0.5422499999999889
7.924714 0.5321000000000189
7.925714 0.5219100000000134
7.926714 0.5117049999999812
7.927714 0.5014600000000005
7.928714 0.4911900000000111
7.929714 0.48089999999999333
7.930714 0.4705750000000069
7.931714 0.4602150000000086
7.932714 0.44983000000000173
7.933714 0.4394299999999898
7.934714 0.4289999999999893
7.935714 0.41855000000000364
7.936714 0.40807000000000776
7.937714 0.3975600000000017
7.938715 0.387024999999987
7.939714 0.37647499999998896
7.940714 0.36590500000000575
7.941714 0.35531000000001406
7.942714 0.3446899999999921
7.943714 0.3340549999999868
7.944714 0.32339000000001455
7.945714 0.3127000000000121
7.946714 0.30200499999998626
7.947714 0.2912949999999987
7.948714 0.28056500000000434
7.949714 0.2698049999999997
7.950714 0.25903500000001334
7.951715 0.2482449999999985
7.952714 0.23743999999997853
7.953714 0.22662499999999852
7.954714 0.21578500000001
7.955714 0.20492499999999297
7.956714 0.1940549999999942
7.957714 0.1831800000000154
7.958714 0.17228500000000813
7.959714 0.16137499999999572
7.960714 0.1504550000000016
7.961714 0.13952500000000406
7.962714 0.12858000000000142
7.963714 0.11761499999999192
7.964714 0.10664500000000243
7.965714 0.09567999999999297
7.966714 0.08469499999999835
7.967714 0.0736900000000186
7.968714 0.06268999999999719
7.969714 0.05167999999999406
7.970714 0.04065999999998751
7.971714 0.02964000000000265
7.972714 0.018605000000012674
7.973714 0.007564999999999308
7.974714 -0.003479999999994078
7.975714 -0.014530000000010854
7.976714 -0.02557500000000424
7.977714 -0.03663500000000274
7.978714 -0.04769500000000124
7.979714 -0.058754999999999745
7.980714 -0.06981499999999824
7.981714 -0.08087499999999676
7.982714 -0.09193499999999524
7.983714 -0.10298999999999205
7.984715 -0.11405000000001222
7.985714 -0.12511000000001074
7.986714 -0.13617499999998925
7.987714 -0.14723499999998776
7.988714 -0.15829000000000623
7.989714 -0.16934500000000302
7.990714 -0.18039499999999814
7.991714 -0.19143500000001148
7.992714 -0.20247000000000148
7.993714 -0.21350499999999145
7.994714 -0.2245299999999997
7.995714 -0.23555500000000795
7.996714 -0.24656500000001108
7.997715 -0.2575699999999908
7.998714 -0.26856999999999054
7.999714 -0.2795600000000086
8.000714 -0.29054000000000146
8.001715 -0.30150499999998925
8.002714 -0.3124599999999953
8.003715 -0.32339999999999625
8.004714 -0.3343299999999938
8.005714 -0.3452550000000113
8.006714 -0.35616500000000206
8.007714 -0.3670549999999859
8.008715 -0.3779400000000115
8.009714 -0.38880500000000856
8.010715 -0.3996550000000005
8.011714 -0.410490000000009
8.012714 -0.421304999999989
8.013714 -0.4320999999999839
8.014714 -0.44288000000001704
8.015715 -0.45363499999999823
8.016714 -0.46436999999999434
8.017715 -0.475090000000007
8.018714 -0.48579999999999457
8.019714 -0.496489999999997
8.020715 -0.5071400000000075
8.021714 -0.5177800000000146
8.022715 -0.5283999999999931
8.023714 -0.5389899999999831
8.024714 -0.5495600000000097
8.025714 -0.5601100000000078
8.026714 -0.5706349999999973
8.027715 -0.5811249999999966
8.028714 -0.591594999999989
8.029715 -0.6020499999999981
8.030714 -0.6124749999999969
8.031714 -0.6228600000000037
8.032714 -0.633220000000002
8.033714 -0.6435549999999919
8.034715 -0.6538550000000131
8.035714 -0.6641350000000058
8.036715 -0.6743949999999918
8.037714 -0.6846150000000073
8.038714 -0.6948000000000111
8.039714 -0.7049550000000046
8.040714 -0.7150699999999843
8.041715 -0.7251649999999898
8.042714 -0.7352200000000034
8.043715 -0.7452400000000051
8.044714 -0.7552399999999999
8.045714 -0.7651950000000011
8.046714 -0.7751099999999994
8.047714 -0.7850000000000001
8.048715 -0.794849999999998
8.049714 -0.8046549999999912
8.050714 -0.814430000000007
8.051714 -0.82417
8.052714 -0.8338649999999991
8.053715 -0.8435200000000065
8.054714 -0.8531400000000017
8.055715 -0.8627149999999926
8.056714 -0.8722450000000006
8.057714 -0.8817400000000076
8.058714 -0.8911950000000008
8.059714 -0.9006050000000005
8.060715 -0.9099799999999989
8.061714 -0.9193050000000023
8.062715 -0.9285799999999992
8.063714 -0.937819999999995
8.064714 -0.9470099999999956
8.065714 -0.9561500000000006
8.066714 -0.9652550000000046
8.067715 -0.9743100000000026
8.068714 -0.9833149999999942
8.069715 -0.9922799999999938
8.070714 -1.0011900000000071
8.071714 -1.0100550000000053
8.072714 -1.0188699999999973
8.073714 -1.0276349999999939
8.074715 -1.0363549999999966
8.075714 -1.0450150000000007
8.076715 -1.0536300000000003
8.077714 -1.0621950000000044
8.078714 -1.0707100000000025
8.079714 -1.0791700000000035
8.080714 -1.0875749999999964
8.081715 -1.095929999999994
8.082714 -1.1042300000000056
8.083714 -1.112474999999998
8.084714 -1.1206649999999938
8.085714 -1.1288050000000047
8.086715 -1.1368850000000061
8.087714 -1.144904999999998
8.088715 -1.1528699999999927
8.089714 -1.160785000000003
8.090714 -1.1686400000000037
8.091714 -1.1764399999999964
8.092714 -1.1841800000000011
8.093715 -1.1918550000000057
8.094714 -1.1994700000000003
8.095715 -1.207024999999996
8.096714 -1.2145299999999966
8.097714 -1.221964999999995
8.098714 -1.2293400000000054
8.099714 -1.2366600000000079
8.100715 -1.2439099999999974
8.101714 -1.251099999999999
8.102715 -1.2582300000000017
8.103714 -1.2653049999999963
8.104714 -1.2723049999999982
8.105714 -1.2792399999999995
8.106714 -1.2861200000000037
8.107715 -1.292930000000006
8.108714 -1.2996799999999984
8.109715 -1.3063599999999995
8.110714 -1.3129699999999984
8.111714 -1.3195250000000003
8.112714 -1.32601
8.113714 -1.3324199999999957
8.114715 -1.33876
8.115714 -1.345035000000004
8.116714 -1.3512499999999983
8.117714 -1.3573999999999922
8.118714 -1.363470000000002
8.119715 -1.3694699999999989
8.120714 -1.3754049999999953
8.121715 -1.3812650000000095
8.122714 -1.3870600000000015
8.123714 -1.3927799999999897
8.124714 -1.3984299999999974
8.125714 -1.404005000000001
8.126715 -1.4095100000000027
8.127714 -1.4149415000000052
8.128715 -1.4202975000000004
8.129714 -1.4255839999999969
8.130714 -1.4307940000000008
8.131714 -1.4359310000000038
8.132714 -1.440991499999998
8.133715 -1.4459769999999992
8.134714 -1.4508900000000027
8.135715 -1.4557270000000007
8.136714 -1.4604854999999983
8.137714 -1.465171499999998
8.138714 -1.4697815000000034
8.139714 -1.4743124999999992
8.140715 -1.4787654999999977
8.141714 -1.4831429999999997
8.142715 -1.4874445000000018
8.143714 -1.491667500000003
8.144714 -1.4958115000000003
8.145715 -1.4998775
8.146714 -1.5038675
8.147715 -1.5077760000000004
8.148714 -1.5116064999999979
8.149714 -1.5153609999999955
8.150714 -1.519033999999999
8.151714 -1.5226249999999997
8.152715 -1.5261374999999995
8.153714 -1.529569500000001
8.154715 -1.5329194999999995
8.155714 -1.5361930000000001
8.156714 -1.5393860000000026
8.157714 -1.5424945000000012
8.158714 -1.5455209999999968
8.159715 -1.5484665000000015
8.160714 -1.5513300000000034
8.161715 -1.5541134999999968
8.162714 -1.556814999999998
8.163714 -1.5594315
8.164714 -1.561966000000002
8.165714 -1.564418
8.166715 -1.5667874999999998
8.167714 -1.5690720000000002
8.168715 -1.571273499999999
8.169714 -1.5733924999999995
8.170714 -1.575426500000001
8.171714 -1.577378000000001
8.172714 -1.5792454999999983
8.173715 -1.5810279999999992
8.174714 -1.5827260000000014
8.175714 -1.5843394999999996
8.176714 -1.5858690000000004
8.177714 -1.5873145000000006
8.178715 -1.5886739999999986
8.179714 -1.5899495000000006
8.180715 -1.5911404999999996
8.181714 -1.5922454999999998
8.182714 -1.5932670000000002
8.183714 -1.5942024999999997
8.184714 -1.5950520000000004
8.185715 -1.5958169999999998
8.186714 -1.5964968
8.187715 -1.5970907500000002
8.188714 -1.5975981999999995
8.189714 -1.5980198499999994
8.190714 -1.5983557
8.191714 -1.598605545
8.192715 -1.5987691849999999
8.193714 -1.598846655
8.194715 -1.598837665
8.195714 -1.5987420999999997
8.196714 -1.5985599
8.197714 -1.5982914000000004
8.198714 -1.5979365499999998
8.199715 -1.5974941999999996
8.200714 -1.5969649999999997
8.201715 -1.5963500000000002
8.202714 -1.5956474999999994
8.203714 -1.594857999999999
8.204714 -1.5939825000000007
8.205714 -1.5930205000000013
8.206715 -1.5919714999999997
8.207714 -1.590834999999998
8.208714 -1.5896120000000007
8.209714 -1.588302500000002
8.210714 -1.5869069999999998
8.211715 -1.5854234999999999
8.212714 -1.5838534999999982
8.213715 -1.5821979999999995
8.214714 -1.5804560000000027
8.215714 -1.5786264999999997
8.216714 -1.5767099999999978
8.217714 -1.5747095000000009
8.218715 -1.5726210000000005
8.219714 -1.5704454999999982
8.220715 -1.5681860000000005
8.221714 -1.5658400000000021
8.222714 -1.5634065000000001
8.223714 -1.5608865000000003
8.224714 -1.5582835000000013
8.225715 -1.555593999999998
8.226714 -1.5528174999999955
8.227715 -1.5499565
8.228714 -1.5470080000000017
8.229714 -1.5439724999999989
8.230714 -1.540853000000001
8.231714 -1.5376485000000009
8.232715 -1.5343594999999972
8.233714 -1.5309870000000019
8.234715 -1.5275265000000002
8.235714 -1.523980999999997
8.236714 -1.520352000000002
8.237714 -1.516635500000004
8.238714 -1.5128345000000025
8.239715 -1.5089519999999959
8.240714 -1.5049849999999962
8.241714 -1.5009340000000015
8.242714 -1.4967985000000028
8.243714 -1.4925785000000005
8.244715 -1.4882769999999983
8.245714 -1.483894000000002
8.246715 -1.4794259999999984
8.247714 -1.474874
8.248714 -1.470244000000004
8.249714 -1.4655324999999977
8.250714 -1.4607359999999947
8.251715 -1.4558579999999977
8.252714 -1.4508985000000012
8.253715 -1.445858000000003
8.254714 -1.4407359999999998
8.255714 -1.4355315000000008
8.256714 -1.4302494999999973
8.257714 -1.4248865000000028
8.258715 -1.4194465000000018
8.259714 -1.4139249999999903
8.260715 -1.408319999999998
8.261714 -1.4026400000000019
8.262714 -1.39688
8.263714 -1.3910400000000034
8.264714 -1.3851300000000046
8.265715 -1.3791349999999987
8.266714 -1.3730549999999964
8.267715 -1.3669050000000025
8.268714 -1.3606800000000048
8.269714 -1.3543699999999996
8.270715 -1.3479900000000034
8.271714 -1.341535000000003
8.272715 -1.3349949999999955
8.273714 -1.3283899999999982
8.274714 -1.3217000000000045
8.275714 -1.3149299999999946
8.276714 -1.3080949999999947
8.277715 -1.3011800000000002
8.278714 -1.2941950000000035
8.279715 -1.287135000000003
8.280714 -1.2799999999999985
8.281714 -1.272790000000001
8.282714 -1.2654949999999963
8.283714 -1.2581449999999943
8.284715 -1.2507250000000012
8.285714 -1.2432200000000007
8.286715 -1.2356499999999997
8.287714 -1.228014999999998
8.288714 -1.2203000000000017
8.289714 -1.2125200000000051
8.290714 -1.204674999999997
8.291715 -1.196750000000005
8.292714 -1.188755
8.293715 -1.1807049999999981
8.294714 -1.1725900000000062
8.295714 -1.1643899999999965
8.296714 -1.1561299999999985
8.297714 -1.147810000000002
8.298715 -1.1394199999999925
8.299714 -1.1309699999999951
8.300714 -1.1224500000000062
8.301714 -1.1138600000000043
8.302714 -1.1052099999999927
8.303715 -1.096500000000004
8.304714 -1.0877300000000059
8.305715 -1.0788899999999946
8.306714 -1.0699850000000046
8.307714 -1.061020000000005
8.308714 -1.0519949999999956
8.309714 -1.0429150000000003
8.310715 -1.033770000000004
8.311714 -1.0245599999999968
8.312715 -1.0152899999999907
8.313714 -1.0059649999999984
8.314714 -0.996585000000009
8.315714 -0.9871449999999992
8.316714 -0.9776449999999905
8.317715 -0.9680899999999956
8.318714 -0.9584800000000038
8.319715 -0.9488100000000022
8.320714 -0.9390850000000036
8.321714 -0.9293099999999986
8.322714 -0.9194799999999969
8.323714 -0.9095850000000053
8.324715 -0.8996449999999984
8.325714 -0.8896599999999979
8.326715 -0.8796149999999985
8.327714 -0.8695150000000021
8.328714 -0.8593700000000012
8.329714 -0.8491799999999957
8.330714 -0.8389300000000025
8.331715 -0.8286350000000047
8.332714 -0.8182900000000005
8.333714 -0.8078950000000011
8.334714 -0.7974499999999956
8.335714 -0.786964999999998
8.336715 -0.7764400000000085
8.337714 -0.7658549999999984
8.338715 -0.7552249999999948
8.339714 -0.7445549999999992
8.340714 -0.7338349999999974
8.341714 -0.7230700000000019
8.342714 -0.7122700000000053
8.343715 -0.7014250000000042
8.344714 -0.6905300000000077
8.345715 -0.6796050000000011
8.346714 -0.6686350000000008
8.347714 -0.6576199999999959
8.348714 -0.6465699999999791
8.349714 -0.6354749999999904
8.350715 -0.6243450000000114
8.351714 -0.6131850000000004
8.352715 -0.6019849999999975
8.353714 -0.5907349999999993
8.354714 -0.5794549999999908
8.355714 -0.5681400000000139
8.356714 -0.5567900000000032
8.357715 -0.5454199999999857
8.358714 -0.534009999999998
8.359715 -0.5225649999999983
8.360714 -0.51109000000001
8.361714 -0.49957500000000815
8.362714 -0.4880349999999978
8.363714 -0.4764599999999971
8.364715 -0.46486999999999135
8.365714 -0.45325499999999874
8.366714 -0.4415950000000125
8.367714 -0.4299199999999994
8.368714 -0.41820999999999614
8.369715 -0.40647500000000597
8.370714 -0.3947299999999907
8.371715 -0.3829500000000069
8.372714 -0.37114500000001455
8.373714 -0.359314999999992
8.374714 -0.347465000000006
8.375714 -0.3356049999999949
8.376715 -0.32371499999999526
8.377714 -0.3118050000000105
8.378715 -0.29987499999999717
8.379714 -0.28791999999999707
8.380714 -0.2759499999999918
8.381714 -0.26397000000000487
8.382714 -0.2519700000000111
8.383715 -0.23995499999999048
8.384714 -0.22792999999998817
8.385715 -0.21587999999999902
8.386714 -0.20382000000000647
8.387714 -0.1917500000000105
8.388714 -0.17965000000000428
8.389714 -0.1675449999999964
8.390715 -0.15543999999998848
8.391714 -0.14331499999999542
8.392715 -0.1311900000000024
8.393714 -0.11905000000000422
8.394714 -0.10688999999999924
8.395715 -0.09473499999999596
8.396714 -0.08258500000001609
8.397715 -0.07042000000000939
8.398714 -0.058244999999999304
8.399714 -0.046064999999987505
8.400714 -0.03388499999999739
8.401714 -0.02170000000000557
8.402715 -0.009514999999992065
8.403714 0.002675000000001461
8.404715 0.014869999999996691
8.405714 0.027054999999988512
8.406714 0.03925500000000713
8.407714 0.05144500000000066
8.408714 0.06362999999999247
8.409715 0.07582000000000769
8.410714 0.0879999999999978
8.411715 0.1001750000000079
8.412714 0.11234999999999631
8.413714 0.12452999999998643
8.414714 0.13669500000001478
8.415714 0.14884999999999637
8.416715 0.16100499999999965
8.417714 0.1731450000000195
8.418715 0.18527499999999256
8.419714 0.1974049999999873
8.420714 0.20952500000000035
8.421714 0.22163000000000824
8.422714 0.23372499999999105
8.423715 0.24580999999999215
8.424714 0.2578850000000115
8.425714 0.2699450000000041
8.426714 0.2819899999999915
8.427714 0.2940199999999955
8.428715 0.3060350000000161
8.429714 0.3180200000000048
8.430715 0.32999999999999174
8.431714 0.341969999999997
8.432714 0.3539049999999903
8.433714 0.3658250000000002
8.434714 0.37773000000000495
8.435715 0.3896200000000046
8.436714 0.40147000000001226
8.437715 0.41329499999998975
8.438714 0.4251149999999872
8.439714 0.4369099999999978
8.440714 0.4486749999999982
8.441714 0.46041000000001003
8.442715 0.47212500000001506
8.443714 0.48381000000000984
8.444715 0.49546499999999444
8.445714 0.5070949999999921
8.446714 0.518700000000003
8.447714 0.5302700000000019
8.448714 0.541804999999989
8.449715 0.5533249999999925
8.450714 0.5648000000000024
8.451715 0.5762400000000004
8.452714 0.5876550000000116
8.453714 0.599030000000009
8.454714 0.6103749999999963
8.455714 0.6216899999999951
8.456715 0.6329750000000053
8.457714 0.6442200000000018
8.458714 0.655419999999983
8.459714 0.6665849999999955
8.460714 0.6777100000000162
8.461715 0.6888000000000033
8.462714 0.6998549999999892
8.463715 0.7108650000000032
8.464714 0.7218350000000036
8.465714 0.7327599999999994
8.466714 0.7436400000000015
8.467714 0.7544849999999919
8.468715 0.7652900000000009
8.469714 0.7760500000000056
8.470715 0.7867599999999931
8.471714 0.7974199999999961
8.472714 0.8080399999999963
8.473714 0.8186100000000012
8.474714 0.8291299999999999
8.475715 0.8396099999999959
8.476714 0.8500450000000088
8.477715 0.8604200000000015
8.478714 0.8707449999999987
8.479714 0.8810250000000023
8.480714 0.891249999999998
8.481714 0.90143
8.482715 0.9115550000000049
8.483714 0.9216250000000018
8.484715 0.9316399999999909
8.485714 0.9415999999999938
8.486714 0.951515000000003
8.487714 0.9613650000000008
8.488714 0.9711600000000017
8.489715 0.9809050000000071
8.490714 0.9905850000000013
8.491714 1.0002049999999965
8.492714 1.0097649999999931
8.493714 1.0192750000000053
8.494715 1.0287250000000077
8.495714 1.0381099999999988
8.496715 1.047435000000002
8.497714 1.0566949999999937
8.498714 1.0658949999999976
8.499714 1.0750350000000028
8.500714 1.0841149999999984
8.501715 1.0931250000000023
8.502714 1.1020600000000027
8.503715 1.1109399999999952
8.504714 1.1197549999999978
8.505714 1.1284999999999985
8.506714 1.1371799999999983
8.507714 1.1457900000000072
8.508715 1.1543350000000046
8.509714 1.162804999999998
8.510715 1.1712099999999912
8.511714 1.1795499999999945
8.512714 1.187810000000003
8.513714 1.1959999999999986
8.514714 1.2041250000000048
8.515715 1.2121750000000067
8.516714 1.220149999999994
8.517715 1.2280550000000008
8.518714 1.2358850000000037
8.519714 1.2436449999999937
8.520715 1.251335000000003
8.521714 1.2589450000000069
8.522715 1.266479999999996
8.523714 1.2739449999999937
8.524714 1.2813299999999967
8.525714 1.2886400000000067
8.526714 1.2958800000000037
8.527715 1.3030299999999915
8.528714 1.3101049999999972
8.529715 1.3171150000000025
8.530714 1.3240400000000003
8.531714 1.3308800000000016
8.532714 1.3376449999999993
8.533714 1.3443350000000038
8.534715 1.3509500000000043
8.535714 1.3574799999999978
8.536715 1.3639199999999927
8.537714 1.3702899999999967
8.538714 1.3765800000000057
8.539714 1.3827750000000039
8.540714 1.3888899999999968
8.541715 1.3949349999999983
8.542714 1.4008900000000013
8.543715 1.4067549999999955
8.544714 1.4125449999999968
8.545714 1.4182500000000013
8.546714 1.423865000000008
8.547714 1.4293930000000046
8.548715 1.4348395000000012
8.549714 1.4402004999999982
8.550714 1.4454739999999924
8.551714 1.45066
8.552714 1.455759000000003
8.553715 1.4607735000000022
8.554714 1.4656979999999977
8.555715 1.470531999999997
8.556714 1.4752790000000024
8.557714 1.4799384999999998
8.558714 1.4845104999999998
8.559714 1.4889929999999996
8.560715 1.493381500000001
8.561714 1.4976800000000041
8.562715 1.5018914999999973
8.563714 1.5060124999999998
8.564714 1.510044000000002
8.565714 1.513984499999999
8.566714 1.517831500000001
8.567715 1.5215889999999976
8.568714 1.525252999999999
8.569715 1.5288240000000037
8.570714 1.5323049999999994
8.571714 1.5356954999999985
8.572714 1.5389930000000007
8.573714 1.5421944999999964
8.574715 1.5453059999999992
8.575714 1.5483240000000018
8.576715 1.5512459999999975
8.577714 1.5540775000000024
8.578714 1.5568159999999993
8.579714 1.5594589999999986
8.580714 1.5620055000000042
8.581715 1.564458999999999
8.582714 1.5668209999999987
8.583714 1.5690865000000018
8.584714 1.5712559999999987
8.585714 1.5733309999999987
8.586715 1.5753130000000017
8.587714 1.577201000000001
8.588715 1.5789919999999977
8.589714 1.580688499999998
8.590714 1.582291000000002
8.591714 1.5837985000000012
8.592714 1.5852114999999982
8.593715 1.5865284999999996
8.594714 1.5877490000000019
8.595715 1.5888755
8.596714 1.589907999999998
8.597714 1.590845
8.598714 1.5916865000000002
8.599714 1.5924319999999998
8.600715 1.5930825000000002
8.601714 1.5936380000000003
8.602715 1.5940975000000006
8.603714 1.594461
8.604714 1.5947294999999992
8.605714 1.5949019999999994
8.606714 1.5949784000000005
8.607715 1.5949592000000006
8.608714 1.5948436999999995
8.609715 1.5946319499999997
8.610714 1.5943242
8.611714 1.59392026
8.612714 1.59341995
8.613714 1.59282329
8.614715 1.5921303499999997
8.615714 1.5913409
8.616714 1.5904552500000002
8.617714 1.58947315
8.618714 1.5883941499999994
8.619715 1.5872192500000004
8.620714 1.585948
8.621715 1.5845805000000004
8.622714 1.583117
8.623714 1.5815569999999994
8.624714 1.5799014999999996
8.625714 1.5781499999999997
8.626715 1.5763020000000005
8.627714 1.5743590000000003
8.628715 1.5723209999999999
8.629714 1.570187000000001
8.630714 1.5679575000000001
8.631714 1.5656329999999996
8.632714 1.5632145000000004
8.633715 1.5607014999999995
8.634714 1.5580925
8.635715 1.5553905000000006
8.636714 1.5525949999999984
8.637714 1.5497029999999994
8.638714 1.5467185000000012
8.639714 1.5436410000000007
8.640715 1.5404705000000005
8.641714 1.5372065
8.642715 1.5338489999999987
8.643714 1.5303999999999973
8.644714 1.526857999999999
8.645715 1.5232245000000002
8.646714 1.5194994999999984
8.647715 1.5156810000000016
8.648714 1.5117690000000046
8.649714 1.5077675000000017
8.650714 1.5036759999999956
8.651714 1.4994935000000003
8.652715 1.4952210000000017
8.653714 1.490855499999995
8.654715 1.4863995000000032
8.655714 1.481856500000001
8.656714 1.4772229999999975
8.657714 1.4724995000000012
8.658714 1.4676885000000022
8.659715 1.4627904999999983
8.660714 1.4578024999999963
8.661715 1.452726499999999
8.662714 1.4475630000000044
8.663714 1.442313000000003
8.664714 1.4369784999999977
8.665714 1.431553500000002
8.666715 1.426044000000002
8.667714 1.4204499999999982
8.668715 1.4147694999999987
8.669714 1.409003999999997
8.670714 1.403153499999999
8.671714 1.397219500000004
8.672714 1.391201
8.673715 1.385100499999998
8.674714 1.378916499999999
8.675714 1.3726474999999982
8.676714 1.3662994999999987
8.677714 1.3598704999999975
8.678715 1.3533590000000062
8.679714 1.3467620000000096
8.680715 1.3400849999999964
8.681714 1.3333299999999915
8.682714 1.3264900000000008
8.683714 1.319565000000003
8.684714 1.312570000000003
8.685715 1.3054999999999988
8.686714 1.2983449999999985
8.687715 1.2911100000000033
8.688714 1.2837999999999932
8.689714 1.2764049999999978
8.690714 1.2689349999999984
8.691714 1.2613949999999967
8.692715 1.2537750000000003
8.693714 1.24608
8.694715 1.2383100000000067
8.695714 1.2304649999999986
8.696714 1.2225449999999976
8.697714 1.2145500000000036
8.698714 1.2064800000000053
8.699715 1.198344999999996
8.700714 1.190129999999992
8.701715 1.181850000000009
8.702714 1.1734950000000004
8.703714 1.1650700000000007
8.704714 1.1565800000000004
8.705714 1.1480199999999978
8.706715 1.1393900000000041
8.707714 1.1306799999999937
8.708714 1.121914999999997
8.709714 1.113090000000002
8.710714 1.1041950000000043
8.711715 1.0952300000000046
8.712714 1.0861999999999938
8.713715 1.077109999999995
8.714714 1.0679550000000062
8.715714 1.0587399999999973
8.716714 1.0494599999999985
8.717714 1.0401150000000101
8.718715 1.030719999999994
8.719714 1.0212549999999974
8.720715 1.0117300000000018
8.721714 1.0021499999999985
8.722714 0.9925100000000072
8.723714 0.9828149999999971
8.724714 0.9730499999999956
8.725715 0.963234999999999
8.726714 0.9533749999999976
8.727715 0.9434500000000066
8.728714 0.9334600000000044
8.729714 0.9234249999999977
8.730714 0.9133449999999972
8.731714 0.903204999999998
8.732715 0.8930100000000017
8.733714 0.8827599999999975
8.734715 0.8724649999999997
8.735714 0.8621150000000047
8.736714 0.8517100000000021
8.737714 0.8412599999999947
8.738714 0.8307699999999955
8.739715 0.8202300000000008
8.740714 0.8096299999999964
8.741714 0.798995000000002
8.742714 0.7883100000000013
8.743714 0.7775700000000034
8.744715 0.7667900000000029
8.745714 0.7559750000000012
8.746715 0.7451100000000042
8.747714 0.7341999999999917
8.748714 0.7232549999999999
8.749714 0.7122650000000036
8.750714 0.7012299999999919
8.751715 0.6901549999999992
8.752714 0.6790450000000053
8.753715 0.6678949999999978
8.754714 0.6566999999999966
8.755714 0.6454750000000069
8.756714 0.6342150000000052
8.757714 0.6229099999999991
8.758715 0.6115699999999918
8.759714 0.6001999999999961
8.760715 0.58879500000001
8.761714 0.5773499999999995
8.762714 0.5658750000000003
8.763714 0.5543750000000036
8.764714 0.5428449999999967
8.765715 0.5312799999999994
8.766714 0.5196850000000028
8.767715 0.508059999999996
8.768714 0.49640500000000054
8.769714 0.48472500000000746
8.770715 0.4730149999999933
8.771714 0.461284999999994
8.772715 0.44952999999999704
8.773714 0.43775000000000236
8.774714 0.4259500000000009
8.775714 0.41412000000000004
8.776714 0.4022650000000015
8.777715 0.3903949999999978
8.778714 0.3785150000000016
8.779715 0.3666099999999968
8.780714 0.3546849999999961
8.781714 0.3427450000000011
8.782714 0.3307849999999992
8.783714 0.31881000000000315
8.784715 0.3068250000000036
8.785714 0.2948199999999973
8.786715 0.28279999999999667
8.787714 0.2707700000000035
8.788714 0.25873500000000865
8.789714 0.2466849999999978
8.790714 0.23461499999999097
8.791715 0.22254500000000585
8.792714 0.21047000000000818
8.793715 0.19837999999999453
8.794714 0.18627499999999747
8.795714 0.17416499999999868
8.796714 0.16205499999999992
8.797714 0.14993999999999946
8.798715 0.13781499999999555
8.799714 0.12568500000001165
8.800714 0.11355999999999693
8.801714 0.1014349999999822
8.802714 0.08929000000000402
8.803715 0.07715000000000585
8.804714 0.06502000000001111
8.805715 0.052875000000011246
8.806714 0.0407349999999914
8.807714 0.02859999999999495
8.808714 0.0164700000000002
8.809714 0.004345000000007156
8.810715 -0.0077850000000092776
8.811714 -0.019905000000000617
8.812715 -0.03202999999999366
8.813714 -0.04414500000000498
8.814714 -0.05623999999998779
8.815714 -0.06833999999999399
8.816714 -0.08043000000001847
8.817715 -0.09250000000001445
8.818714 -0.10456499999998703
8.819715 -0.11662500000000128
8.820714 -0.12867500000000126
8.821714 -0.14070499999999445
8.822714 -0.15272500000000588
8.823714 -0.16473000000000138
8.824715 -0.1767150000000009
8.825714 -0.1886949999999987
8.826715 -0.20065500000000053
8.827714 -0.21259499999999554
8.828714 -0.22451999999999628
8.829714 -0.23641999999999935
8.830714 -0.24830499999999728
8.831715 -0.26018000000000263
8.832714 -0.2720199999999961
8.833714 -0.28383500000000267
8.834714 -0.29564000000000584
8.835714 -0.3074200000000005
8.836715 -0.3191699999999958
8.837714 -0.3308950000000042
8.838715 -0.34260000000000584
8.839714 -0.35427999999999893
8.840714 -0.36592
8.841714 -0.3775399999999944
8.842714 -0.38913000000000014
8.843715 -0.4006900000000065
8.844714 -0.41222000000000264
8.845715 -0.4237199999999994
8.846714 -0.43518999999999675
8.847714 -0.44661999999999136
8.848714 -0.45802499999999907
8.849714 -0.46939500000000567
8.850715 -0.4807249999999987
8.851714 -0.49202000000000146
8.852715 -0.5032750000000014
8.853714 -0.5144950000000003
8.854714 -0.525679999999998
8.855714 -0.536824999999993
8.856714 -0.5479349999999976
8.857715 -0.5590000000000087
8.858714 -0.5700200000000044
8.859715 -0.581004999999999
8.860714 -0.5919500000000016
8.861714 -0.6028449999999981
8.862714 -0.6137000000000026
8.863714 -0.6245149999999935
8.864715 -0.6352849999999907
8.865714 -0.6460050000000033
8.866714 -0.6566850000000023
8.867714 -0.6673249999999986
8.868714 -0.6779050000000069
8.869715 -0.6884349999999981
8.870714 -0.698929999999999
8.871715 -0.7093750000000048
8.872714 -0.7197649999999916
8.873714 -0.7301099999999956
8.874714 -0.7404000000000026
8.875714 -0.7506450000000051
8.876715 -0.7608400000000013
8.877714 -0.7709749999999989
8.878715 -0.7810650000000027
8.879714 -0.7911050000000003
8.880714 -0.8010799999999975
8.881714 -0.8110049999999992
8.882714 -0.8208750000000039
8.883715 -0.8306799999999972
8.884714 -0.840439999999997
8.885715 -0.8501400000000088
8.886714 -0.8597800000000001
8.887714 -0.8693599999999926
8.888714 -0.8788799999999972
8.889714 -0.8883450000000048
8.890715 -0.897745000000001
8.891714 -0.9070849999999985
8.892715 -0.9163600000000062
8.893714 -0.9255750000000044
8.894714 -0.9347349999999947
8.895715 -0.9438249999999936
8.896714 -0.9528500000000029
8.897715 -0.9618100000000008
8.898714 -0.9706999999999966
8.899714 -0.9795300000000045
8.900714 -0.988295000000001
8.901714 -0.9969899999999954
8.902715 -1.00562
8.903714 -1.014175000000001
8.904715 -1.0226599999999995
8.905714 -1.0310849999999994
8.906714 -1.0394399999999968
8.907714 -1.0477200000000015
8.908714 -1.0559300000000038
8.909715 -1.064070000000004
8.910714 -1.072140000000002
8.911715 -1.080139999999998
8.912714 -1.0880599999999991
8.913714 -1.0959049999999964
8.914714 -1.1036800000000022
8.915714 -1.1113800000000043
8.916715 -1.1190049999999916
8.917714 -1.1265649999999998
8.918715 -1.1340450000000029
8.919714 -1.1414399999999982
8.920714 -1.1487600000000007
8.921714 -1.156010000000001
8.922714 -1.1631799999999959
8.923715 -1.1702649999999941
8.924714 -1.1772749999999994
8.925714 -1.1842100000000007
8.926714 -1.1910650000000071
8.927714 -1.1978350000000064
8.928715 -1.204525
8.929714 -1.211134999999999
8.930715 -1.217669999999994
8.931714 -1.2241199999999925
8.932714 -1.2304850000000054
8.933714 -1.2367750000000037
8.934714 -1.2429799999999946
8.935715 -1.2490999999999999
8.936714 -1.255134999999998
8.937715 -1.2610900000000012
8.938714 -1.2669650000000097
8.939714 -1.2727549999999999
8.940714 -1.2784599999999937
8.941714 -1.2840750000000003
8.942715 -1.2896120000000042
8.943714 -1.2950635000000026
8.944715 -1.3004289999999978
8.945714 -1.3057114999999941
8.946714 -1.3109064999999984
8.947714 -1.3160170000000042
8.948714 -1.3210370000000031
8.949715 -1.3259734999999992
8.950714 -1.330825499999997
8.951715 -1.3355889999999964
8.952714 -1.3402630000000006
8.953714 -1.344850500000004
8.954714 -1.349350000000001
8.955714 -1.3537584999999983
8.956715 -1.3580804999999998
8.957714 -1.3623124999999976
8.958714 -1.3664539999999994
8.959714 -1.3705080000000038
8.960714 -1.3744719999999992
8.961715 -1.3783429999999974
8.962714 -1.3821234999999998
8.963715 -1.3858139999999983
8.964714 -1.389414000000001
8.965714 -1.3929239999999998
8.966714 -1.3963404999999982
8.967714 -1.3996639999999996
8.968715 -1.4028980000000009
8.969714 -1.4060410000000028
8.970715 -1.409088000000003
8.971714 -1.412042000000001
8.972714 -1.4149089999999995
8.973714 -1.4176824999999977
8.974714 -1.42036
8.975715 -1.4229444999999998
8.976714 -1.4254359999999973
8.977715 -1.4278369999999987
8.978714 -1.4301444999999995
8.979714 -1.4323565000000025
8.980714 -1.4344770000000024
8.981714 -1.4365039999999991
8.982715 -1.4384364999999995
8.983714 -1.4402775000000023
8.984715 -1.442024999999999
8.985714 -1.4436779999999994
8.986714 -1.445236500000001
8.987714 -1.4467019999999997
8.988714 -1.4480740000000007
8.989715 -1.4493515000000001
8.990714 -1.4505365000000003
8.991714 -1.451628
8.992714 -1.4526245
8.993714 -1.4535269999999987
8.994715 -1.4543359999999996
8.995714 -1.4550515000000004
8.996715 -1.4556729999999998
8.997714 -1.4562
8.998714 -1.4566329999999992
8.999714 -1.4569719999999997
9.000714 -1.4572170000000007
9.001715 -1.4573680000000004
9.002714 -1.4574244999999997
9.003715 -1.4573870000000004
9.004714 -1.4572570000000002
9.005714 -1.4570334999999994
9.006714 -1.4567153999999998
9.007714 -1.4563038000000001
9.008715 -1.4557993999999994
9.009714 -1.4552019000000005
9.010715 -1.4545110500000002
9.011714 -1.45372715
9.012714 -1.452850295
9.013714 -1.451880575
9.014714 -1.450818205
9.015715 -1.449663325
9.016714 -1.4484160499999998
9.017715 -1.4470765
9.018714 -1.4456445999999998
9.019714 -1.4441207499999997
9.020715 -1.4425050000000001
9.021714 -1.4407964999999998
9.022715 -1.4389965
9.023714 -1.4371055
9.024714 -1.435122
9.025714 -1.4330469999999997
9.026714 -1.4308814999999995
9.027715 -1.4286245000000002
9.028714 -1.4262750000000004
9.029715 -1.4238350000000006
9.030714 -1.4213045000000004
9.031714 -1.4186835
9.032714 -1.4159714999999986
9.033714 -1.4131684999999992
9.034715 -1.4102755000000013
9.035714 -1.4072910000000005
9.036715 -1.4042175000000003
9.037714 -1.4010554999999987
9.038714 -1.3978029999999981
9.039714 -1.3944620000000016
9.040714 -1.391032500000001
9.041715 -1.3875135
9.042714 -1.3839060000000005
9.043715 -1.3802114999999988
9.044714 -1.3764289999999992
9.045714 -1.3725585000000016
9.046714 -1.3686020000000005
9.047714 -1.364559000000001
9.048715 -1.3604309999999995
9.049714 -1.356215499999998
9.050714 -1.351913499999998
9.051714 -1.3475305000000017
9.052714 -1.3430634999999995
9.053715 -1.3385084999999968
9.054714 -1.3338690000000006
9.055715 -1.3291485000000032
9.056714 -1.3243465000000005
9.057714 -1.3194599999999996
9.058714 -1.3144890000000002
9.059714 -1.3094395
9.060715 -1.3043085000000003
9.061714 -1.2990929999999967
9.062715 -1.2937995000000009
9.063714 -1.288427000000001
9.064714 -1.2829724999999985
9.065714 -1.2774369999999995
9.066714 -1.2718225000000019
9.067715 -1.2661330000000002
9.068714 -1.260361999999999
9.069715 -1.2545115000000011
9.070714 -1.2485865000000027
9.071714 -1.2425825
9.072714 -1.2364994999999985
9.073714 -1.230341000000001
9.074715 -1.2241070000000012
9.075714 -1.2177974999999996
9.076715 -1.211414999999997
9.077714 -1.2049564999999998
9.078714 -1.198422999999999
9.079714 -1.1918134999999979
9.080714 -1.1851310000000015
9.081715 -1.1783795000000041
9.082714 -1.1715545000000023
9.083714 -1.1646534999999953
9.084714 -1.1576834999999983
9.085714 -1.1506465000000032
9.086715 -1.143536000000004
9.087714 -1.1363530000000015
9.088715 -1.1291064999999927
9.089714 -1.1217894999999998
9.090714 -1.1144050000000059
9.091714 -1.1069550000000024
9.092714 -1.099429999999995
9.093715 -1.091839999999998
9.094714 -1.0841900000000022
9.095715 -1.0764699999999934
9.096714 -1.068680000000004
9.097714 -1.060830000000005
9.098714 -1.052914999999995
9.099714 -1.0449399999999969
9.100715 -1.0368999999999982
9.101714 -1.0288000000000008
9.102715 -1.0206400000000044
9.103714 -1.0124050000000044
9.104714 -1.0041149999999963
9.105714 -0.9957699999999913
9.106714 -0.9873599999999965
9.107715 -0.9788900000000031
9.108714 -0.97036
9.109715 -0.9617800000000015
9.110714 -0.9531450000000059
9.111714 -0.944444999999999
9.112714 -0.9356850000000041
9.113714 -0.9268700000000015
9.114715 -0.9180049999999926
9.115714 -0.9090849999999974
9.116714 -0.9001100000000052
9.117714 -0.891080000000005
9.118714 -0.8819949999999969
9.119715 -0.8728699999999969
9.120714 -0.8636950000000014
9.121715 -0.8544550000000057
9.122714 -0.8451699999999944
9.123714 -0.8358349999999987
9.124714 -0.8264550000000093
9.125714 -0.8170299999999938
9.126715 -0.807549999999992
9.127714 -0.7980250000000072
9.128715 -0.7884550000000073
9.129714 -0.7788499999999954
9.130714 -0.7691899999999973
9.131714 -0.7594849999999946
9.132714 -0.7497500000000035
9.133715 -0.7399650000000061
9.134714 -0.7301349999999933
9.135715 -0.7202700000000012
9.136714 -0.7103600000000045
9.137714 -0.7004099999999942
9.138714 -0.6904249999999936
9.139714 -0.6803949999999994
9.140715 -0.6703300000000041
9.141714 -0.6602250000000061
9.142715 -0.6500799999999943
9.143714 -0.6399099999999958
9.144714 -0.6297000000000051
9.145715 -0.6194449999999992
9.146714 -0.6091649999999957
9.147715 -0.5988500000000019
9.148714 -0.588500000000007
9.149714 -0.5781250000000036
9.150714 -0.567714999999999
9.151714 -0.5572699999999934
9.152715 -0.5467949999999993
9.153714 -0.5362950000000074
9.154715 -0.5257649999999945
9.155714 -0.5152099999999947
9.156714 -0.5046250000000063
9.157714 -0.494009999999997
9.158714 -0.4833799999999933
9.159715 -0.47272500000000284
9.160714 -0.4620350000000004
9.161715 -0.451325000000002
9.162714 -0.4406000000000093
9.163714 -0.42984499999999554
9.164714 -0.41906999999999667
9.165714 -0.4082800000000035
9.166715 -0.3974650000000018
9.167714 -0.38663500000000584
9.168715 -0.3757849999999922
9.169714 -0.36491499999999344
9.170714 -0.3540300000000004
9.171714 -0.34313000000000227
9.172714 -0.3322200000000007
9.173715 -0.32129000000000313
9.174714 -0.3103450000000005
9.175714 -0.29938999999999444
9.176714 -0.28842500000000665
9.177714 -0.2774500000000046
9.178715 -0.2664549999999957
9.179714 -0.255454999999996
9.180715 -0.24445000000000544
9.181714 -0.2334299999999989
9.182714 -0.22239999999999976
9.183714 -0.21136499999999894
9.184714 -0.20032999999999812
9.185715 -0.18928500000000476
9.186714 -0.1782349999999988
9.187715 -0.16718500000000372
9.188714 -0.15612499999999438
9.189714 -0.14506499999999586
9.190714 -0.1340050000000082
9.191714 -0.12293999999999716
9.192715 -0.11187499999999696
9.193714 -0.10081499999999846
9.194715 -0.08976000000000166
9.195714 -0.07869500000000146
9.196714 -0.06763499999999212
9.197714 -0.05658499999999702
9.198714 -0.04554000000000363
9.199715 -0.03450000000000111
9.200714 -0.02346500000000029
9.201715 -0.012440000000002883
9.202714 -0.0014150000000054744
9.203714 0.009599999999999366
9.204714 0.02059999999999909
9.205714 0.03159999999999882
9.206715 0.04259000000000597
9.207714 0.05356499999999717
9.208714 0.0645249999999941
9.209714 0.07547499999999846
9.210714 0.08642000000000111
9.211715 0.0973500000000095
9.212714 0.10826000000000022
9.213715 0.11915499999999665
9.214714 0.13003499999999885
9.215714 0.1409049999999976
9.216714 0.1517600000000021
9.217714 0.16259499999999977
9.218715 0.17341000000000145
9.219714 0.18420999999999801
9.220715 0.19500000000000203
9.221714 0.20576000000000666
9.222714 0.21649500000000274
9.223714 0.22721999999999543
9.224714 0.23792000000000127
9.225715 0.2485899999999969
9.226714 0.2592449999999982
9.227715 0.26987500000000186
9.228714 0.280479999999997
9.229714 0.2910600000000053
9.230714 0.3016150000000051
9.231714 0.3121399999999946
9.232715 0.3226349999999956
9.233714 0.33311000000000063
9.234715 0.3435549999999954
9.235714 0.3539700000000016
9.236714 0.3643500000000068
9.237714 0.3747050000000034
9.238714 0.3850249999999989
9.239715 0.39530999999999333
9.240714 0.40556499999999923
9.241714 0.4157750000000006
9.242714 0.42596499999999515
9.243714 0.43611999999999945
9.244715 0.4462250000000084
9.245714 0.45630000000000714
9.246715 0.4663399999999939
9.247714 0.4763450000000013
9.248714 0.4863149999999967
9.249714 0.49623999999999846
9.250714 0.5061200000000066
9.251715 0.5159649999999919
9.252714 0.5257649999999945
9.253715 0.535525000000005
9.254714 0.5452500000000037
9.255714 0.554924999999996
9.256714 0.5645550000000057
9.257714 0.5741500000000033
9.258715 0.5836949999999947
9.259714 0.5931950000000034
9.260715 0.6026499999999967
9.261714 0.6120499999999929
9.262714 0.621410000000008
9.263714 0.6307300000000094
9.264714 0.6399949999999922
9.265715 0.6492049999999995
9.266714 0.658375000000004
9.267715 0.6674949999999915
9.268714 0.6765600000000036
9.269714 0.6855700000000078
9.270715 0.6945349999999966
9.271714 0.7034449999999992
9.272715 0.7123049999999955
9.273714 0.7211149999999966
9.274714 0.729860000000008
9.275714 0.7385500000000006
9.276714 0.7471849999999961
9.277715 0.755774999999998
9.278714 0.7643100000000028
9.279715 0.7727799999999964
9.280714 0.7811999999999945
9.281714 0.7895600000000046
9.282714 0.7978550000000035
9.283714 0.8060999999999963
9.284715 0.8142850000000009
9.285714 0.822410000000007
9.286715 0.830479999999994
9.287714 0.8384850000000025
9.288714 0.8464300000000013
9.289714 0.8543199999999921
9.290714 0.862150000000006
9.291715 0.8699149999999976
9.292714 0.8776149999999995
9.293715 0.885250000000001
9.294714 0.8928249999999929
9.295714 0.9003400000000076
9.296714 0.9077900000000003
9.297714 0.9151700000000016
9.298715 0.9224850000000024
9.299714 0.9297399999999935
9.300714 0.9369250000000042
9.301714 0.9440450000000036
9.302714 0.9510999999999915
9.303715 0.9580799999999975
9.304714 0.9650000000000044
9.305715 0.9718550000000001
9.306714 0.9786300000000012
9.307714 0.9853400000000015
9.308714 0.99198
9.309714 0.9985449999999942
9.310715 1.0050399999999973
9.311714 1.0114699999999999
9.312715 1.0178249999999986
9.313714 1.0241050000000043
9.314714 1.0303150000000076
9.315714 1.0364499999999963
9.316714 1.0425149999999939
9.317715 1.0485000000000073
9.318714 1.0544125000000069
9.319715 1.0602589999999992
9.320714 1.0660264999999927
9.321714 1.0717164999999977
9.322714 1.0773335000000015
9.323714 1.0828749999999983
9.324715 1.0883379999999996
9.325714 1.093727500000002
9.326715 1.0990420000000005
9.327714 1.1042779999999979
9.328714 1.1094350000000024
9.329714 1.1145164999999992
9.330714 1.1195225
9.331715 1.1244499999999997
9.332714 1.1293014999999997
9.333714 1.134074500000004
9.334714 1.1387659999999984
9.335714 1.1433789999999973
9.336715 1.1479160000000015
9.337714 1.1523744999999994
9.338715 1.1567524999999996
9.339714 1.1610479999999985
9.340714 1.1652649999999967
9.341714 1.1694034999999996
9.342714 1.1734635000000018
9.343715 1.1774420000000043
9.344714 1.1813390000000017
9.345715 1.1851544999999997
9.346714 1.188888499999998
9.347714 1.192544000000001
9.348714 1.196117999999999
9.349714 1.1996104999999972
9.350715 1.2030215000000013
9.351714 1.2063510000000004
9.352715 1.209598500000002
9.353714 1.2127655
9.354714 1.2158505000000002
9.355714 1.2188504999999987
9.356714 1.221769999999999
9.357715 1.224611000000004
9.358714 1.2273670000000017
9.359715 1.2300409999999962
9.360714 1.232634499999998
9.361714 1.2351435000000015
9.362714 1.237570499999999
9.363714 1.2399150000000012
9.364715 1.2421760000000008
9.365714 1.2443544999999994
9.366714 1.2464500000000016
9.367714 1.2484624999999994
9.368714 1.2503909999999996
9.369715 1.252236
9.370714 1.2539979999999984
9.371715 1.2556759999999991
9.372714 1.257271000000001
9.373714 1.2587815000000016
9.374714 1.260205999999999
9.375714 1.2615464999999986
9.376715 1.2628024999999996
9.377714 1.2639735000000016
9.378715 1.2650605000000004
9.379714 1.2660630000000008
9.380714 1.2669800000000013
9.381714 1.2678109999999985
9.382714 1.2685564999999996
9.383715 1.2692170000000005
9.384714 1.2697930000000002
9.385715 1.2702835
9.386714 1.2706884999999997
9.387714 1.2710079999999997
9.388714 1.2712419999999998
9.389714 1.271392000000001
9.390715 1.271457
9.391714 1.2714359999999991
9.392715 1.2713305000000006
9.393714 1.2711412
9.394714 1.2708671499999995
9.395715 1.2705088000000002
9.396714 1.2700666000000003
9.397715 1.2695405499999999
9.398714 1.2689306500000002
9.399714 1.26823725
9.400714 1.2674607999999998
9.401714 1.26660122
9.402715 1.26565865
9.403714 1.2646333299999999
9.404715 1.2635254500000002
9.405714 1.26233535
9.406714 1.2610629500000001
9.407714 1.25970835
9.408714 1.2582720999999994
9.409715 1.2567544499999996
9.410714 1.25515465
9.411715 1.2534740000000002
9.412714 1.2517120000000004
9.413714 1.2498679999999995
9.414714 1.2479444999999998
9.415714 1.2459405000000006
9.416715 1.2438554999999998
9.417714 1.2416899999999993
9.418715 1.2394445
9.419714 1.2371195
9.420714 1.2347140000000005
9.421714 1.2322290000000016
9.422714 1.2296659999999997
9.423715 1.2270234999999998
9.424714 1.2243025000000007
9.425714 1.2215025
9.426714 1.2186235000000003
9.427714 1.2156684999999983
9.428715 1.2126344999999976
9.429714 1.2095230000000001
9.430715 1.206335000000002
9.431714 1.203069500000002
9.432714 1.1997285
9.433714 1.1963099999999987
9.434714 1.1928144999999988
9.435715 1.1892449999999992
9.436714 1.1856000000000002
9.437715 1.1818775000000021
9.438714 1.1780805000000008
9.439714 1.1742099999999975
9.440714 1.1702649999999994
9.441714 1.166245999999999
9.442715 1.162151000000001
9.443714 1.1579829999999995
9.444715 1.153743000000001
9.445714 1.1494265000000048
9.446714 1.1450375
9.447714 1.1405794999999999
9.448714 1.1360479999999953
9.449715 1.131440499999996
9.450714 1.126760500000005
9.451715 1.1220105000000005
9.452714 1.1171909999999974
9.453714 1.112302000000001
9.454714 1.1073399999999982
9.455714 1.1023075000000004
9.456715 1.097208500000003
9.457714 1.092040000000001
9.458714 1.0868009999999992
9.459714 1.0814924999999986
9.460714 1.0761169999999998
9.461715 1.070674499999998
9.462714 1.0651649999999981
9.463715 1.0595890000000039
9.464714 1.0539460000000007
9.465714 1.0482385000000005
9.466714 1.0424670000000014
9.467714 1.0366319999999956
9.468715 1.0307324999999983
9.469714 1.024769000000002
9.470715 1.0187450000000033
9.471714 1.0126589999999978
9.472714 1.0065094999999964
9.473714 1.0002985000000024
9.474714 0.9940295000000018
9.475715 0.9877024999999996
9.476714 0.9813139999999991
9.477715 0.974865000000002
9.478714 0.9683575000000002
9.479714 0.9617914999999989
9.480714 0.9551669999999982
9.481714 0.9484849999999998
9.482715 0.9417480000000042
9.483714 0.9349545000000012
9.484715 0.9281035000000003
9.485714 0.921197499999997
9.486714 0.9142354999999951
9.487714 0.9072189999999998
9.488714 0.9001494999999992
9.489715 0.8930244999999981
9.490714 0.885843500000004
9.491714 0.8786095000000047
9.492714 0.8713250000000012
9.493714 0.8639850000000029
9.494715 0.8565899999999965
9.495714 0.8491499999999964
9.496715 0.841660000000001
9.497714 0.8341149999999976
9.498714 0.8265250000000007
9.499714 0.8188800000000065
9.500714 0.8111899999999972
9.501715 0.8034599999999957
9.502714 0.7956700000000064
9.503715 0.7878350000000018
9.504714 0.7799549999999927
9.505714 0.7720249999999991
9.506714 0.7640500000000009
9.507714 0.7560349999999999
9.508715 0.7479750000000053
9.509714 0.7398649999999937
9.510715 0.7317199999999917
9.511714 0.7235300000000069
9.512714 0.7152950000000069
9.513714 0.7070199999999931
9.514714 0.6986999999999965
9.515715 0.6903450000000098
9.516714 0.6819550000000002
9.517715 0.6735249999999986
9.518714 0.6650450000000017
9.519714 0.6565299999999928
9.520715 0.6479800000000046
9.521714 0.6393900000000027
9.522715 0.6307749999999923
9.523714 0.6221200000000008
9.524714 0.6134250000000064
9.525714 0.6047000000000019
9.526714 0.595944999999998
9.527715 0.587150000000002
9.528714 0.5783150000000032
9.529715 0.569454999999996
9.530714 0.5605699999999911
9.531714 0.5516450000000052
9.532714 0.5426900000000089
9.533714 0.5337149999999949
9.534715 0.5247099999999925
9.535714 0.5156699999999997
9.536715 0.5066100000000002
9.537714 0.497525000000003
9.538714 0.4884100000000064
9.539714 0.47927000000000125
9.540714 0.47010499999999844
9.541715 0.46091999999999966
9.542714 0.45170500000000147
9.543715 0.4424699999999965
9.544714 0.43321999999999716
9.545714 0.42395000000000194
9.546714 0.41465499999999816
9.547714 0.40533999999999837
9.548715 0.39601000000000436
9.549714 0.3866600000000035
9.550714 0.37728999999999585
9.551714 0.3679049999999939
9.552714 0.358499999999996
9.553715 0.3490800000000038
9.554714 0.33965000000000817
9.555715 0.3301999999999949
9.556714 0.3207349999999982
9.557714 0.3112550000000072
9.558714 0.3017600000000003
9.559714 0.2922599999999917
9.560715 0.28275000000000133
9.561714 0.2732200000000041
9.562715 0.2636799999999927
9.563714 0.2541299999999995
9.564714 0.24457000000000298
9.565714 0.235000000000003
9.566714 0.22541999999999962
9.567715 0.21583499999999453
9.568714 0.20624499999999857
9.569715 0.1966449999999992
9.570714 0.18703999999999812
9.571714 0.1774300000000062
9.572714 0.16781000000000001
9.573714 0.15818999999999384
9.574715 0.1485650000000076
9.575714 0.13893500000000886
9.576715 0.12930499999999925
9.577714 0.1196750000000005
9.578714 0.11004500000000175
9.579714 0.10041499999999216
9.580714 0.0907799999999917
9.581715 0.08114500000000208
9.582714 0.07152000000000504
9.583714 0.061899999999998845
9.584714 0.052280000000003504
9.585714 0.04266499999999902
9.586715 0.03304999999999454
9.587714 0.023440000000002608
9.588715 0.013845000000004947
9.589714 0.004249999999996444
9.590714 -0.005345000000001217
9.591714 -0.014924999999993763
9.592714 -0.024495000000004583
9.593715 -0.034055000000001154
9.594714 -0.04360999999999601
9.595715 -0.05315499999999831
9.596714 -0.06268999999999719
9.597714 -0.07221500000000351
9.598714 -0.08172000000000301
9.599714 -0.09121499999999909
9.600715 -0.1007000000000026
9.601714 -0.11017000000000102
9.602715 -0.119629999999996
9.603714 -0.12906999999999502
9.604714 -0.13849499999999976
9.605714 -0.1479049999999994
9.606714 -0.15730000000000474
9.607715 -0.1666750000000033
9.608714 -0.1760249999999933
9.609715 -0.18536500000000156
9.610714 -0.19468500000000302
9.611714 -0.20398499999999767
9.612714 -0.21326000000000547
9.613714 -0.22251500000000646
9.614715 -0.23175000000000062
9.615714 -0.2409649999999988
9.616714 -0.2501549999999993
9.617714 -0.2593150000000004
9.618714 -0.26844999999999297
9.619715 -0.27757000000000215
9.620714 -0.2866549999999994
9.621715 -0.2957149999999989
9.622714 -0.3047600000000042
9.623714 -0.3137699999999975
9.624714 -0.3227500000000023
9.625714 -0.33169999999999683
9.626715 -0.34062499999999374
9.627714 -0.34952000000000205
9.628715 -0.3583900000000018
9.629714 -0.367235000000004
9.630714 -0.37604000000000326
9.631714 -0.38480999999999066
9.632714 -0.39355500000000204
9.633715 -0.4022650000000015
9.634714 -0.41094500000000156
9.635715 -0.4195950000000022
9.636714 -0.42820999999999093
9.637714 -0.4367900000000003
9.638714 -0.44533999999999935
9.639714 -0.45385499999999734
9.640715 -0.4623250000000017
9.641714 -0.47077000000000835
9.642715 -0.4791800000000031
9.643714 -0.4875399999999916
9.644714 -0.4958700000000024
9.645715 -0.5041599999999996
9.646714 -0.5124099999999939
9.647715 -0.5206200000000072
9.648714 -0.5287900000000069
9.649714 -0.5369199999999928
9.650714 -0.545004999999996
9.651714 -0.5530550000000088
9.652715 -0.5610599999999956
9.653714 -0.5690149999999978
9.654715 -0.576930000000008
9.655714 -0.5847999999999921
9.656714 -0.592629999999995
9.657714 -0.6004150000000044
9.658714 -0.608140000000004
9.659715 -0.6158300000000025
9.660714 -0.6234749999999966
9.661715 -0.6310649999999935
9.662714 -0.6386099999999969
9.663714 -0.6461050000000049
9.664714 -0.6535500000000066
9.665714 -0.6609450000000022
9.666715 -0.6682949999999932
9.667714 -0.6755949999999997
9.668715 -0.6828400000000092
9.669714 -0.6900399999999924
9.670714 -0.6971850000000004
9.671714 -0.7042700000000094
9.672714 -0.711314999999994
9.673715 -0.7183099999999941
9.674714 -0.7252400000000045
9.675714 -0.7321149999999963
9.676714 -0.7389449999999943
9.677714 -0.7457250000000079
9.678715 -0.7524450000000009
9.679714 -0.7591049999999951
9.680715 -0.7657200000000066
9.681714 -0.7722799999999993
9.682714 -0.7787699999999899
9.683714 -0.7852150000000083
9.684714 -0.7916050000000081
9.685715 -0.7979349999999983
9.686714 -0.8042050000000005
9.687715 -0.8104149999999931
9.688714 -0.8165750000000012
9.689714 -0.8226749999999996
9.690714 -0.8287129999999966
9.691714 -0.8346915000000035
9.692715 -0.8406120000000036
9.693714 -0.8464699999999986
9.694715 -0.852267499999997
9.695714 -0.8580075000000027
9.696714 -0.8636854999999961
9.697714 -0.8693019999999966
9.698714 -0.8748580000000004
9.699715 -0.8803499999999997
9.700714 -0.8857809999999988
9.701715 -0.8911510000000032
9.702714 -0.8964564999999995
9.703714 -0.9016974999999989
9.704714 -0.9068780000000016
9.705714 -0.9119949999999978
9.706715 -0.9170469999999988
9.707714 -0.9220355000000041
9.708714 -0.9269599999999996
9.709714 -0.9318199999999981
9.710714 -0.9366140000000001
9.711715 -0.9413430000000016
9.712714 -0.9460080000000041
9.713715 -0.9506069999999991
9.714714 -0.9551384999999983
9.715714 -0.9596025000000017
9.716714 -0.9639999999999995
9.717714 -0.9683339999999964
9.718715 -0.972598000000002
9.719714 -0.9767915000000019
9.720715 -0.9809184999999965
9.721714 -0.9849784999999988
9.722714 -0.988968500000004
9.723714 -0.9928889999999998
9.724714 -0.9967419999999996
9.725715 -1.0005225000000018
9.726714 -1.0042335
9.727715 -1.0078775
9.728714 -1.011448499999999
9.729714 -1.014949499999996
9.730714 -1.0183805000000017
9.731714 -1.0217395000000022
9.732715 -1.025028499999995
9.733714 -1.0282439999999997
9.734715 -1.0313900000000003
9.735714 -1.034466500000002
9.736714 -1.037467500000002
9.737714 -1.0403979999999962
9.738714 -1.043258499999999
9.739715 -1.0460470000000024
9.740714 -1.0487655000000036
9.741714 -1.0514134999999991
9.742714 -1.053988999999997
9.743714 -1.0564910000000012
9.744715 -1.0589225
9.745714 -1.0612830000000004
9.746715 -1.0635704999999998
9.747714 -1.0657879999999997
9.748714 -1.0679345000000013
9.749714 -1.0700079999999994
9.750714 -1.072010499999999
9.751715 -1.0739400000000006
9.752714 -1.0757985000000014
9.753715 -1.0775855000000003
9.754714 -1.0792994999999983
9.755714 -1.0809409999999984
9.756714 -1.0825095000000005
9.757714 -1.0840070000000015
9.758715 -1.0854319999999997
9.759714 -1.0867834999999988
9.760715 -1.0880639999999995
9.761714 -1.089272
9.762714 -1.0904055
9.763714 -1.0914664999999997
9.764714 -1.092454500000001
9.765715 -1.0933699999999993
9.766714 -1.0942109999999998
9.767715 -1.0949785000000014
9.768714 -1.0956740000000005
9.769714 -1.0962965
9.770715 -1.0968464999999992
9.771714 -1.0973225
9.772715 -1.0977244999999995
9.773714 -1.0980530000000002
9.774714 -1.0983095
9.775714 -1.098493
9.776714 -1.0986030000000007
9.777715 -1.0986409999999993
9.778714 -1.0986054999999997
9.779715 -1.09849655
9.780714 -1.0983151
9.781714 -1.0980609499999996
9.782714 -1.0977343
9.783714 -1.09733485
9.784715 -1.0968626000000001
9.785714 -1.0963178
9.786715 -1.09570055
9.787714 -1.0950107650000003
9.788714 -1.094248455
9.789714 -1.093413735
9.790714 -1.092506595
9.791715 -1.0915271999999998
9.792714 -1.0904754999999997
9.793715 -1.0893516500000002
9.794714 -1.0881556500000003
9.795714 -1.0868876
9.796714 -1.0855477999999998
9.797714 -1.0841358999999995
9.798715 -1.0826524499999999
9.799714 -1.0810975
9.800714 -1.0794705000000007
9.801714 -1.0777735000000006
9.802714 -1.076005
9.803715 -1.0741654999999997
9.804714 -1.0722559999999997
9.805715 -1.0702750000000005
9.806714 -1.0682245
9.807714 -1.0661044999999993
9.808714 -1.0639154999999993
9.809714 -1.0616570000000007
9.810715 -1.0593290000000004
9.811714 -1.0569334999999989
9.812715 -1.0544684999999987
9.813714 -1.0519345000000015
9.814714 -1.0493340000000007
9.815714 -1.0466669999999998
9.816714 -1.0439325000000002
9.817715 -1.041131
9.818714 -1.0382650000000002
9.819715 -1.0353309999999982
9.820714 -1.0323300000000009
9.821714 -1.0292660000000007
9.822714 -1.0261354999999979
9.823714 -1.0229400000000002
9.824715 -1.019679000000001
9.825714 -1.0163520000000001
9.826715 -1.0129620000000013
9.827714 -1.0095069999999995
9.828714 -1.0059884999999995
9.829714 -1.0024074999999995
9.830714 -0.9987614999999993
9.831715 -0.995051000000002
9.832714 -0.9912779999999997
9.833714 -0.9874419999999997
9.834714 -0.9835425000000012
9.835714 -0.9795814999999967
9.836715 -0.975557499999997
9.837714 -0.9714710000000005
9.838715 -0.9673210000000001
9.839714 -0.9631099999999997
9.840714 -0.9588400000000018
9.841714 -0.9545065000000029
9.842714 -0.9501119999999984
9.843715 -0.9456564999999991
9.844714 -0.9411395000000015
9.845715 -0.9365639999999993
9.846714 -0.9319280000000003
9.847714 -0.927230500000003
9.848714 -0.922474999999999
9.849714 -0.917661499999999
9.850715 -0.9127920000000006
9.851714 -0.9078645000000009
9.852715 -0.9028764999999987
9.853714 -0.8978299999999974
9.854714 -0.892728000000001
9.855714 -0.8875710000000021
9.856714 -0.8823585000000028
9.857715 -0.8770904999999974
9.858714 -0.8717644999999962
9.859715 -0.8663829999999999
9.860714 -0.8609494999999998
9.861714 -0.8554604999999995
9.862714 -0.8499160000000039
9.863714 -0.8443194999999993
9.864715 -0.8386734999999973
9.865714 -0.8329750000000047
9.866714 -0.8272210000000005
9.867714 -0.8214149999999982
9.868714 -0.8155564999999998
9.869715 -0.8096480000000005
9.870714 -0.8036905000000018
9.871715 -0.7976835000000003
9.872714 -0.7916269999999961
9.873714 -0.785521499999998
9.874714 -0.7793655000000009
9.875714 -0.7731604999999993
9.876715 -0.7669095000000025
9.877714 -0.7606110000000001
9.878715 -0.7542664999999975
9.879714 -0.7478755000000017
9.880714 -0.7414405000000028
9.881714 -0.734959
9.882714 -0.7284309999999987
9.883715 -0.7218625000000021
9.884714 -0.7152499999999968
9.885715 -0.7085934999999994
9.886714 -0.7018940000000004
9.887714 -0.6951509999999963
9.888714 -0.6883694999999996
9.889714 -0.6815475000000021
9.890715 -0.674682500000003
9.891714 -0.6677790000000005
9.892715 -0.660837
9.893714 -0.6538549999999967
9.894714 -0.6468329999999961
9.895715 -0.6397724999999975
9.896714 -0.6326765000000054
9.897715 -0.6255460000000046
9.898714 -0.6183734999999981
9.899714 -0.6111674999999955
9.900714 -0.6039299999999995
9.901714 -0.5966550000000015
9.902715 -0.5893400000000006
9.903714 -0.5819950000000005
9.904715 -0.5746149999999992
9.905714 -0.567195000000006
9.906714 -0.5597549999999951
9.907714 -0.5522749999999923
9.908714 -0.5447650000000008
9.909715 -0.5372249999999993
9.910714 -0.529640000000004
9.911715 -0.5220400000000036
9.912714 -0.5144100000000038
9.913714 -0.5067450000000029
9.914714 -0.4990499999999918
9.915714 -0.49132500000000295
9.916715 -0.48357500000000564
9.917714 -0.4757899999999963
9.918715 -0.46798000000000023
9.919714 -0.460154999999999
9.920714 -0.45229499999999667
9.921714 -0.44440000000000407
9.922714 -0.43649499999999725
9.923715 -0.42856499999999276
9.924714 -0.42061000000000137
9.925714 -0.4126300000000015
9.926714 -0.40462500000000395
9.927714 -0.39660500000000126
9.928715 -0.3885600000000009
9.929714 -0.3804900000000029
9.930715 -0.3724049999999997
9.931714 -0.36430500000000227
9.932714 -0.35617999999999633
9.933714 -0.3480349999999944
9.934714 -0.33987499999999815
9.935715 -0.33169500000000596
9.936714 -0.32350499999999954
9.937715 -0.3152999999999988
9.938714 -0.30707500000000215
9.939714 -0.29883500000000035
9.940714 -0.2905750000000025
9.941714 -0.28229999999999966
9.942715 -0.27401500000000417
9.943714 -0.26572499999999616
9.944715 -0.2574199999999939
9.945714 -0.24909999999999732
9.946714 -0.24076999999999735
9.947714 -0.2324250000000031
9.948714 -0.22407500000000716
9.949715 -0.21571499999999696
9.950714 -0.2073399999999925
9.951715 -0.19896499999999886
9.952714 -0.19058000000000183
9.953714 -0.18218500000000137
9.954714 -0.17378499999999922
9.955714 -0.1653800000000062
9.956715 -0.15697000000000064
9.957714 -0.14854999999999166
9.958714 -0.14013500000000606
9.959714 -0.13171000000000624
9.960714 -0.12327999999999384
9.961715 -0.11485999999999572
9.962714 -0.10642500000000331
9.963715 -0.09798499999999835
9.964714 -0.0895549999999968
9.965714 -0.08112500000000611
9.966714 -0.07269000000000286
9.967714 -0.06426000000000132
9.968715 -0.055835000000001474
9.969714 -0.04740499999999993
9.970715 -0.038974999999998386
9.971714 -0.030549999999998547
9.972714 -0.022135000000002118
9.973714 -0.013719999999994847
9.974714 -0.005310000000000124
9.975715 0.003094999999992895
9.976714 0.011495000000005893
9.977715 0.019890000000006344
9.978714 0.028279999999994247
9.979714 0.036654999999998716
9.980714 0.04501999999999978
9.981714 0.05338500000000085
9.982715 0.0617450000000002
9.983714 0.07008999999999445
9.984715 0.07842000000000526
9.985714 0.08674500000000351
9.986714 0.09506500000000008
9.987714 0.10336500000000066
9.988714 0.11165499999999784
9.989715 0.11994000000000414
9.990714 0.12820000000000192
9.991714 0.1364499999999963
9.992714 0.1446899999999981
9.993714 0.15290500000000223
9.994715 0.16111000000000295
9.995714 0.16929999999999853
9.996715 0.17746999999999816
9.997714 0.18562499999999266
9.998714 0.1937649999999929
9.999714 0.20188000000000628
10.00071 0.209975000000002
10.00171 0.21805500000000344
10.00271 0.2261149999999981
10.00371 0.23414999999999503
10.00471 0.24216000000000515
10.00571 0.2501549999999993
10.00671 0.2581299999999975
10.00771 0.2660700000000054
10.00871 0.2739949999999974
10.00971 0.2818949999999916
10.01071 0.2897699999999991
10.01171 0.2976249999999997
10.01271 0.30544500000001007
10.01371 0.3132400000000011
10.01471 0.3210149999999961
10.01571 0.3287600000000026
10.01671 0.33647499999999886
10.01771 0.3441699999999991
10.01871 0.351835
10.01971 0.3594649999999998
10.02071 0.3670700000000019
10.02171 0.3746500000000063
10.02271 0.3821949999999988
10.02371 0.3897099999999919
10.02471 0.39719499999999647
10.02571 0.4046449999999999
10.02671 0.4120600000000023
10.02771 0.4194550000000087
10.02871 0.4268150000000031
10.02971 0.4341349999999948
10.03071 0.4414249999999979
10.03171 0.4486749999999982
10.03271 0.4558949999999991
10.03371 0.46307999999999894
10.03471 0.47022000000000513
10.03571 0.4773300000000011
10.03671 0.4844049999999959
10.03771 0.4914399999999988
10.03871 0.4984400000000006
10.03971 0.5053949999999979
10.04071 0.5123149999999941
10.04171 0.5191950000000092
10.04271 0.5260349999999998
10.04371 0.5328349999999984
10.04471 0.5395900000000035
10.04571 0.5463049999999947
10.04671 0.5529850000000067
10.04771 0.5596200000000033
10.04871 0.5662099999999953
10.04971 0.5727599999999955
10.05071 0.579265000000002
10.05171 0.5857250000000039
10.05271 0.5921389999999945
10.05371 0.598515500000005
10.05471 0.6048415000000003
10.05571 0.6111219999999931
10.05671 0.6173620000000013
10.05771 0.6235555000000002
10.05871 0.6297025000000006
10.05971 0.6357995000000002
10.06071 0.6418500000000013
10.06171 0.6478540000000038
10.06271 0.6538084999999982
10.06371 0.6597169999999976
10.06471 0.6655755000000015
10.06571 0.6713845000000026
10.06671 0.677144499999999
10.06771 0.6828514999999957
10.06871 0.6885094999999986
10.06971 0.6941175000000005
10.07071 0.6996735000000043
10.07171 0.705177000000001
10.07271 0.7106279999999962
10.07371 0.7160269999999984
10.07471 0.721373499999999
10.07571 0.7266675000000035
10.07671 0.7319060000000019
10.07771 0.7370924999999968
10.07871 0.7422235000000021
10.07971 0.7472990000000014
10.08071 0.752321999999999
10.08171 0.7572874999999988
10.08271 0.7621974999999981
10.08371 0.7670514999999988
10.08471 0.7718510000000005
10.08571 0.7765950000000016
10.08671 0.781280499999998
10.08771 0.7859115000000009
10.08871 0.7904865000000051
10.08971 0.7950029999999991
10.09071 0.7994619999999955
10.09171 0.803862500000003
10.09271 0.8082045000000004
10.09371 0.8124884999999965
10.09471 0.8167145000000021
10.09571 0.820882500000001
10.09671 0.8249920000000004
10.09771 0.8290430000000006
10.09871 0.8330330000000006
10.09971 0.8369620000000003
10.10071 0.8408329999999986
10.10171 0.8446424999999989
10.10271 0.8483880000000001
10.10371 0.8520759999999978
10.10471 0.8557019999999993
10.10571 0.8592640000000019
10.10671 0.8627660000000003
10.10771 0.8662060000000024
10.10871 0.869584500000001
10.10971 0.8728964999999995
10.11071 0.8761444999999989
10.11171 0.8793344999999971
10.11271 0.8824599999999982
10.11371 0.8855189999999995
10.11471 0.8885140000000017
10.11571 0.8914445000000014
10.11671 0.8943140000000009
10.11771 0.8971195000000013
10.11871 0.8998569999999997
10.11971 0.902530499999999
10.12071 0.905140999999998
10.12171 0.9076855000000005
10.12271 0.9101655000000005
10.12371 0.9125799999999993
10.12471 0.9149285000000016
10.12571 0.9172129999999995
10.12671 0.9194334999999982
10.12771 0.9215885000000014
10.12871 0.9236770000000017
10.12971 0.9257015000000004
10.13071 0.9276599999999998
10.13171 0.9295514999999986
10.13271 0.9313789999999985
10.13371 0.9331415000000004
10.13471 0.9348370000000019
10.13571 0.9364669999999994
10.13671 0.9380309999999975
10.13771 0.9395280000000006
10.13871 0.9409590000000018
10.13971 0.9423240000000012
10.14071 0.9436214999999991
10.14171 0.9448529999999977
10.14271 0.9460185
10.14371 0.9471170000000017
10.14471 0.9481475000000011
10.14571 0.9491109999999988
10.14671 0.9500089999999992
10.14771 0.9508390000000003
10.14871 0.9516015000000002
10.14971 0.9522969999999995
10.15071 0.9529244999999994
10.15171 0.9534855000000005
10.15271 0.9539800000000006
10.15371 0.9544064999999999
10.15471 0.9547660000000001
10.15571 0.9550580000000001
10.15671 0.9552829999999997
10.15771 0.9554409999999998
10.15871 0.9555315
10.15971 0.9555554999999997
10.16071 0.9555127999999996
10.16171 0.9554024999999999
10.16271 0.9552252000000002
10.16371 0.9549814
10.16471 0.9546707499999998
10.16571 0.9542933500000002
10.16671 0.9538493
10.16771 0.9533386000000001
10.16871 0.9527613
10.16971 0.9521173650000001
10.17071 0.95140685
10.17171 0.950629835
10.17271 0.9497864
10.17371 0.9488766
10.17471 0.9479002999999999
10.17571 0.94685785
10.17671 0.9457491499999998
10.17771 0.94457405
10.17871 0.9433328500000001
10.17971 0.9420255499999997
10.18071 0.94065215
10.18171 0.9392129000000001
10.18271 0.9377079499999996
10.18371 0.9361370000000006
10.18471 0.9345005000000007
10.18571 0.9327984999999995
10.18671 0.9310304999999991
10.18771 0.9291984999999997
10.18871 0.9273020000000005
10.18971 0.9253395000000008
10.19071 0.9233125
10.19171 0.9212215000000001
10.19271 0.9190670000000005
10.19371 0.9168484999999991
10.19471 0.9145654999999993
10.19571 0.9122195000000005
10.19671 0.9098105000000014
10.19771 0.9073379999999985
10.19871 0.9048044999999982
10.19971 0.9022085000000007
10.20071 0.8995485000000019
10.20171 0.8968274999999998
10.20271 0.8940449999999998
10.20371 0.8911999999999998
10.20471 0.8882939999999999
10.20571 0.8853269999999996
10.20671 0.8822984999999984
10.20771 0.8792089999999999
10.20871 0.8760600000000005
10.20971 0.8728515000000004
10.21071 0.869582
10.21171 0.8662510000000014
10.21271 0.8628599999999986
10.21371 0.8594099999999987
10.21471 0.8559000000000025
10.21571 0.8523299999999994
10.21671 0.8487024999999984
10.21771 0.845015500000002
10.21871 0.8412680000000008
10.21971 0.8374640000000002
10.22071 0.8336009999999996
10.22171 0.8296789999999992
10.22271 0.8257004999999993
10.22371 0.8216635000000002
10.22471 0.8175700000000017
10.22571 0.8134189999999999
10.22671 0.809211499999999
10.22771 0.804947499999999
10.22871 0.8006260000000008
10.22971 0.7962520000000011
10.23071 0.7918219999999976
10.23171 0.7873370000000024
10.23271 0.7827969999999992
10.23371 0.7782014999999954
10.23471 0.7735540000000044
10.23571 0.768850500000004
10.23671 0.7640944999999966
10.23771 0.7592869999999997
10.23871 0.7544270000000013
10.23971 0.7495139999999978
10.24071 0.744548499999998
10.24171 0.7395339999999989
10.24271 0.7344700000000024
10.24371 0.7293534999999989
10.24471 0.7241880000000015
10.24571 0.7189725000000032
10.24671 0.7137074999999967
10.24771 0.7083959999999971
10.24871 0.7030320000000014
10.24971 0.6976215000000018
10.25071 0.6921644999999981
10.25171 0.6866585000000005
10.25271 0.6811084999999999
10.25371 0.6755114999999973
10.25471 0.6698655000000008
10.25571 0.6641755000000011
10.25671 0.658439000000003
10.25771 0.6526589999999999
10.25871 0.646835499999997
10.25971 0.6409655000000011
10.26071 0.635054500000001
10.26171 0.6290994999999977
10.26271 0.6231010000000002
10.26371 0.6170625
10.26471 0.6109800000000021
10.26571 0.6048560000000018
10.26671 0.5986944999999998
10.26771 0.5924900000000015
10.26871 0.586244499999999
10.26971 0.5799640000000007
10.27071 0.5736424999999983
10.27171 0.5672829999999959
10.27271 0.5608860000000023
10.27371 0.5544510000000036
10.27471 0.5479814999999961
10.27571 0.5414739999999997
10.27671 0.5349310000000042
10.27771 0.5283509999999991
10.27871 0.5217359999999985
10.27971 0.5150884999999976
10.28071 0.5084060000000011
10.28171 0.5016890000000015
10.28271 0.49493949999999626
10.28371 0.48815850000000305
10.28471 0.4813425000000033
10.28571 0.4744969999999966
10.28671 0.4676199999999967
10.28771 0.4607105000000019
10.28871 0.45377250000000174
10.28971 0.4468024999999993
10.29071 0.4398025000000029
10.29171 0.43277349999999776
10.29271 0.42571649999999606
10.29371 0.4186295000000004
10.29471 0.4115165000000001
10.29571 0.40437750000000083
10.29671 0.39721199999999895
10.29771 0.39002050000000343
10.29871 0.3828025
10.29971 0.37555849999999735
10.30071 0.36829149999999994
10.30171 0.3610009999999988
10.30271 0.35368700000000486
10.30371 0.3463535000000021
10.30471 0.33899599999999763
10.30571 0.331614499999997
10.30671 0.32421349999999827
10.30771 0.31679250000000364
10.30871 0.30935349999999956
10.30971 0.3018939999999961
10.31071 0.29441699999999754
10.31171 0.28692300000000187
10.31271 0.2794085000000068
10.31371 0.2718820000000054
10.31471 0.2643384999999961
10.31571 0.2567774999999916
10.31671 0.2492045000000026
10.31771 0.2416140000000076
10.31871 0.2340054999999978
10.31971 0.22638899999999829
10.32071 0.21875500000000364
10.32171 0.21110999999999874
10.32271 0.20345999999999212
10.32371 0.19579500000000208
10.32471 0.18811500000000692
10.32571 0.1804249999999975
10.32671 0.17273499999999894
10.32771 0.16502500000000442
10.32871 0.15730499999999562
10.32971 0.14958499999999766
10.33071 0.14184500000000372
10.33171 0.13409999999999725
10.33271 0.1263550000000016
10.33371 0.11860000000000256
10.33471 0.1108350000000001
10.33571 0.10306999999999764
10.33671 0.09529999999999347
10.33771 0.08751999999999675
10.33871 0.07973500000000916
10.33971 0.07194999999999988
10.34071 0.0641649999999906
10.34171 0.0563750000000013
10.34271 0.04858500000000116
10.34371 0.04078999999999931
10.34471 0.032999999999999176
10.34571 0.02520499999999733
10.34671 0.017410000000006327
10.34771 0.009620000000006186
10.34871 0.0018299999999952035
10.34971 -0.005955000000003232
10.35071 -0.013740000000001668
10.35171 -0.021525000000000103
10.35271 -0.029304999999996834
10.35371 -0.03706999999999929
10.35471 -0.04483500000000175
10.35571 -0.05260499999999507
10.35671 -0.06035999999999411
10.35771 -0.0681050000000006
10.35871 -0.07585000000000708
10.35971 -0.08359000000000101
10.36071 -0.09131500000000067
10.36171 -0.09902000000000435
10.36271 -0.10671999999999549
10.36371 -0.11441999999999745
10.36471 -0.12210499999999432
10.36571 -0.12977499999999692
10.36671 -0.1374350000000069
10.36771 -0.1450749999999993
10.36871 -0.15270499999999906
10.36971 -0.1603250000000063
10.37071 -0.16792999999999755
10.37171 -0.17551499999999284
10.37271 -0.18308500000000472
10.37371 -0.1906450000000023
10.37471 -0.19817500000000052
10.37571 -0.20568500000000275
10.37671 -0.21318999999999244
10.37771 -0.2206699999999953
10.37871 -0.22812850000000817
10.37971 -0.2355685000000082
10.38071 -0.2429879999999926
10.38171 -0.25038599999999783
10.38271 -0.25776100000000823
10.38371 -0.2651124999999933
10.38471 -0.2724409999999944
10.38571 -0.27974650000000056
10.38671 -0.28702749999999627
10.38771 -0.294286000000006
10.38871 -0.30151600000000495
10.38971 -0.3087219999999967
10.39071 -0.31590149999999684
10.39171 -0.32305550000000127
10.39271 -0.3301830000000032
10.39371 -0.3372809999999983
10.39471 -0.3443534999999977
10.39571 -0.35139700000000457
10.39671 -0.35841099999999926
10.39771 -0.3653984999999968
10.39871 -0.3723545000000009
10.39971 -0.37928099999999826
10.40071 -0.38617850000000303
10.40171 -0.39304450000000357
10.40271 -0.39987799999999846
10.40371 -0.40667949999999653
10.40471 -0.4134520000000021
10.40571 -0.42019249999999997
10.40671 -0.4268974999999987
10.40771 -0.4335679999999998
10.40871 -0.4402045000000012
10.40971 -0.4468080000000044
10.41071 -0.4533764999999957
10.41171 -0.45991050000000017
10.41271 -0.4664090000000001
10.41371 -0.4728674999999972
10.41471 -0.4792910000000041
10.41571 -0.485678500000003
10.41671 -0.49202649999999715
10.41771 -0.4983334999999979
10.41871 -0.5046020000000007
10.41971 -0.5108334999999995
10.42071 -0.5170235000000016
10.42171 -0.5231729999999974
10.42271 -0.5292824999999959
10.42371 -0.535350500000003
10.42471 -0.5413749999999995
10.42571 -0.5473560000000018
10.42671 -0.5532955000000019
10.42771 -0.5591920000000005
10.42871 -0.5650424999999984
10.42971 -0.5708484999999952
10.43071 -0.5766104999999999
10.43171 -0.582327000000002
10.43271 -0.5879965000000023
10.43371 -0.5936190000000006
10.43471 -0.5991954999999983
10.43571 -0.6047254999999976
10.43671 -0.6102055000000014
10.43771 -0.6156360000000025
10.43871 -0.6210204999999976
10.43971 -0.6263549999999974
10.44071 -0.6316405000000034
10.44171 -0.636876500000001
10.44271 -0.6420624999999979
10.44371 -0.647196500000002
10.44471 -0.6522779999999989
10.44571 -0.6573099999999986
10.44671 -0.6622865000000031
10.44771 -0.6672109999999987
10.44871 -0.6720859999999969
10.44971 -0.6769054999999999
10.45071 -0.6816700000000006
10.45171 -0.6863819999999995
10.45271 -0.6910415000000022
10.45371 -0.6956455000000045
10.45471 -0.7001944999999987
10.45571 -0.704687999999998
10.45671 -0.7091265000000002
10.45771 -0.7135095000000018
10.45871 -0.7178370000000031
10.45971 -0.7221069999999954
10.46071 -0.7263179999999959
10.46171 -0.7304770000000037
10.46271 -0.7345810000000034
10.46371 -0.7386229999999961
10.46471 -0.7426074999999964
10.46571 -0.7465365000000015
10.46671 -0.7504100000000008
10.46771 -0.7542260000000021
10.46871 -0.7579804999999998
10.46971 -0.7616764999999982
10.47071 -0.7653140000000026
10.47171 -0.7688970000000025
10.47271 -0.7724214999999977
10.47371 -0.775882999999998
10.47471 -0.7792860000000015
10.47571 -0.7826299999999996
10.47671 -0.785913999999999
10.47771 -0.7891385000000003
10.47871 -0.7923035000000007
10.47971 -0.7954064999999997
10.48071 -0.7984474999999996
10.48171 -0.8014290000000014
10.48271 -0.8043499999999985
10.48371 -0.8072079999999978
10.48471 -0.8100030000000022
10.48571 -0.8127360000000025
10.48671 -0.8154065000000001
10.48771 -0.8180139999999975
10.48871 -0.8205579999999993
10.48971 -0.8230375000000014
10.49071 -0.8254529999999989
10.49171 -0.8278045000000002
10.49271 -0.8300919999999995
10.49371 -0.8323144999999985
10.49471 -0.8344710000000009
10.49571 -0.8365635000000016
10.49671 -0.8385905000000011
10.49771 -0.8405519999999994
10.49871 -0.8424464999999998
10.49971 -0.8442759999999997
10.50071 -0.8460399999999985
10.50171 -0.8477360000000005
10.50271 -0.8493675
10.50371 -0.8509314999999998
10.50471 -0.8524285000000015
10.50571 -0.8538595
10.50671 -0.8552234999999991
10.50771 -0.8565199999999997
10.50871 -0.8577500000000003
10.50971 -0.8589140000000005
10.51071 -0.8600094999999992
10.51171 -0.8610379999999999
10.51271 -0.8620005000000002
10.51371 -0.8628945000000005
10.51471 -0.8637215
10.51571 -0.8644819999999998
10.51671 -0.8651745000000001
10.51771 -0.8658009999999997
10.51871 -0.8663600000000002
10.51971 -0.866851
10.52071 -0.86727565
10.52171 -0.867633
10.52271 -0.8679227999999999
10.52371 -0.86814545
10.52471 -0.8683012999999999
10.52571 -0.86839025
10.52671 -0.8684123
10.52771 -0.8683673500000001
10.52871 -0.8682553500000001
10.52971 -0.8680767500000001
10.53071 -0.8678313149999999
10.53171 -0.86751915
10.53271 -0.8671405350000001
10.53371 -0.86669545
10.53471 -0.86618395
10.53571 -0.8656061499999997
10.53671 -0.8649620999999998
10.53771 -0.8642518500000002
10.53871 -0.8634755500000002
10.53971 -0.8626334000000001
10.54071 -0.8617254999999999
10.54171 -0.8607516
10.54271 -0.85971185
10.54371 -0.8586070999999995
10.54471 -0.8574367999999996
10.54571 -0.8561999999999996
10.54671 -0.8548980000000002
10.54771 -0.8535310000000006
10.54871 -0.8520985
10.54971 -0.8506000000000004
10.55071 -0.8490365
10.55171 -0.8474084999999999
10.55271 -0.8457145000000008
10.55371 -0.8439540000000002
10.55471 -0.8421294999999993
10.55571 -0.8402394999999998
10.55671 -0.8382830000000006
10.55771 -0.8362629999999989
10.55871 -0.8341769999999993
10.55971 -0.8320255000000012
10.56071 -0.8298094999999993
10.56171 -0.8275280000000003
10.56271 -0.8251805000000008
10.56371 -0.8227679999999994
10.56471 -0.820293000000001
10.56571 -0.8177535000000004
10.56671 -0.8151474999999997
10.56771 -0.8124774999999999
10.56871 -0.809743999999999
10.56971 -0.8069469999999999
10.57071 -0.8040879999999991
10.57171 -0.8011660000000007
10.57271 -0.7981800000000006
10.57371 -0.7951309999999999
10.57471 -0.7920200000000006
10.57571 -0.7888464999999989
10.57671 -0.7856114999999988
10.57771 -0.7823154999999986
10.57871 -0.7789580000000003
10.57971 -0.7755410000000011
10.58071 -0.7720650000000019
10.58171 -0.768527499999999
10.58271 -0.7649299999999974
10.58371 -0.7612735000000012
10.58471 -0.7575580000000021
10.58571 -0.7537860000000012
10.58671 -0.7499550000000001
10.58771 -0.7460664999999985
10.58871 -0.7421214999999977
10.58971 -0.7381185000000009
10.59071 -0.7340595000000002
10.59171 -0.7299459999999978
10.59271 -0.7257740000000013
10.59371 -0.7215450000000022
10.59471 -0.7172639999999996
10.59571 -0.7129275000000018
10.59671 -0.7085354999999982
10.59771 -0.7040914999999963
10.59871 -0.6995950000000035
10.59971 -0.6950429999999995
10.60071 -0.6904359999999985
10.60171 -0.6857795
10.60271 -0.6810704999999999
10.60371 -0.6763059999999993
10.60471 -0.6714924999999994
10.60571 -0.6666290000000041
10.60671 -0.6617130000000017
10.60771 -0.6567454999999991
10.60871 -0.6517280000000012
10.60971 -0.6466610000000004
10.61071 -0.6415444999999969
10.61171 -0.636378499999996
10.61271 -0.6311630000000031
10.61371 -0.6259010000000009
10.61471 -0.6205929999999983
10.61571 -0.6152345000000021
10.61671 -0.6098300000000002
10.61771 -0.6043789999999997
10.61871 -0.5988809999999973
10.61971 -0.5933369999999998
10.62071 -0.5877460000000003
10.62171 -0.5821115000000012
10.62271 -0.5764335000000024
10.62371 -0.5707115000000006
10.62471 -0.5649430000000002
10.62571 -0.5591310000000003
10.62671 -0.5532755000000006
10.62771 -0.5473789999999967
10.62871 -0.5414389999999986
10.62971 -0.5354555000000009
10.63071 -0.5294334999999997
10.63171 -0.5233679999999988
10.63271 -0.5172625000000007
10.63371 -0.5111184999999991
10.63471 -0.5049309999999979
10.63571 -0.49870600000000026
10.63671 -0.4924424999999991
10.63771 -0.48613850000000264
10.63871 -0.47980000000000306
10.63971 -0.47342349999999817
10.64071 -0.4670089999999987
10.64171 -0.4605595000000035
10.64271 -0.4540750000000019
10.64371 -0.44755299999999826
10.64471 -0.44099550000000104
10.64571 -0.43440949999999834
10.64671 -0.4277885
10.64771 -0.42113250000000063
10.64871 -0.4144474999999978
10.64971 -0.40773000000000026
10.65071 -0.40098099999999837
10.65171 -0.3942025000000005
10.65271 -0.3873949999999994
10.65371 -0.3805589999999982
10.65471 -0.37369350000000107
10.65571 -0.3668010000000034
10.65671 -0.3598804999999984
10.65771 -0.3529334999999962
10.65871 -0.34596300000000124
10.65971 -0.33896650000000167
10.66071 -0.33194349999999967
10.66171 -0.32489500000000193
10.66271 -0.31782550000000137
10.66371 -0.31073300000000054
10.66471 -0.30361700000000147
10.66571 -0.2964804999999976
10.66671 -0.28932149999999685
10.66771 -0.2821414999999987
10.66871 -0.2749410000000012
10.66971 -0.26771999999999885
10.67071 -0.2604819999999994
10.67171 -0.2532265000000048
10.67271 -0.24595049999999993
10.67371 -0.23865749999999797
10.67471 -0.2313465000000029
10.67571 -0.22401800000000183
10.67671 -0.21667499999999906
10.67771 -0.20931750000000005
10.67871 -0.20194549999999933
10.67971 -0.19455649999999608
10.68071 -0.18715249999999856
10.68171 -0.17973650000000016
10.68271 -0.17230899999999896
10.68371 -0.16487000000000035
10.68471 -0.1574200000000023
10.68571 -0.1499575
10.68671 -0.14248649999999913
10.68771 -0.1350069999999997
10.68871 -0.12751549999999945
10.68971 -0.12001550000000061
10.69071 -0.11250950000000408
10.69171 -0.10499800000000241
10.69271 -0.09747749999999876
10.69371 -0.08995099999999741
10.69471 -0.08241899999999634
10.69571 -0.07488100000000299
10.69671 -0.06734050000000336
10.69771 -0.059796999999999455
10.69871 -0.05224999999999869
10.69971 -0.04470049999999708
10.70071 -0.03714850000000004
10.70171 -0.029593000000000716
10.70271 -0.02204000000000225
10.70371 -0.014487500000001782
10.70471 -0.006932500000000463
10.70571 0.0006195000000020021
10.70671 0.008169500000001616
10.70771 0.015716499999996955
10.70871 0.023259500000002854
10.70971 0.030800500000000487
10.71071 0.03833849999999926
10.71171 0.04587050000000033
10.71271 0.05339699999999627
10.71371 0.060917000000001914
10.71471 0.06842900000000157
10.71571 0.07593499999999812
10.71671 0.08343150000000009
10.71771 0.09091750000000064
10.71871 0.09839449999999922
10.71971 0.10586200000000322
10.72071 0.11331850000000239
10.72171 0.12076349999999873
10.72271 0.12819649999999966
10.72371 0.13561499999999888
10.72471 0.14301949999999983
10.72571 0.15041150000000195
10.72671 0.15778899999999693
10.72771 0.16514999999999824
10.72871 0.17249550000000186
10.72971 0.17982349999999947
10.73071 0.1871350000000034
10.73171 0.19442849999999795
10.73271 0.2017009999999951
10.73371 0.20895650000000054
10.73471 0.21619200000000457
10.73571 0.2234070000000038
10.73671 0.2306014999999982
10.73771 0.2377754999999986
10.73871 0.24492600000000078
10.73971 0.25205349999999727
10.74071 0.25916099999999775
10.74171 0.266245
10.74271 0.2733024999999997
10.74371 0.2803365000000012
10.74471 0.28734800000000044
10.74571 0.2943330000000025
10.74671 0.3012915000000021
10.74771 0.3082239999999971
10.74871 0.3151304999999985
10.74971 0.3220080000000019
10.75071 0.32885849999999933
10.75171 0.3356804999999968
10.75271 0.3424705000000029
10.75371 0.34923450000000444
10.75471 0.35596899999999915
10.75571 0.36266849999999823
10.75671 0.3693364999999985
10.75771 0.37597499999999734
10.75871 0.3825814999999994
10.75971 0.38915300000000036
10.76071 0.3956899999999982
10.76171 0.4021945000000013
10.76271 0.4086640000000032
10.76371 0.41509650000000126
10.76471 0.42149350000000013
10.76571 0.427855499999998
10.76671 0.4341795000000013
10.76771 0.44046300000000377
10.76871 0.44670899999999886
10.76971 0.4529194999999949
10.77071 0.459089500000001
10.77171 0.4652190000000008
10.77271 0.47131049999999536
10.77371 0.477358000000003
10.77471 0.48336500000000443
10.77571 0.4893314999999997
10.77671 0.49525399999999725
10.77771 0.5011359999999995
10.77871 0.506974500000002
10.77971 0.5127690000000015
10.78071 0.5185194999999978
10.78171 0.5242239999999991
10.78271 0.5298845000000028
10.78371 0.535498499999997
10.78471 0.5410664999999962
10.78571 0.5465905000000032
10.78671 0.5520680000000008
10.78771 0.5574954999999976
10.78871 0.5628765000000013
10.78971 0.5682114999999992
10.79071 0.5734940000000008
10.79171 0.5787295000000003
10.79271 0.5839160000000008
10.79371 0.5890530000000036
10.79471 0.5941400000000003
10.79571 0.5991749999999988
10.79671 0.6041605
10.79771 0.6090939999999976
10.79871 0.6139744999999953
10.79971 0.6188055000000012
10.80071 0.6235845000000035
10.80171 0.6283079999999999
10.80271 0.6329794999999981
10.80371 0.6375949999999977
10.80471 0.6421584999999992
10.80571 0.6466670000000035
10.80671 0.651119500000004
10.80771 0.6555200000000008
10.80871 0.6598624999999962
10.80971 0.6641494999999966
10.81071 0.6683810000000019
10.81171 0.6725574999999994
10.81271 0.6766754999999974
10.81371 0.6807354999999995
10.81471 0.6847405000000046
10.81571 0.6886870000000048
10.81671 0.692574999999995
10.81771 0.6964019999999957
10.81871 0.7001715000000039
10.81971 0.7038835000000008
10.82071 0.7075359999999994
10.82171 0.711129
10.82271 0.7146619999999991
10.82371 0.7181340000000008
10.82471 0.7215449999999995
10.82571 0.7248965000000002
10.82671 0.7281850000000005
10.82771 0.7314125000000007
10.82871 0.7345794999999986
10.82971 0.7376819999999995
10.83071 0.7407215
10.83171 0.7437000000000004
10.83271 0.7466150000000022
10.83371 0.7494659999999999
10.83471 0.7522539999999996
10.83571 0.7549780000000005
10.83671 0.7576365000000002
10.83771 0.7602314999999987
10.83871 0.7627634999999997
10.83971 0.7652299999999995
10.84071 0.767630999999998
10.84171 0.7699665000000008
10.84271 0.7722370000000004
10.84371 0.7744424999999995
10.84471 0.7765830000000008
10.84571 0.7786569999999995
10.84671 0.780664999999999
10.84771 0.7826080000000007
10.84871 0.7844855000000014
10.84971 0.7862964999999993
10.85071 0.7880415000000007
10.85171 0.7897195000000017
10.85271 0.7913314999999992
10.85371 0.792878499999999
10.85471 0.7943584999999994
10.85571 0.7957725000000009
10.85671 0.7971195000000002
10.85771 0.7983999999999997
10.85871 0.7996149999999993
10.85971 0.8007619999999995
10.86071 0.8018425000000013
10.86171 0.8028569999999997
10.86271 0.8038039999999996
10.86371 0.8046845000000009
10.86471 0.8054980000000002
10.86571 0.8062445000000001
10.86671 0.8069239999999996
10.86771 0.8075364999999998
10.86871 0.8080825
10.86971 0.8085609999999996
10.87071 0.8089721999999999
10.87171 0.80931675
10.87271 0.8095936500000002
10.87371 0.8098035500000003
10.87471 0.8099465
10.87571 0.8100219999999995
10.87671 0.8100303499999998
10.87771 0.8099716
10.87871 0.8098456500000002
10.87971 0.80965255
10.88071 0.8093923499999999
10.88171 0.8090650999999999
10.88271 0.80867084
10.88371 0.8082097
10.88471 0.8076817599999999
10.88571 0.8070869999999999
10.88671 0.8064254
10.88771 0.8056972000000001
10.88871 0.8049024499999999
10.88971 0.8040411500000001
10.89071 0.8031135
10.89171 0.8021195500000001
10.89271 0.8010592499999997
10.89371 0.7999326000000001
10.89471 0.7987401
10.89571 0.7974817499999995
10.89671 0.7961575000000001
10.89771 0.7947674999999996
10.89871 0.7933115000000008
10.89971 0.7917900000000008
10.90071 0.7902029999999995
10.90171 0.7885509999999991
10.90271 0.7868329999999997
10.90371 0.7850500000000008
10.90471 0.7832030000000003
10.90571 0.7812909999999994
10.90671 0.7793139999999994
10.90771 0.7772724999999996
10.90871 0.7751660000000007
10.90971 0.7729955000000013
10.91071 0.7707620000000002
10.91171 0.7684644999999988
10.91271 0.7661035000000003
10.91371 0.7636795000000014
10.91471 0.7611924999999996
10.91571 0.7586439999999994
10.91671 0.7560320000000011
10.91771 0.7533569999999996
10.91871 0.7506224999999974
10.91971 0.7478255000000009
10.92071 0.7449680000000023
10.92171 0.742049
10.92271 0.7390684999999996
10.92371 0.7360284999999983
10.92471 0.732928999999999
10.92571 0.7297715000000011
10.92671 0.7265540000000017
10.92771 0.7232765000000008
10.92871 0.7199399999999997
10.92971 0.7165449999999994
10.93071 0.7130929999999992
10.93171 0.7095850000000005
10.93271 0.7060184999999995
10.93371 0.7023934999999994
10.93471 0.6987129999999988
10.93571 0.6949774999999984
10.93671 0.6911855000000015
10.93771 0.6873365000000018
10.93871 0.6834319999999992
10.93971 0.6794724999999993
10.94071 0.675459000000001
10.94171 0.6713919999999998
10.94271 0.6672695000000008
10.94371 0.6630930000000006
10.94471 0.6588639999999989
10.94571 0.6545814999999995
10.94671 0.6502465000000012
10.94771 0.645860499999998
10.94871 0.6414224999999965
10.94971 0.6369315000000035
10.95071 0.6323880000000034
10.95171 0.6277954999999986
10.95271 0.6231539999999999
10.95371 0.6184595000000015
10.95471 0.6137184999999992
10.95571 0.6089279999999995
10.95671 0.604087499999999
10.95771 0.599200999999998
10.95871 0.5942685000000019
10.95971 0.5892885000000004
10.96071 0.5842589999999963
10.96171 0.5791865000000013
10.96271 0.5740675000000023
10.96371 0.5689015000000014
10.96471 0.5636945000000017
10.96571 0.5584445000000003
10.96671 0.553147499999997
10.96771 0.5478064999999961
10.96871 0.5424255000000032
10.96971 0.5370035000000006
10.97071 0.5315409999999974
10.97171 0.5260375000000006
10.97271 0.5204900000000008
10.97371 0.5149020000000002
10.97471 0.5092789999999985
10.97571 0.5036155000000014
10.97671 0.497913999999999
10.97771 0.4921750000000001
10.97871 0.48639800000000116
10.97971 0.48058549999999767
10.98071 0.47473300000000235
10.98171 0.46884550000000047
10.98271 0.4629254999999983
10.98371 0.45697099999999846
10.98471 0.45098099999999963
10.98571 0.44495650000000303
10.98671 0.43890050000000225
10.98771 0.432815
10.98871 0.4266969999999976
10.98971 0.4205469999999983
10.99071 0.4143660000000037
10.99171 0.4081555000000022
10.99271 0.4019180000000002
10.99371 0.3956489999999994
10.99471 0.38935399999999953
10.99571 0.38303249999999706
10.99671 0.3766819999999967
10.99771 0.37030550000000256
10.99871 0.3639025000000005
10.99971 0.35747649999999825
11.00071 0.3510275000000011
11.00171 0.3445545000000023
11.00271 0.33805549999999895
11.00371 0.33153350000000076
11.00471 0.3249904999999998
11.00571 0.31842749999999737
11.00671 0.3118450000000024
11.00771 0.30523850000000036
11.00871 0.2986110000000009
11.00971 0.2919664999999989
11.01071 0.2853019999999955
11.01171 0.27861700000000356
11.01271 0.2719140000000022
11.01371 0.2651969999999972
11.01471 0.2584625000000024
11.01571 0.2517099999999983
11.01671 0.2449434999999959
11.01771 0.2381595000000038
11.01871 0.23136099999999915
11.01971 0.2245509999999971
11.02071 0.21772600000000078
11.02171 0.21088599999999932
11.02271 0.20403500000000388
11.02371 0.1971730000000036
11.02471 0.19029849999999907
11.02571 0.18341499999999797
11.02671 0.1765234999999963
11.02771 0.16962299999999808
11.02871 0.16271350000000329
11.02971 0.15579550000000453
11.03071 0.14886899999999637
11.03171 0.14193649999999589
11.03271 0.135001000000002
11.03371 0.12806000000000298
11.03471 0.12111250000000282
11.03571 0.11416249999999639
11.03671 0.1072129999999988
11.03771 0.10026000000000436
11.03871 0.09330400000000022
11.03971 0.08634799999999608
11.04071 0.07939199999999735
11.04171 0.07243650000000207
11.04271 0.06548100000000134
11.04371 0.058524999999997204
11.04471 0.05157199999999734
11.04571 0.04462500000000061
11.04671 0.03768050000000473
11.04771 0.030739500000000284
11.04871 0.023803999999995544
11.04971 0.016871500000000504
11.05071 0.009945000000003172
11.05171 0.003026500000000978
11.05271 -0.0038855000000000833
11.05371 -0.01078849999999916
11.05471 -0.01768650000000195
11.05571 -0.024575500000002762
11.05671 -0.03145249999999731
11.05771 -0.03832099999999872
11.05871 -0.04517749999999928
11.05971 -0.05202300000000043
11.06071 -0.05886000000000302
11.06171 -0.06568450000000135
11.06271 -0.07249449999999799
11.06371 -0.07929049999999635
11.06471 -0.08607150000000045
11.06571 -0.09284100000000171
11.06671 -0.09959350000000042
11.06771 -0.10632800000000059
11.06871 -0.11304799999999905
11.06971 -0.11975350000000126
11.07071 -0.12644150000000293
11.07171 -0.13310949999999774
11.07271 -0.13975949999999945
11.07371 -0.14638949999999976
11.07471 -0.15299900000000066
11.07571 -0.15958800000000217
11.07671 -0.16615649999999885
11.07771 -0.17270499999999955
11.07871 -0.179230000000002
11.07971 -0.18573449999999964
11.08071 -0.19221649999999502
11.08171 -0.1986715000000007
11.08271 -0.20510350000000072
11.08371 -0.21151199999999704
11.08471 -0.21789449999999969
11.08571 -0.22425100000000323
11.08671 -0.23058100000000423
11.08771 -0.23688499999999527
11.08871 -0.24316250000000006
11.08971 -0.24941100000000146
11.09071 -0.2556304999999995
11.09171 -0.26181800000000066
11.09271 -0.2679764999999985
11.09371 -0.2741084999999992
11.09471 -0.2802084999999977
11.09571 -0.2862770000000027
11.09671 -0.29231300000000215
11.09771 -0.2983144999999985
11.09871 -0.3042835
11.09971 -0.31022049999999923
11.10071 -0.3161230000000008
11.10171 -0.32199000000000333
11.10271 -0.32781999999999645
11.10371 -0.33361449999999593
11.10471 -0.3393735000000017
11.10571 -0.3450930000000027
11.10671 -0.3507740000000003
11.10771 -0.356416999999998
11.10871 -0.36202249999999914
11.10971 -0.36758700000000144
11.11071 -0.373111500000001
11.11171 -0.3785974999999972
11.11271 -0.38403950000000114
11.11371 -0.38944100000000426
11.11471 -0.39480200000000115
11.11571 -0.4001194999999984
11.11671 -0.40539599999999687
11.11771 -0.4106290000000011
11.11871 -0.41581800000000224
11.11971 -0.4209634999999983
11.12071 -0.4260625000000013
11.12171 -0.43111799999999917
11.12271 -0.4361299999999974
11.12371 -0.44109750000000003
11.12471 -0.4460190000000021
11.12571 -0.4508940000000003
11.12671 -0.4557249999999954
11.12771 -0.46050700000000194
11.12871 -0.4652425000000045
11.12971 -0.4699309999999998
11.13071 -0.4745729999999965
11.13171 -0.4791685000000002
11.13271 -0.4837115000000023
11.13371 -0.4882080000000004
11.13471 -0.492658
11.13571 -0.4970554999999979
11.13671 -0.5014034999999986
11.13771 -0.5057024999999997
11.13871 -0.5099515000000001
11.13971 -0.5141509999999978
11.14071 -0.5182985000000027
11.14171 -0.5223935000000005
11.14271 -0.5264359999999966
11.14371 -0.530426000000002
11.14471 -0.5343664999999992
11.14571 -0.538254999999998
11.14671 -0.5420880000000019
11.14771 -0.5458685000000042
11.14871 -0.5495939999999985
11.14971 -0.5532664999999987
11.15071 -0.5568870000000005
11.15171 -0.5604495000000009
11.15271 -0.5639565000000011
11.15371 -0.5674114999999974
11.15471 -0.5708105000000008
11.15571 -0.5741545000000016
11.15671 -0.5774434999999999
11.15771 -0.580673500000001
11.15871 -0.5838459999999985
11.15971 -0.5869649999999985
11.16071 -0.590028
11.16171 -0.593031
11.16271 -0.5959764999999995
11.16371 -0.5988649999999989
11.16471 -0.6016970000000018
11.16571 -0.6044710000000006
11.16671 -0.6071859999999996
11.16771 -0.6098415000000004
11.16871 -0.6124389999999997
11.16971 -0.6149785000000005
11.17071 -0.6174579999999998
11.17171 -0.6198779999999984
11.17271 -0.6222384999999988
11.17371 -0.6245390000000005
11.17471 -0.626778500000002
11.17571 -0.6289585
11.17671 -0.6310790000000001
11.17771 -0.633137999999999
11.17871 -0.6351360000000006
11.17971 -0.6370740000000006
11.18071 -0.6389509999999977
11.18171 -0.6407675000000007
11.18271 -0.6425225000000002
11.18371 -0.6442159999999988
11.18471 -0.6458490000000006
11.18571 -0.6474194999999999
11.18671 -0.6489294999999998
11.18771 -0.6503784999999995
11.18871 -0.6517655000000004
11.18971 -0.6530930000000004
11.19071 -0.6543589999999995
11.19171 -0.6555640000000011
11.19271 -0.6567074999999991
11.19371 -0.6577899999999997
11.19471 -0.6588120000000007
11.19571 -0.6597725000000009
11.19671 -0.6606729999999994
11.19771 -0.6615114999999991
11.19871 -0.6622895000000008
11.19971 -0.663008
11.20071 -0.6636655000000007
11.20171 -0.6642619999999998
11.20271 -0.6647985000000001
11.20371 -0.6652744999999994
11.20471 -0.6656895
11.20571 -0.6660445000000005
11.20671 -0.6663394999999994
11.20771 -0.6665744999999995
11.20871 -0.6667484999999995
11.20971 -0.6668620000000001
11.21071 -0.6669160000000011
11.21171 -0.6669084999999999
11.21271 -0.6668404999999992
11.21371 -0.6667130000000004
11.21471 -0.6665250000000009
11.21571 -0.6662765000000005
11.21671 -0.6659679999999991
11.21771 -0.6655994999999998
11.21871 -0.6651705000000002
11.21971 -0.6646818499999999
11.22071 -0.6641332499999999
11.22171 -0.6635240500000001
11.22271 -0.6628550500000001
11.22371 -0.6621267
11.22471 -0.6613383
11.22571 -0.6604902999999996
11.22671 -0.6595830499999998
11.22771 -0.6586162500000002
11.22871 -0.6575904999999999
11.22971 -0.65650585
11.23071 -0.6553623000000001
11.23171 -0.6541603
11.23271 -0.6528999
11.23371 -0.651581195
11.23471 -0.6502045199999998
11.23571 -0.64877015
11.23671 -0.6472781799999999
11.23771 -0.645728955
11.23871 -0.6441226999999999
11.23971 -0.6424594
11.24071 -0.6407395500000002
11.24171 -0.6389633499999998
11.24271 -0.6371308499999997
11.24371 -0.63524255
11.24471 -0.63329845
11.24571 -0.6312990499999999
11.24671 -0.62924445
11.24771 -0.62713515
11.24871 -0.6249713000000003
11.24971 -0.6227532000000002
11.25071 -0.62048115
11.25171 -0.6181556999999998
11.25271 -0.6157764999999995
11.25371 -0.613344
11.25471 -0.6108590000000004
11.25571 -0.6083219999999998
11.25671 -0.6057339999999997
11.25771 -0.6030930000000005
11.25871 -0.6004010000000006
11.25971 -0.5976594999999992
11.26071 -0.5948669999999997
11.26171 -0.5920245000000008
11.26271 -0.5891329999999998
11.26371 -0.586192
11.26471 -0.5832009999999995
11.26571 -0.5801629999999998
11.26671 -0.5770775
11.26771 -0.5739435000000004
11.26871 -0.5707625000000001
11.26971 -0.5675354999999993
11.27071 -0.564262
11.27171 -0.560943000000001
11.27271 -0.5575785000000008
11.27371 -0.554168
11.27471 -0.5507135000000002
11.27571 -0.5472144999999994
11.27671 -0.5436720000000003
11.27771 -0.5400854999999994
11.27871 -0.5364549999999996
11.27971 -0.5327820000000015
11.28071 -0.5290670000000004
11.28171 -0.5253099999999993
11.28271 -0.521509999999999
11.28371 -0.5176679999999986
11.28471 -0.5137860000000007
11.28571 -0.5098630000000015
11.28671 -0.505898999999998
11.28771 -0.5018955000000004
11.28871 -0.4978515000000021
11.28971 -0.4937684999999997
11.29071 -0.4896469999999994
11.29171 -0.4854849999999983
11.29271 -0.48128550000000064
11.29371 -0.4770500000000005
11.29471 -0.4727745000000002
11.29571 -0.4684625000000021
11.29671 -0.46411599999999825
11.29771 -0.45973099999999917
11.29871 -0.4553120000000003
11.29971 -0.45085800000000054
11.30071 -0.4463680000000008
11.30171 -0.44184549999999817
11.30271 -0.4372894999999993
11.30371 -0.43270100000000017
11.30471 -0.4280809999999995
11.30571 -0.4234305000000015
11.30671 -0.4187475000000005
11.30771 -0.4140325
11.30871 -0.40929000000000093
11.30971 -0.4045184999999985
11.31071 -0.39971649999999864
11.31171 -0.3948864999999996
11.31271 -0.39003050000000145
11.31371 -0.385147000000002
11.31471 -0.38023700000000005
11.31571 -0.375300999999999
11.31671 -0.3703389999999988
11.31771 -0.3653535000000004
11.31871 -0.36034349999999954
11.31971 -0.35531000000000046
11.32071 -0.3502530000000005
11.32171 -0.34517249999999944
11.32271 -0.340071000000001
11.32371 -0.3349474999999984
11.32471 -0.32980450000000044
11.32571 -0.32464150000000114
11.32671 -0.31945649999999753
11.32771 -0.3142530000000001
11.32871 -0.30903050000000004
11.32971 -0.30379000000000134
11.33071 -0.2985325000000002
11.33171 -0.2932574999999984
11.33271 -0.28796649999999824
11.33371 -0.2826595000000024
11.33471 -0.27733600000000475
11.33571 -0.27199849999999526
11.33671 -0.26664650000000034
11.33771 -0.2612825000000046
11.33871 -0.25590399999999625
11.33971 -0.2505115000000005
11.34071 -0.2451094999999994
11.34171 -0.2396959999999954
11.34271 -0.23427150000000285
11.34371 -0.22883749999999947
11.34471 -0.2233924999999967
11.34571 -0.21793850000000276
11.34671 -0.21247800000000228
11.34771 -0.20700650000000237
11.34871 -0.2015264999999985
11.34971 -0.1960404999999969
11.35071 -0.19054900000000102
11.35171 -0.18505099999999858
11.35271 -0.17954699999999843
11.35371 -0.17404100000000086
11.35471 -0.16852900000000015
11.35571 -0.16301050000000375
11.35671 -0.1574920000000019
11.35771 -0.15197149999999723
11.35871 -0.14644500000000027
11.35971 -0.140915000000001
11.36071 -0.13538800000000062
11.36171 -0.12986100000000023
11.36271 -0.12433149999999896
11.36371 -0.11880199999999771
11.36471 -0.11327199999999846
11.36571 -0.10774250000000264
11.36671 -0.10221550000000224
11.36771 -0.0966915000000007
11.36871 -0.09117100000000143
11.36971 -0.08565549999999846
11.37071 -0.08014299999999976
11.37171 -0.07463699999999676
11.37271 -0.0691364999999989
11.37371 -0.06363850000000187
11.37471 -0.05814899999999801
11.37571 -0.05266899999999955
11.37671 -0.047194999999998793
11.37771 -0.0417289999999986
11.37871 -0.03627200000000039
11.37971 -0.03082700000000302
11.38071 -0.025392999999999638
11.38171 -0.019967999999998248
11.38271 -0.014552000000004261
11.38371 -0.00914750000000227
11.38471 -0.0037605000000008257
11.38571 0.0016155000000012045
11.38671 0.006979500000002395
11.38771 0.012328499999998471
11.38871 0.017662999999998277
11.38971 0.022983000000001808
11.39071 0.028289000000001653
11.39171 0.033576999999997525
11.39271 0.03884749999999827
11.39371 0.044104000000000754
11.39471 0.04934249999999926
11.39571 0.054561000000001796
11.39671 0.059765000000002635
11.39771 0.06495099999999951
11.39871 0.07011400000000155
11.39971 0.07525700000000218
11.40071 0.08038199999999886
11.40171 0.08548649999999612
11.40271 0.0905709999999974
11.40371 0.0956349999999993
11.40471 0.10067600000000093
11.40571 0.10569350000000431
11.40671 0.11068749999999859
11.40771 0.11565899999999604
11.40871 0.12060650000000266
11.40971 0.12553050000000016
11.41071 0.1304284999999986
11.41171 0.13530350000000216
11.41271 0.1401525000000012
11.41371 0.14497199999999885
11.41471 0.1497685000000017
11.41571 0.15453550000000313
11.41671 0.15927350000000118
11.41771 0.16398550000000012
11.41871 0.16867149999999997
11.41971 0.17332799999999843
11.42071 0.17795249999999463
11.42171 0.18254499999999946
11.42271 0.1871085000000009
11.42371 0.19164299999999893
11.42471 0.19614500000000218
11.42571 0.20061550000000117
11.42671 0.2050539999999979
11.42771 0.20946049999999786
11.42871 0.21383450000000298
11.42971 0.21817650000000044
11.43071 0.22248449999999823
11.43171 0.22675700000000235
11.43271 0.23099400000000195
11.43371 0.23519649999999845
11.43471 0.2393644999999973
11.43571 0.24349750000000045
11.43671 0.24759499999999912
11.43771 0.2516580000000001
11.43871 0.2556830000000011
11.43971 0.25966999999999946
11.44071 0.26362100000000077
11.44171 0.2675339999999994
11.44271 0.27140900000000073
11.44371 0.2752465000000002
11.44471 0.2790465000000004
11.44571 0.2828065000000005
11.44671 0.2865254999999991
11.44771 0.29020599999999974
11.44871 0.293847000000001
11.44971 0.2974470000000008
11.45071 0.30100599999999905
11.45171 0.3045235000000005
11.45271 0.3080005000000012
11.45371 0.3114354999999988
11.45471 0.31482899999999975
11.45571 0.3181805000000004
11.45671 0.32148950000000015
11.45771 0.3247579999999991
11.45871 0.32798299999999836
11.45971 0.33116399999999996
11.46071 0.33430250000000067
11.46171 0.3373975000000017
11.46271 0.34044949999999835
11.46371 0.34345599999999793
11.46471 0.34641850000000257
11.46571 0.34933900000000156
11.46671 0.35221599999999814
11.46771 0.3550479999999984
11.46871 0.35783450000000155
11.46971 0.36057600000000023
11.47071 0.36327249999999983
11.47171 0.36592549999999974
11.47271 0.3685329999999999
11.47371 0.3710940000000015
11.47471 0.3736084999999992
11.47571 0.3760784999999985
11.47671 0.37850300000000076
11.47771 0.3808785000000009
11.47871 0.38320849999999856
11.47971 0.3854934999999998
11.48071 0.38772999999999974
11.48171 0.38991849999999906
11.48271 0.3920604999999998
11.48371 0.394156000000002
11.48471 0.39620350000000093
11.48571 0.39820149999999976
11.48671 0.40015150000000066
11.48771 0.40205349999999823
11.48871 0.4039075000000005
11.48971 0.405712
11.49071 0.4074664999999988
11.49171 0.40917350000000025
11.49271 0.4108314999999997
11.49371 0.4124390000000003
11.49471 0.41399750000000163
11.49571 0.4155070000000008
11.49671 0.41696599999999856
11.49771 0.4183759999999996
11.49871 0.41973700000000125
11.49971 0.4210479999999995
11.50071 0.42230950000000034
11.50171 0.4235220000000018
11.50271 0.4246834999999983
11.50371 0.42579499999999953
11.50471 0.4268585000000001
11.50571 0.42787099999999845
11.50671 0.42883450000000006
11.50771 0.42974950000000034
11.50871 0.4306140000000005
11.50971 0.43142849999999994
11.51071 0.43219449999999926
11.51171 0.43291150000000067
11.51271 0.4335790000000006
11.51371 0.4341974999999998
11.51471 0.43476599999999965
11.51571 0.4352855
11.51671 0.4357555000000004
11.51771 0.43617699999999937
11.51871 0.43655050000000045
11.51971 0.4368745000000001
11.52071 0.437149499999999
11.52171 0.4373760000000006
11.52271 0.43755350000000015
11.52371 0.43768300000000043
11.52471 0.43776450000000006
11.52571 0.4377964999999995
11.52671 0.43778049999999974
11.52771 0.4377174999999994
11.52871 0.43760600000000044
11.52971 0.4374470000000002
11.53071 0.4372404999999999
11.53171 0.43698700000000046
11.53271 0.4366855000000004
11.53371 0.43633699999999975
11.53471 0.4359424999999999
11.53571 0.4355005000000002
11.53671 0.4350124999999999
11.53771 0.43447799999999975
11.53871 0.4338974999999998
11.53971 0.4332706000000003
11.54071 0.43259799999999976
11.54171 0.43188049999999967
11.54271 0.4311169000000002
11.54371 0.43030810000000047
11.54471 0.42945430000000023
11.54571 0.42855535000000017
11.54671 0.42761199999999994
11.54771 0.42662399999999995
11.54871 0.4255911499999999
11.54971 0.4245137499999997
11.55071 0.42339214999999986
11.55171 0.4222263500000002
11.55271 0.42101640000000007
11.55371 0.4197626999999999
11.55471 0.4184652
11.55571 0.41712395
11.55671 0.4157390500000001
11.55771 0.4143108499999999
11.55871 0.41283955000000006
11.55971 0.41132520000000006
11.56071 0.409768
11.56171 0.408168105
11.56271 0.4065258049999999
11.56371 0.40484137500000006
11.56471 0.40311507499999993
11.56571 0.40134717
11.56671 0.39953802000000005
11.56771 0.39768785
11.56871 0.39579695000000004
11.56971 0.3938660499999999
11.57071 0.39189529999999995
11.57171 0.3898849
11.57271 0.38783534999999997
11.57371 0.38574724999999993
11.57471 0.38362105000000013
11.57571 0.38145700000000005
11.57671 0.37925564999999994
11.57771 0.3770174000000002
11.57871 0.37474275000000024
11.57971 0.3724322499999996
11.58071 0.37008610000000003
11.58171 0.36770505000000003
11.58271 0.3652895
11.58371 0.36283930000000014
11.58471 0.3603556
11.58571 0.35783849999999984
11.58671 0.3552882999999998
11.58771 0.3527060500000004
11.58871 0.3500913999999997
11.58971 0.3474451499999999
11.59071 0.3447674500000004
11.59171 0.3420592500000002
11.59271 0.3393205
11.59371 0.3365509999999994
11.59471 0.3337515000000001
11.59571 0.3309230000000001
11.59671 0.32806600000000014
11.59771 0.3251795000000001
11.59871 0.3222645000000002
11.59971 0.3193209999999996
11.60071 0.3163504999999998
11.60171 0.3133530000000008
11.60271 0.31032799999999927
11.60371 0.30727749999999937
11.60471 0.3042010000000003
11.60571 0.30109750000000074
11.60671 0.2979689999999994
11.60771 0.2948159999999997
11.60871 0.291638000000001
11.60971 0.2884354999999999
11.61071 0.2852099999999999
11.61171 0.28196149999999964
11.61271 0.27868899999999913
11.61371 0.2753944999999997
11.61471 0.2720780000000001
11.61571 0.2687395000000004
11.61671 0.26537949999999977
11.61771 0.2619985000000004
11.61871 0.2585980000000004
11.61971 0.2551769999999996
11.62071 0.25173500000000004
11.62171 0.2482744999999999
11.62271 0.24479599999999982
11.62371 0.24129800000000043
11.62471 0.2377815000000004
11.62571 0.23424799999999918
11.62671 0.2306974999999995
11.62771 0.2271295000000006
11.62871 0.22354450000000056
11.62971 0.21994349999999935
11.63071 0.2163270000000005
11.63171 0.21269600000000125
11.63271 0.20904999999999965
11.63371 0.20538899999999966
11.63471 0.20171449999999946
11.63571 0.19802650000000027
11.63671 0.19432550000000023
11.63771 0.19061249999999935
11.63871 0.18688750000000035
11.63971 0.18315050000000047
11.64071 0.17940249999999983
11.64171 0.17564499999999922
11.64271 0.17187849999999932
11.64371 0.16810150000000074
11.64471 0.16431550000000017
11.64571 0.1605229999999998
11.64671 0.1567229999999996
11.64771 0.15291600000000027
11.64871 0.14910149999999975
11.64971 0.14528199999999886
11.65071 0.1414579999999997
11.65171 0.13762749999999938
11.65271 0.13379450000000095
11.65371 0.12995900000000166
11.65471 0.12611850000000063
11.65571 0.12227500000000079
11.65671 0.11843100000000022
11.65771 0.11458499999999952
11.65871 0.11073699999999867
11.65971 0.10688799999999911
11.66071 0.10303950000000026
11.66171 0.0991905000000007
11.66271 0.09534100000000041
11.66371 0.0914949999999997
11.66471 0.08764899999999899
11.66571 0.08380450000000042
11.66671 0.07996300000000071
11.66771 0.07612100000000029
11.66871 0.07228200000000141
11.66971 0.06844799999999884
11.67071 0.06461649999999983
11.67171 0.060789000000001085
11.67271 0.056966499999998636
11.67371 0.05314649999999975
11.67471 0.049331000000001846
11.67571 0.04552299999999838
11.67671 0.04171999999999932
11.67771 0.037922000000001975
11.67871 0.03413149999999905
11.67971 0.030347999999997967
11.68071 0.026570500000000018
11.68171 0.022801500000000634
11.68271 0.019040999999999808
11.68371 0.015288000000001538
11.68471 0.011545499999999261
11.68571 0.007812999999997683
11.68671 0.004089500000000802
11.68771 0.00037550000000119606
11.68871 -0.0033269999999982827
11.68971 -0.00701699999999892
11.69071 -0.01069550000000214
11.69171 -0.014361000000000387
11.69271 -0.01801349999999908
11.69371 -0.021653500000001637
11.69471 -0.02528000000000122
11.69571 -0.028892499999999825
11.69671 -0.032489999999998735
11.69771 -0.03607299999999866
11.69871 -0.0396409999999989
11.69971 -0.0431915000000013
11.70071 -0.046725999999999865
11.70171 -0.05024499999999803
11.70271 -0.05374600000000035
11.70371 -0.057229500000002126
11.70471 -0.06069600000000136
11.70571 -0.06414349999999791
11.70671 -0.0675719999999999
11.70771 -0.07098150000000192
11.70871 -0.07437199999999855
11.70971 -0.07774349999999791
11.71071 -0.08109300000000115
11.71171 -0.08442150000000158
11.71271 -0.08772949999999989
11.71371 -0.09101650000000079
11.71471 -0.09428150000000016
11.71571 -0.09752399999999999
11.71671 -0.10074299999999885
11.71771 -0.10393849999999945
11.71871 -0.10710950000000037
11.71971 -0.11025549999999819
11.72071 -0.11337850000000117
11.72171 -0.11647650000000105
11.72271 -0.11954950000000054
11.72371 -0.12259700000000164
11.72471 -0.12561649999999805
11.72571 -0.12860949999999738
11.72671 -0.131577000000001
11.72771 -0.13451800000000208
11.72871 -0.13743149999999923
11.72971 -0.14031549999999904
11.73071 -0.14317150000000095
11.73171 -0.1460000000000003
11.73271 -0.1487995000000003
11.73371 -0.15157050000000036
11.73471 -0.15431299999999906
11.73571 -0.15702549999999976
11.73671 -0.15970850000000045
11.73771 -0.16236299999999979
11.73871 -0.16498749999999976
11.73971 -0.16758100000000023
11.74071 -0.1701455000000001
11.74171 -0.17267999999999917
11.74271 -0.17518250000000007
11.74371 -0.17765450000000088
11.74471 -0.1800964999999996
11.74571 -0.1825075000000002
11.74671 -0.18488700000000066
11.74771 -0.18723549999999892
11.74871 -0.18955249999999974
11.74971 -0.19183750000000102
11.75071 -0.19408999999999935
11.75171 -0.1963104999999995
11.75271 -0.19849900000000015
11.75371 -0.20065400000000044
11.75471 -0.20277650000000055
11.75571 -0.20486649999999904
11.75671 -0.20692199999999983
11.75771 -0.20894250000000092
11.75871 -0.21092999999999967
11.75971 -0.21288399999999952
11.76071 -0.2148030000000009
11.76171 -0.21668750000000062
11.76271 -0.21853599999999918
11.76371 -0.22035000000000002
11.76471 -0.2221295000000005
11.76571 -0.223871499999999
11.76671 -0.22557849999999918
11.76771 -0.22725000000000023
11.76871 -0.2288855000000001
11.76971 -0.2304850000000002
11.77071 -0.23204700000000106
11.77171 -0.23357299999999936
11.77271 -0.2350624999999999
11.77371 -0.23651500000000056
11.77471 -0.23793099999999934
11.77571 -0.23930999999999958
11.77671 -0.24065150000000057
11.77771 -0.24195600000000037
11.77871 -0.24322350000000026
11.77971 -0.24445349999999955
11.78071 -0.24564599999999961
11.78171 -0.24680200000000058
11.78271 -0.24792000000000017
11.78371 -0.2490005000000005
11.78471 -0.25004399999999966
11.78571 -0.25105049999999896
11.78671 -0.2520189999999996
11.78771 -0.25294850000000024
11.78871 -0.25384150000000033
11.78971 -0.2546969999999999
11.79071 -0.2555135000000001
11.79171 -0.2562930000000004
11.79271 -0.25703549999999953
11.79371 -0.25773899999999994
11.79471 -0.2584045000000004
11.79571 -0.2590324999999996
11.79671 -0.2596221499999996
11.79771 -0.26017400000000024
11.79871 -0.2606881000000005
11.79971 -0.26116435000000027
11.80071 -0.2616026999999997
11.80171 -0.26200284999999995
11.80271 -0.2623655500000001
11.80371 -0.2626907999999995
11.80471 -0.2629782500000002
11.80571 -0.26322780000000046
11.80671 -0.26343984999999953
11.80771 -0.26361484999999957
11.80871 -0.26375275000000015
11.80971 -0.2638535000000001
11.81071 -0.2639171499999998
11.81171 -0.26394375
11.81271 -0.2639333500000002
11.81371 -0.2638864000000001
11.81471 -0.2638029499999998
11.81571 -0.26368290000000005
11.81671 -0.2635264500000001
11.81771 -0.2633336499999997
11.81871 -0.26310464999999994
11.81971 -0.26283940000000006
11.82071 -0.2625379999999999
11.82171 -0.2622006000000003
11.82271 -0.26182715
11.82371 -0.26141789999999987
11.82471 -0.2609728000000001
11.82571 -0.26049169999999994
11.82671 -0.2599748499999999
11.82771 -0.2594223000000001
11.82871 -0.25883399999999995
11.82971 -0.25821004999999997
11.83071 -0.25755050000000007
11.83171 -0.2568553899999999
11.83271 -0.2561249
11.83371 -0.255359045
11.83471 -0.25455790635000003
11.83571 -0.25372162
11.83671 -0.25285032365
11.83771 -0.251944165
11.83871 -0.25100326000000006
11.83971 -0.25002782999999995
11.84071 -0.24901805999999993
11.84171 -0.2479742
11.84271 -0.24689649999999996
11.84371 -0.24578500000000006
11.84471 -0.24464014999999997
11.84571 -0.24346220000000005
11.84671 -0.24225135000000014
11.84771 -0.24100810000000006
11.84871 -0.23973244999999985
11.84971 -0.23842474999999996
11.85071 -0.23708560000000012
11.85171 -0.23571499999999984
11.85271 -0.23431330000000017
11.85371 -0.2328810499999999
11.85471 -0.23141819999999996
11.85571 -0.22992534999999995
11.85671 -0.22840269999999974
11.85771 -0.22685035000000034
11.85871 -0.22526910000000017
11.85971 -0.2236587499999997
11.86071 -0.22201964999999965
11.86171 -0.2203522000000004
11.86271 -0.21865675000000048
11.86371 -0.21693339999999994
11.86471 -0.2151824000000001
11.86571 -0.21340419999999982
11.86671 -0.21159904999999954
11.86771 -0.20976694999999984
11.86871 -0.20790829999999985
11.86971 -0.20602345000000022
11.87071 -0.20411245000000003
11.87171 -0.20217560000000012
11.87271 -0.20021325000000048
11.87371 -0.19822584999999995
11.87471 -0.19621329999999962
11.87571 -0.19417634999999991
11.87671 -0.19211510000000037
11.87771 -0.1900294999999999
11.87871 -0.18792015000000012
11.87971 -0.1857873999999997
11.88071 -0.18363159999999984
11.88171 -0.1814530000000003
11.88271 -0.17925150000000012
11.88371 -0.17702849999999978
11.88471 -0.17478349999999995
11.88571 -0.17251699999999995
11.88671 -0.17022949999999987
11.88771 -0.16792100000000032
11.88871 -0.16559250000000006
11.88971 -0.16324399999999975
11.89071 -0.1608755000000001
11.89171 -0.1584875000000004
11.89271 -0.15608099999999944
11.89371 -0.15365549999999983
11.89471 -0.15121150000000097
11.89571 -0.14875049999999956
11.89671 -0.14627149999999964
11.89771 -0.14377449999999978
11.89871 -0.1412605000000001
11.89971 -0.13873050000000064
11.90071 -0.13618499999999945
11.90171 -0.13362249999999976
11.90271 -0.1310434999999996
11.90371 -0.12845049999999977
11.90471 -0.12584300000000104
11.90571 -0.12322049999999984
11.90671 -0.12058349999999969
11.90771 -0.11793300000000062
11.90871 -0.11526949999999929
11.90971 -0.1125925000000004
11.91071 -0.10990350000000067
11.91171 -0.10720150000000002
11.91271 -0.10448849999999997
11.91371 -0.10176449999999915
11.91471 -0.09902950000000026
11.91571 -0.09628450000000069
11.91671 -0.09352949999999904
11.91771 -0.0907654999999995
11.91871 -0.08799250000000067
11.91971 -0.08521049999999986
11.92071 -0.08242100000000055
11.92171 -0.07962550000000082
11.92271 -0.07682199999999918
11.92371 -0.07401149999999976
11.92471 -0.07119599999999998
11.92571 -0.0683744999999998
11.92671 -0.0655474999999999
11.92771 -0.06271649999999973
11.92871 -0.059880999999999907
11.92971 -0.05704200000000053
11.93071 -0.05419950000000023
11.93171 -0.05135299999999964
11.93271 -0.04850450000000028
11.93371 -0.04565399999999941
11.93471 -0.04280100000000041
11.93571 -0.03994650000000062
11.93671 -0.0370909999999994
11.93771 -0.034234499999999474
11.93871 -0.03137750000000019
11.93971 -0.028520500000000906
11.94071 -0.025663500000000266
11.94171 -0.022805499999999555
11.94271 -0.01994899999999963
11.94371 -0.017094499999999842
11.94471 -0.014240000000000053
11.94571 -0.011386500000000336
11.94671 -0.008535999999999473
11.94771 -0.005688500000000174
11.94871 -0.0028425000000003036
11.94971 0.0
11.95071 0.002838999999999381
11.95171 0.005674500000000551
11.95271 0.008505500000000728
11.95371 0.011332499999999269
11.95471 0.01415450000000017
11.95571 0.01697100000000001
11.95671 0.019782000000000143
11.95771 0.0225865000000005
11.95871 0.025384499999999723
11.95971 0.028175499999999812
11.96071 0.030959000000000052
11.96171 0.033735000000000445
11.96271 0.036502999999998925
11.96371 0.03926199999999949
11.96471 0.04201100000000071
11.96571 0.04475150000000065
11.96671 0.04748250000000061
11.96771 0.050202499999999796
11.96871 0.052911999999998925
11.96971 0.055610999999999355
11.97071 0.058298500000001016
11.97171 0.060974499999999834
11.97271 0.06363849999999917
11.97371 0.06629000000000101
11.97471 0.06892899999999996
11.97571 0.0715545
11.97671 0.07416749999999983
11.97771 0.07676650000000004
11.97871 0.07935099999999991
11.97971 0.08192150000000016
11.98071 0.08447750000000007
11.98171 0.08701849999999893
11.98271 0.08954300000000004
11.98371 0.09205150000000001
11.98471 0.0945450000000003
11.98571 0.09702200000000011
11.98671 0.09948150000000072
11.98771 0.10192400000000014
11.98871 0.10434849999999965
11.98971 0.10675500000000063
11.99071 0.10914299999999963
11.99171 0.11151249999999938
11.99271 0.1138630000000005
11.99371 0.1161929999999995
11.99471 0.11850299999999983
11.99571 0.12079300000000012
11.99671 0.12306249999999963
11.99771 0.1253110000000004
11.99871 0.12753800000000032
11.99971 0.12974349999999943
12.00071 0.13192650000000036
12.00171 0.1340870000000004
12.00271 0.1362254999999989
12.00371 0.13834099999999983
12.00471 0.14043399999999986
12.00571 0.14250400000000102
12.00671 0.14454950000000047
12.00771 0.1465714999999996
12.00871 0.1485700000000005
12.00971 0.15054399999999968
12.01071 0.1524939999999999
12.01171 0.15441999999999978
12.01271 0.1563215
12.01371 0.15819750000000043
12.01471 0.16004899999999986
12.01571 0.1618759999999996
12.01671 0.1636770000000002
12.01771 0.16545250000000045
12.01871 0.1672034999999996
12.01971 0.16892849999999965
12.02071 0.17062655000000032
12.02171 0.17229915000000037
12.02271 0.1739455999999999
12.02371 0.1755652500000001
12.02471 0.17715789999999976
12.02571 0.17872369999999965
12.02671 0.18026225
12.02771 0.18177305000000013
12.02871 0.1832562500000001
12.02971 0.18471110000000013
12.03071 0.1861378999999998
12.03171 0.18753599999999962
12.03271 0.18890495000000004
12.03371 0.19024519999999995
12.03471 0.1915560000000003
12.03571 0.1928368500000004
12.03671 0.1940879500000001
12.03771 0.19530889999999965
12.03871 0.19649959999999944
12.03971 0.19765975000000008
12.04071 0.19878900000000008
12.04171 0.19988770000000025
12.04271 0.20095540000000028
12.04371 0.20199184999999978
[truncated: 299,734 more chars]
