# Supplementary material for: 2D Synthetic dataset of numerical simulations of long-period seismicity in a volcanic edifice and related sensitivity kernels
Source: Data Brief. 2021 Jan 25;34:106673. doi: 10.1016/j.dib.2020.106673 (PMC7841316; doi:10.1016/j.dib.2020.106673)
Supplement: Supplementary Data S1 — Supplementary Raw Research Data. This is open data under the CC BY license http://creativecommons.org/licenses/by/4.0/ [file mmc1.zip › Dataset/OUTPUT_SEISMOGRAMS/9000_3000/vel_X_hetero_15000_1795_SVF1e0Hz.semv]

-1.2 0.0
-1.199 0.0
-1.198 0.0
-1.197 0.0
-1.196 0.0
-1.195 0.0
-1.194 0.0
-1.193 0.0
-1.192 0.0
-1.191 0.0
-1.19 0.0
-1.189 0.0
-1.188 0.0
-1.187 0.0
-1.186 0.0
-1.185 0.0
-1.184 0.0
-1.183 0.0
-1.182 0.0
-1.181 0.0
-1.18 0.0
-1.179 0.0
-1.178 0.0
-1.177 0.0
-1.176 0.0
-1.175 0.0
-1.174 0.0
-1.173 0.0
-1.172 0.0
-1.171 0.0
-1.17 0.0
-1.169 0.0
-1.168 0.0
-1.167 0.0
-1.166 0.0
-1.165 0.0
-1.164 0.0
-1.163 0.0
-1.162 0.0
-1.161 0.0
-1.16 0.0
-1.159 0.0
-1.158 0.0
-1.157 0.0
-1.156 0.0
-1.155 0.0
-1.154 0.0
-1.153 0.0
-1.152 0.0
-1.151 0.0
-1.15 0.0
-1.149 0.0
-1.148 0.0
-1.147 0.0
-1.146 0.0
-1.145 0.0
-1.144 0.0
-1.143 0.0
-1.142 0.0
-1.141 0.0
-1.14 0.0
-1.139 0.0
-1.138 0.0
-1.137 0.0
-1.136 0.0
-1.135 0.0
-1.134 0.0
-1.133 0.0
-1.132 0.0
-1.131 0.0
-1.13 0.0
-1.129 0.0
-1.128 0.0
-1.127 0.0
-1.126 0.0
-1.125 0.0
-1.124 0.0
-1.123 0.0
-1.122 0.0
-1.121 0.0
-1.12 0.0
-1.119 0.0
-1.118 0.0
-1.117 0.0
-1.116 0.0
-1.115 0.0
-1.114 0.0
-1.113 0.0
-1.112 0.0
-1.111 0.0
-1.11 0.0
-1.109 0.0
-1.108 0.0
-1.107 0.0
-1.106 0.0
-1.105 0.0
-1.104 0.0
-1.103 0.0
-1.102 0.0
-1.101 0.0
-1.1 0.0
-1.099 0.0
-1.098 0.0
-1.097 0.0
-1.096 0.0
-1.095 0.0
-1.094 0.0
-1.093 0.0
-1.092 0.0
-1.091 0.0
-1.09 0.0
-1.089 0.0
-1.088 0.0
-1.087 0.0
-1.086 0.0
-1.085 0.0
-1.084 0.0
-1.083 0.0
-1.082 0.0
-1.081 0.0
-1.08 0.0
-1.079 0.0
-1.078 0.0
-1.077 0.0
-1.076 0.0
-1.075 0.0
-1.074 0.0
-1.073 0.0
-1.072 0.0
-1.071 0.0
-1.07 0.0
-1.069 0.0
-1.068 0.0
-1.067 0.0
-1.066 0.0
-1.065 0.0
-1.064 0.0
-1.063 0.0
-1.062 0.0
-1.061 0.0
-1.06 0.0
-1.059 0.0
-1.058 0.0
-1.057 0.0
-1.056 0.0
-1.055 0.0
-1.054 0.0
-1.053 0.0
-1.052 0.0
-1.051 0.0
-1.05 0.0
-1.049 0.0
-1.048 0.0
-1.047 0.0
-1.046 0.0
-1.045 0.0
-1.044 0.0
-1.043 0.0
-1.042 0.0
-1.041 0.0
-1.04 0.0
-1.039 0.0
-1.038 0.0
-1.037 0.0
-1.036 0.0
-1.035 0.0
-1.034 0.0
-1.033 0.0
-1.032 0.0
-1.031 0.0
-1.03 0.0
-1.029 0.0
-1.028 0.0
-1.027 0.0
-1.026 0.0
-1.025 0.0
-1.024 0.0
-1.023 0.0
-1.022 0.0
-1.021 0.0
-1.02 0.0
-1.019 0.0
-1.018 0.0
-1.017 0.0
-1.016 0.0
-1.015 0.0
-1.014 0.0
-1.013 0.0
-1.012 0.0
-1.011 0.0
-1.01 0.0
-1.009 0.0
-1.008 0.0
-1.007 0.0
-1.006 0.0
-1.005 0.0
-1.004 0.0
-1.003 0.0
-1.002 0.0
-1.001 0.0
-1.0 0.0
-0.999 0.0
-0.998 0.0
-0.997 0.0
-0.996 0.0
-0.995 0.0
-0.994 0.0
-0.993 0.0
-0.992 0.0
-0.991 0.0
-0.99 0.0
-0.989 0.0
-0.988 0.0
-0.987 0.0
-0.986 0.0
-0.985 0.0
-0.984 0.0
-0.983 0.0
-0.982 0.0
-0.981 0.0
-0.98 0.0
-0.979 0.0
-0.978 0.0
-0.977 0.0
-0.976 0.0
-0.975 0.0
-0.974 0.0
-0.973 0.0
-0.972 0.0
-0.971 0.0
-0.97 0.0
-0.969 0.0
-0.968 0.0
-0.967 0.0
-0.966 0.0
-0.965 0.0
-0.964 0.0
-0.963 0.0
-0.962 0.0
-0.961 0.0
-0.96 0.0
-0.959 0.0
-0.958 0.0
-0.957 0.0
-0.956 0.0
-0.955 0.0
-0.954 0.0
-0.953 0.0
-0.952 0.0
-0.951 0.0
-0.95 0.0
-0.949 0.0
-0.948 0.0
-0.947 0.0
-0.946 0.0
-0.945 0.0
-0.944 0.0
-0.943 0.0
-0.942 0.0
-0.941 0.0
-0.94 0.0
-0.939 0.0
-0.938 0.0
-0.937 0.0
-0.936 0.0
-0.935 0.0
-0.934 0.0
-0.933 0.0
-0.932 0.0
-0.931 0.0
-0.93 0.0
-0.929 0.0
-0.928 0.0
-0.927 0.0
-0.926 0.0
-0.925 0.0
-0.924 0.0
-0.923 0.0
-0.922 0.0
-0.921 0.0
-0.92 0.0
-0.919 0.0
-0.918 0.0
-0.917 0.0
-0.916 0.0
-0.915 0.0
-0.914 0.0
-0.913 0.0
-0.912 0.0
-0.911 0.0
-0.91 0.0
-0.909 0.0
-0.908 0.0
-0.907 0.0
-0.906 0.0
-0.905 0.0
-0.904 0.0
-0.903 0.0
-0.902 0.0
-0.901 0.0
-0.9 0.0
-0.899 0.0
-0.898 0.0
-0.897 0.0
-0.896 0.0
-0.895 0.0
-0.894 0.0
-0.893 0.0
-0.892 0.0
-0.891 0.0
-0.89 0.0
-0.889 0.0
-0.888 0.0
-0.887 0.0
-0.886 0.0
-0.885 0.0
-0.884 0.0
-0.883 0.0
-0.882 0.0
-0.881 0.0
-0.88 0.0
-0.879 0.0
-0.878 0.0
-0.877 0.0
-0.876 0.0
-0.875 0.0
-0.874 0.0
-0.873 0.0
-0.872 0.0
-0.871 0.0
-0.87 0.0
-0.869 0.0
-0.868 0.0
-0.867 0.0
-0.866 0.0
-0.865 0.0
-0.864 0.0
-0.863 0.0
-0.862 0.0
-0.861 0.0
-0.86 0.0
-0.859 0.0
-0.858 0.0
-0.857 0.0
-0.856 0.0
-0.855 0.0
-0.854 0.0
-0.853 0.0
-0.852 0.0
-0.851 0.0
-0.85 0.0
-0.849 0.0
-0.848 0.0
-0.847 0.0
-0.846 0.0
-0.845 0.0
-0.844 0.0
-0.843 0.0
-0.842 0.0
-0.841 0.0
-0.84 0.0
-0.839 0.0
-0.838 0.0
-0.837 0.0
-0.836 0.0
-0.835 0.0
-0.834 0.0
-0.833 0.0
-0.832 0.0
-0.831 0.0
-0.83 0.0
-0.829 0.0
-0.828 0.0
-0.827 0.0
-0.826 0.0
-0.825 0.0
-0.824 0.0
-0.823 0.0
-0.822 0.0
-0.821 0.0
-0.82 0.0
-0.819 0.0
-0.818 0.0
-0.817 0.0
-0.816 0.0
-0.815 0.0
-0.814 0.0
-0.813 0.0
-0.812 0.0
-0.811 0.0
-0.81 0.0
-0.809 0.0
-0.808 0.0
-0.807 0.0
-0.806 0.0
-0.805 0.0
-0.804 0.0
-0.803 0.0
-0.802 0.0
-0.801 0.0
-0.8 0.0
-0.799 0.0
-0.798 0.0
-0.797 0.0
-0.796 0.0
-0.795 0.0
-0.794 0.0
-0.793 0.0
-0.792 0.0
-0.791 0.0
-0.79 0.0
-0.789 0.0
-0.788 0.0
-0.787 0.0
-0.786 0.0
-0.785 0.0
-0.784 0.0
-0.783 0.0
-0.782 0.0
-0.781 0.0
-0.78 0.0
-0.779 0.0
-0.778 0.0
-0.777 0.0
-0.776 0.0
-0.775 0.0
-0.774 0.0
-0.773 0.0
-0.772 0.0
-0.771 0.0
-0.77 0.0
-0.769 0.0
-0.768 0.0
-0.767 0.0
-0.766 0.0
-0.765 0.0
-0.764 0.0
-0.763 0.0
-0.762 0.0
-0.761 0.0
-0.76 0.0
-0.759 0.0
-0.758 0.0
-0.757 0.0
-0.756 0.0
-0.755 0.0
-0.754 0.0
-0.753 0.0
-0.752 0.0
-0.751 0.0
-0.75 0.0
-0.749 0.0
-0.748 0.0
-0.747 0.0
-0.746 0.0
-0.745 0.0
-0.744 0.0
-0.743 0.0
-0.742 0.0
-0.741 0.0
-0.74 0.0
-0.739 0.0
-0.738 0.0
-0.737 0.0
-0.736 0.0
-0.735 0.0
-0.734 0.0
-0.733 0.0
-0.732 0.0
-0.731 0.0
-0.73 0.0
-0.729 0.0
-0.728 0.0
-0.727 0.0
-0.726 0.0
-0.725 0.0
-0.724 0.0
-0.723 0.0
-0.722 0.0
-0.721 0.0
-0.72 0.0
-0.719 0.0
-0.718 0.0
-0.717 0.0
-0.716 0.0
-0.715 0.0
-0.714 0.0
-0.713 0.0
-0.712 0.0
-0.711 0.0
-0.71 0.0
-0.709 0.0
-0.708 0.0
-0.707 0.0
-0.706 0.0
-0.705 0.0
-0.704 0.0
-0.703 0.0
-0.702 0.0
-0.701 0.0
-0.7 0.0
-0.699 0.0
-0.698 0.0
-0.697 0.0
-0.696 0.0
-0.695 0.0
-0.694 0.0
-0.693 0.0
-0.692 0.0
-0.691 0.0
-0.69 0.0
-0.689 0.0
-0.688 0.0
-0.687 0.0
-0.686 0.0
-0.685 0.0
-0.684 0.0
-0.683 0.0
-0.682 0.0
-0.681 0.0
-0.68 0.0
-0.679 0.0
-0.678 0.0
-0.677 0.0
-0.676 0.0
-0.675 0.0
-0.674 0.0
-0.673 0.0
-0.672 0.0
-0.671 0.0
-0.67 0.0
-0.669 0.0
-0.668 0.0
-0.667 0.0
-0.666 0.0
-0.665 0.0
-0.664 0.0
-0.663 0.0
-0.662 0.0
-0.661 0.0
-0.66 0.0
-0.659 0.0
-0.658 0.0
-0.657 0.0
-0.656 0.0
-0.655 0.0
-0.654 0.0
-0.653 0.0
-0.652 0.0
-0.651 0.0
-0.65 0.0
-0.649 0.0
-0.648 0.0
-0.647 0.0
-0.646 0.0
-0.645 0.0
-0.644 0.0
-0.643 0.0
-0.642 0.0
-0.641 0.0
-0.64 0.0
-0.639 0.0
-0.638 0.0
-0.637 0.0
-0.636 0.0
-0.635 0.0
-0.634 0.0
-0.633 0.0
-0.632 0.0
-0.631 0.0
-0.63 0.0
-0.629 0.0
-0.628 0.0
-0.627 0.0
-0.626 0.0
-0.625 0.0
-0.624 0.0
-0.623 0.0
-0.622 0.0
-0.621 0.0
-0.62 0.0
-0.619 0.0
-0.618 0.0
-0.617 0.0
-0.616 0.0
-0.615 0.0
-0.614 0.0
-0.613 0.0
-0.612 0.0
-0.611 0.0
-0.61 0.0
-0.609 0.0
-0.608 0.0
-0.607 0.0
-0.606 0.0
-0.605 0.0
-0.604 0.0
-0.603 0.0
-0.602 0.0
-0.601 0.0
-0.6 0.0
-0.599 0.0
-0.598 0.0
-0.597 0.0
-0.596 0.0
-0.595 0.0
-0.594 0.0
-0.593 0.0
-0.592 0.0
-0.591 0.0
-0.59 0.0
-0.589 0.0
-0.588 0.0
-0.587 0.0
-0.586 0.0
-0.585 0.0
-0.584 0.0
-0.583 0.0
-0.582 0.0
-0.581 0.0
-0.58 0.0
-0.579 0.0
-0.578 0.0
-0.577 0.0
-0.576 0.0
-0.575 0.0
-0.574 0.0
-0.573 0.0
-0.572 0.0
-0.571 0.0
-0.57 0.0
-0.569 0.0
-0.568 0.0
-0.567 0.0
-0.566 0.0
-0.565 0.0
-0.564 0.0
-0.563 0.0
-0.562 0.0
-0.561 0.0
-0.56 0.0
-0.559 0.0
-0.558 0.0
-0.557 0.0
-0.556 0.0
-0.555 0.0
-0.554 0.0
-0.553 0.0
-0.552 0.0
-0.551 0.0
-0.55 0.0
-0.549 0.0
-0.548 0.0
-0.547 0.0
-0.546 0.0
-0.545 0.0
-0.544 0.0
-0.543 0.0
-0.542 0.0
-0.541 0.0
-0.54 0.0
-0.539 0.0
-0.538 0.0
-0.537 0.0
-0.536 0.0
-0.535 0.0
-0.534 0.0
-0.533 0.0
-0.532 0.0
-0.531 0.0
-0.53 0.0
-0.529 0.0
-0.528 0.0
-0.527 0.0
-0.526 0.0
-0.525 0.0
-0.524 0.0
-0.523 0.0
-0.522 0.0
-0.521 0.0
-0.52 0.0
-0.519 0.0
-0.518 0.0
-0.517 0.0
-0.516 0.0
-0.515 0.0
-0.514 0.0
-0.513 0.0
-0.512 0.0
-0.511 0.0
-0.51 0.0
-0.509 0.0
-0.508 0.0
-0.507 0.0
-0.506 0.0
-0.505 0.0
-0.504 0.0
-0.503 0.0
-0.502 0.0
-0.501 0.0
-0.5 0.0
-0.499 0.0
-0.498 0.0
-0.497 0.0
-0.496 0.0
-0.495 0.0
-0.494 0.0
-0.493 0.0
-0.492 0.0
-0.491 0.0
-0.49 0.0
-0.489 0.0
-0.488 0.0
-0.487 0.0
-0.486 0.0
-0.485 0.0
-0.484 0.0
-0.483 0.0
-0.482 0.0
-0.481 0.0
-0.48 0.0
-0.479 0.0
-0.478 0.0
-0.477 0.0
-0.476 0.0
-0.475 0.0
-0.474 0.0
-0.473 0.0
-0.472 0.0
-0.471 0.0
-0.47 0.0
-0.469 0.0
-0.468 0.0
-0.467 0.0
-0.466 0.0
-0.465 0.0
-0.464 0.0
-0.463 0.0
-0.462 0.0
-0.461 0.0
-0.46 0.0
-0.459 0.0
-0.458 0.0
-0.457 0.0
-0.456 0.0
-0.455 0.0
-0.454 0.0
-0.453 0.0
-0.452 0.0
-0.451 0.0
-0.45 0.0
-0.449 0.0
-0.448 0.0
-0.447 0.0
-0.446 0.0
-0.445 0.0
-0.444 0.0
-0.443 0.0
-0.442 0.0
-0.441 0.0
-0.44 0.0
-0.439 0.0
-0.438 0.0
-0.437 0.0
-0.436 0.0
-0.435 0.0
-0.434 0.0
-0.433 0.0
-0.432 0.0
-0.431 0.0
-0.43 0.0
-0.429 0.0
-0.428 0.0
-0.427 0.0
-0.426 0.0
-0.425 0.0
-0.424 0.0
-0.423 0.0
-0.422 0.0
-0.421 0.0
-0.42 0.0
-0.419 0.0
-0.418 0.0
-0.417 0.0
-0.416 0.0
-0.415 0.0
-0.414 0.0
-0.413 0.0
-0.412 0.0
-0.411 0.0
-0.41 0.0
-0.409 0.0
-0.408 0.0
-0.407 0.0
-0.406 0.0
-0.405 0.0
-0.404 0.0
-0.403 0.0
-0.402 0.0
-0.401 0.0
-0.4 0.0
-0.399 0.0
-0.398 0.0
-0.397 0.0
-0.396 0.0
-0.395 0.0
-0.394 0.0
-0.393 0.0
-0.392 0.0
-0.391 0.0
-0.39 0.0
-0.389 0.0
-0.388 0.0
-0.387 0.0
-0.386 0.0
-0.385 0.0
-0.384 0.0
-0.383 0.0
-0.382 0.0
-0.381 0.0
-0.38 0.0
-0.379 0.0
-0.378 0.0
-0.377 0.0
-0.376 0.0
-0.375 0.0
-0.374 0.0
-0.373 0.0
-0.372 0.0
-0.371 0.0
-0.37 0.0
-0.369 0.0
-0.368 0.0
-0.367 0.0
-0.366 0.0
-0.365 0.0
-0.364 0.0
-0.363 0.0
-0.362 0.0
-0.361 0.0
-0.36 0.0
-0.359 0.0
-0.358 0.0
-0.357 0.0
-0.356 0.0
-0.355 0.0
-0.354 0.0
-0.353 0.0
-0.352 0.0
-0.351 0.0
-0.35 0.0
-0.349 0.0
-0.348 0.0
-0.347 0.0
-0.346 0.0
-0.345 0.0
-0.344 0.0
-0.343 0.0
-0.342 0.0
-0.341 0.0
-0.34 0.0
-0.339 0.0
-0.338 0.0
-0.337 0.0
-0.336 0.0
-0.335 0.0
-0.334 0.0
-0.333 0.0
-0.332 0.0
-0.331 0.0
-0.33 0.0
-0.329 0.0
-0.328 0.0
-0.327 0.0
-0.326 0.0
-0.325 0.0
-0.324 0.0
-0.323 0.0
-0.322 0.0
-0.321 0.0
-0.32 0.0
-0.319 0.0
-0.318 0.0
-0.317 0.0
-0.316 0.0
-0.315 0.0
-0.314 0.0
-0.313 0.0
-0.312 0.0
-0.311 0.0
-0.31 0.0
-0.309 0.0
-0.308 0.0
-0.307 0.0
-0.306 0.0
-0.305 0.0
-0.304 0.0
-0.303 0.0
-0.302 0.0
-0.301 0.0
-0.3 0.0
-0.299 0.0
-0.298 0.0
-0.297 0.0
-0.296 0.0
-0.295 0.0
-0.294 0.0
-0.293 0.0
-0.292 0.0
-0.291 0.0
-0.29 0.0
-0.289 0.0
-0.288 0.0
-0.287 0.0
-0.286 0.0
-0.285 0.0
-0.284 0.0
-0.283 0.0
-0.282 0.0
-0.281 0.0
-0.28 0.0
-0.279 0.0
-0.278 0.0
-0.277 0.0
-0.276 0.0
-0.275 0.0
-0.274 0.0
-0.273 0.0
-0.272 0.0
-0.271 0.0
-0.27 0.0
-0.269 0.0
-0.268 0.0
-0.267 0.0
-0.266 0.0
-0.265 0.0
-0.264 0.0
-0.263 0.0
-0.262 0.0
-0.261 0.0
-0.26 0.0
-0.259 0.0
-0.258 0.0
-0.257 0.0
-0.256 0.0
-0.255 0.0
-0.254 0.0
-0.253 0.0
-0.252 0.0
-0.251 0.0
-0.25 0.0
-0.249 0.0
-0.248 0.0
-0.247 0.0
-0.246 0.0
-0.245 0.0
-0.244 0.0
-0.243 0.0
-0.242 0.0
-0.241 0.0
-0.24 0.0
-0.239 0.0
-0.238 0.0
-0.237 0.0
-0.236 0.0
-0.235 0.0
-0.234 0.0
-0.233 0.0
-0.232 0.0
-0.231 0.0
-0.23 0.0
-0.229 0.0
-0.228 0.0
-0.227 0.0
-0.226 0.0
-0.225 0.0
-0.224 0.0
-0.223 0.0
-0.222 0.0
-0.221 0.0
-0.22 0.0
-0.219 0.0
-0.218 0.0
-0.217 0.0
-0.216 0.0
-0.215 0.0
-0.214 0.0
-0.213 0.0
-0.212 0.0
-0.211 0.0
-0.21 0.0
-0.209 0.0
-0.208 0.0
-0.207 0.0
-0.206 0.0
-0.205 0.0
-0.204 0.0
-0.203 0.0
-0.202 0.0
-0.201 0.0
-0.2 0.0
-0.199 0.0
-0.198 0.0
-0.197 0.0
-0.196 0.0
-0.195 0.0
-0.194 0.0
-0.193 0.0
-0.192 0.0
-0.191 0.0
-0.19 0.0
-0.189 0.0
-0.188 0.0
-0.187 0.0
-0.186 0.0
-0.185 0.0
-0.184 0.0
-0.183 0.0
-0.182 0.0
-0.181 0.0
-0.18 0.0
-0.179 0.0
-0.178 0.0
-0.177 0.0
-0.176 0.0
-0.175 0.0
-0.174 0.0
-0.173 0.0
-0.172 0.0
-0.171 0.0
-0.17 0.0
-0.169 0.0
-0.168 0.0
-0.167 0.0
-0.166 0.0
-0.165 0.0
-0.164 0.0
-0.163 0.0
-0.162 0.0
-0.161 0.0
-0.16 0.0
-0.159 0.0
-0.158 0.0
-0.157 0.0
-0.156 0.0
-0.155 0.0
-0.154 0.0
-0.153 0.0
-0.152 0.0
-0.151 0.0
-0.15 0.0
-0.149 0.0
-0.148 0.0
-0.147 0.0
-0.146 0.0
-0.145 0.0
-0.144 0.0
-0.143 0.0
-0.142 0.0
-0.141 0.0
-0.14 0.0
-0.139 0.0
-0.138 0.0
-0.137 0.0
-0.136 0.0
-0.135 0.0
-0.134 0.0
-0.133 0.0
-0.132 0.0
-0.131 0.0
-0.13 0.0
-0.129 0.0
-0.128 0.0
-0.127 0.0
-0.126 0.0
-0.125 0.0
-0.124 0.0
-0.123 0.0
-0.122 0.0
-0.121 0.0
-0.12 0.0
-0.119 0.0
-0.118 0.0
-0.117 0.0
-0.116 0.0
-0.115 0.0
-0.114 0.0
-0.113 0.0
-0.112 0.0
-0.111 0.0
-0.11 0.0
-0.109 0.0
-0.108 0.0
-0.107 0.0
-0.106 0.0
-0.105 0.0
-0.104 0.0
-0.103 0.0
-0.102 0.0
-0.101 0.0
-0.1 0.0
-0.098999999 0.0
-0.097999997 0.0
-0.097000003 0.0
-0.096000001 0.0
-0.094999999 6.2158200000000005e-34
-0.093999997 1.4126871e-33
-0.093000002 1.7175186499999997e-33
-0.092 1.91083915e-33
-0.090999998 1.93310805e-33
-0.090000004 1.7713457500000002e-33
-0.089000002 1.4253563000000002e-33
-0.088 9.100249999999997e-34
-0.086999997 2.2366949999999965e-34
-0.086000003 -6.464979999999999e-34
-0.085000001 -1.6216589999999995e-33
-0.083999999 -2.61252075e-33
-0.082999997 -3.55069525e-33
-0.082000002 -4.2996324e-33
-0.081 -4.7415038499999994e-33
-0.079999998 -4.81643335e-33
-0.079000004 -4.4697919e-33
-0.078000002 -3.648473e-33
-0.077 -2.3387525000000003e-33
-0.075999998 -5.907965000000002e-34
-0.075000003 1.4860695000000004e-33
-0.074000001 3.6893275e-33
-0.072999999 5.843934249999999e-33
-0.071999997 7.818591899999999e-33
-0.071000002 9.37845675e-33
-0.07 1.03001566e-32
-0.068999998 1.0355191999999999e-32
-0.068000004 9.486573e-33
-0.067000002 7.718871e-33
-0.066 4.9976694999999994e-33
-0.064999998 1.4653569999999987e-33
-0.064000003 -2.6295579999999994e-33
-0.063000001 -6.925629499999997e-33
-0.061999999 -1.10259925e-32
-0.061000001 -1.4638791200000002e-32
-0.059999999 -1.7343448999999998e-32
-0.059 -1.87764903e-32
-0.057999998 -1.8669771e-32
-0.057 -1.6853949e-32
-0.056000002 -1.3307385000000002e-32
-0.055 -8.127206e-33
-0.054000001 -1.660763000000002e-33
-0.052999999 5.662823999999998e-33
-0.052000001 1.3265213500000002e-32
-0.050999999 2.0435418000000002e-32
-0.050000001 2.647764135e-32
-0.048999999 3.0715875e-32
-0.048 3.2542761150000005e-32
-0.046999998 3.1453942e-32
-0.046 2.7240175999999996e-32
-0.045000002 1.9952164500000003e-32
-0.044 9.884664999999999e-33
-0.043000001 -2.3209100000000018e-33
-0.041999999 -1.5791565e-32
-0.041000001 -2.94144795e-32
-0.039999999 -4.1909560499999996e-32
-0.039000001 -5.1966151e-32
-0.037999999 -5.8417076e-32
-0.037 -6.02236295e-32
-0.035999998 -5.66251485e-32
-0.035 -4.735395999999999e-32
-0.034000002 -3.2599055e-32
-0.033 -1.3064460000000003e-32
-0.032000002 9.974724999999998e-33
-0.030999999 3.479449e-32
-0.029999999 5.931213000000001e-32
-0.028999999 8.1218501e-32
-0.028000001 9.818278299999999e-32
-0.027000001 1.08061144e-31
-0.026000001 1.09165522e-31
-0.025 1.00389945e-31
-0.024 8.139949499999999e-32
-0.023 5.2800015e-32
-0.022 1.613087000000002e-32
-0.021 -2.6165315000000015e-32
-0.02 -7.081946500000001e-32
-0.018999999 -1.1396466e-31
-0.017999999 -1.514669055e-31
-0.017000001 -1.79210335e-31
-0.016000001 -1.9350244449999996e-31
-0.015 -1.9152471999999997e-31
-0.014 -1.7160111500000003e-31
-0.013 -1.3352129500000002e-31
-0.012 -7.875657999999999e-32
-0.011 -1.0472404999999966e-32
-0.0099999998 6.655842e-32
-0.0089999996 1.4620698999999997e-31
-0.0080000004 2.2141340000000002e-31
-0.0070000002 2.847228665e-31
-0.0060000001 3.289226849999999e-31
-0.0049999999 3.4772763849999997e-31
-0.0040000002 3.3648803500000003e-31
-0.003 2.9280676e-31
-0.0020000001 2.169906e-31
-0.001 1.1237010000000001e-31
0.0 -1.4668749999999982e-32
0.001 -1.5492499999999994e-31
0.0020000001 -2.9690708e-31
0.003 -4.276263100000001e-31
0.0040000002 -5.336191549999999e-31
0.0049999999 -6.021474450000001e-31
0.0060000001 -6.22457165e-31
0.0070000002 -5.8701134499999995e-31
0.0080000004 -4.926103499999999e-31
0.0089999996 -3.4118549999999994e-31
0.0099999998 -1.4021325000000018e-31
0.011 9.727259999999999e-32
0.012 3.5322665000000016e-31
0.013 6.056810499999999e-31
0.014 8.3032453e-31
0.015 1.002503965e-30
0.016000001 1.09951562e-30
0.017000001 1.102996135e-30
0.017999999 1.0012319499999998e-30
0.018999999 7.911319e-31
0.02 4.7962555e-31
0.021 8.430945000000005e-32
0.022 -3.6684694999999982e-31
0.023 -8.368468e-31
0.024 -1.2820528e-30
0.025 -1.6555487900000002e-30
0.026000001 -1.91130855e-30
0.027000001 -2.00885396e-30
0.028000001 -1.91803075e-30
0.028999999 -1.62347735e-30
0.029999999 -1.1282443999999998e-30
0.030999999 -4.561079000000002e-31
0.032000002 3.4782519999999976e-31
0.033 1.2186036500000001e-30
0.034000002 2.0751592e-30
0.035 2.8262618049999996e-30
0.035999998 3.3784579e-30
0.037 3.6454932449999996e-30
0.037999999 3.55850095e-30
0.039000001 3.0760261000000002e-30
0.039999999 2.1928029999999997e-30
0.041000001 9.461509999999994e-31
0.041999999 -5.811035000000003e-31
0.043000001 -2.2620924999999996e-30
0.044 -3.9324051999999995e-30
0.045000002 -5.401808485e-30
0.046 -6.47087975e-30
0.046999998 -6.951653514999999e-30
0.048 -6.69076005e-30
0.048999999 -5.5929899999999996e-30
0.050000001 -3.642756000000001e-30
0.050999999 -9.206615e-31
0.052000001 2.3876335000000007e-30
0.052999999 5.9927409999999995e-30
0.054000001 9.514986e-30
0.055 1.2510867899999999e-29
0.056000002 1.45121665e-29
0.057 1.5075879600000002e-29
0.057999998 1.3841529e-29
0.059 1.0590799999999999e-29
0.059999999 5.3031989999999995e-30
0.061000001 -1.7995280000000006e-30
0.061999999 -1.0227771999999998e-29
0.063000001 -1.9224187e-29
0.064000003 -2.7795227e-29
0.064999998 -3.47773255e-29
0.066 -3.8937677e-29
0.067000002 -3.9105668500000006e-29
0.068000004 -3.4326596e-29
0.068999998 -2.402486999999999e-29
0.07 -8.159844999999995e-30
0.071000002 1.2645329999999992e-29
0.071999997 3.702295999999999e-29
0.072999999 6.284856e-29
0.074000001 8.731432149999999e-29
0.075000003 1.0709953499999998e-28
0.075999998 1.186407935e-28
0.077 1.18494e-28
0.078000002 1.03767975e-28
0.079000004 7.259653000000002e-29
0.079999998 2.4603590000000012e-29
0.081 -3.8693235000000003e-29
0.082000002 -1.1360148e-28
0.082999997 -1.94155835e-28
0.083999999 -2.7225796500000002e-28
0.085000001 -3.38094285e-28
0.086000003 -3.8084969000000003e-28
0.086999997 -3.8970694500000006e-28
0.088 -3.5508561499999994e-28
0.089000002 -2.7003849999999997e-28
0.090000004 -1.3168534999999997e-28
0.090999998 5.746925e-29
0.092 2.885067e-28
0.093000002 5.4553958e-28
0.093999997 8.058032749999999e-28
0.094999999 1.04053902e-27
0.096000001 1.2167571249999999e-27
0.097000003 1.2998912500000003e-27
0.097999997 1.2572668499999998e-27
0.098999999 1.0621894499999997e-27
0.1 6.983512000000005e-28
0.101 1.6415195000000018e-28
0.102 -5.235607500000003e-28
0.103 -1.3268763e-27
0.104 -2.1858791e-27
0.105 -3.0198743e-27
0.106 -3.73115895e-27
0.107 -4.2115319999999996e-27
0.108 -4.351478099999999e-27
0.109 -4.0516755e-27
0.11 -3.236135499999999e-27
0.111 -1.8659519999999994e-27
0.112 4.764850000000005e-29
0.113 2.4325164999999994e-27
0.114 5.148706499999998e-27
0.115 7.98715365e-27
0.116 1.0675335999999999e-26
0.117 1.2890940850000002e-26
0.118 1.4283950999999998e-26
0.119 1.4506798499999998e-26
0.12 1.3251309999999996e-26
0.121 1.0290181e-26
0.122 5.519712500000003e-27
0.123 -1.0002844999999976e-27
0.124 -9.014177500000003e-27
0.125 -1.8050835e-26
0.126 -2.742149485e-26
0.127 -3.623938e-26
0.128 -4.346399515e-26
0.129 -4.7971284000000007e-26
0.13 -4.8648367e-26
0.131 -4.4508859999999996e-26
0.132 -3.4821969999999996e-26
0.133 -1.9245389999999996e-26
0.134 2.0503199999999938e-27
0.135 2.828017e-26
0.136 5.798123500000001e-26
0.137 8.900187649999999e-26
0.138 1.1855669e-25
0.139 1.433563835e-25
0.14 1.5981643e-25
0.141 1.643417e-25
0.142 1.5367634500000002e-25
0.143 1.25299065e-25
0.144 7.783563e-26
0.145 1.1453034999999996e-26
0.146 -7.180706000000006e-26
0.147 -1.6780096999999999e-25
0.148 -2.70206325e-25
0.149 -3.7063621e-25
0.15 -4.5897542499999995e-25
0.151 -5.239552550000001e-25
0.152 -5.5396379000000005e-25
0.153 -5.380669499999999e-25
0.154 -4.671906499999999e-25
0.155 -3.3538780000000005e-25
0.156 -1.4109049999999983e-25
0.157 1.1177135000000008e-25
0.158 4.1291729999999985e-25
0.159 7.452659e-25
0.16 1.0850116145000001e-24
0.161 1.40233575e-24
0.162 1.6628213855e-24
0.163 1.8295923e-24
0.164 1.8661339e-24
0.165 1.73968985e-24
0.166 1.4250455000000001e-24
0.167 9.084393000000002e-25
0.168 1.9128774999999994e-25
0.169 -7.066572500000004e-25
0.17 -1.74510845e-24
0.171 -2.8623957499999997e-24
0.172 -3.97633265e-24
0.173 -4.98706515e-24
0.174 -5.7820703999999995e-24
0.175 -6.243309850000001e-24
0.176 -6.2563595000000004e-24
0.177 -5.7211345e-24
0.178 -4.563607500000001e-24
0.179 -2.747720499999999e-24
0.18 -2.8651349999999985e-25
0.181 2.7486389999999993e-24
0.182 6.221845499999999e-24
0.183 9.930709e-24
0.184 1.360955065e-23
0.185 1.6938599e-23
0.186 1.9559599849999997e-23
0.187 2.1097808e-23
0.188 2.1189813e-23
0.189 1.95160935e-23
0.19 1.5836497499999998e-23
0.191 1.0026389999999998e-23
0.192 2.110630000000005e-24
0.193 -7.707824999999996e-24
0.194 -1.9028031500000006e-23
0.195 -3.12431535e-23
0.196 -4.3547560449999994e-23
0.197 -5.49612525e-23
0.198 -6.437299805e-23
0.199 -7.0602444e-23
0.2 -7.24798e-23
0.201 -6.894049e-23
0.202 -5.913001000000001e-23
0.203 -4.251271e-23
0.204 -1.8977264999999982e-23
0.205 1.107042000000001e-23
0.206 4.6636064999999994e-23
0.207 8.6097235e-23
0.208 1.2720389899999998e-22
0.209 1.6712657e-22
0.21 2.02557686e-22
0.211 2.29868145e-22
0.212 2.4531771000000003e-22
0.213 2.4531347999999997e-22
0.214 2.26706435e-22
0.215 1.871107e-22
0.216 1.2522699999999997e-22
0.217 4.114710000000006e-23
0.218 -6.338659999999998e-23
0.219 -1.8479255000000006e-22
0.22 -3.1755935500000006e-22
0.221 -4.5427662500000005e-22
0.222 -5.858075299999999e-22
0.223 -7.01615425e-22
0.224 -7.902495150000001e-22
0.225 -8.399837e-22
0.226 -8.395904499999999e-22
0.227 -7.7922045e-22
0.228 -6.5134645e-22
0.229 -4.517158e-22
0.23 -1.8024959999999984e-22
0.231 1.58182e-22
0.232 5.531831499999998e-22
0.233 9.885256500000002e-22
0.234 1.4421824999999999e-21
0.235 1.8867551599999998e-21
0.236 2.2903327499999998e-21
0.237 2.6178029900000002e-21
0.238 2.832604e-21
0.239 2.8988772e-21
0.24 2.7839502999999998e-21
0.241 2.461042e-21
0.242 1.9120560000000003e-21
0.243 1.1303005000000003e-21
0.244 1.22943e-22
0.245 -1.0869955000000002e-21
0.246 -2.4593055e-21
0.247 -3.9361142500000005e-21
0.248 -5.44243765e-21
0.249 -6.887888e-21
0.25 -8.16963385e-21
0.251 -9.17662725e-21
0.252 -9.795039500000001e-21
0.253 -9.9147925e-21
0.254 -9.436952e-21
0.255 -8.281671e-21
0.256 -6.3963254999999986e-21
0.257 -3.7633595000000014e-21
0.258 -4.073385000000009e-22
0.259 3.599328e-21
0.26 8.132539499999999e-21
0.261 1.3015065e-20
0.262 1.80179835e-20
0.263 2.28653645e-20
0.264 2.7242436499999995e-20
0.265 3.0807335e-20
0.266 3.3206305e-20
0.267 3.4092085999999996e-20
0.268 3.3144884999999987e-20
0.269 3.009518000000001e-20
0.27 2.4747425000000002e-20
0.271 1.7003355000000006e-20
0.272 6.883685000000006e-21
0.273 -5.4533650000000085e-21
0.274 -1.9698220000000002e-20
0.275 -3.5382165e-20
0.276 -5.1877110000000005e-20
0.277 -6.840399049999999e-20
0.278 -8.405078049999999e-20
0.279 -9.78005545e-20
0.28 -1.085696545e-19
0.281 -1.15255535e-19
0.282 -1.16793175e-19
0.283 -1.1221832500000001e-19
0.284 -1.0073544999999996e-19
0.285 -8.178737999999996e-20
0.286 -5.512319500000003e-20
0.287 -2.0860760000000038e-20
0.288 2.046041000000003e-20
0.289 6.783995000000002e-20
0.29 1.1979552999999996e-19
0.291 1.7436340500000003e-19
0.292 2.2912383250000004e-19
0.293 2.81254225e-19
0.294 3.2761100750000003e-19
0.295 3.6484058500000005e-19
0.296 3.895180100000001e-19
0.297 3.9831077499999994e-19
0.298 3.8816299999999985e-19
0.299 3.564932e-19
0.3 3.013984499999999e-19
0.301 2.2185585000000006e-19
0.302 1.1790994999999998e-19
0.303 -9.165300000000067e-21
0.304 -1.5674114999999984e-19
0.305 -3.207572999999999e-19
0.306 -4.957052e-19
0.307 -6.7467998e-19
0.308 -8.495093764999999e-19
0.309 -1.01096432e-18
0.31 -1.1490522235e-18
0.311 -1.25339115e-18
0.312 -1.3136583499999998e-18
0.313 -1.3201005000000002e-18
0.314 -1.2640907500000004e-18
0.315 -1.1387128e-18
0.316 -9.393459e-19
0.317 -6.642227999999996e-19
0.318 -3.149300999999999e-19
0.319 1.031801499999998e-19
0.32 5.807024e-19
0.321 1.1040430499999999e-18
0.322 1.6554675000000002e-18
0.323 2.21334995e-18
0.324 2.7526447219999996e-18
0.325 3.2455875499999997e-18
0.326 3.6626211279999995e-18
0.327 3.9735323999999996e-18
0.328 4.1487822500000004e-18
0.329 4.1609795000000004e-18
0.33 3.986458000000001e-18
0.331 3.606893e-18
0.332 3.0108779999999983e-18
0.333 2.1954000000000014e-18
0.334 1.1671059999999999e-18
0.335 -5.670950000000071e-20
0.336 -1.4474815e-18
0.337 -2.965204500000001e-18
0.338 -4.5587735e-18
0.339 -6.166882499999999e-18
0.34 -7.71952695e-18
0.341 -9.14010775e-18
0.342 -1.034810805e-17
0.343 -1.126230725e-17
0.344 -1.1804443999999999e-17
0.345 -1.1903209e-17
0.346 -1.1498416500000002e-17
0.347 -1.0545205e-17
0.348 -9.018051e-18
0.349 -6.914377e-18
0.35 -4.257553999999994e-18
0.351 -1.0990689999999949e-18
0.352 2.4803654999999948e-18
0.353 6.370931499999995e-18
0.354 1.0435216000000001e-17
0.355 1.4511211500000003e-17
0.356 1.84168655e-17
0.357 2.1956162149999997e-17
0.358 2.4926646499999998e-17
0.359 2.712821735e-17
0.36 2.8372926e-17
0.361 2.8495477499999995e-17
0.362 2.7363992000000004e-17
0.363 2.4890575e-17
0.364 2.104113999999999e-17
0.365 1.5843935000000005e-17
0.366 9.396185000000007e-18
0.367 1.8683150000000038e-18
0.368 -6.494879999999993e-18
0.369 -1.5376475000000006e-17
0.37 -2.4393400000000008e-17
0.371 -3.31066195e-17
0.372 -4.1035346000000004e-17
0.373 -4.7675268000000004e-17
0.374 -5.25205365e-17
0.375 -5.50889425e-17
0.376 -5.494954249999999e-17
0.377 -5.1751774999999985e-17
0.378 -4.525491500000001e-17
0.379 -3.5356490000000006e-17
0.38 -2.2118209999999992e-17
0.381 -5.787780000000004e-18
0.382 1.3184989999999994e-17
0.383 3.4139429999999996e-17
0.384 5.620410500000001e-17
0.385 7.8307044e-17
0.386 9.919710549999999e-17
0.387 1.17477346e-16
0.388 1.316505545e-16
0.389 1.4017666e-16
0.39 1.4154127999999997e-16
0.391 1.3433413000000005e-16
0.392 1.1733496000000002e-16
0.393 8.960458499999998e-17
0.394 5.0577615000000005e-17
0.395 1.528749999999857e-19
0.396 -6.122255500000001e-17
0.397 -1.3248046999999997e-16
0.398 -2.1187502499999999e-16
0.399 -2.96947376e-16
0.4 -3.8451608e-16
0.401 -4.70698064e-16
0.402 -5.509635950000001e-16
0.403 -6.20229045e-16
0.404 -6.729876999999999e-16
0.405 -7.034810499999998e-16
0.406 -7.059082000000001e-16
0.407 -6.746701500000002e-16
0.408 -6.046475499999999e-16
0.409 -4.915002499999998e-16
0.41 -3.3198404999999993e-16
0.411 -1.242732000000003e-16
0.412 1.3172394999999966e-16
0.413 4.340698000000002e-16
0.414 7.785380500000001e-16
0.415 1.1584039e-15
0.416 1.5643022499999998e-15
0.417 1.98416775e-15
0.418 2.403272e-15
0.419 2.8043716499999996e-15
0.42 3.1679763500000005e-15
0.421 3.4727463499999994e-15
0.422 3.6960231e-15
0.423 3.8144905e-15
0.424 3.804960500000001e-15
0.425 3.645278000000001e-15
0.426 3.3153244999999976e-15
0.427 2.7980894999999998e-15
0.428 2.080796e-15
0.429 1.1560369999999997e-15
0.43 2.2878000000000522e-17
0.431 -1.3121090000000001e-15
0.432 -2.8339269999999992e-15
0.433 -4.518410499999999e-15
0.434 -6.3317015e-15
0.435 -8.2299914e-15
0.436 -1.01595827e-14
0.437 -1.2057304599999999e-14
0.438 -1.3851317799999998e-14
0.439 -1.5462337500000003e-14
0.44 -1.68052985e-14
0.441 -1.7791435e-14
0.442 -1.83307795e-14
0.443 -1.8335053999999998e-14
0.444 -1.7720934999999995e-14
0.445 -1.6413544999999996e-14
0.446 -1.4350125e-14
0.447 -1.148390500000001e-14
0.448 -7.787839999999995e-15
0.449 -3.2582949999999927e-15
0.45 2.0816299999999896e-15
0.451 8.179180000000002e-15
0.452 1.4949545000000002e-14
0.453 2.2274304999999997e-14
0.454 3.00006625e-14
0.455 3.7941720499999997e-14
0.456 4.587785945e-14
0.457 5.3559355500000007e-14
0.458 6.071028304999999e-14
0.459 6.7033734e-14
0.46 7.2218295e-14
0.461 7.594587999999998e-14
0.462 7.79007e-14
0.463 7.7779195e-14
0.464 7.530091499999999e-14
0.465 7.021997999999999e-14
0.466 6.233678999999999e-14
0.467 5.150986000000004e-14
0.468 3.7667195000000005e-14
0.469 2.081703499999993e-14
0.47 1.0573850000000291e-15
0.471 -2.141607999999997e-14
0.472 -4.6303875000000005e-14
0.473 -7.3199115e-14
0.474 -1.0158666999999999e-13
0.475 -1.3084523499999997e-13
0.476 -1.6025286000000001e-13
0.477 -1.8899599649999998e-13
0.478 -2.16182115e-13
0.479 -2.408560935e-13
0.48 -2.6202012000000006e-13
0.481 -2.7865698e-13
0.482 -2.89756415e-13
0.483 -2.9434420000000004e-13
0.484 -2.915131e-13
0.485 -2.8045535e-13
0.486 -2.604959999999999e-13
0.487 -2.3112549999999997e-13
0.488 -1.9203154999999998e-13
0.489 -1.4312869999999995e-13
0.49 -8.458485000000006e-14
0.491 -1.6842599999999946e-14
0.492 5.936314999999989e-14
0.493 1.4299409999999987e-13
0.494 2.3270630000000016e-13
0.495 3.268536e-13
0.496 4.235002999999999e-13
0.497 5.204429e-13
0.498 6.15240995e-13
0.499 7.052569849999999e-13
0.5 7.877046549999999e-13
0.501 8.597065150000001e-13
0.502 9.183583e-13
0.503 9.608005499999998e-13
0.504 9.842948e-13
0.505 9.863039999999998e-13
0.506 9.645745000000002e-13
0.507 9.172185500000002e-13
0.508 8.427947999999998e-13
0.509 7.403836000000001e-13
0.51 6.096556000000001e-13
0.511 4.509335999999996e-13
0.512 2.652405499999999e-13
0.513 5.4334999999999946e-14
0.514 -1.792655000000003e-13
0.515 -4.322824999999999e-13
0.516 -7.0069035e-13
0.517 -9.797487999999999e-13
0.518 -1.2640560500000001e-12
0.519 -1.5476202e-12
0.52 -1.8239524499999995e-12
0.521 -2.086177085e-12
0.522 -2.3271582e-12
0.523 -2.539642515e-12
0.524 -2.7164144499999995e-12
0.525 -2.8504614000000008e-12
0.526 -2.9351444999999993e-12
0.527 -2.9643725e-12
0.528 -2.9327770000000002e-12
0.529 -2.835879e-12
0.53 -2.6702474999999992e-12
0.531 -2.4336474999999996e-12
0.532 -2.1251645e-12
0.533 -1.7453164999999989e-12
0.534 -1.2961349999999995e-12
0.535 -7.812184999999998e-13
0.536 -2.0576150000000132e-13
0.537 4.2345299999999944e-13
0.538 1.0980920000000016e-12
0.539 1.8083409999999993e-12
0.54 2.543011499999998e-12
0.541 3.289675000000001e-12
0.542 4.034825500000001e-12
0.543 4.764076e-12
0.544 5.4623721e-12
0.545 6.1142305599999995e-12
0.546 6.703993149999999e-12
0.547 7.21609244e-12
0.548 7.635326249999999e-12
0.549 7.947136499999999e-12
0.55 8.1378875e-12
0.551 8.195135000000003e-12
0.552 8.107895999999999e-12
0.553 7.866900999999999e-12
0.554 7.4648245e-12
0.555 6.8965155e-12
0.556 6.1591975000000024e-12
0.557 5.252647499999998e-12
0.558 4.1793584999999976e-12
0.559 2.944670000000002e-12
0.56 1.5568834999999985e-12
0.561 2.735399999999567e-14
0.562 -1.629458499999998e-12
0.563 -3.395963999999998e-12
0.564 -5.251434999999999e-12
0.565 -7.172037499999999e-12
0.566 -9.130925000000004e-12
0.567 -1.10983655e-11
0.568 -1.3041899999999999e-11
0.569 -1.4926581999999998e-11
0.57 -1.6715280399999998e-11
0.571 -1.8369049499999998e-11
0.572 -1.98475836e-11
0.573 -2.1109755e-11
0.574 -2.2114249000000002e-11
0.575 -2.2820283999999998e-11
0.576 -2.3188437999999996e-11
0.577 -2.3181575000000002e-11
0.578 -2.2765805e-11
0.579 -2.191160999999999e-11
0.58 -2.059495e-11
0.581 -1.8798375000000008e-11
0.582 -1.6512220000000002e-11
0.583 -1.3735759999999996e-11
0.584 -1.047821999999999e-11
0.585 -6.759715000000007e-12
0.586 -2.6120400000000043e-12
0.587 1.920825000000009e-12
0.588 6.782384999999988e-12
0.589 1.1903675000000006e-11
0.59 1.7203705000000006e-11
0.591 2.259021e-11
0.592 2.79609e-11
0.593 3.320518499999999e-11
0.594 3.8206257999999995e-11
0.595 4.28437185e-11
0.596 4.6996547279999994e-11
0.597 5.054643449999999e-11
0.598 5.338141972e-11
0.599 5.5399702e-11
0.6 5.651348499999999e-11
0.601 5.665278500000001e-11
0.602 5.576904000000001e-11
0.603 5.383826999999998e-11
0.604 5.0863775000000014e-11
0.605 4.6877980000000014e-11
0.606 4.194350499999996e-11
0.607 3.615320999999998e-11
0.608 2.962898e-11
0.609 2.2519345000000016e-11
0.61 1.499576500000002e-11
0.611 7.247614999999984e-12
0.612 -5.241199999999845e-13
0.613 -8.114339999999975e-12
0.614 -1.532219000000002e-11
0.615 -2.196026000000002e-11
0.616 -2.7864230000000007e-11
0.617 -3.2902549999999977e-11
0.618 -3.698590499999998e-11
0.619 -4.007582000000001e-11
0.62 -4.219196e-11
0.621 -4.3417754999999994e-11
0.622 -4.3903835e-11
0.623 -4.386864000000001e-11
0.624 -4.359595e-11
0.625 -4.342909499999999e-11
0.626 -4.3761381500000005e-11
0.627 -4.5022784500000005e-11
0.628 -4.7663002499999985e-11
0.629 -5.21308945e-11
0.63 -5.8850831e-11
0.631 -6.819651099999999e-11
0.632 -8.046295499999999e-11
0.633 -9.583759499999999e-11
0.634 -1.1437160999999999e-10
0.635 -1.3595277e-10
0.636 -1.6028112e-10
0.637 -1.8684889e-10
0.638 -2.1492596000000007e-10
0.639 -2.435527500000001e-10
0.64 -2.7154139999999996e-10
0.641 -2.974863499999999e-10
0.642 -3.197858000000001e-10
0.643 -3.3667410000000005e-10
0.644 -3.4626594999999993e-10
0.645 -3.4661164999999986e-10
0.646 -3.357626499999999e-10
0.647 -3.118482000000002e-10
0.648 -2.7315915000000016e-10
0.649 -2.182376999999998e-10
0.65 -1.4597075e-10
0.651 -5.568360000000013e-11
0.652 5.276814999999997e-11
0.653 1.789158500000001e-10
0.654 3.216050000000002e-10
0.655 4.7893565e-10
0.656 6.482238999999999e-10
0.657 8.259858999999999e-10
0.658 1.0079467050000001e-09
0.659 1.1890792949999999e-09
0.66 1.363674495e-09
0.661 1.525443255e-09
0.662 1.6676522e-09
0.663 1.7832908e-09
0.664 1.8652691999999994e-09
0.665 1.9066412999999995e-09
0.666 1.9008494000000003e-09
0.667 1.8419869999999996e-09
0.668 1.7250700000000001e-09
0.669 1.546302500000001e-09
0.67 1.3033424999999991e-09
0.671 9.955429999999992e-10
0.672 6.241665000000004e-10
0.673 1.9255850000000035e-10
0.674 -2.9372699999999974e-10
0.675 -8.268564999999998e-10
0.676 -1.3967240000000008e-09
0.677 -1.99102e-09
0.678 -2.5953839999999994e-09
0.679 -3.1936396499999992e-09
0.68 -3.7681097e-09
0.681 -4.3000131049999996e-09
0.682 -4.769933399999999e-09
0.683 -5.158353745e-09
0.684 -5.4462489e-09
0.685 -5.615716e-09
0.686 -5.650631999999998e-09
0.687 -5.537311999999999e-09
0.688 -5.265154000000001e-09
0.689 -4.827250000000001e-09
0.69 -4.220933000000001e-09
0.691 -3.4482305e-09
0.692 -2.516232999999999e-09
0.693 -1.4373244999999983e-09
0.694 -2.2926000000000198e-10
0.695 1.0848964999999977e-09
0.696 2.4770120000000034e-09
0.697 3.914314000000001e-09
0.698 5.359976999999997e-09
0.699 6.773883499999998e-09
0.7 8.1135685e-09
0.701 9.335287e-09
0.702 1.0395215105e-08
0.703 1.1250747000000001e-08
0.704 1.1861850895000002e-08
0.705 1.2192455e-08
0.706 1.2211816499999998e-08
0.707 1.1895828500000001e-08
0.708 1.1228228e-08
0.709 1.0201654e-08
0.71 8.818518500000003e-09
0.711 7.091639000000002e-09
0.712 5.044618999999994e-09
0.713 2.7119309999999976e-09
0.714 1.3866400000000568e-10
0.715 -2.620023e-09
0.716 -5.499810500000002e-09
0.717 -8.428441500000001e-09
0.718 -1.1327248499999998e-08
0.719 -1.4112986499999998e-08
0.72 -1.6699895500000002e-08
0.721 -1.9001972e-08
0.722 -2.09353768e-08
0.723 -2.2420934e-08
0.724 -2.33866452e-08
0.725 -2.37701325e-08
0.726 -2.3520969999999996e-08
0.727 -2.26027955e-08
0.728 -2.0995135e-08
0.729 -1.8694899999999994e-08
0.73 -1.5717510000000005e-08
0.731 -1.2097470000000002e-08
0.732 -7.888544999999988e-09
0.733 -3.1634000000000025e-09
0.734 1.9873399999999937e-09
0.735 7.456490000000003e-09
0.736 1.3122260000000002e-08
0.737 1.8850680000000005e-08
0.738 2.4498465e-08
0.739 2.991616549999999e-08
0.74 3.4951724e-08
0.741 3.9454196600000004e-08
0.742 4.32775455e-08
0.743 4.62845194e-08
0.744 4.8350420499999996e-08
0.745 4.93667085e-08
0.746 4.924428e-08
0.747 4.7916475000000006e-08
0.748 4.534155000000001e-08
0.749 4.150464500000001e-08
0.75 3.6419219999999994e-08
0.751 3.0127834999999994e-08
0.752 2.270232499999998e-08
0.753 1.4243269999999977e-08
0.754 4.878780000000018e-09
0.755 -5.237234999999985e-09
0.756 -1.592740499999999e-08
0.757 -2.6993905000000023e-08
0.758 -3.8221805000000004e-08
0.759 -4.938286999999997e-08
0.76 -6.0239745e-08
0.761 -7.0550295e-08
0.762 -8.007214249999999e-08
0.763 -8.8567324e-08
0.764 -9.580688749999998e-08
0.765 -1.0157543099999998e-07
0.766 -1.0567551500000001e-07
0.767 -1.0793181e-07
0.768 -1.08195005e-07
0.769 -1.06345445e-07
0.77 -1.0229632000000001e-07
0.771 -9.599645e-08
0.772 -8.743283999999994e-08
0.773 -7.6632645e-08
0.774 -6.366442500000004e-08
0.775 -4.8639500000000037e-08
0.776 -3.171219999999997e-08
0.777 -1.3079749999999957e-08
0.778 7.018249999999984e-09
0.779 2.8301100000000022e-08
0.78 5.044904999999998e-08
0.781 7.310612999999999e-08
0.782 9.588335000000001e-08
0.783 1.18363085e-07
0.784 1.4010418499999998e-07
0.785 1.6064799499999998e-07
0.786 1.7952526500000002e-07
0.787 1.96263981e-07
0.788 2.1039809500000003e-07
0.789 2.21477054e-07
0.79 2.29076085e-07
0.791 2.3280708999999993e-07
0.792 2.3233001999999996e-07
0.793 2.2736446500000002e-07
0.794 2.177011e-07
0.795 2.0321299999999993e-07
0.796 1.838663500000001e-07
0.797 1.5972985000000008e-07
0.798 1.3098259999999995e-07
0.799 9.792070000000004e-08
0.8 6.096154999999994e-08
0.801 2.0644699999999928e-08
0.802 -2.2369599999999963e-08
0.803 -6.730509999999996e-08
0.804 -1.1327814999999999e-07
0.805 -1.593100500000001e-07
0.806 -2.0434329999999994e-07
0.807 -2.4726125e-07
0.808 -2.8691205e-07
0.809 -3.2213568e-07
0.81 -3.5179380500000004e-07
0.811 -3.7480244949999993e-07
0.812 -3.9016611500000005e-07
0.813 -3.970128005e-07
0.814 -3.946290799999999e-07
0.815 -3.8249406999999997e-07
0.816 -3.6031114999999996e-07
0.817 -3.2803630000000004e-07
0.818 -2.85902e-07
0.819 -2.3443530000000005e-07
0.82 -1.7446905000000002e-07
0.821 -1.0714564999999999e-07
0.822 -3.3912100000000045e-08
0.823 4.349455000000005e-08
0.824 1.2307090000000006e-07
0.825 2.0258119999999994e-07
0.826 2.796008499999999e-07
0.827 3.5156910000000003e-07
0.828 4.158511000000001e-07
0.829 4.698065000000001e-07
0.83 5.108648449999999e-07
0.831 5.366057599999999e-07
0.832 5.4484116e-07
0.833 5.3369814e-07
0.834 5.017003950000001e-07
0.835 4.4784454999999995e-07
0.836 3.716701e-07
0.837 2.733201000000001e-07
0.838 1.5358914999999987e-07
0.839 1.395824999999987e-08
0.84 -1.433873e-07
0.841 -3.1555769999999997e-07
0.842 -4.989775999999999e-07
0.843 -6.894251049999999e-07
0.844 -8.82091545e-07
0.845 -1.0716618950000002e-06
0.846 -1.252414055e-06
0.847 -1.4183368499999999e-06
0.848 -1.56326435e-06
0.849 -1.6810246000000006e-06
0.85 -1.7655975499999997e-06
0.851 -1.81128215e-06
0.852 -1.81286555e-06
0.853 -1.7657939999999993e-06
0.854 -1.6663350000000004e-06
0.855 -1.5117310000000005e-06
0.856 -1.3003419999999991e-06
0.857 -1.0317654999999994e-06
0.858 -7.069379999999998e-07
0.859 -3.2820449999999985e-07
0.86 1.0063749999999994e-07
0.861 5.743219999999995e-07
0.862 1.0861395e-06
0.863 1.6279964999999993e-06
0.864 2.1905044999999994e-06
0.865 2.763108e-06
0.866 3.3342465e-06
0.867 3.89154185e-06
0.868 4.4220190000000005e-06
0.869 4.9123501999999995e-06
0.87 5.349114e-06
0.871 5.71907295e-06
0.872 6.009455500000001e-06
0.873 6.208246499999999e-06
0.874 6.304467999999999e-06
0.875 6.2884530000000015e-06
0.876 6.152104000000001e-06
0.877 5.889132500000002e-06
0.878 5.495268e-06
0.879 4.968433999999998e-06
0.88 4.308898000000001e-06
0.881 3.519376499999998e-06
0.882 2.6050994999999963e-06
0.883 1.5738300000000015e-06
0.884 4.358565000000042e-07
0.885 -7.960714999999971e-07
0.886 -2.1068535e-06
0.887 -3.479167000000004e-06
0.888 -4.893643500000003e-06
0.889 -6.329079e-06
0.89 -7.762658499999997e-06
0.891 -9.170219999999999e-06
0.892 -1.05265315e-05
0.893 -1.1805564499999999e-05
0.894 -1.2980797050000002e-05
0.895 -1.4025509e-05
0.896 -1.4913068949999997e-05
0.897 -1.5617227e-05
0.898 -1.61123905e-05
0.899 -1.63738855e-05
0.9 -1.63781965e-05
0.901 -1.610321e-05
0.902 -1.5528402e-05
0.903 -1.4635025e-05
0.904 -1.3406294999999995e-05
0.905 -1.1827534999999999e-05
0.906 -9.886254999999999e-06
0.907 -7.5723049999999964e-06
0.908 -4.877975000000004e-06
0.909 -1.798015000000002e-06
0.91 1.6702599999999952e-06
0.911 5.526929999999994e-06
0.912 9.769450000000009e-06
0.913 1.4392615000000006e-05
0.914 1.9388534999999998e-05
0.915 2.4746638e-05
0.916 3.0453680999999997e-05
0.917 3.64937605e-05
0.918 4.28483445e-05
0.919 4.94963155e-05
0.92 5.641402950000001e-05
0.921 6.3575416e-05
0.922 7.095207000000001e-05
0.923 7.851338499999999e-05
0.924 8.622673999999998e-05
0.925 9.405764000000002e-05
0.926 0.00010196998500000001
0.927 0.00010992639999999994
0.928 0.00011788834500000001
0.929 0.00012581662000000005
0.93 0.00013367176499999998
0.931 0.00014141425
0.932 0.00014900519999999997
0.933 0.00015640660000000003
0.934 0.0001635819500000001
0.935 0.00017049669999999987
0.936 0.00017711884999999986
0.937 0.0001834195000000001
0.938 0.00018937305000000002
0.939 0.00019495809999999997
0.94 0.00020015765000000007
0.941 0.00020495959999999988
0.942 0.00020935734999999984
0.943 0.00021334969999999996
0.944 0.00021694144999999992
0.945 0.00022014370000000014
0.946 0.00022297365000000012
0.947 0.0002254545
0.948 0.00022761580000000008
0.949 0.00022949340000000002
0.95 0.00023112889999999991
0.951 0.0002325690000000001
0.952 0.00023386534999999991
0.953 0.0002350746999999998
0.954 0.00023625745000000012
0.955 0.0002374766999999998
0.956 0.00023879849999999995
0.957 0.00024028995000000044
0.958 0.00024201969999999978
0.959 0.00024405614999999992
0.96 0.0002464659500000005
0.961 0.0002493148999999999
0.962 0.0002526647499999998
0.963 0.00025657409999999984
0.964 0.0002610974499999996
0.965 0.0002662837
0.966 0.00027217555000000023
0.967 0.00027880879999999997
0.968 0.00028621264999999983
0.969 0.0002944084500000005
0.97 0.00030340945000000046
0.971 0.00031322119999999993
0.972 0.00032384099999999973
0.973 0.00033525650000000004
0.974 0.00034744949999999974
0.975 0.0003603924999999996
0.976 0.00037405050000000045
0.977 0.00038838399999999986
0.978 0.00040334400000000014
0.979 0.00041887699999999985
0.98 0.0004349259999999998
0.981 0.0004514275000000002
0.982 0.00046831799999999936
0.983 0.0004855305000000007
0.984 0.000502996
0.985 0.0005206479999999994
0.986 0.0005384185
0.987 0.0005562425
0.988 0.0005740575000000005
0.989 0.0005918055000000001
0.99 0.0006094334999999999
0.991 0.0006268924999999994
0.992 0.0006441414999999994
0.993 0.0006611455000000001
0.994 0.0006778750000000003
0.995 0.0006943115000000005
0.996 0.0007104430000000006
0.997 0.0007262650000000005
0.998 0.0007417824999999995
0.999 0.0007570080000000006
1.0 0.0007719610000000007
1.001 0.0007866674999999986
1.002 0.0008011650000000006
1.003 0.0008154985000000008
1.004 0.0008297124999999989
1.005 0.0008438589999999981
1.006 0.0008579999999999987
1.007 0.0008721980000000023
1.008 0.0008865185000000004
1.009 0.0009010294999999983
1.01 0.0009158000000000008
1.011 0.0009309020000000014
1.012 0.000946405999999999
1.013 0.0009623829999999999
1.014 0.0009789050000000006
1.015 0.0009960359999999998
1.016 0.0010138389999999995
1.017 0.0010323789999999986
1.018 0.0010517130000000008
1.019 0.0010718935000000008
1.02 0.0010929710000000012
1.021 0.001114990499999999
1.022 0.001137993999999998
1.023 0.0011620189999999996
1.024 0.0011870934999999988
1.025 0.0012132430000000017
1.026 0.001240491
1.027 0.0012688560000000007
1.028 0.0012983495000000026
1.029 0.0013289794999999979
1.03 0.0013607515000000014
1.031 0.001393667000000002
1.032 0.0014277194999999983
1.033 0.0014629020000000012
1.034 0.0014992079999999978
1.035 0.0015366199999999992
1.036 0.0015751225000000015
1.037 0.0016146939999999957
1.038 0.0016553120000000014
1.039 0.001696952500000005
1.04 0.0017395875000000003
1.041 0.001783183499999998
1.042 0.0018277090000000007
1.043 0.0018731330000000017
1.044 0.0019194119999999964
1.045 0.001966509499999996
1.046 0.002014388500000003
1.047 0.002063009500000002
1.048 0.002112329999999997
1.049 0.002162312500000001
1.05 0.002212920000000001
1.051 0.0022641099999999963
1.052 0.002315857500000002
1.053 0.002368133000000002
1.054 0.0024208985
1.055 0.002474135000000002
1.056 0.002527839999999999
1.057 0.002581999999999995
1.058 0.0026366049999999954
1.059 0.002691680000000007
1.06 0.0027472350000000024
1.061 0.002803279999999996
1.062 0.0028598750000000048
1.063 0.002917069999999999
1.064 0.002974904999999995
1.065 0.003033455000000002
1.066 0.003092794999999995
1.067 0.0031530150000000034
1.068 0.003214210000000002
1.069 0.003276494999999994
1.07 0.0033399750000000015
1.071 0.003404750000000006
1.072 0.003470954999999998
1.073 0.0035387149999999987
1.074 0.0036081500000000083
1.075 0.0036793849999999934
1.076 0.0037525299999999935
1.077 0.003827705000000009
1.078 0.003905020000000006
1.079 0.003984559999999995
1.08 0.004066425
1.081 0.004150694999999995
1.082 0.004237429999999996
1.083 0.004326680000000013
1.084 0.004418485000000003
1.085 0.004512859999999999
1.086 0.004609795000000005
1.087 0.0047093149999999865
1.088 0.004811389999999982
1.089 0.004915965000000006
1.09 0.0050230150000000065
1.091 0.00513246500000001
1.092 0.005244235000000002
1.093 0.00535827499999999
1.094 0.005474500000000006
1.095 0.005592789999999995
1.096 0.005713079999999997
1.097 0.0058352950000000155
1.098 0.005959340000000002
1.099 0.0060851199999999925
1.1 0.006212575000000003
1.101 0.006341645000000006
1.102 0.006472260000000002
1.103 0.006604389999999988
1.104 0.006737979999999997
1.105 0.006873014999999997
1.106 0.007009500000000004
1.107 0.007147425000000006
1.108 0.00728680499999999
1.109 0.007427670000000004
1.11 0.007570074999999994
1.111 0.007714064999999993
1.112 0.007859680000000003
1.113 0.008007004999999987
1.114 0.008156135000000017
1.115 0.008307120000000024
1.116 0.008460029999999981
1.117 0.008614964999999981
1.118 0.008772029999999997
1.119 0.00893133000000001
1.12 0.009092924999999984
1.121 0.009256880000000009
1.122 0.009423295000000017
1.123 0.009592279999999991
1.124 0.009763905000000012
1.125 0.009938210000000013
1.126 0.01011530499999997
1.127 0.01029529499999999
1.128 0.010478225000000002
1.129 0.010664145000000017
1.13 0.010853155000000019
1.131 0.011045334999999958
1.132 0.01124074500000001
1.133 0.011439490000000026
1.134 0.011641645000000003
1.135 0.011847305000000008
1.136 0.012056554999999993
1.137 0.01226949499999998
1.138 0.012486249999999977
1.139 0.012706910000000017
1.14 0.012931580000000031
1.141 0.013160370000000001
1.142 0.01339337999999999
1.143 0.013630730000000008
1.144 0.013872565000000014
1.145 0.014118974999999988
1.146 0.014370019999999987
1.147 0.014625835000000009
1.148 0.014886494999999967
1.149 0.015152090000000016
1.15 0.015422710000000063
1.151 0.015698334999999945
1.152 0.01597909499999993
1.153 0.01626499000000001
1.154 0.016556030000000013
1.155 0.016852255000000003
1.156 0.017153619999999998
1.157 0.017460159999999985
1.158 0.017771839999999983
1.159 0.018088625000000014
1.16 0.018410495000000002
1.161 0.018737430000000048
1.162 0.01906933000000004
1.163 0.019406199999999974
1.164 0.01974805000000002
1.165 0.020094799999999968
1.166 0.020446499999999958
1.167 0.020803050000000045
1.168 0.021164599999999978
1.169 0.02153119999999998
1.17 0.021902750000000016
1.171 0.022279449999999975
1.172 0.022661349999999993
1.173 0.023048599999999978
1.174 0.02344130000000004
1.175 0.023839650000000056
1.176 0.024243849999999987
1.177 0.02465394999999998
1.178 0.025070349999999953
1.179 0.025493199999999994
1.18 0.025922700000000055
1.181 0.026359099999999986
1.182 0.02680269999999995
1.183 0.027253750000000045
1.184 0.027712400000000092
1.185 0.028178899999999948
1.186 0.028653449999999907
1.187 0.029136449999999987
1.188 0.029628050000000086
1.189 0.03012840000000012
1.19 0.030637600000000036
1.191 0.031155799999999893
1.192 0.03168334999999984
1.193 0.03222025000000002
1.194 0.03276655000000009
1.195 0.03332250000000005
1.196 0.03388815000000005
1.197 0.03446339999999997
1.198 0.03504834999999993
1.199 0.035643199999999965
1.2 0.036247849999999984
1.201 0.03686234999999994
1.202 0.03748690000000006
1.203 0.03812140000000006
1.204 0.03876575000000001
1.205 0.03942009999999998
1.206 0.04008459999999987
1.207 0.04075920000000007
1.208 0.041443950000000035
1.209 0.042139
1.21 0.042844300000000016
1.211 0.04355995
1.212 0.044286199999999984
1.213 0.04502309999999993
1.214 0.045770699999999984
1.215 0.04652920000000002
1.216 0.04729869999999998
1.217 0.04807945000000005
1.218 0.04887145000000006
1.219 0.04967474999999998
1.22 0.050489800000000036
1.221 0.05131659999999991
1.222 0.0521553
1.223 0.053006100000000195
1.224 0.053869100000000086
1.225 0.054744649999999805
1.226 0.055632700000000056
1.227 0.056533450000000054
1.228 0.0574471499999998
1.229 0.05837395000000006
1.23 0.05931395000000008
1.231 0.060267450000000035
1.232 0.06123464999999981
1.233 0.06221564999999998
1.234 0.06321080000000022
1.235 0.06422014999999995
1.236 0.06524390000000008
1.237 0.06628235000000009
1.238 0.06733589999999971
1.239 0.06840455000000001
1.24 0.06948865000000022
1.241 0.07058880000000001
1.242 0.07170509999999995
1.243 0.07283774999999998
1.244 0.07398719999999995
1.245 0.07515375000000005
1.246 0.07633774999999986
1.247 0.07753934999999983
1.248 0.07875895000000002
1.249 0.07999715000000011
1.25 0.08125389999999993
1.251 0.0825295499999998
1.252 0.08382465000000021
1.253 0.08513940000000002
1.254 0.08647404999999994
1.255 0.0878286500000001
1.256 0.08920340000000006
1.257 0.0905989499999999
1.258 0.09201524999999985
1.259 0.09345219999999994
1.26 0.09491030000000024
1.261 0.09638975000000026
1.262 0.09789034999999979
1.263 0.09941229999999973
1.264 0.10095574999999983
1.265 0.10252095000000008
1.266 0.10410805000000026
1.267 0.10571640000000021
1.268 0.1073465499999998
1.269 0.10899894999999993
1.27 0.11067350000000033
1.271 0.11237025000000009
1.272 0.11408884999999998
1.273 0.11582995000000006
1.274 0.11759399999999995
1.275 0.11938064999999964
1.276 0.12119019999999997
1.277 0.12302335000000023
1.278 0.12488015000000013
1.279 0.1267602999999996
1.28 0.12866474999999952
1.281 0.13059395000000018
1.282 0.13254795
1.283 0.134527
1.284 0.1365319000000004
1.285 0.13856334999999975
1.286 0.1406209499999996
1.287 0.14270555000000001
1.288 0.14481815000000037
1.289 0.14695870000000014
1.29 0.1491276499999996
1.291 0.15132570000000004
1.292 0.15355325000000047
1.293 0.1558110000000002
1.294 0.15809909999999994
1.295 0.16041834999999988
1.296 0.16276949999999976
1.297 0.16515249999999976
1.298 0.16756699999999997
1.299 0.1700145000000004
1.3 0.17249649999999989
1.301 0.17501149999999963
1.302 0.17756000000000036
1.303 0.18014350000000018
1.304 0.18276249999999977
1.305 0.18541699999999978
1.306 0.18810650000000023
1.307 0.19083200000000047
1.308 0.19359449999999992
1.309 0.19639449999999994
1.31 0.1992315000000006
1.311 0.20210600000000037
1.312 0.20501849999999883
1.313 0.20796949999999925
1.314 0.21095900000000037
1.315 0.21398800000000084
1.316 0.21705650000000068
1.317 0.2201644999999999
1.318 0.22331299999999993
1.319 0.22650150000000005
1.32 0.22973099999999894
1.321 0.23300199999999874
1.322 0.23631450000000076
1.323 0.23966850000000095
1.324 0.24306499999999934
1.325 0.24650400000000003
1.326 0.24998500000000096
1.327 0.2535095000000002
1.328 0.25707799999999975
1.329 0.2606894999999997
1.33 0.2643449999999999
1.331 0.26804399999999984
1.332 0.2717880000000002
1.333 0.27557799999999966
1.334 0.27941199999999955
1.335 0.28329199999999993
1.336 0.2872179999999995
1.337 0.29119000000000084
1.338 0.2952090000000001
1.339 0.2992744999999992
1.34 0.30338750000000103
1.341 0.3075490000000001
1.342 0.31175799999999904
1.343 0.31601600000000013
1.344 0.3203234999999999
1.345 0.32468049999999976
1.346 0.32908950000000053
1.347 0.33354900000000015
1.348 0.3380589999999999
1.349 0.3426220000000006
1.35 0.3472379999999996
1.351 0.3519064999999989
1.352 0.3566295000000013
1.353 0.3614070000000015
1.354 0.36624099999999943
1.355 0.37113100000000004
1.356 0.37607699999999905
1.357 0.3810809999999995
1.358 0.38614199999999976
1.359 0.3912629999999989
1.36 0.3964455000000016
1.361 0.4016870000000017
1.362 0.4069879999999998
1.363 0.4123515000000003
1.364 0.41777799999999843
1.365 0.4232674999999996
1.366 0.4288200000000011
1.367 0.4344369999999997
1.368 0.4401185000000007
1.369 0.44586649999999894
1.37 0.45168150000000046
1.371 0.45756149999999984
1.372 0.4635089999999978
1.373 0.4695250000000012
1.374 0.4756105000000007
1.375 0.48176450000000026
1.376 0.48798800000000125
1.377 0.49428349999999915
1.378 0.5006484999999986
1.379 0.5070844999999988
1.38 0.5135940000000009
1.381 0.5201755000000026
1.382 0.5268314999999992
1.383 0.5335619999999991
1.384 0.5403649999999993
1.385 0.5472439999999994
1.386 0.5541980000000007
1.387 0.5612264999999999
1.388 0.5683340000000003
1.389 0.5755180000000014
1.39 0.5827794999999991
1.391 0.5901194999999976
1.392 0.5975379999999996
1.393 0.6050365000000016
1.394 0.6126150000000012
1.395 0.620273999999999
1.396 0.6280140000000011
1.397 0.6358375000000002
1.398 0.6437419999999981
1.399 0.6517289999999999
1.4 0.6598015000000015
1.401 0.6679595000000003
1.402 0.6762010000000015
1.403 0.6845274999999992
1.404 0.6929419999999976
1.405 0.7014430000000027
1.406 0.7100314999999998
1.407 0.7187104999999985
1.408 0.7274795000000006
1.409 0.7363355000000021
1.41 0.7452849999999988
1.411 0.7543279999999957
1.412 0.7634574999999995
1.413 0.7726805000000037
1.414 0.7819995000000036
1.415 0.7914115000000006
1.416 0.800919999999997
1.417 0.8105245000000001
1.418 0.8202215000000022
1.419 0.8300179999999969
1.42 0.8399134999999974
1.421 0.8499045000000011
1.422 0.859995000000003
1.423 0.8701840000000014
1.424 0.8804720000000001
1.425 0.8908624999999958
1.426 0.9013544999999981
1.427 0.9119450000000023
1.428 0.9226379999999982
1.429 0.9334354999999994
1.43 0.9443380000000038
1.431 0.9553450000000026
1.432 0.9664564999999958
1.433 0.9776704999999971
1.434 0.9889920000000022
1.435 1.000421000000001
1.436 1.0119544999999994
1.437 1.0235989999999986
1.438 1.035354499999999
1.439 1.0472170000000003
1.44 1.0591869999999999
1.441 1.071271500000003
1.442 1.0834660000000003
1.443 1.0957704999999973
1.444 1.1081925000000015
1.445 1.1207274999999988
1.446 1.1333754999999999
1.447 1.1461410000000032
1.448 1.1590194999999996
1.449 1.1720139999999986
1.45 1.1851285000000005
1.451 1.1983619999999986
1.452 1.2117144999999983
1.453 1.2251839999999965
1.454 1.2387724999999965
1.455 1.2524880000000038
1.456 1.266329500000001
1.457 1.28029
1.458 1.2943699999999982
1.459 1.3085799999999976
1.46 1.3229100000000054
1.461 1.3373650000000012
1.462 1.3519550000000002
1.463 1.3666649999999965
1.464 1.3815000000000028
1.465 1.3964700000000012
1.466 1.4115700000000004
1.467 1.4268000000000007
1.468 1.442159999999991
1.469 1.4576500000000039
1.47 1.4732750000000085
1.471 1.4890349999999946
1.472 1.504924999999992
1.473 1.5209450000000013
1.474 1.5371000000000026
1.475 1.553395000000008
1.476 1.5698200000000038
1.477 1.5863849999999928
1.478 1.6030849999999957
1.479 1.6199149999999995
1.48 1.636895
1.481 1.6540100000000033
1.482 1.6712500000000061
1.483 1.6886350000000039
1.484 1.7061699999999984
1.485 1.7238299999999924
1.486 1.7416250000000002
1.487 1.759565000000003
1.488 1.7776449999999993
1.489 1.795859999999998
1.49 1.8142200000000033
1.491 1.8327200000000015
1.492 1.851354999999992
1.493 1.8701349999999992
1.494 1.8890499999999983
1.495 1.9081100000000035
1.496 1.927315000000004
1.497 1.9466549999999965
1.498 1.9661400000000055
1.499 1.9857699999999991
1.5 2.005544999999999
1.501 2.025460000000003
1.502 2.0455199999999913
1.503 2.065729999999998
1.504 2.0860800000000097
1.505 2.1065799999999966
1.506 2.127225
1.507 2.1480100000000077
1.508 2.1689549999999946
1.509 2.1900550000000014
1.51 2.2112849999999984
1.511 2.232670000000005
1.512 2.2542150000000123
1.513 2.2759049999999816
1.514 2.297749999999993
1.515 2.319740000000011
1.516 2.3418899999999967
1.517 2.364199999999993
1.518 2.386654999999996
1.519 2.409260000000007
1.52 2.4320200000000054
1.521 2.454944999999995
1.522 2.4780149999999903
1.523 2.5012399999999957
1.524 2.524630000000014
1.525 2.5481799999999994
1.526 2.571884999999995
1.527 2.595734999999997
1.528 2.619749999999989
1.529 2.643920000000013
1.53 2.6682400000000013
1.531 2.692720000000001
1.532 2.7173650000000134
1.533 2.7421649999999915
1.534 2.767109999999998
1.535 2.792219999999995
1.536 2.8174850000000022
1.537 2.842900000000017
1.538 2.8684749999999997
1.539 2.89419999999999
1.54 2.92007999999999
1.541 2.9461200000000005
1.542 2.9723149999999996
1.543 2.9986500000000027
1.544 3.0251449999999953
1.545 3.0517949999999976
1.546 3.078590000000006
1.547 3.105540000000002
1.548 3.1326450000000077
1.549 3.1598949999999975
1.55 3.1872899999999933
1.551 3.2148349999999972
1.552 3.242525000000007
1.553 3.2703750000000067
1.554 3.298359999999987
1.555 3.326494999999997
1.556 3.3547900000000177
1.557 3.3832149999999963
1.558 3.411784999999981
1.559 3.440494999999992
1.56 3.469335000000004
1.561 3.4983350000000053
1.562 3.5274800000000126
1.563 3.556754999999999
1.564 3.586184999999995
1.565 3.615759999999997
1.566 3.6454549999999966
1.567 3.6752849999999997
1.568 3.7052749999999914
1.569 3.7354100000000114
1.57 3.765665000000006
1.571 3.796060000000007
1.572 3.8266049999999927
1.573 3.857280000000001
1.574 3.8881000000000157
1.575 3.919064999999993
1.576 3.9501449999999885
1.577 3.981355000000006
1.578 4.012720000000011
1.579 4.044224999999978
1.58 4.075865000000012
1.581 4.10762000000002
1.582 4.13951499999999
1.583 4.171554999999986
1.584 4.203734999999988
1.585 4.236050000000013
1.586 4.268460000000006
1.587 4.3010149999999845
1.588 4.333724999999993
1.589 4.366550000000019
1.59 4.399500000000023
1.591 4.432559999999977
1.592 4.465734999999993
1.593 4.499054999999993
1.594 4.532514999999997
1.595 4.5660900000000195
1.596 4.599754999999985
1.597 4.633539999999991
1.598 4.667465000000003
1.599 4.701480000000001
1.6 4.735610000000016
1.601 4.769859999999987
1.602 4.804204999999968
1.603 4.8386650000000095
1.604 4.873215000000038
1.605 4.907859999999991
1.606 4.942599999999999
1.607 4.977430000000036
1.608 5.012379999999984
1.609 5.047419999999963
1.61 5.08253000000001
1.611 5.117730000000001
1.612 5.153004999999995
1.613 5.188375
1.614 5.223834999999992
1.615 5.259345000000002
1.616 5.294940000000019
1.617 5.330635000000026
1.618 5.366374999999984
1.619 5.402179999999985
1.62 5.438065000000014
1.621 5.4740150000000005
1.622 5.510029999999986
1.623 5.5460949999999904
1.624 5.582229999999974
1.625 5.618435000000026
1.626 5.654685000000027
1.627 5.690985000000002
1.628 5.727334999999995
1.629 5.763725000000001
1.63 5.80016
1.631 5.8366649999999805
1.632 5.873219999999978
1.633 5.909779999999998
1.634 5.946380000000032
1.635 5.983050000000004
1.636 6.019745000000005
1.637 6.056460000000014
1.638 6.093199999999966
1.639 6.129964999999991
1.64 6.166750000000023
1.641 6.203559999999999
1.642 6.240399999999984
1.643 6.277254999999997
1.644 6.314134999999997
1.645 6.351014999999996
1.646 6.387894999999996
1.647 6.424774999999995
1.648 6.461655000000039
1.649 6.498560000000024
1.65 6.535439999999937
1.651 6.57231999999998
1.652 6.609175000000037
1.653 6.646010000000042
1.654 6.682844999999961
1.655 6.719634999999974
1.656 6.756420000000006
1.657 6.793159999999958
1.658 6.829855000000003
1.659 6.866545000000067
1.66 6.903195000000031
1.661 6.9397499999999415
1.662 6.976260000000033
1.663 7.012720000000063
1.664 7.049129999999945
1.665 7.085454999999993
1.666 7.121729999999982
1.667 7.157959999999977
1.668 7.1940500000000105
1.669 7.230089999999984
1.67 7.266040000000057
1.671 7.3018949999999885
1.672 7.337654999999953
1.673 7.373280000000023
1.674 7.408860000000013
1.675 7.444339999999968
1.676 7.479634999999971
1.677 7.514845000000051
1.678 7.549955000000011
1.679 7.584925000000009
1.68 7.619755000000048
1.681 7.654439999999971
1.682 7.688979999999952
1.683 7.72339999999998
1.684 7.757700000000055
1.685 7.791850000000034
1.686 7.825799999999945
1.687 7.859599999999935
1.688 7.893300000000064
1.689 7.926750000000066
1.69 7.960049999999971
1.691 7.993249999999931
1.692 8.02620000000002
1.693 8.058950000000044
1.694 8.091549999999971
1.695 8.123950000000004
1.696 8.15620000000003
1.697 8.188249999999988
1.698 8.220049999999988
1.699 8.251650000000009
1.7 8.283099999999935
1.701 8.314250000000019
1.702 8.34515000000006
1.703 8.375900000000009
1.704 8.406400000000001
1.705 8.43664999999995
1.706 8.466700000000008
1.707 8.496450000000047
1.708 8.525949999999959
1.709 8.555200000000001
1.71 8.58409999999997
1.711 8.612849999999929
1.712 8.641250000000072
1.713 8.669350000000026
1.714 8.69719999999994
1.715 8.724700000000036
1.716 8.751950000000004
1.717 8.778899999999958
1.718 8.805500000000007
1.719 8.831700000000007
1.72 8.857650000000053
1.721 8.88334999999997
1.722 8.90859999999995
1.723 8.933500000000027
1.724 8.958100000000004
1.725 8.98234999999999
1.726 9.006200000000012
1.727 9.029649999999986
1.728 9.052749999999971
1.729 9.075449999999991
1.73 9.097800000000024
1.731 9.119750000000005
1.732 9.141249999999964
1.733 9.162400000000021
1.734 9.183100000000055
1.735 9.203400000000038
1.736 9.223299999999972
1.737 9.242799999999942
1.738 9.261849999999978
1.739 9.280350000000041
1.74 9.298500000000029
1.741 9.316199999999993
1.742 9.333349999999987
1.743 9.350049999999957
1.744 9.36629999999999
1.745 9.3821
1.746 9.39735000000004
1.747 9.412099999999995
1.748 9.426499999999963
1.749 9.440299999999985
1.75 9.453499999999975
1.751 9.466200000000056
1.752 9.4785
1.753 9.490300000000035
1.754 9.501450000000064
1.755 9.512050000000036
1.756 9.522149999999924
1.757 9.531699999999928
1.758 9.540750000000022
1.759 9.549149999999937
1.76 9.556949999999995
1.761 9.564199999999994
1.762 9.570799999999991
1.763 9.576900000000075
1.764 9.58240000000013
1.765 9.58729999999998
1.766 9.591599999999971
1.767 9.595249999999957
1.768 9.598199999999967
1.769 9.600650000000064
1.77 9.60240000000001
1.771 9.603499999999952
1.772 9.604000000000037
1.773 9.603799999999968
1.774 9.602949999999895
1.775 9.601350000000043
1.776 9.599149999999987
1.777 9.596300000000099
1.778 9.592700000000086
1.779 9.58839999999992
1.78 9.58339999999995
1.781 9.577749999999975
1.782 9.571400000000022
1.783 9.564199999999994
1.784 9.55629999999999
1.785 9.54774999999998
1.786 9.538299999999923
1.787 9.528150000000062
1.788 9.517300000000048
1.789 9.505649999999935
1.79 9.493250000000044
1.791 9.480000000000079
1.792 9.465950000000015
1.793 9.451149999999998
1.794 9.43560000000003
1.795 9.419249999999963
1.796 9.402000000000022
1.797 9.383900000000008
1.798 9.365099999999842
1.799 9.34544999999995
1.8 9.324850000000037
1.801 9.303450000000026
1.802 9.281300000000062
1.803 9.258150000000104
1.804 9.23425000000002
1.805 9.209499999999863
1.806 9.183749999999886
1.807 9.157250000000131
1.808 9.129750000000033
1.809 9.101399999999863
1.81 9.072199999999969
1.811 9.042050000000051
1.812 9.011050000000061
1.813 8.979050000000079
1.814 8.946200000000022
1.815 8.912399999999945
1.816 8.877600000000047
1.817 8.842050000000025
1.818 8.805599999999956
1.819 8.767949999999997
1.82 8.729350000000018
1.821 8.689999999999912
1.822 8.649649999999989
1.823 8.60830000000007
1.824 8.565949999999981
1.825 8.522600000000075
1.826 8.478299999999974
1.827 8.432949999999904
1.828 8.386649999999989
1.829 8.339450000000026
1.83 8.291200000000096
1.831 8.241850000000051
1.832 8.191549999999985
1.833 8.140199999999952
1.834 8.087849999999925
1.835 8.03455000000005
1.836 7.980050000000113
1.837 7.924599999999983
1.838 7.868099999999885
1.839 7.810450000000045
1.84 7.751850000000012
1.841 7.692149999999863
1.842 7.631349999999946
1.843 7.569500000000062
1.844 7.50665000000001
1.845 7.442700000000017
1.846 7.377550000000135
1.847 7.311399999999912
1.848 7.244199999999895
1.849 7.175850000000136
1.85 7.106400000000089
1.851 7.035799999999953
1.852 6.964049999999903
1.853 6.89119999999991
1.854 6.817300000000123
1.855 6.7421500000001275
1.856 6.665849999999869
1.857 6.588549999999964
1.858 6.51009999999997
1.859 6.430600000000009
1.86 6.349850000000011
1.861 6.267949999999925
1.862 6.185000000000045
1.863 6.1008500000001025
1.864 6.015500000000097
1.865 5.929049999999977
1.866 5.84154999999989
1.867 5.75279999999994
1.868 5.662900000000075
1.869 5.571900000000094
1.87 5.479750000000026
1.871 5.386399999999895
1.872 5.291849999999876
1.873 5.196250000000062
1.874 5.0994500000000125
1.875 5.001349999999953
1.876 4.902200000000099
1.877 4.801899999999984
1.878 4.70039999999998
1.879 4.59775000000006
1.88 4.493899999999905
1.881 4.3889000000000085
1.882 4.282600000000102
1.883 4.175199999999907
1.884 4.066699999999944
1.885 3.9568999999999717
1.886 3.845899999999937
1.887 3.7337500000001604
1.888 3.620450000000122
1.889 3.5058999999998743
1.89 3.390199999999885
1.891 3.273300000000007
1.892 3.1552000000000664
1.893 3.035950000000037
1.894 2.9153999999999987
1.895 2.7937500000000184
1.896 2.6709499999999498
1.897 2.5467999999998976
1.898 2.421550000000078
1.899 2.2950500000000487
1.9 2.167349999999957
1.901 2.038600000000071
1.902 1.908550000000002
1.903 1.777300000000044
1.904 1.6448999999999978
1.905 1.5113499999998627
1.906 1.3766000000000125
1.907 1.2406500000001
1.908 1.1035500000000988
1.909 0.9653000000000092
1.91 0.8259000000000044
1.911 0.6852499999999637
1.912 0.5433999999998607
1.913 0.4004999999999634
1.914 0.25640000000000385
1.915 0.11109999999998205
1.916 -0.03529999999998118
1.917 -0.18279999999988583
1.918 -0.33145000000005254
1.919 -0.48125000000013435
1.92 -0.6321999999999578
1.921 -0.784350000000017
1.922 -0.9375500000000438
1.923 -1.0918999999999859
1.924 -1.2472999999998957
1.925 -1.4038499999998941
1.926 -1.561650000000102
1.927 -1.7204499999999567
1.928 -1.880249999999979
1.929 -2.0412500000000637
1.93 -2.20339999999989
1.931 -2.366600000000031
1.932 -2.5309000000001136
1.933 -2.696150000000043
1.934 -2.8624999999999137
1.935 -3.030099999999994
1.936 -3.1986500000000944
1.937 -3.368200000000016
1.938 -3.538899999999852
1.939 -3.7105999999998556
1.94 -3.883250000000053
1.941 -4.057000000000019
1.942 -4.231850000000099
1.943 -4.4077
1.944 -4.584499999999922
1.945 -4.762300000000011
1.946 -4.941150000000068
1.947 -5.120949999999971
1.948 -5.30184999999999
1.949 -5.483650000000055
1.95 -5.666349999999993
1.951 -5.850100000000073
1.952 -6.0347500000000265
1.953 -6.22049999999992
1.954 -6.407149999999861
1.955 -6.594600000000075
1.956 -6.783100000000084
1.957 -6.972499999999965
1.958 -7.162799999999893
1.959 -7.354000000000041
1.96 -7.546150000000036
1.961 -7.739149999999931
1.962 -7.932900000000124
1.963 -8.127649999999965
1.964 -8.323249999999879
1.965 -8.519550000000118
1.966 -8.716800000000031
1.967 -8.914900000000017
1.968 -9.113699999999982
1.969 -9.313399999999993
1.97 -9.513950000000076
1.971 -9.715199999999966
1.972 -9.91719999999998
1.973 -10.119899999999973
1.974 -10.323399999999893
1.975 -10.52769999999991
1.976 -10.732650000000108
1.977 -10.938350000000083
1.978 -11.14480000000001
1.979 -11.351799999999995
1.98 -11.559449999999986
1.981 -11.767950000000047
1.982 -11.976999999999995
1.983 -12.186599999999999
1.984 -12.396949999999956
1.985 -12.607799999999994
1.986 -12.81930000000004
1.987 -13.031449999999916
1.988 -13.244049999999902
1.989 -13.45720000000012
1.99 -13.67095000000002
1.991 -13.885299999999953
1.992 -14.100150000000145
1.993 -14.315550000000044
1.994 -14.53139999999988
1.995 -14.747749999999977
1.996 -14.964599999999981
1.997 -15.181799999999972
1.998 -15.399400000000105
1.999 -15.61749999999997
2.0 -15.836149999999897
2.001 -16.055100000000007
2.002 -16.274299999999993
2.003 -16.494000000000057
2.004 -16.71405000000011
2.005 -16.934400000000007
2.006 -17.155149999999868
2.007 -17.376149999999942
2.008 -17.597450000000034
2.009 -17.818999999999992
2.01 -18.04075000000002
2.011 -18.262800000000066
2.012 -18.48505
2.013 -18.707449999999863
2.014 -18.93010000000011
2.015 -19.152950000000075
2.016 -19.375949999999968
2.017 -19.599099999999954
2.018 -19.822349999999883
2.019 -20.045699999999936
2.02 -20.26915000000011
2.021 -20.492650000000083
2.022 -20.716250000000006
2.023 -20.939849999999925
2.024 -21.16345000000002
2.025 -21.387150000000062
2.026 -21.61079999999996
2.027 -21.834400000000052
2.028 -22.05799999999997
2.029 -22.281499999999944
2.03 -22.504849999999998
2.031 -22.728149999999992
2.032 -22.95134999999995
2.033 -23.174450000000046
2.034 -23.397350000000078
2.035 -23.62004999999995
2.036 -23.84259999999999
2.037 -24.064899999999987
2.038 -24.287000000000006
2.039 -24.508850000000066
2.04 -24.730349999999966
2.041 -24.951599999999996
2.042 -25.172599999999985
2.043 -25.393249999999984
2.044 -25.613549999999996
2.045 -25.833500000000015
2.046 -26.05304999999999
2.047 -26.272199999999994
2.048 -26.490900000000067
2.049 -26.709149999999944
2.05 -26.92699999999994
2.051 -27.144300000000054
2.052 -27.361120000000007
2.053 -27.57747999999997
2.054 -27.793225000000056
2.055 -28.008410000000033
2.056 -28.22307999999999
2.057 -28.437094999999964
2.058 -28.65046499999999
2.059 -28.863225000000032
2.06 -29.075329999999962
2.061 -29.28676499999996
2.062 -29.497474999999994
2.063 -29.707465000000006
2.064 -29.916715000000018
2.065 -30.125190000000007
2.066 -30.332894999999994
2.067 -30.539814999999997
2.068 -30.745915000000018
2.069 -30.951155000000014
2.07 -31.155534999999972
2.071 -31.359050000000003
2.072 -31.56168500000002
2.073 -31.763394999999978
2.074 -31.964155000000005
2.075 -32.16395
2.076 -32.36277
2.077 -32.560595
2.078 -32.757394999999995
2.079 -32.95315
2.08 -33.14784
2.081 -33.34144699999999
2.082 -33.5339405
2.083 -33.725308000000005
2.084 -33.915528699999996
2.085 -34.104577000000006
2.086 -34.2924328
2.087 -34.479073
2.088 -34.664483
2.089 -34.84863500000001
2.09 -35.031515000000006
2.091 -35.213094999999996
2.092 -35.39335500000001
2.093 -35.572275
2.094 -35.74983
2.095 -35.92599999999999
2.096 -36.100765
2.097 -36.27413000000003
2.098 -36.44604999999998
2.099 -36.61648499999996
2.1 -36.78545000000001
2.101 -36.95292500000002
2.102 -37.11888500000002
2.103 -37.28331
2.104 -37.44617499999996
2.105 -37.607479999999995
2.106 -37.76717999999998
2.107 -37.925270000000026
2.108 -38.08173500000006
2.109 -38.23656499999999
2.11 -38.38971999999995
2.111 -38.541154999999996
2.112 -38.69090500000002
2.113 -38.838979999999964
2.114 -38.98529999999999
2.115 -39.12984999999997
2.116 -39.272650000000006
2.117 -39.413600000000066
2.118 -39.552750000000024
2.119 -39.690050000000014
2.12 -39.825549999999986
2.121 -39.95914999999992
2.122 -40.09074999999995
2.123 -40.22050000000001
2.124 -40.348350000000025
2.125 -40.474200000000046
2.126 -40.59804999999999
2.127 -40.71995000000002
2.128 -40.839800000000075
2.129 -40.95769999999995
2.13 -41.07360000000001
2.131 -41.18730000000001
2.132 -41.29884999999992
2.133 -41.40835000000006
2.134 -41.51575000000008
2.135 -41.621000000000016
2.136 -41.72414999999985
2.137 -41.825149999999944
2.138 -41.92385000000004
2.139 -42.020349999999894
2.14 -42.11460000000007
2.141 -42.20670000000016
2.142 -42.296600000000026
2.143 -42.38409999999995
2.144 -42.469299999999855
2.145 -42.55230000000005
2.146 -42.63300000000008
2.147 -42.71129999999998
2.148 -42.78730000000005
2.149 -42.86085000000001
2.15 -42.932099999999984
2.151 -43.000949999999825
2.152 -43.06739999999989
2.153 -43.13150000000016
2.154 -43.193099999999994
2.155 -43.25219999999994
2.156 -43.30890000000011
2.157 -43.36315
2.158 -43.41479999999988
2.159 -43.463950000000025
2.16 -43.510650000000076
2.161 -43.554799999999915
2.162 -43.59645000000002
2.163 -43.635450000000134
2.164 -43.67185000000006
2.165 -43.70564999999979
2.166 -43.73694999999997
2.167 -43.76565000000013
2.168 -43.79155000000002
2.169 -43.81484999999991
2.17 -43.83565000000006
2.171 -43.853699999999925
2.172 -43.86899999999985
2.173 -43.8819
2.174 -43.891949999999916
2.175 -43.89920000000026
2.176 -43.90385000000025
2.177 -43.90569999999997
2.178 -43.904799999999746
2.179 -43.90124999999988
2.18 -43.8949000000001
2.181 -43.88580000000003
2.182 -43.87404999999997
2.183 -43.8595
2.184 -43.84220000000008
2.185 -43.822049999999926
2.186 -43.79914999999984
2.187 -43.77350000000016
2.188 -43.744950000000266
2.189 -43.71365000000009
2.19 -43.67939999999973
2.191 -43.6423499999998
2.192 -43.602499999999964
2.193 -43.55979999999988
2.194 -43.51435000000021
2.195 -43.465950000000014
2.196 -43.4147499999999
2.197 -43.36054999999998
2.198 -43.303299999999936
2.199 -43.24335000000026
2.2 -43.180599999999984
2.201 -43.114799999999924
2.202 -43.0461
2.203 -42.97459999999982
2.204 -42.90010000000017
2.205 -42.8227500000003
2.206 -42.742449999999884
2.207 -42.659249999999965
2.208 -42.572999999999915
2.209 -42.48374999999971
2.21 -42.39175000000026
2.211 -42.2967500000003
2.212 -42.19899999999971
2.213 -42.09820000000003
2.214 -41.994450000000164
2.215 -41.88774999999978
2.216 -41.777999999999956
2.217 -41.665500000000186
2.218 -41.55004999999989
2.219 -41.43154999999982
2.22 -41.31030000000015
2.221 -41.186099999999946
2.222 -41.05879999999999
2.223 -40.928800000000074
2.224 -40.795849999999966
2.225 -40.65990000000006
2.226 -40.520949999999985
2.227 -40.37895000000014
2.228 -40.234249999999975
2.229 -40.086549999999995
2.23 -39.935850000000215
2.231 -39.782399999999804
2.232 -39.625899999999945
2.233 -39.46644999999992
2.234 -39.30424999999994
2.235 -39.13920000000008
2.236 -38.971000000000146
2.237 -38.79999999999995
2.238 -38.62639999999973
2.239 -38.44985000000037
2.24 -38.270299999999814
2.241 -38.087749999999446
2.242 -37.90219999999997
2.243 -37.71369999999996
2.244 -37.52260000000063
2.245 -37.32890000000058
2.246 -37.132250000000006
2.247 -36.932899999999464
2.248 -36.73059999999978
2.249 -36.52540000000023
2.25 -36.31750000000003
2.251 -36.106600000000014
2.252 -35.893149999999956
2.253 -35.677099999999875
2.254 -35.45804999999999
2.255 -35.23640000000008
2.256 -35.011799999999646
2.257 -34.78454999999991
2.258 -34.55465000000019
2.259 -34.321849999999905
2.26 -34.086400000000324
2.261 -33.848350000000025
2.262 -33.60769999999971
2.263 -33.364450000000076
2.264 -33.118599999999724
2.265 -32.86970000000028
2.266 -32.618250000000096
2.267 -32.3641999999999
2.268 -32.10755000000037
2.269 -31.84825000000016
2.27 -31.58634999999993
2.271 -31.32189999999965
2.272 -31.0547500000001
2.273 -30.785049999999814
2.274 -30.512749999999507
2.275 -30.238200000000383
2.276 -29.961050000000544
2.277 -29.68125000000002
2.278 -29.399199999999986
2.279 -29.114999999999696
2.28 -28.82820000000008
2.281 -28.5387000000005
2.282 -28.24659999999951
2.283 -27.952349999999655
2.284 -27.65585000000029
2.285 -27.357000000000077
2.286 -27.055999999999607
2.287 -26.75244999999979
2.288 -26.446600000000487
2.289 -26.138500000000285
2.29 -25.828199999999857
2.291 -25.515999999999732
2.292 -25.2015500000001
2.293 -24.88455000000042
2.294 -24.565699999999634
2.295 -24.244600000000034
2.296 -23.921200000000255
2.297 -23.59595000000006
2.298 -23.268550000000303
2.299 -22.93884999999968
2.3 -22.60729999999933
2.301 -22.27389999999996
2.302 -21.93825000000038
2.303 -21.60075000000039
2.304 -21.26135000000001
2.305 -20.91969999999943
2.306 -20.576249999999796
2.307 -20.23095000000044
2.308 -19.883350000000217
2.309 -19.53430000000006
2.31 -19.183400000000184
2.311 -18.83024999999941
2.312 -18.47554999999945
2.313 -18.119400000000258
2.314 -17.76145000000062
2.315 -17.401599999999906
2.316 -17.04024999999998
2.317 -16.67700000000036
2.318 -16.31189999999963
2.319 -15.945349999999664
2.32 -15.577299999999795
2.321 -15.20775000000002
2.322 -14.836750000000315
2.323 -14.464200000000037
2.324 -14.090149999999857
2.325 -13.714649999999745
2.326 -13.338000000000239
2.327 -12.959900000000108
2.328 -12.579949999999563
2.329 -12.198850000000316
2.33 -11.816600000000289
2.331 -11.432899999999634
2.332 -11.048100000000256
2.333 -10.662150000000093
2.334 -10.27475
2.335 -9.88620000000051
2.336 -9.496499999999546
2.337 -9.105349999999346
2.338 -8.713100000000418
2.339 -8.320050000000522
2.34 -7.925899999999819
2.341 -7.530699999999668
2.342 -7.134699999999938
2.343 -6.73755000000012
2.344 -6.339300000000186
2.345 -5.940349999999928
2.346 -5.540650000000063
2.347 -5.139800000000111
2.348 -4.738199999999859
2.349 -4.335850000000002
2.35 -3.932749999999846
2.351 -3.5289500000000587
2.352 -3.1243999999999716
2.353 -2.7195000000000693
2.354 -2.313799999999894
2.355 -1.9073000000001394
2.356 -1.5005500000005167
2.357 -1.0933999999997168
2.358 -0.6854500000000319
2.359 -0.27714999999983725
2.36 0.13150000000017315
2.361 0.5408999999997888
2.362 0.9506999999998877
2.363 1.3604999999999867
2.364 1.7706500000005954
2.365 2.1811500000003257
2.366 2.592049999999846
2.367 3.0032999999998755
2.368 3.414599999999879
2.369 3.825899999999882
2.37 4.237499999999727
2.371 4.649500000000057
2.372 5.061200000000543
2.373 5.472849999999668
2.374 5.88479999999933
2.375 6.296850000000326
2.376 6.708900000000629
2.377 7.120549999999754
2.378 7.532149999999599
2.379 7.943800000000111
2.38 8.355100000000116
2.381 8.766350000000145
2.382 9.177600000000174
2.383 9.588499999999694
2.384 9.999050000000093
2.385 10.409200000000007
2.386 10.818649999999597
2.387 11.228049999999905
2.388 11.637050000000427
2.389 12.04535000000062
2.39 12.453249999999638
2.391 12.860799999999534
2.392 13.268000000000308
2.393 13.674050000000298
2.394 14.07974999999978
2.395 14.485050000000166
2.396 14.889249999999743
2.397 15.292699999999716
2.398 15.695400000000081
2.399 16.097350000000148
2.4 16.498549999999916
2.401 16.899050000000056
2.402 17.29874999999992
2.403 17.697349999999666
2.404 18.094849999999994
2.405 18.491600000000023
2.406 18.887600000000447
2.407 19.28245000000009
2.408 19.6758499999998
2.409 20.06815000000009
2.41 20.45970000000008
2.411 20.850099999999983
2.412 21.239349999999796
2.413 21.627149999999677
2.414 22.013500000000324
2.415 22.399050000000003
2.416 22.783099999999777
2.417 23.16575000000029
2.418 23.547200000000046
2.419 23.927149999999898
2.42 24.30564999999982
2.421 24.682649999999835
2.422 25.05819999999992
2.423 25.432200000000126
2.424 25.80430000000064
2.425 26.17499999999981
2.426 26.54459999999956
2.427 26.91225000000033
2.428 27.278049999999997
2.429 27.642399999999732
2.43 28.00485000000047
2.431 28.3654500000001
2.432 28.724599999999796
2.433 29.081849999999797
2.434 29.43725000000008
2.435 29.790800000000644
2.436 30.14244999999943
2.437 30.49224999999989
2.438 30.84020000000062
2.439 31.186249999999582
2.44 31.5300999999997
2.441 31.871750000000283
2.442 32.21144999999981
2.443 32.54934999999959
2.444 32.88500000000055
2.445 33.21875000000043
2.446 33.55034999999937
2.447 33.879299999999695
2.448 34.20635000000033
2.449 34.53120000000004
2.45 34.853850000000214
2.451 35.17420000000021
2.452 35.49194999999949
2.453 35.80749999999993
2.454 36.1207500000002
2.455 36.43144999999973
2.456 36.739949999999716
2.457 37.046150000000225
2.458 37.3494000000002
2.459 37.65005000000016
2.46 37.948399999999936
2.461 38.24455000000018
2.462 38.538150000000385
2.463 38.82869999999941
2.464 39.11664999999981
2.465 39.40205000000016
2.466 39.68474999999985
2.467 39.96490000000019
2.468 40.2421
2.469 40.51659999999985
2.47 40.78855000000034
2.471 41.05795000000009
2.472 41.324300000000065
2.473 41.587650000000224
2.474 41.84839999999967
2.475 42.1065499999998
2.476 42.36180000000006
2.477 42.61399999999985
2.478 42.86335000000009
2.479 43.10980000000013
2.48 43.3534499999999
2.481 43.59409999999987
2.482 43.83175000000003
2.483 44.06645000000001
2.484 44.29820000000015
2.485 44.527100000000054
2.486 44.75284999999988
2.487 44.97540000000001
2.488 45.19519999999985
2.489 45.41184999999996
2.49 45.62530000000002
2.491 45.83580000000024
2.492 46.04310000000007
2.493 46.24724999999982
2.494 46.44824999999984
2.495 46.64584999999992
2.496 46.840500000000155
2.497 47.03195
2.498 47.220099999999846
2.499 47.40509999999996
2.5 47.586650000000155
2.501 47.76510000000025
2.502 47.94039999999992
2.503 48.1123
2.504 48.2808500000001
2.505 48.44609999999985
2.506 48.60799999999998
2.507 48.76665000000009
2.508 48.921999999999855
2.509 49.07399999999999
2.51 49.222600000000185
2.511 49.367900000000034
2.512 49.50984999999991
2.513 49.64824999999992
2.514 49.78329999999996
2.515 49.91500000000003
2.516 50.043300000000144
2.517 50.16829999999993
2.518 50.28974999999984
2.519 50.40785000000013
2.52 50.5226000000001
2.521 50.63374999999988
2.522 50.74140000000011
2.523 50.84555000000012
2.524 50.946349999999796
2.525 51.043749999999875
2.526 51.137600000000084
2.527 51.227950000000064
2.528 51.31495000000007
2.529 51.398600000000094
2.53 51.47869999999992
2.531 51.55500000000001
2.532 51.627850000000166
2.533 51.69735000000002
2.534 51.76344999999992
2.535 51.826049999999924
2.536 51.88510000000007
2.537 51.940799999999896
2.538 51.99294999999986
2.539 52.041400000000024
2.54 52.08644999999991
2.541 52.12815
2.542 52.16625000000006
2.543 52.20080000000009
2.544 52.23194999999999
2.545 52.25960000000002
2.546 52.28379999999995
2.547 52.30454999999995
2.548 52.32180000000006
2.549 52.335599999999914
2.55 52.3458000000001
2.551 52.35259999999998
2.552 52.35609999999987
2.553 52.3560000000001
2.554 52.35240000000009
2.555 52.34544999999993
2.556 52.335050000000024
2.557 52.32115000000006
2.558 52.3038
2.559 52.283149999999935
2.56 52.25909999999993
2.561 52.23164999999999
2.562 52.20074999999994
2.563 52.16635000000001
2.564 52.12865000000008
2.565 52.08755000000003
2.566 52.04314999999997
2.567 51.99534999999999
2.568 51.944200000000016
2.569 51.88985
2.57 51.832049999999896
2.571 51.770900000000076
2.572 51.706500000000055
2.573 51.638799999999954
2.574 51.567800000000034
2.575 51.493500000000026
2.576 51.415900000000015
2.577 51.33510000000005
2.578 51.251049999999964
2.579 51.16374999999994
2.58 51.073199999999986
2.581 50.97950000000003
2.582 50.88268000000007
2.583 50.782605000000004
2.584 50.67935999999995
2.585 50.57295499999994
2.586 50.463435000000025
2.587 50.350840000000034
2.588 50.23511999999999
2.589 50.116329999999984
2.59 49.99446999999998
2.591 49.86955499999999
2.592 49.741610000000016
2.593 49.610665000000004
2.594 49.476735
2.595 49.33983
2.596 49.19998
2.597 49.057185000000004
2.598 48.91147
2.599 48.762874999999994
2.6 48.6114095
2.601 48.457089
2.602 48.299939499999994
2.603 48.139981
2.604 47.97724099999999
2.605 47.81173499999999
2.606 47.64349000000001
2.607 47.472525000000005
2.608 47.298869999999994
2.609 47.12253499999999
2.61 46.943545
2.611 46.76194000000002
2.612 46.577725
2.613 46.390925
2.614 46.201585000000016
2.615 46.009709999999956
2.616 45.81529499999999
2.617 45.618415000000034
2.618 45.41906500000002
2.619 45.217270000000006
2.62 45.013054999999994
2.621 44.80644499999997
2.622 44.597454999999954
2.623 44.38613499999997
2.624 44.17246500000001
2.625 43.95650500000001
2.626 43.73835000000001
2.627 43.51785000000002
2.628 43.29520000000004
2.629 43.07045000000002
2.63 42.84340000000001
2.631 42.61424999999998
2.632 42.382949999999944
2.633 42.149600000000035
2.634 41.91425000000005
2.635 41.67674999999999
2.636 41.437349999999974
2.637 41.19599999999994
2.638 40.952650000000006
2.639 40.70735000000006
2.64 40.46029999999999
2.641 40.21135000000006
2.642 39.96039999999996
2.643 39.70779999999986
2.644 39.45345
2.645 39.19730000000003
2.646 38.9394500000001
2.647 38.67994999999999
2.648 38.418799999999884
2.649 38.1560500000001
2.65 37.891700000000114
2.651 37.62579999999991
2.652 37.358349999999994
2.653 37.08935000000003
2.654 36.81899999999991
2.655 36.547250000000005
2.656 36.27405
2.657 35.99950000000001
2.658 35.72360000000003
2.659 35.44645000000003
2.66 35.16804999999998
2.661 34.888349999999924
2.662 34.60749999999995
2.663 34.32550000000006
2.664 34.04245000000004
2.665 33.75829999999989
2.666 33.473000000000006
2.667 33.1867500000001
2.668 32.89945000000006
2.669 32.611150000000016
2.67 32.32210000000003
2.671 32.032100000000014
2.672 31.74114999999998
2.673 31.449449999999995
2.674 31.15694999999991
2.675 30.863699999999877
2.676 30.56970000000006
2.677 30.275050000000064
2.678 29.979649999999946
2.679 29.683550000000025
2.68 29.386950000000017
2.681 29.089899999999897
2.682 28.792249999999918
2.683 28.493899999999968
2.684 28.1952000000002
2.685 27.896250000000038
2.686 27.596799999999792
2.687 27.296900000000136
2.688 26.996599999999994
2.689 26.69614999999993
2.69 26.395549999999947
2.691 26.094549999999828
2.692 25.79335000000016
2.693 25.49200000000022
2.694 25.190599999999964
2.695 24.888999999999815
2.696 24.587449999999983
2.697 24.286100000000047
2.698 23.984549999999867
2.699 23.68300000000004
2.7 23.381800000000023
2.701 23.080600000000008
2.702 22.779600000000233
2.703 22.478750000000034
2.704 22.178100000000075
2.705 21.87789999999988
2.706 21.577849999999955
2.707 21.278100000000215
2.708 20.978949999999816
2.709 20.6801999999999
2.71 20.381650000000224
2.711 20.083599999999937
2.712 19.78609999999971
2.713 19.48904999999994
2.714 19.19250000000025
2.715 18.896750000000143
2.716 18.60149999999977
2.717 18.306800000000152
2.718 18.012700000000216
2.719 17.719349999999885
2.72 17.426749999999853
2.721 17.134849999999798
2.722 16.84389999999994
2.723 16.55370000000003
2.724 16.26425000000008
2.725 15.975699999999996
2.726 15.688100000000107
2.727 15.40150000000004
2.728 15.115949999999767
2.729 14.831300000000061
2.73 14.547600000000202
2.731 14.265050000000084
2.732 13.98384999999995
2.733 13.703649999999984
2.734 13.42465000000008
2.735 13.146949999999839
2.736 12.870499999999979
2.737 12.595400000000105
2.738 12.321549999999917
2.739 12.049249999999956
2.74 11.778250000000003
2.741 11.508550000000062
2.742 11.240499999999946
2.743 10.97395000000008
2.744 10.708950000000092
2.745 10.445350000000062
2.746 10.183249999999935
2.747 9.922849999999956
2.748 9.664150000000122
2.749 9.407099999999765
2.75 9.151749999999904
2.751 8.898050000000213
2.752 8.646
2.753 8.395899999999804
2.754 8.147400000000152
2.755 7.900599999999952
2.756 7.655649999999819
2.757 7.412550000000101
2.758 7.17140000000005
2.759 6.932050000000093
2.76 6.694499999999881
2.761 6.459099999999926
2.762 6.225550000000038
2.763 5.993799999999896
2.764 5.764299999999959
2.765 5.536900000000303
2.766 5.31135000000002
2.767 5.087799999999726
2.768 4.866350000000061
2.769 4.647100000000279
2.77 4.430100000000007
2.771 4.215199999999669
2.772 4.002449999999936
2.773 3.791750000000163
2.774 3.583350000000221
2.775 3.3773500000000567
2.776 3.173599999999749
2.777 2.9720500000000176
2.778 2.7729000000000643
2.779 2.576199999999862
2.78 2.38175000000021
2.781 2.189550000000068
2.782 1.999749999999703
2.783 1.812350000000157
2.784 1.6274000000000148
2.785 1.4450499999998923
2.786 1.265100000000241
2.787 1.0875999999999941
2.788 0.9124999999998717
2.789 0.7398499999998476
2.79 0.5698000000001896
2.791 0.40235000000020393
2.792 0.23749999999989058
2.793 0.07505000000004869
2.794 -0.08475000000014721
2.795 -0.2419499999999769
2.796 -0.39654999999978735
2.797 -0.5485500000002724
2.798 -0.6979500000000444
2.799 -0.8445499999999023
2.8 -0.9885000000001143
2.801 -1.129700000000039
2.802 -1.2682999999999445
2.803 -1.404249999999857
2.804 -1.5372499999999345
2.805 -1.667600000000019
2.806 -1.795400000000058
2.807 -1.9201999999999413
2.808 -2.0421999999999105
2.809 -2.1613999999999662
2.81 -2.2778000000001075
2.811 -2.3914500000003085
2.812 -2.502299999999902
2.813 -2.610349999999928
2.814 -2.7155500000000665
2.815 -2.817999999999918
2.816 -2.9174499999999606
2.817 -3.014100000000089
2.818 -3.1079999999999304
2.819 -3.1990999999998575
2.82 -3.2871999999999764
2.821 -3.372500000000181
2.822 -3.4550500000000985
2.823 -3.5345499999998866
2.824 -3.6114500000000023
2.825 -3.6854499999999097
2.826 -3.756400000000035
2.827 -3.8247500000001406
2.828 -3.890349999999959
2.829 -3.952899999999995
2.83 -4.012650000000118
2.831 -4.069699999999926
2.832 -4.1237499999999265
2.833 -4.174950000000038
2.834 -4.22334999999989
2.835 -4.2687999999999064
2.836 -4.311450000000009
2.837 -4.3513000000001965
2.838 -4.388200000000203
2.839 -4.422299999999948
2.84 -4.4535999999997795
2.841 -4.482100000000044
2.842 -4.5078000000000475
2.843 -4.530499999999896
2.844 -4.550450000000151
2.845 -4.5676000000001435
2.846 -4.581700000000008
2.847 -4.593099999999906
2.848 -4.601849999999811
2.849 -4.607799999999801
2.85 -4.610800000000303
2.851 -4.610950000000225
2.852 -4.608399999999832
2.853 -4.6029999999998985
2.854 -4.594949999999972
2.855 -4.584150000000106
2.856 -4.570350000000084
2.857 -4.553950000000043
2.858 -4.534999999999956
2.859 -4.513199999999981
2.86 -4.488600000000092
2.861 -4.461249999999916
2.862 -4.431249999999748
2.863 -4.3985999999999335
2.864 -4.363400000000073
2.865 -4.3256500000001665
2.866 -4.285050000000027
2.867 -4.241799999999893
2.868 -4.195950000000087
2.869 -4.147549999999889
2.87 -4.096699999999939
2.871 -4.04324999999997
2.872 -3.9871999999999823
2.873 -3.9285000000000014
2.874 -3.8672000000000013
2.875 -3.8033499999999556
2.876 -3.737050000000158
2.877 -3.668250000000289
2.878 -3.597149999999896
2.879 -3.523599999999752
2.88 -3.4473499999999877
2.881 -3.368750000000073
2.882 -3.2879499999999284
2.883 -3.2047000000000327
2.884 -3.1190000000000384
2.885 -3.0311000000001616
2.886 -2.940750000000186
2.887 -2.8481500000000075
2.888 -2.753349999999946
2.889 -2.65614999999976
2.89 -2.5568499999999856
2.891 -2.4555000000002494
2.892 -2.351949999999936
2.893 -2.2461499999997665
2.894 -2.1383499999999556
2.895 -2.028450000000209
2.896 -1.9164500000001805
2.897 -1.8024999999997904
2.898 -1.6866499999997064
2.899 -1.5688999999999287
2.9 -1.449150000000163
2.901 -1.3273000000001145
2.902 -1.2035999999999991
2.903 -1.078300000000032
2.904 -0.9511000000000241
2.905 -0.8219500000000018
2.906 -0.6910499999998598
2.907 -0.5584499999999187
2.908 -0.42410000000020487
2.909 -0.2881499999999454
2.91 -0.15049999999988684
2.911 -0.011000000000108145
2.912 0.12999999999992184
2.913 0.2724999999998562
2.914 0.41685000000020456
2.915 0.5627000000001103
2.916 0.7100499999999205
2.917 0.8588999999999819
2.918 1.0091999999999741
2.919 1.1609999999998704
2.92 1.3141000000001235
2.921 1.468650000000307
2.922 1.624750000000022
2.923 1.7821999999997202
2.924 1.9406999999999064
2.925 2.1005000000001024
2.926 2.2616499999999347
2.927 2.4240500000001495
2.928 2.5875500000001326
2.929 2.7522499999998313
2.93 2.9180499999999916
2.931 3.0847000000000513
2.932 3.252549999999826
2.933 3.4215000000000635
2.934 3.5913500000001735
2.935 3.761999999999863
2.936 3.933549999999772
2.937 4.105999999999901
2.938 4.279400000000225
2.939 4.453600000000127
2.94 4.628299999999766
2.941 4.803949999999945
2.942 4.980350000000078
2.943 5.1571000000000256
2.944 5.3346499999998995
2.945 5.512900000000098
2.946 5.691500000000113
2.947 5.870449999999944
2.948 6.050050000000126
2.949 6.2302000000000195
2.95 6.410649999999754
2.951 6.5915499999999465
2.952 6.772600000000059
2.953 6.953999999999988
2.954 7.13575000000008
2.955 7.3175500000001445
2.956 7.499600000000078
2.957 7.681749999999959
2.958 7.864100000000082
2.959 8.046449999999858
2.96 8.228599999999739
2.961 8.41095000000021
2.962 8.593299999999985
2.963 8.775299999999945
2.964 8.95710000000001
2.965 9.138900000000074
2.966 9.320500000000246
2.967 9.501699999999932
2.968 9.682549999999804
2.969 9.8632500000001
2.97 10.043600000000236
2.971 10.223349999999993
2.972 10.402649999999985
2.973 10.58164999999979
2.974 10.760149999999857
2.975 10.93785
2.976 11.114950000000109
2.977 11.291550000000136
2.978 11.467549999999784
2.979 11.642799999999829
2.98 11.817400000000214
2.981 11.991150000000006
2.982 12.163999999999925
2.983 12.336150000000213
2.984 12.507449999999906
2.985 12.677900000000047
2.986 12.847449999999968
2.987 13.015949999999748
2.988 13.18340000000008
2.989 13.349799999999926
2.99 13.51519999999995
2.991 13.679450000000232
2.992 13.842400000000158
2.993 14.004299999999942
2.994 14.165049999999985
2.995 14.324450000000045
2.996 14.4824499999998
2.997 14.63909999999992
2.998 14.794400000000055
2.999 14.948299999999886
3.0 15.100650000000188
3.001 15.251500000000236
3.002 15.400949999999982
3.003 15.548649999999956
3.004 15.69480000000005
3.005 15.839349999999946
3.006 15.982049999999775
3.007 16.123050000000152
3.008 16.262200000000114
3.009 16.399699999999907
3.01 16.535300000000003
3.011 16.668799999999816
3.012 16.800499999999886
3.013 16.93030000000026
3.014 17.05809999999995
3.015 17.183850000000028
3.016 17.307700000000064
3.017 17.42934999999987
3.018 17.548700000000196
3.019 17.666049999999835
3.02 17.78119999999994
3.021 17.894250000000113
3.022 18.00504999999973
3.023 18.11344999999992
3.024 18.219650000000225
3.025 18.32340000000009
3.026 18.424749999999822
3.027 18.523650000000156
3.028 18.620100000000043
3.029 18.714349999999698
3.03 18.80600000000003
3.031 18.895049999999998
3.032 18.981700000000185
3.033 19.06550000000014
3.034 19.146649999999752
3.035 19.225299999999987
3.036 19.30130000000023
3.037 19.37465000000013
3.038 19.445099999999826
3.039 19.512899999999874
3.04 19.57790000000001
3.041 19.639899999999987
3.042 19.699299999999948
3.043 19.755800000000047
3.044 19.809250000000013
3.045 19.85990000000007
3.046 19.90754999999997
3.047 19.95225000000003
3.048 19.994050000000236
3.049 20.03274999999999
3.05 20.068499999999904
3.051 20.101099999999747
3.052 20.130549999999857
3.053 20.15700000000016
3.054 20.180250000000065
3.055 20.200199999999974
3.056 20.21695000000018
3.057 20.2307500000002
3.058 20.241199999999903
3.059 20.24824999999966
3.06 20.25215000000004
3.061 20.25275000000007
3.062 20.24994999999981
3.063 20.243799999999922
3.064 20.234300000000065
3.065 20.221400000000266
3.066 20.205000000000222
3.067 20.185299999999838
3.068 20.162199999999853
3.069 20.135400000000082
3.07 20.10524999999999
3.071 20.07150000000006
3.072 20.034049999999997
3.073 19.99324999999996
3.074 19.948899999999714
3.075 19.901249999999816
3.076 19.8498500000005
3.077 19.794700000000386
3.078 19.735849999999445
3.079 19.673249999999783
3.08 19.607300000000492
3.081 19.537649999999683
3.082 19.46430000000013
3.083 19.387150000000492
3.084 19.306300000000025
3.085 19.22175000000012
3.086 19.133449999999414
3.087 19.04144999999996
3.088 18.9457000000004
3.089 18.84625000000001
3.09 18.743050000000206
3.091 18.636149999999574
3.092 18.52549999999953
3.093 18.410750000000252
3.094 18.29230000000015
3.095 18.170099999999938
3.096 18.044200000000288
3.097 17.914549999999835
3.098 17.78079999999946
3.099 17.643350000000336
3.1 17.50215000000041
3.101 17.356849999999866
3.102 17.20789999999986
3.103 17.05514999999977
3.104 16.89824999999978
3.105 16.7377500000003
3.106 16.573450000000044
3.107 16.40539999999968
3.108 16.233350000000037
3.109 16.05715000000049
3.11 15.877549999999962
3.111 15.694249999999993
3.112 15.506500000000283
3.113 15.315049999999747
3.114 15.120249999999585
3.115 14.921250000000247
3.116 14.718250000000237
3.117 14.511499999999428
3.118 14.300999999999897
3.119 14.086850000000206
3.12 13.868900000000433
3.121 13.646850000000043
3.122 13.42109999999952
3.123 13.191600000000275
3.124 12.958050000000387
3.125 12.720749999999697
3.126 12.479699999999594
3.127 12.235000000000024
3.128 11.986500000000373
3.129 11.734299999999893
3.13 11.478349999999999
3.131 11.21830000000018
3.132 10.954599999999509
3.133 10.687499999999932
3.134 10.416300000000433
3.135 10.141350000000132
3.136 9.863050000000207
3.137 9.580699999999636
3.138 9.294599999999653
3.139 9.005150000000045
3.14 8.711950000000328
3.141 8.415050000000479
3.142 8.1144499999998
3.143 7.810449999999525
3.144 7.502749999999808
3.145 7.191299999999984
3.146 6.876499999999841
3.147 6.558000000000258
3.148 6.2361500000003565
3.149 5.9109500000001365
3.15 5.581949999999836
3.151 5.249649999999884
3.152 4.91405000000028
3.153 4.574649999999902
3.154 4.2318999999999
3.155 3.885850000000246
3.156 3.5360499999997907
3.157 3.182899999999711
3.158 2.8267499999998225
3.159 2.4672500000003095
3.16 2.104450000000452
3.161 1.738599999999424
3.162 1.3694000000001594
3.163 0.9969000000005501
3.164 0.6209999999999549
3.165 0.2421499999995247
3.166 -0.13970000000002036
3.167 -0.5248999999998838
3.168 -0.9130500000002761
3.169 -1.304249999999757
3.17 -1.698349999999793
3.171 -2.0954500000003318
3.172 -2.4955999999999587
3.173 -2.8986499999994475
3.174 -3.3043000000003433
3.175 -3.713000000000327
3.176 -4.1246500000001465
3.177 -4.538899999999985
3.178 -4.955749999999842
3.179 -5.375600000000203
3.18 -5.798049999999888
3.181 -6.223099999999593
3.182 -6.6511499999998005
3.183 -7.0814000000002375
3.184 -7.514299999999974
3.185 -7.949749999999756
3.186 -8.387450000000435
3.187 -8.827850000000387
3.188 -9.27079999999969
3.189 -9.716299999999734
3.19 -10.16404999999998
3.191 -10.614100000000404
3.192 -11.066750000000154
3.193 -11.521549999999465
3.194 -11.978650000000341
3.195 -12.438000000000033
3.196 -12.899549999999953
3.197 -13.363350000000079
3.198 -13.8290499999999
3.199 -14.296949999999947
3.2 -14.767049999999532
3.201 -15.239050000000198
3.202 -15.712900000000584
3.203 -16.188599999999997
3.204 -16.666199999999797
3.205 -17.14565000000001
3.206 -17.626949999999947
3.207 -18.109749999999785
3.208 -18.594050000000223
3.209 -19.08020000000038
3.21 -19.568199999999564
3.211 -20.05734999999953
3.212 -20.54795000000012
3.213 -21.040050000000615
3.214 -21.53365000000032
3.215 -22.02874999999993
3.216 -22.52499999999963
3.217 -23.02269999999995
3.218 -23.521450000000417
3.219 -24.021399999999556
3.22 -24.522499999999475
3.221 -25.024650000000232
3.222 -25.527900000000407
3.223 -26.031950000000165
3.224 -26.537100000000034
3.225 -27.04335000000002
3.226 -27.550399999999588
3.227 -28.058149999999475
3.228 -28.567000000000174
3.229 -29.076650000000452
3.23 -29.586649999999853
3.231 -30.09734999999958
3.232 -30.60885000000027
3.233 -31.121100000000567
3.234 -31.633650000000014
3.235 -32.146649999999916
3.236 -32.659999999999634
3.237 -33.17369999999986
3.238 -33.68780000000022
3.239 -34.201899999999895
3.24 -34.71635000000008
3.241 -35.23100000000015
3.242 -35.74564999999988
3.243 -36.26044999999987
3.244 -36.775149999999925
3.245 -37.28979999999999
3.246 -37.804450000000074
3.247 -38.318700000000014
3.248 -38.83280000000003
3.249 -39.34670000000015
3.25 -39.860200000000134
3.251 -40.37339999999993
3.252 -40.88619999999994
3.253 -41.39839999999992
3.254 -41.910049999999835
3.255 -42.42120000000002
3.256 -42.93175000000017
3.257 -43.44155000000002
3.258 -43.95059999999992
3.259 -44.45910000000011
3.26 -44.96670000000008
3.261 -45.47329999999988
3.262 -45.97899999999981
3.263 -46.48379999999987
3.264 -46.98765000000007
3.265 -47.490400000000164
3.266 -47.992000000000175
3.267 -48.49224999999985
3.268 -48.99144999999972
3.269 -49.489550000000186
3.27 -49.986150000000045
3.271 -50.481449999999896
3.272 -50.97520000000022
3.273 -51.467449999999936
3.274 -51.9582999999997
3.275 -52.44745000000002
3.276 -52.9350500000001
3.277 -53.421049999999994
3.278 -53.90515000000019
3.279 -54.3875499999999
3.28 -54.86809999999988
3.281 -55.34665000000022
3.282 -55.82329999999982
3.283 -56.297899999999814
3.284 -56.770450000000196
3.285 -57.24089999999994
3.286 -57.70920000000012
3.287 -58.175300000000085
3.288 -58.638899999999964
3.289 -59.100200000000015
3.29 -59.55919999999989
3.291 -60.015750000000025
3.292 -60.46980000000007
3.293 -60.921150000000154
3.294 -61.37009999999977
3.295 -61.816349999999765
3.296 -62.25985000000017
3.297 -62.700549999999964
3.298 -63.13844999999985
3.299 -63.57360000000013
3.3 -64.00569999999995
3.301 -64.43485000000008
3.302 -64.86100000000008
3.303 -65.28409999999994
3.304 -65.70410000000005
3.305 -66.12094999999991
3.306 -66.53460000000007
3.307 -66.94495000000005
3.308 -67.35194999999989
3.309 -67.75565000000007
3.31 -68.15605000000009
3.311 -68.5528999999999
3.312 -68.94624999999998
3.313 -69.33620000000012
3.314 -69.72255000000007
3.315 -70.10524999999987
3.316 -70.48414999999991
3.317 -70.85939999999998
3.318 -71.23100000000007
3.319 -71.5987500000001
3.32 -71.9626499999999
3.321 -72.32269999999998
3.322 -72.67885000000005
3.323 -73.0309
3.324 -73.37899999999998
3.325 -73.72309999999996
3.326 -74.06304999999996
3.327 -74.39889999999995
3.328 -74.73055
3.329 -75.05800000000006
3.33 -75.38120000000004
3.331 -75.70005499999994
3.332 -76.01457499999998
3.333 -76.32468000000007
3.334 -76.63036000000001
3.335 -76.93157499999997
3.336 -77.22826999999998
3.337 -77.52038000000002
3.338 -77.80786000000003
3.339 -78.09068999999997
3.34 -78.368815
3.341 -78.64219000000001
3.342 -78.91074999999998
3.343 -79.1744715
3.344 -79.4333095
3.345 -79.6872085
3.346 -79.93613549999998
3.347 -80.18003999999999
3.348 -80.41889
3.349 -80.65265999999998
3.35 -80.8813
3.351 -81.104765
3.352 -81.32304500000002
3.353 -81.53610499999999
3.354 -81.74390499999998
3.355 -81.94642000000003
3.356 -82.14358499999997
3.357 -82.33540999999997
3.358 -82.52184999999996
3.359 -82.70285000000001
3.36 -82.87845000000004
3.361 -83.04864999999998
3.362 -83.21335000000002
3.363 -83.37250000000004
3.364 -83.52619999999989
3.365 -83.67429999999992
3.366 -83.81690000000013
3.367 -83.95390000000003
3.368 -84.08519999999996
3.369 -84.21095000000003
3.37 -84.33095000000002
3.371 -84.44534999999999
3.372 -84.5539499999999
3.373 -84.65674999999992
3.374 -84.75400000000008
3.375 -84.84535000000004
3.376 -84.93084999999996
3.377 -85.01055000000001
3.378 -85.08439999999999
3.379 -85.15239999999993
3.38 -85.21455
3.381 -85.27069999999995
3.382 -85.32084999999992
3.383 -85.36505000000007
3.384 -85.40305000000019
3.385 -85.43519999999992
3.386 -85.46130000000007
3.387 -85.48130000000029
3.388 -85.49524999999988
3.389 -85.50304999999993
3.39 -85.50470000000011
3.391 -85.50004999999979
3.392 -85.4894499999998
3.393 -85.4727000000003
3.394 -85.44959999999998
3.395 -85.42034999999976
3.396 -85.38495
3.397 -85.34340000000002
3.398 -85.29554999999988
3.399 -85.24155000000019
3.4 -85.18120000000003
3.401 -85.11449999999977
3.402 -85.04170000000026
3.403 -84.96270000000021
3.404 -84.87735000000004
3.405 -84.78575000000002
3.406 -84.6879499999998
3.407 -84.58379999999981
3.408 -84.47339999999997
3.409 -84.35679999999994
3.41 -84.23405000000001
3.411 -84.10475000000007
3.412 -83.96914999999998
3.413 -83.8274
3.414 -83.67930000000024
3.415 -83.52510000000021
3.416 -83.36454999999971
3.417 -83.19769999999977
3.418 -83.02464999999995
3.419 -82.84505000000011
3.42 -82.65935000000002
3.421 -82.46749999999969
3.422 -82.26890000000014
3.423 -82.06440000000022
3.424 -81.85360000000016
3.425 -81.6364
3.426 -81.4132499999995
3.427 -81.18334999999976
3.428 -80.94720000000055
3.429 -80.7051000000003
3.43 -80.45694999999978
3.431 -80.20249999999979
3.432 -79.94134999999986
3.433 -79.67430000000026
3.434 -79.40125000000033
3.435 -79.12139999999984
3.436 -78.83569999999965
3.437 -78.54404999999981
3.438 -78.24599999999987
3.439 -77.94165000000048
3.44 -77.63130000000007
3.441 -77.31505
3.442 -76.99245000000049
3.443 -76.66384999999998
3.444 -76.32934999999979
3.445 -75.98885
3.446 -75.64234999999988
3.447 -75.2895999999996
3.448 -74.93090000000035
3.449 -74.56649999999995
3.45 -74.19619999999988
3.451 -73.82000000000014
3.452 -73.43780000000008
3.453 -73.0496000000004
3.454 -72.6554499999997
3.455 -72.25569999999986
3.456 -71.85040000000016
3.457 -71.43954999999993
3.458 -71.0226500000001
3.459 -70.5998499999999
3.46 -70.17179999999969
3.461 -69.73815000000036
3.462 -69.29859999999995
3.463 -68.85344999999973
3.464 -68.40305000000019
3.465 -67.94705000000012
3.466 -67.4855000000002
3.467 -67.01869999999957
3.468 -66.5449999999998
3.469 -66.06800000000037
3.47 -65.58499999999995
3.471 -65.09999999999988
3.472 -64.60500000000022
3.473 -64.1049999999997
3.474 -63.59999999999977
3.475 -63.090000000000366
3.476 -62.58000000000027
3.477 -62.05499999999975
3.478 -61.529999999999916
3.479 -61.00500000000009
3.48 -60.46999999999997
3.481 -59.93000000000039
3.482 -59.38499999999999
3.483 -58.82999999999999
3.484 -58.28000000000013
3.485 -57.72499999999944
3.486 -57.1549999999997
3.487 -56.584999999999965
3.488 -56.01500000000023
3.489 -55.4350000000002
3.49 -54.85000000000003
3.491 -54.264999999999866
3.492 -53.67499999999955
3.493 -53.08000000000048
3.494 -52.475000000000435
3.495 -51.86999999999969
3.496 -51.25999999999949
3.497 -50.644999999999854
3.498 -50.03000000000021
3.499 -49.41000000000042
3.5 -48.7849999999998
3.501 -48.14999999999958
3.502 -47.51500000000006
3.503 -46.87999999999984
3.504 -46.23500000000003
3.505 -45.59000000000022
3.506 -44.9450000000004
3.507 -44.290000000000305
3.508 -43.63000000000006
3.509 -42.969999999999814
3.51 -42.304999999999424
3.511 -41.63500000000028
3.512 -40.965000000000444
3.513 -40.28999999999977
3.514 -39.61499999999909
3.515 -38.93500000000036
3.516 -38.24500000000064
3.517 -37.559999999998986
3.518 -36.86999999999996
3.519 -36.17500000000079
3.52 -35.47500000000009
3.521 -34.77499999999939
3.522 -34.075000000000074
3.523 -33.36500000000048
3.524 -32.659999999999634
3.525 -31.950000000000035
3.526 -31.230000000000146
3.527 -30.515000000000402
3.528 -29.800000000000658
3.529 -29.07499999999924
3.53 -28.344999999999064
3.531 -27.620000000000424
3.532 -26.89500000000039
3.533 -26.16000000000007
3.534 -25.424999999999752
3.535 -24.689999999999436
3.536 -23.955000000000503
3.537 -23.215000000000042
3.538 -22.469999999999434
3.539 -21.725000000000215
3.54 -20.980000000001
3.541 -20.23500000000039
3.542 -19.4799999999995
3.543 -18.730000000000135
3.544 -17.979999999999386
3.545 -17.22499999999988
3.546 -16.470000000000372
3.547 -15.71499999999948
3.548 -14.95499999999983
3.549 -14.19500000000018
3.55 -13.43500000000053
3.551 -12.669999999999348
3.552 -11.909999999999698
3.553 -11.145000000001293
3.554 -10.380000000000111
3.555 -9.614999999998929
3.556 -8.84500000000038
3.557 -8.080000000000586
3.558 -7.3099999999992615
3.559 -6.539999999999324
3.56 -5.775000000000919
3.561 -5.000000000000837
3.562 -4.229999999999512
3.563 -3.4599999999995745
3.564 -2.689999999999637
3.565 -1.9199999999996997
3.566 -1.1449999999996185
3.567 -0.37000000000092514
3.568 0.39999999999901226
3.569 1.1700000000003374
3.57 1.9450000000004186
3.571 2.715000000000356
3.572 3.4850000000002934
3.573 4.260000000000375
3.574 5.030000000000312
3.575 5.795000000000106
3.576 6.5699999999987995
3.577 7.339999999998737
3.578 8.104999999999919
3.579 8.875000000001243
3.58 9.64500000000118
3.581 10.409999999999586
3.582 11.174999999999379
3.583 11.939999999999173
3.584 12.705000000000355
3.585 13.465000000000005
3.586 14.224999999999655
3.587 14.990000000000837
3.588 15.750000000000487
3.589 16.510000000000137
3.59 17.26499999999964
3.591 18.014999999999006
3.592 18.769999999999897
3.593 19.52500000000079
3.594 20.275000000000155
3.595 21.024999999999515
3.596 21.770000000000124
3.597 22.51500000000073
3.598 23.25999999999995
3.599 23.999999999999023
3.6 24.739999999999483
3.601 25.479999999999947
3.602 26.215000000000266
3.603 26.94500000000044
3.604 27.675000000000615
3.605 28.40500000000079
3.606 29.13499999999958
3.607 29.85999999999961
3.608 30.574999999999353
3.609 31.29499999999924
3.61 32.01500000000051
3.611 32.725000000000115
3.612 33.439999999999856
3.613 34.150000000000844
3.614 34.85000000000016
3.615 35.554999999999616
3.616 36.255000000000315
3.617 36.949999999999484
3.618 37.65000000000018
3.619 38.34000000000059
3.62 39.02499999999948
3.621 39.709999999999745
3.622 40.38999999999987
3.623 41.06999999999999
3.624 41.744999999999976
3.625 42.414999999999814
3.626 43.08500000000034
3.627 43.750000000000036
3.628 44.40999999999959
3.629 45.070000000000526
3.63 45.72000000000048
3.631 46.36999999999974
3.632 47.01499999999956
3.633 47.65499999999992
3.634 48.30000000000042
3.635 48.93499999999995
3.636 49.55999999999988
3.637 50.18499999999981
3.638 50.80999999999975
3.639 51.43000000000022
3.64 52.04499999999987
3.641 52.655000000000065
3.642 53.260000000000105
3.643 53.865000000000165
3.644 54.45999999999992
3.645 55.04999999999954
3.646 55.645
3.647 56.22500000000002
3.648 56.80500000000005
3.649 57.38000000000062
3.65 57.95000000000036
3.651 58.519999999999406
3.652 59.0750000000001
3.653 59.63500000000024
3.654 60.18999999999954
3.655 60.73499999999995
3.656 61.280000000000356
3.657 61.814999999999785
3.658 62.34999999999991
3.659 62.88000000000057
3.66 63.400000000000254
3.661 63.9149999999998
3.662 64.42999999999934
3.663 64.94499999999958
3.664 65.44500000000009
3.665 65.94000000000044
3.666 66.43565000000045
3.667 66.92415000000007
3.668 67.40724999999975
3.669 67.88484999999955
3.67 68.35720000000003
3.671 68.82470000000029
3.672 69.2870499999998
3.673 69.74380000000015
3.674 70.19530000000051
3.675 70.64154999999947
3.676 71.08224999999996
3.677 71.5177500000004
3.678 71.94804999999943
3.679 72.37270000000004
3.68 72.7918000000001
3.681 73.20570000000012
3.682 73.61430000000016
3.683 74.01739999999963
3.684 74.41455000000013
3.685 74.80605000000014
3.686 75.1924000000001
3.687 75.57310000000025
3.688 75.94819999999987
3.689 76.31779999999962
3.69 76.68174999999957
3.691 77.04015000000037
3.692 77.39255000000014
3.693 77.73934999999939
3.694 78.08095
3.695 78.41700000000007
3.696 78.74705000000051
3.697 79.07150000000043
3.698 79.39044999999977
3.699 79.70334999999953
3.7 80.01065000000015
3.701 80.31240000000022
3.702 80.60819999999997
3.703 80.89839999999987
3.704 81.18299999999995
3.705 81.46205000000018
3.706 81.73549999999987
3.707 82.00294999999997
3.708 82.2648500000002
3.709 82.52114999999989
3.71 82.77144999999999
3.711 83.01585000000041
3.712 83.25464999999961
3.713 83.48819999999951
3.714 83.71625000000022
3.715 83.93805000000039
3.716 84.15409999999977
3.717 84.36479999999989
3.718 84.5697000000003
3.719 84.76879999999993
3.72 84.96229999999973
3.721 85.15010000000011
3.722 85.3320500000001
3.723 85.50844999999987
3.724 85.67925000000017
3.725 85.84444999999997
3.726 86.00409999999988
3.727 86.1579500000001
3.728 86.30625000000009
3.729 86.44909999999985
3.73 86.58614999999988
3.731 86.71770000000002
3.732 86.84379999999992
3.733 86.96425
3.734 87.07920000000021
3.735 87.18875000000014
3.736 87.29289999999979
3.737 87.39139999999999
3.738 87.48449999999991
3.739 87.57229999999984
3.74 87.65460000000024
3.741 87.73170000000025
3.742 87.80359999999988
3.743 87.87009999999991
3.744 87.93139999999991
3.745 87.98739999999992
3.746 88.03830000000019
3.747 88.0839500000001
3.748 88.12435
3.749 88.1597500000001
3.75 88.19010000000009
3.751 88.2153499999998
3.752 88.23544999999982
3.753 88.25070000000011
3.754 88.2609500000001
3.755 88.26619999999993
3.756 88.26654999999992
3.757 88.26200000000006
3.758 88.25250000000004
3.759 88.2382499999999
3.76 88.21920000000004
3.761 88.19524999999999
3.762 88.16650000000003
3.763 88.13300000000012
3.764 88.09484999999991
3.765 88.0520499999999
3.766 88.00460000000007
3.767 87.95244999999993
3.768 87.89579999999991
3.769 87.83460000000012
3.77 87.7689
3.771 87.69879999999995
3.772 87.62415000000004
3.773 87.54520000000005
3.774 87.46194999999997
3.775 87.37435499999992
3.776 87.28249999999998
3.777 87.18646000000003
3.778 87.086275
3.779 86.98192
3.78 86.87349000000002
3.781 86.761055
3.782 86.64465499999999
3.783 86.52430500000001
3.784 86.400065
3.785 86.271985
3.786 86.14011149999999
3.787 86.0044945
3.788 85.8651785
3.789 85.72221049999999
3.79 85.575645
3.791 85.42552000000002
3.792 85.27187000000002
3.793 85.114755
3.794 84.95422499999998
3.795 84.790335
3.796 84.62310999999998
3.797 84.45255999999998
3.798 84.27882500000004
3.799 84.10194500000001
3.8 83.9218
3.801 83.73855000000002
3.802 83.55229999999995
3.803 83.36300000000001
3.804 83.17074999999998
3.805 82.97555000000003
3.806 82.7775000000001
3.807 82.57665
3.808 82.37294999999985
3.809 82.16654999999989
3.81 81.95750000000011
3.811 81.74584999999998
3.812 81.5316
3.813 81.31479999999996
3.814 81.09559999999998
3.815 80.8739000000001
3.816 80.64979999999993
3.817 80.42350000000003
3.818 80.19500000000009
3.819 79.96419999999998
3.82 79.73124999999995
3.821 79.49619999999997
3.822 79.25910000000005
3.823 79.02004999999993
3.824 78.779
3.825 78.5361
3.826 78.29135000000011
3.827 78.04479999999995
3.828 77.79654999999983
3.829 77.54660000000024
3.83 77.29510000000008
3.831 77.04199999999973
3.832 76.78719999999993
3.833 76.53105000000015
3.834 76.27345000000008
3.835 76.0143500000001
3.836 75.75415000000002
3.837 75.49264999999993
3.838 75.22959999999995
3.839 74.96549999999984
3.84 74.70044999999988
3.841 74.43425000000016
3.842 74.16699999999999
3.843 73.89860000000004
3.844 73.62945000000016
3.845 73.35934999999974
3.846 73.08829999999982
3.847 72.81675000000016
3.848 72.54424999999995
3.849 72.27100000000014
3.85 71.99740000000017
3.851 71.7230499999999
3.852 71.44809999999995
3.853 71.17274999999985
3.854 70.89695
3.855 70.62070000000004
3.856 70.34404999999994
3.857 70.06714999999997
3.858 69.79000000000013
3.859 69.51260000000008
3.86 69.2350500000001
3.861 68.9575500000001
3.862 68.67984999999986
3.863 68.40189999999976
3.864 68.12419999999986
3.865 67.8467000000002
3.866 67.56910000000026
3.867 67.2915999999999
3.868 67.01425000000017
3.869 66.73705000000002
3.87 66.46029999999998
3.871 66.18389999999974
3.872 65.90785000000001
3.873 65.63255000000059
3.874 65.3575999999996
3.875 65.08264999999999
3.876 64.80849999999995
3.877 64.53509999999953
3.878 64.26200000000034
3.879 63.990049999999854
3.88 63.71884999999966
3.881 63.44799999999997
3.882 63.177949999999875
3.883 62.90860000000009
3.884 62.6404000000004
3.885 62.37330000000013
3.886 62.10690000000019
3.887 61.84129999999982
3.888 61.57684999999954
3.889 61.3134500000001
3.89 61.05115000000008
3.891 60.790050000000114
3.892 60.53000000000031
3.893 60.271099999999876
3.894 60.01329999999957
3.895 59.75699999999986
3.896 59.50220000000006
3.897 59.24850000000037
3.898 58.99595000000007
3.899 58.7448499999997
3.9 58.49524999999994
3.901 58.24675000000029
3.902 57.99979999999982
3.903 57.75429999999998
3.904 57.510300000000036
3.905 57.2678
3.906 57.02669999999993
3.907 56.78719999999971
3.908 56.54920000000008
3.909 56.312950000000214
3.91 56.07825000000024
3.911 55.845100000000144
3.912 55.61339999999998
3.913 55.38349999999955
3.914 55.15550000000021
3.915 54.92905000000006
3.916 54.70439999999965
3.917 54.481600000000356
3.918 54.26035000000024
3.919 54.04094999999983
3.92 53.82339999999986
3.921 53.607650000000305
3.922 53.39379999999977
3.923 53.18189999999958
3.924 52.972150000000354
3.925 52.764250000000146
3.926 52.55824999999964
3.927 52.35410000000024
3.928 52.15185000000052
3.929 51.95179999999966
3.93 51.75394999999972
3.931 51.55620000000041
3.932 51.36339999999989
3.933 51.17499999999983
3.934 50.984999999999914
3.935 50.795
3.936 50.60500000000009
3.937 50.42499999999978
3.938 50.245000000000154
3.939 50.06000000000038
3.94 49.885000000000204
3.941 49.71000000000003
3.942 49.534999999999854
3.943 49.364999999999824
3.944 49.194999999999794
3.945 49.02999999999991
3.946 48.865000000000016
3.947 48.70000000000013
3.948 48.54000000000039
3.949 48.37999999999995
3.95 48.219999999999516
3.951 48.06499999999991
3.952 47.910000000000316
3.953 47.76000000000016
3.954 47.61500000000016
3.955 47.46500000000001
3.956 47.32
3.957 47.179999999999445
3.958 47.034999999999435
3.959 46.89500000000027
3.96 46.76000000000055
3.961 46.62
3.962 46.48499999999958
3.963 46.36000000000015
3.964 46.22999999999988
3.965 46.09999999999961
3.966 45.97500000000018
3.967 45.85000000000006
3.968 45.730000000000075
3.969 45.61000000000009
3.97 45.490000000000116
3.971 45.37000000000013
3.972 45.25999999999974
3.973 45.15000000000005
3.974 45.03500000000022
3.975 44.92499999999983
3.976 44.81500000000013
3.977 44.70999999999989
3.978 44.609999999999786
3.979 44.50500000000024
3.98 44.405000000000136
3.981 44.305000000000035
3.982 44.20499999999994
3.983 44.11500000000012
3.984 44.02000000000017
3.985 43.92499999999952
3.986 43.8350000000004
3.987 43.74500000000059
3.988 43.65499999999939
3.989 43.56499999999958
3.99 43.479999999999905
3.991 43.40000000000038
3.992 43.315000000000715
3.993 43.2349999999998
3.994 43.154999999998886
3.995 43.07499999999936
3.996 42.999999999999986
3.997 42.92000000000046
3.998 42.84500000000108
3.999 42.77000000000031
4.0 42.69999999999968
4.001 42.63000000000044
4.002 42.55499999999968
4.003 42.484999999999054
4.004 42.414999999999814
4.005 42.35000000000072
4.006 42.28000000000009
4.007 42.21499999999961
4.008 42.15000000000052
4.009 42.085000000000036
4.01 42.0249999999997
4.011 41.95500000000047
4.012 41.895000000000124
4.013 41.83499999999979
4.014 41.76999999999931
4.015 41.710000000000356
4.016 41.65000000000002
4.017 41.589999999999684
4.018 41.53500000000088
4.019 41.47499999999915
4.02 41.41000000000006
4.021 41.35499999999986
4.022 41.29999999999967
4.023 41.24000000000072
4.024 41.18000000000038
4.025 41.12500000000019
4.026 41.06999999999999
4.027 41.00999999999966
4.028 40.94999999999932
4.029 40.895000000000515
4.03 40.84000000000032
4.031 40.77999999999998
4.032 40.719999999999644
4.033 40.66499999999945
4.034 40.610000000000646
4.035 40.55000000000031
4.036 40.48499999999983
4.037 40.424999999999486
4.038 40.369999999999294
4.039 40.31000000000034
4.04 40.25000000000001
4.041 40.18999999999967
4.042 40.125000000000576
4.043 40.060000000000095
4.044 39.99999999999976
4.045 39.93500000000066
4.046 39.86500000000004
4.047 39.8049999999997
4.048 39.740000000000606
4.049 39.664999999999836
4.05 39.599999999999355
4.051 39.53500000000027
4.052 39.459999999999496
4.053 39.38500000000011
4.054 39.31500000000088
4.055 39.24000000000011
4.056 39.16499999999934
4.057 39.08999999999996
4.058 39.01000000000043
4.059 38.929999999999524
4.06 38.849999999999994
4.061 38.76500000000033
4.062 38.68000000000066
4.063 38.599999999999746
4.064 38.509999999999934
4.065 38.42000000000012
4.066 38.32999999999892
4.067 38.235000000000355
4.068 38.145000000000536
4.069 38.04499999999905
4.07 37.94500000000034
4.071 37.850000000000385
4.072 37.7499999999989
4.073 37.64500000000004
4.074 37.53500000000104
4.075 37.42999999999941
4.076 37.31999999999902
4.077 37.20500000000126
4.078 37.090000000000735
4.079 36.970000000000056
4.08 36.84999999999938
4.081 36.72999999999871
4.082 36.61000000000081
4.083 36.48000000000123
4.084 36.34500000000013
4.085 36.214999999999165
4.086 36.079999999999444
4.087 35.94499999999973
4.088 35.804999999999865
4.089 35.6550000000011
4.09 35.50999999999971
4.091 35.364999999999704
4.092 35.2100000000008
4.093 35.05499999999911
4.094 34.89500000000007
4.095 34.735000000001016
4.096 34.56999999999905
4.097 34.39999999999971
4.098 34.23500000000052
4.099 34.05999999999965
4.1 33.880000000000024
4.101 33.69500000000025
4.102 33.515000000000626
4.103 33.32999999999947
4.104 33.134999999999415
4.105 32.94500000000089
4.106 32.749999999999446
4.107 32.5449999999991
4.108 32.340000000000146
4.109 32.134999999999806
4.11 31.925000000000704
4.111 31.710000000000072
4.112 31.489999999999295
4.113 31.270000000001296
4.114 31.04500000000038
4.115 30.814999999999316
4.116 30.579999999999497
4.117 30.339999999999534
4.118 30.10000000000096
4.119 29.860000000000998
4.12 29.60999999999936
4.121 29.354999999998967
4.122 29.09999999999996
4.123 28.84000000000081
4.124 28.575000000000127
4.125 28.304999999999303
4.126 28.02999999999972
4.127 27.75500000000014
4.128 27.475000000000417
4.129 27.19000000000055
4.13 26.900000000000535
4.131 26.605000000000377
4.132 26.309999999998833
4.133 26.00499999999978
4.134 25.69500000000058
4.135 25.38499999999999
4.136 25.07500000000079
4.137 24.754999999999917
4.138 24.424999999998754
4.139 24.09999999999912
4.14 23.770000000000735
4.141 23.43000000000067
4.142 23.085000000000466
4.143 22.74000000000026
4.144 22.395000000000053
4.145 22.034999999999417
4.146 21.67499999999878
4.147 21.31499999999953
4.148 20.944999999999993
4.149 20.575000000000454
4.15 20.19500000000063
4.151 19.81000000000066
4.152 19.42999999999945
4.153 19.039999999999335
4.154 18.640000000000324
4.155 18.239999999999924
4.156 17.83500000000077
4.157 17.42500000000008
4.158 17.00999999999925
4.159 16.594999999999803
4.16 16.170000000000073
4.161 15.740000000000197
4.162 15.315000000000467
4.163 14.875000000000306
4.164 14.429999999999998
4.165 13.984999999999692
4.166 13.534999999999242
4.167 13.080000000000036
4.168 12.620000000000687
4.169 12.154999999999806
4.17 11.685000000000167
4.171 11.21500000000053
4.172 10.734999999999218
4.173 10.24999999999915
4.174 9.765000000000468
4.175 9.270000000000111
4.176 8.774999999999755
4.177 8.275000000000643
4.178 7.77
4.179 7.260000000000599
4.18 6.739999999999524
4.181 6.22499999999998
4.182 5.700000000000149
4.183 5.169999999998787
4.184 4.6400000000001995
4.185 4.0999999999999375
4.186 3.5599999999996745
4.187 3.015000000000656
4.188 2.459999999999962
4.189 1.9050000000006562
4.19 1.3499999999999623
4.191 0.784999999998981
4.192 0.21500000000063135
4.193 -0.35499999999910603
4.194 -0.9350000000005187
4.195 -1.5150000000005437
4.196 -2.0999999999993246
4.197 -2.689999999999637
4.198 -3.2799999999999496
4.199 -3.8800000000005497
4.2 -4.484999999999905
4.201 -5.089999999999262
4.202 -5.700000000000149
4.203 -6.315000000001181
4.204 -6.930000000000824
4.205 -7.549999999999224
4.206 -8.1799999999993
4.207 -8.810000000000763
4.208 -9.439999999999449
4.209 -10.079999999999812
4.21 -10.725000000000318
4.211 -11.369999999999436
4.212 -12.020000000000087
4.213 -12.674999999999493
4.214 -13.325000000000141
4.215 -13.990000000001224
4.216 -14.654999999999529
4.217 -15.319999999999222
4.218 -15.995000000000593
4.219 -16.670000000000574
4.22 -17.349999999999312
4.221 -18.029999999999436
4.222 -18.720000000001235
4.223 -19.41000000000026
4.224 -20.099999999999284
4.225 -20.794999999999842
4.226 -21.49500000000054
4.227 -22.199999999999996
4.228 -22.89999999999931
4.229 -23.610000000000298
4.23 -24.325000000000042
4.231 -25.039999999999786
4.232 -25.755000000000916
4.233 -26.474999999999415
4.234 -27.19999999999945
4.235 -27.93000000000101
4.236 -28.659999999999798
4.237 -29.384999999999827
4.238 -30.12500000000029
4.239 -30.864999999999366
4.24 -31.599999999999685
4.241 -32.340000000000146
4.242 -33.089999999999506
4.243 -33.84000000000026
4.244 -34.58500000000087
4.245 -35.33500000000023
4.246 -36.08999999999973
4.247 -36.84999999999938
4.248 -37.61000000000042
4.249 -38.37000000000007
4.25 -39.13499999999986
4.251 -39.89999999999966
4.252 -40.66499999999945
4.253 -41.43500000000078
4.254 -42.205000000000716
4.255 -42.97499999999926
4.256 -43.75499999999949
4.257 -44.53000000000096
4.258 -45.30499999999965
4.259 -46.09000000000002
4.26 -46.870000000000246
4.261 -47.65499999999923
4.262 -48.43500000000084
4.263 -49.21999999999982
4.264 -50.009999999998946
4.265 -50.7950000000007
4.266 -51.58499999999982
4.267 -52.37500000000034
4.268 -53.170000000001
4.269 -53.96000000000012
4.27 -54.74999999999925
4.271 -55.55000000000005
4.272 -56.3450000000007
4.273 -57.13999999999997
4.274 -57.934999999999235
4.275 -58.72999999999989
4.276 -59.53000000000069
4.277 -60.32499999999996
4.278 -61.124999999999375
4.279 -61.925000000000175
4.28 -62.72000000000083
4.281 -63.51999999999885
4.282 -64.31999999999965
4.283 -65.12000000000046
4.284 -65.91999999999987
4.285 -66.72000000000067
4.286 -67.51499999999993
4.287 -68.31499999999934
4.288 -69.11500000000015
4.289 -69.90999999999941
4.29 -70.71000000000022
4.291 -71.51000000000101
4.292 -72.30500000000029
4.293 -73.09499999999942
4.294 -73.89499999999882
4.295 -74.69000000000086
4.296 -75.47999999999999
4.297 -76.2799999999994
4.298 -77.06999999999992
4.299 -77.86000000000043
4.3 -78.65500000000108
4.301 -79.44000000000007
4.302 -80.2299999999992
4.303 -81.01499999999956
4.304 -81.79999999999993
4.305 -82.59000000000044
4.306 -83.37000000000067
4.307 -84.14999999999951
4.308 -84.92999999999972
4.309 -85.70499999999981
4.31 -86.48500000000003
4.311 -87.26000000000012
4.312 -88.03000000000006
4.313 -88.80500000000013
4.314 -89.56999999999992
4.315 -90.33999999999986
4.316 -91.10499999999966
4.317 -91.86500000000069
4.318 -92.63000000000049
4.319 -93.38999999999875
4.32 -94.14499999999964
4.321 -94.8950000000004
4.322 -95.64499999999975
4.323 -96.39500000000051
4.324 -97.14499999999987
4.325 -97.88500000000033
4.326 -98.6250000000008
4.327 -99.36499999999917
4.328 -100.09500000000004
4.329 -100.83000000000035
4.33 -101.55999999999985
4.331 -102.28499999999987
4.332 -103.0099999999999
4.333 -103.72499999999964
4.334 -104.44000000000008
4.335 -105.15500000000053
4.336 -105.86500000000012
4.337 -106.56999999999958
4.338 -107.27499999999972
4.339 -107.97500000000042
4.34 -108.66500000000015
4.341 -109.35499999999988
4.342 -110.04499999999959
4.343 -110.72999999999986
4.344 -111.41000000000068
4.345 -112.09000000000012
4.346 -112.75999999999995
4.347 -113.42999999999978
4.348 -114.09499999999949
4.349 -114.75000000000026
4.35 -115.40920000000024
4.351 -116.06234999999991
4.352 -116.70925000000013
4.353 -117.35299999999991
4.354 -117.99224999999996
4.355 -118.62700000000031
4.356 -119.2573500000002
4.357 -119.88284999999988
4.358 -120.50384999999983
4.359 -121.12035000000007
4.36 -121.73205000000007
4.361 -122.33924999999965
4.362 -122.94164999999968
4.363 -123.53920000000018
4.364 -124.13149999999997
4.365 -124.71900000000022
4.366 -125.30165000000024
4.367 -125.87904999999955
4.368 -126.45125000000021
4.369 -127.01825000000014
4.37 -127.57999999999936
4.371 -128.1365999999999
4.372 -128.68795000000043
4.373 -129.23365000000047
4.374 -129.77419999999975
4.375 -130.3091499999999
4.376 -130.8385000000002
4.377 -131.36229999999998
4.378 -131.88049999999993
4.379 -132.39310000000003
4.38 -132.90009999999998
4.381 -133.4013499999998
4.382 -133.89679999999993
4.383 -134.38649999999996
4.384 -134.87045000000023
4.385 -135.34854999999976
4.386 -135.82054999999974
4.387 -136.28674999999998
4.388 -136.74700000000027
4.389 -137.20135000000016
4.39 -137.64964999999975
4.391 -138.09185000000014
4.392 -138.52789999999996
4.393 -138.95779999999988
4.394 -139.38175000000018
4.395 -139.79934999999998
4.396 -140.2107999999999
4.397 -140.61609999999996
4.398 -141.01510000000016
4.399 -141.40774999999994
4.4 -141.7940499999999
4.401 -142.1742
4.402 -142.54794999999982
4.403 -142.91515000000015
4.404 -143.27605000000014
4.405 -143.63054999999986
4.406 -143.97844999999992
4.407 -144.32000000000002
4.408 -144.65499999999994
4.409 -144.98335000000006
4.41 -145.30515
4.411 -145.62034999999995
4.412 -145.92890000000008
4.413 -146.23085000000003
4.414 -146.52609999999996
4.415 -146.81454999999994
4.416 -147.09635
4.417 -147.37139000000005
4.418 -147.63955499999997
4.419 -147.90091499999997
4.42 -148.15547000000004
4.421 -148.403155
4.422 -148.64396499999998
4.423 -148.87788849999998
4.424 -149.10489500000003
4.425 -149.3249865
4.426 -149.53815500000002
4.427 -149.74438000000004
4.428 -149.943655
4.429 -150.13597499999997
4.43 -150.321355
4.431 -150.49976000000004
4.432 -150.67125000000001
4.433 -150.83575
4.434 -150.9932999999999
4.435 -151.14389999999997
4.436 -151.28750000000002
4.437 -151.42420000000007
4.438 -151.55384999999998
4.439 -151.67659999999992
4.44 -151.79245
4.441 -151.90129999999996
4.442 -152.0032000000001
4.443 -152.09820000000005
4.444 -152.1863
4.445 -152.26739999999998
4.446 -152.34145000000004
4.447 -152.40870000000004
4.448 -152.46904999999984
4.449 -152.5223499999999
4.45 -152.56870000000012
4.451 -152.60820000000015
4.452 -152.64059999999975
4.453 -152.66609999999986
4.454 -152.6847500000001
4.455 -152.69629999999992
4.456 -152.70115000000015
4.457 -152.6989000000003
4.458 -152.68959999999998
4.459 -152.6735999999997
4.46 -152.65044999999978
4.461 -152.62030000000001
4.462 -152.58345
4.463 -152.53965000000014
4.464 -152.4888000000002
4.465 -152.43104999999971
4.466 -152.3664000000001
4.467 -152.29470000000035
4.468 -152.2161000000001
4.469 -152.1307999999999
4.47 -152.03879999999975
4.471 -151.94004999999967
4.472 -151.83464999999964
4.473 -151.72215000000057
4.474 -151.6029000000002
4.475 -151.47699999999986
4.476 -151.34440000000026
4.477 -151.20544999999984
4.478 -151.0593999999997
4.479 -150.90664999999962
4.48 -150.74760000000006
4.481 -150.58185000000057
4.482 -150.40934999999976
4.483 -150.23049999999952
4.484 -150.04500000000002
4.485 -149.8527999999999
4.486 -149.65460000000013
4.487 -149.44970000000043
4.488 -149.2381000000001
4.489 -149.02055000000013
4.49 -148.79554999999988
4.491 -148.5653999999996
4.492 -148.32999999999998
4.493 -148.0849999999999
4.494 -147.83500000000032
4.495 -147.58500000000006
4.496 -147.3200000000001
4.497 -147.04999999999995
4.498 -146.77999999999983
4.499 -146.49499999999995
4.5 -146.2100000000001
4.501 -145.92000000000007
4.502 -145.61999999999978
4.503 -145.31500000000003
4.504 -145.0
4.505 -144.68499999999995
4.506 -144.36499999999975
4.507 -144.03500000000068
4.508 -143.7050000000009
4.509 -143.36499999999944
4.51 -143.0149999999991
4.511 -142.66
4.512 -142.30500000000092
4.513 -141.94500000000025
4.514 -141.57499999999933
4.515 -141.19999999999965
4.516 -140.81999999999982
4.517 -140.43499999999986
4.518 -140.03999999999962
4.519 -139.64500000000072
4.52 -139.24500000000032
4.521 -138.83499999999964
4.522 -138.42000000000021
4.523 -138.00499999999937
4.524 -137.57999999999964
4.525 -137.15000000000114
4.526 -136.71499999999975
4.527 -136.27499999999958
4.528 -135.8350000000008
4.529 -135.38000000000022
4.53 -134.92499999999964
4.531 -134.46499999999887
4.532 -134.0000000000008
4.533 -133.53000000000114
4.534 -133.05499999999998
4.535 -132.57500000000005
4.536 -132.08999999999997
4.537 -131.59999999999977
4.538 -131.1049999999994
4.539 -130.6050000000003
4.54 -130.09999999999965
4.541 -129.58999999999887
4.542 -129.07500000000073
4.543 -128.56000000000117
4.544 -128.04000000000008
4.545 -127.50999999999873
4.546 -126.975
4.547 -126.44000000000126
4.548 -125.90499999999976
4.549 -125.35999999999936
4.55 -124.80500000000005
4.551 -124.2549999999995
4.552 -123.70000000000019
4.553 -123.13500000000059
4.554 -122.56999999999962
4.555 -121.99999999999989
4.556 -121.42500000000001
4.557 -120.85000000000012
4.558 -120.2700000000001
4.559 -119.68499999999993
4.56 -119.08999999999948
4.561 -118.49500000000039
4.562 -117.89999999999993
4.563 -117.29999999999934
4.564 -116.695
4.565 -116.08500000000048
4.566 -115.47500000000099
4.567 -114.85999999999996
4.568 -114.23500000000001
4.569 -113.6100000000001
4.57 -112.98999999999893
4.571 -112.36000000000024
4.572 -111.71999999999986
4.573 -111.08499999999965
4.574 -110.44500000000068
4.575 -109.80000000000017
4.576 -109.14999999999952
4.577 -108.49999999999886
4.578 -107.850000000001
4.579 -107.19500000000019
4.58 -106.53499999999927
4.581 -105.87000000000096
4.582 -105.20499999999988
4.583 -104.53500000000004
4.584 -103.87000000000035
4.585 -103.19499999999897
4.586 -102.51500000000024
4.587 -101.83500000000012
4.588 -101.155
4.589 -100.46999999999973
4.59 -99.77999999999932
4.591 -99.09500000000044
4.592 -98.39999999999988
4.593 -97.70500000000071
4.594 -97.01000000000015
4.595 -96.30999999999945
4.596 -95.60499999999999
4.597 -94.90000000000055
4.598 -94.19000000000094
4.599 -93.47999999999995
4.6 -92.77499999999911
4.601 -92.05499999999923
4.602 -91.34000000000087
4.603 -90.62499999999973
4.604 -89.89499999999956
4.605 -89.17500000000106
4.606 -88.44999999999963
4.607 -87.71999999999946
4.608 -86.99500000000083
4.609 -86.26500000000064
4.61 -85.52999999999894
4.611 -84.78999999999986
4.612 -84.0500000000008
4.613 -83.31499999999909
4.614 -82.58000000000015
4.615 -81.83500000000093
4.616 -81.08500000000018
4.617 -80.33999999999818
4.618 -79.59499999999898
4.619 -78.84500000000239
4.62 -78.09500000000025
4.621 -77.34499999999811
4.622 -76.59000000000138
4.623 -75.83500000000187
4.624 -75.07999999999959
4.625 -74.31999999999994
4.626 -73.56000000000029
4.627 -72.80499999999802
4.628 -72.04499999999837
4.629 -71.2750000000012
4.63 -70.51500000000155
4.631 -69.75499999999913
4.632 -68.98499999999919
4.633 -68.21500000000202
4.634 -67.44999999999945
4.635 -66.67999999999952
4.636 -65.90499999999943
4.637 -65.13999999999965
4.638 -64.3699999999997
4.639 -63.58999999999948
4.64 -62.81500000000217
4.641 -62.04499999999946
4.642 -61.26499999999923
4.643 -60.48500000000179
4.644 -59.70999999999893
4.645 -58.93499999999885
4.646 -58.1550000000014
4.647 -57.37000000000103
4.648 -56.58999999999803
4.649 -55.80999999999781
4.65 -55.030000000000356
4.651 -54.24499999999999
4.652 -53.45999999999962
4.653 -52.67500000000203
4.654 -51.8950000000018
4.655 -51.10999999999866
4.656 -50.32000000000092
4.657 -49.540000000000695
4.658 -48.74999999999741
4.659 -47.95999999999967
4.66 -47.180000000002224
4.661 -46.389999999998935
4.662 -45.59999999999842
4.663 -44.820000000000974
4.664 -44.030000000000456
4.665 -43.239999999999945
4.666 -42.449999999999434
4.667 -41.65999999999892
4.668 -40.87500000000133
4.669 -40.08500000000082
4.67 -39.2950000000003
4.671 -38.50499999999979
4.672 -37.71499999999928
4.673 -36.930000000001684
4.674 -36.13500000000103
4.675 -35.34000000000037
4.676 -34.555
4.677 -33.76499999999949
4.678 -32.97499999999898
4.679 -32.18499999999847
4.68 -31.395000000000728
4.681 -30.600000000000072
4.682 -29.809999999999558
4.683 -29.025000000001967
4.684 -28.234999999998678
4.685 -27.444999999998167
4.686 -26.655000000000427
4.687 -25.864999999999917
4.688 -25.06999999999926
4.689 -24.28000000000152
4.69 -23.500000000001297
4.691 -22.70999999999801
4.692 -21.92000000000027
4.693 -21.134999999999906
4.694 -20.34499999999939
4.695 -19.555000000001655
4.696 -18.76500000000114
4.697 -17.98000000000077
4.698 -17.19999999999777
4.699 -16.410000000000036
4.7 -15.625000000002442
4.701 -14.839999999999298
4.702 -14.049999999998786
4.703 -13.26999999999856
4.704 -12.485000000000968
4.705 -11.7000000000006
4.706 -10.920000000000375
4.707 -10.135000000000005
4.708 -9.349999999999635
4.709 -8.56999999999941
4.71 -7.7899999999991865
4.711 -7.010000000001737
4.712 -6.224999999998593
4.713 -5.444999999998368
4.714 -4.665000000000918
4.715 -3.8850000000006935
4.716 -3.1100000000006123
4.717 -2.335000000000531
4.718 -1.56000000000045
4.719 -0.780000000000225
4.72 -0.005000000000143778
4.721 0.7699999999999374
4.722 1.5450000000000186
4.723 2.3200000000000998
4.724 3.090000000000037
4.725 3.8599999999999746
4.726 4.635000000000056
4.727 5.399999999999849
4.728 6.169999999999787
4.729 6.944999999999868
4.73 7.714999999999805
4.731 8.480000000002374
4.732 9.245000000002168
4.733 10.009999999999186
4.734 10.774999999998979
4.735 11.544999999998918
4.736 12.30999999999871
4.737 13.070000000001137
4.738 13.83500000000093
4.739 14.600000000000723
4.74 15.35500000000023
4.741 16.11499999999988
4.742 16.879999999999672
4.743 17.639999999999322
4.744 18.400000000001747
4.745 19.15499999999848
4.746 19.91499999999813
4.747 20.67000000000041
4.748 21.424999999999915
4.749 22.184999999999565
4.75 22.935000000001704
4.751 23.685000000001068
4.752 24.439999999997795
4.753 25.189999999999934
4.754 25.940000000002073
4.755 26.690000000001433
4.756 27.434999999997878
4.757 28.18499999999724
4.758 28.935000000002155
4.759 29.675000000001226
4.76 30.420000000000446
4.761 31.164999999999665
4.762 31.90499999999874
4.763 32.64500000000059
4.764 33.384999999999664
4.765 34.12499999999874
4.766 34.8550000000003
4.767 35.59500000000215
4.768 36.33500000000123
4.769 37.06500000000001
4.77 37.7949999999988
4.771 38.529999999997735
4.772 39.259999999999295
4.773 39.99000000000086
4.774 40.719999999999644
4.775 41.445000000001066
4.776 42.174999999999855
4.777 42.89999999999849
4.778 43.61999999999977
4.779 44.34500000000119
4.78 45.07000000000261
4.781 45.794999999998474
4.782 46.51499999999975
4.783 47.230000000000885
4.784 47.949999999999385
4.785 48.670000000000655
4.786 49.38499999999901
4.787 50.10000000000014
4.788 50.81500000000128
4.789 51.52499999999949
4.79 52.235000000000475
4.791 52.94999999999883
4.792 53.65999999999982
4.793 54.36500000000066
4.794 55.06999999999873
4.795 55.77499999999957
4.796 56.48500000000056
4.797 57.18500000000126
4.798 57.88499999999919
4.799 58.59000000000003
4.8 59.285000000000586
4.801 59.97999999999837
4.802 60.67999999999907
4.803 61.3750000000024
4.804 62.06500000000004
4.805 62.75499999999767
4.806 63.450000000001005
4.807 64.14000000000142
4.808 64.82499999999891
4.809 65.51499999999932
4.81 66.19500000000222
4.811 66.87999999999971
4.812 67.56499999999998
4.813 68.24500000000012
4.814 68.92499999999745
4.815 69.59500000000007
4.816 70.2750000000002
4.817 70.95000000000017
4.818 71.62000000000002
4.819 72.30000000000014
4.82 72.96499999999983
4.821 73.62999999999953
4.822 74.30500000000228
4.823 74.96500000000184
4.824 75.62499999999861
4.825 76.29499999999845
4.826 76.95500000000078
4.827 77.60500000000003
4.828 78.26499999999959
4.829 78.92000000000039
4.83 79.56999999999964
4.831 80.22500000000043
4.832 80.8749999999997
4.833 81.52499999999895
4.834 82.17000000000085
4.835 82.81499999999997
4.836 83.45999999999908
4.837 84.10000000000085
4.838 84.7400000000012
4.839 85.37500000000003
4.84 86.00999999999887
4.841 86.64499999999909
4.842 87.28000000000068
4.843 87.91000000000076
4.844 88.53499999999931
4.845 89.16499999999938
4.846 89.7900000000007
4.847 90.4100000000005
4.848 91.03000000000027
4.849 91.65000000000006
4.85 92.26999999999985
4.851 92.87999999999936
4.852 93.49000000000024
4.853 94.10500000000127
4.854 94.70999999999924
4.855 95.31499999999998
4.856 95.92500000000086
4.857 96.5249999999987
4.858 97.11999999999915
4.859 97.72000000000114
4.86 98.31500000000021
4.861 98.90499999999913
4.862 99.49499999999945
4.863 100.080000000001
4.864 100.66500000000116
4.865 101.2549999999987
4.866 101.83500000000012
4.867 102.40500000000124
4.868 102.98499999999989
4.869 103.55999999999976
4.87 104.1299999999995
4.871 104.69999999999924
4.872 105.26000000000006
4.873 105.82500000000105
4.874 106.3850000000005
4.875 106.94499999999995
4.876 107.49999999999926
4.877 108.0499999999998
4.878 108.6050000000005
4.879 109.14999999999952
4.88 109.69499999999992
4.881 110.24000000000034
4.882 110.7799999999992
4.883 111.31499999999932
4.884 111.85000000000083
4.885 112.38000000000082
4.886 112.90499999999926
4.887 113.42999999999907
4.888 113.9550000000003
4.889 114.475
4.89 114.98999999999953
4.891 115.50500000000045
4.892 116.01499999999987
4.893 116.52000000000051
4.894 117.020000000001
4.895 117.52499999999888
4.896 118.02499999999938
4.897 118.51500000000097
4.898 119.00999999999995
4.899 119.50000000000016
4.9 119.98000000000009
4.901 120.46000000000001
4.902 120.93999999999994
4.903 121.41999999999986
4.904 121.89000000000088
4.905 122.354999999999
4.906 122.81999999999987
4.907 123.28500000000075
4.908 123.73999999999997
4.909 124.19500000000055
4.91 124.64999999999975
4.911 125.08999999999992
4.912 125.53500000000022
4.913 125.97999999999914
4.914 126.41499999999917
4.915 126.84500000000043
4.916 127.27500000000029
4.917 127.70000000000003
4.918 128.1199999999996
4.919 128.53999999999922
4.92 128.95500000000004
4.921 129.36500000000072
4.922 129.76999999999987
4.923 130.1750000000004
4.924 130.57000000000068
4.925 130.96499999999955
4.926 131.35999999999981
4.927 131.73999999999964
4.928 132.1249999999996
4.929 132.5050000000008
4.93 132.87500000000034
4.931 133.2449999999999
4.932 133.6149999999994
4.933 133.97500000000008
4.934 134.33000000000055
4.935 134.68499999999966
4.936 135.02999999999986
4.937 135.37500000000006
4.938 135.72000000000028
4.939 136.0550000000002
4.94 136.385
4.941 136.7099999999996
4.942 137.03499999999994
4.943 137.3550000000001
4.944 137.66500000000002
4.945 137.97499999999988
4.946 138.28000000000034
4.947 138.57499999999982
4.948 138.86999999999995
4.949 139.1650000000001
4.95 139.45
4.951 139.7299999999997
4.952 140.00499999999997
4.953 140.27500000000012
4.954 140.54499999999956
4.955 140.8050000000001
4.956 141.06000000000049
4.957 141.3150000000002
4.958 141.5599999999996
4.959 141.7983999999997
4.96 142.0347000000002
4.961 142.2673499999999
4.962 142.49385000000004
4.963 142.71510000000015
4.964 142.9311999999995
4.965 143.14205000000024
4.966 143.34805000000006
4.967 143.54924999999963
4.968 143.7451499999999
4.969 143.93550000000033
4.97 144.1210500000005
4.971 144.30134999999999
4.972 144.47645000000009
4.973 144.64635000000015
4.974 144.81059999999977
4.975 144.96965
4.976 145.1235500000002
4.977 145.27179999999987
4.978 145.41479999999953
4.979 145.5523
4.98 145.68419999999998
4.981 145.81084999999993
4.982 145.93155000000024
4.983 146.04665000000003
4.984 146.15614999999997
4.985 146.2599499999998
4.986 146.35794999999993
4.987 146.4501
4.988 146.5367000000002
4.989 146.61755
4.99 146.6923999999998
4.991 146.76134999999994
4.992 146.8245
4.993 146.88185
4.994 146.93329999999997
4.995 146.9787
4.996 147.01840000000027
4.997 147.05230000000014
4.998 147.08004999999974
4.999 147.10185000000007
5.0 147.11784999999998
5.001 147.1280999999998
5.002 147.13239999999993
5.003 147.13055000000023
5.004 147.1228500000001
5.005 147.1094499999999
5.006 147.09005000000005
5.007 147.06460000000007
5.008 147.03319999999997
5.009 146.99585000000002
5.01 146.95265
5.011 146.90339999999992
5.012 146.84804999999992
5.013 146.78674999999993
5.014 146.71945000000014
5.015 146.6460500000001
5.016 146.5665999999999
5.017 146.48094999999998
5.018 146.3891
5.019 146.29109999999997
5.02 146.186905
5.021 146.076525
5.022 145.95981000000003
5.023 145.836825
5.024 145.70755499999999
5.025 145.57198
5.026 145.430095
5.027 145.2818795
5.028 145.127335
5.029 144.96645550000002
5.03 144.79925
5.031 144.62571
5.032 144.44582499999999
5.033 144.25965499999995
5.034 144.06717500000002
5.035 143.86832000000004
5.036 143.66314999999997
5.037 143.45174999999995
5.038 143.23405000000005
5.039 143.00994999999995
5.04 142.77965
5.041 142.54320000000007
5.042 142.30040000000002
5.043 142.0513
5.044 141.79589999999996
5.045 141.53429999999994
5.046 141.26644999999988
5.047 140.99225000000007
5.048 140.71185000000003
5.049 140.42510000000004
5.05 140.13210000000004
5.051 139.83304999999996
5.052 139.5276000000001
5.053 139.2158000000001
5.054 138.89764999999997
5.055 138.57314999999974
5.056 138.24269999999984
5.057 137.90595000000016
5.058 137.56289999999998
5.059 137.21345000000002
5.06 136.85785000000018
5.061 136.4961500000001
5.062 136.12804999999992
5.063 135.75384999999983
5.064 135.3733499999999
5.065 134.98665000000014
5.066 134.59395000000006
5.067 134.19520000000006
5.068 133.79030000000014
5.069 133.37914999999973
5.07 132.96195000000003
5.071 132.53895000000028
5.072 132.1099499999999
5.073 131.6748499999996
5.074 131.23379999999963
5.075 130.78675000000038
5.076 130.33375000000012
5.077 129.87479999999954
5.078 129.4102500000005
5.079 128.93975000000043
5.08 128.46324999999936
5.081 127.98119999999982
5.082 127.4932500000006
5.083 126.99924999999972
5.084 126.49964999999972
5.085 125.99419999999999
5.086 125.48304999999982
5.087 124.96635000000047
5.088 124.44370000000009
5.089 123.91544999999991
5.09 123.38125000000004
5.091 122.84144999999968
5.092 122.29605000000019
5.093 121.74505000000015
5.094 121.18854999999955
5.095 120.62605000000003
5.096 120.05790000000003
5.097 119.48459999999994
5.098 118.90570000000002
5.099 118.32115000000032
5.1 117.73145000000054
5.101 117.13655000000003
5.102 116.53784999999944
5.103 115.92895000000006
5.104 115.32
5.105 114.70499999999966
5.106 114.08000000000042
5.107 113.45999999999994
5.108 112.82999999999987
5.109 112.19000000000021
5.11 111.54999999999984
5.111 110.90500000000003
5.112 110.24999999999994
5.113 109.59499999999981
5.114 108.94000000000041
5.115 108.26999999999988
5.116 107.60000000000005
5.117 106.93000000000022
5.118 106.2499999999994
5.119 105.56499999999983
5.12 104.8750000000001
5.121 104.1850000000004
5.122 103.48500000000038
5.123 102.77999999999953
5.124 102.07500000000007
5.125 101.3649999999998
5.126 100.64999999999935
5.127 99.93000000000085
5.128 99.21000000000096
5.129 98.47999999999941
5.13 97.73999999999894
5.131 97.00500000000001
5.132 96.26500000000094
5.133 95.52000000000032
5.134 94.77499999999972
5.135 94.02000000000021
5.136 93.25999999999918
5.137 92.49999999999953
5.138 91.73500000000112
5.139 90.96499999999979
5.14 90.19499999999987
5.141 89.41999999999977
5.142 88.63999999999955
5.143 87.85500000000057
5.144 87.0700000000002
5.145 86.28499999999984
5.146 85.48999999999918
5.147 84.69499999999991
5.148 83.8950000000005
5.149 83.0949999999997
5.15 82.29500000000029
5.151 81.48000000000044
5.152 80.66999999999935
5.153 79.85999999999966
5.154 79.0450000000012
5.155 78.22499999999982
5.156 77.3999999999997
5.157 76.58000000000109
5.158 75.75499999999957
5.159 74.91999999999915
5.16 74.08500000000012
5.161 73.25499999999985
5.162 72.41999999999943
5.163 71.57500000000012
5.164 70.73000000000079
5.165 69.89000000000023
5.166 69.04499999999952
5.167 68.19500000000006
5.168 67.34000000000046
5.169 66.48499999999946
5.17 65.635
5.171 64.77500000000025
5.172 63.91499999999911
5.173 63.055000000000746
5.174 62.19000000000086
5.175 61.32999999999972
5.176 60.45999999999968
5.177 59.58999999999964
5.178 58.72499999999975
5.179 57.85499999999971
5.18 56.985000000001065
5.181 56.115000000001025
5.182 55.23499999999931
5.183 54.35999999999913
5.184 53.49000000000048
5.185 52.610000000000156
5.186 51.72999999999983
5.187 50.8500000000009
5.188 49.974999999999326
5.189 49.094999999999004
5.19 48.20999999999992
5.191 47.33499999999974
5.192 46.45000000000066
5.193 45.56500000000019
5.194 44.690000000000005
5.195 43.80500000000092
5.196 42.92000000000046
5.197 42.03499999999999
5.198 41.14999999999952
5.199 40.26999999999919
5.2 39.38500000000011
5.201 38.499999999999645
5.202 37.61999999999932
5.203 36.740000000000386
5.204 35.85499999999991
5.205 34.97000000000084
5.206 34.09000000000051
5.207 33.20999999999879
5.208 32.32499999999972
5.209 31.44500000000078
5.21 30.570000000000597
5.211 29.69000000000027
5.212 28.809999999999945
5.213 27.934999999999764
5.214 27.059999999999583
5.215 26.184999999999402
5.216 25.315000000000754
5.217 24.440000000000573
5.218 23.564999999999003
5.219 22.695000000000356
5.22 21.83000000000046
5.221 20.96499999999918
5.222 20.095000000000528
5.223 19.230000000000636
5.224 18.369999999999497
5.225 17.50999999999975
5.226 16.65
5.227 15.790000000000248
5.228 14.934999999999254
5.229 14.084999999999791
5.23 13.230000000000185
5.231 12.379999999999336
5.232 11.535000000000018
5.233 10.685000000000555
5.234 9.839999999999849
5.235 9.00499999999943
5.236 8.165000000000255
5.237 7.325000000001081
5.238 6.495000000000806
5.239 5.664999999999143
5.24 4.8349999999988675
5.241 4.004999999999981
5.242 3.1849999999999934
5.243 2.365000000000006
5.244 1.5450000000000186
5.245 0.7350000000003187
5.246 -0.07499999999938112
5.247 -0.8850000000004687
5.248 -1.6900000000000248
5.249 -2.489999999999437
5.25 -3.290000000000237
5.251 -4.084999999999505
5.252 -4.869999999999875
5.253 -5.660000000000387
5.254 -6.449999999999512
5.255 -7.224999999999593
5.256 -7.999999999999674
5.257 -8.775000000001143
5.258 -9.54500000000108
5.259 -10.31499999999963
5.26 -11.07499999999928
5.261 -11.830000000000174
5.262 -12.58499999999968
5.263 -13.334999999999042
5.264 -14.080000000001036
5.265 -14.82000000000011
5.266 -15.559999999999185
5.267 -16.295000000000893
5.268 -17.025000000001068
5.269 -17.74999999999971
5.27 -18.464999999999453
5.271 -19.18499999999934
5.272 -19.900000000000475
5.273 -20.600000000001174
5.274 -21.30499999999924
5.275 -22.004999999999942
5.276 -22.695000000000356
5.277 -23.38499999999938
5.278 -24.06999999999965
5.279 -24.749999999999773
5.28 -25.41999999999961
5.281 -26.090000000000835
5.282 -26.75500000000053
5.283 -27.409999999999933
5.284 -28.06500000000073
5.285 -28.709999999999848
5.286 -29.354999999998967
5.287 -29.99499999999933
5.288 -30.620000000000648
5.289 -31.245000000000577
5.29 -31.86999999999912
5.291 -32.485000000000156
5.292 -33.09500000000104
5.293 -33.69999999999901
5.294 -34.299999999999606
5.295 -34.88999999999992
5.296 -35.47500000000009
5.297 -36.06000000000026
5.298 -36.63500000000014
5.299 -37.19999999999973
5.3 -37.764999999999326
5.301 -38.33000000000031
5.302 -38.880000000000855
5.303 -39.424999999999876
5.304 -39.96500000000014
5.305 -40.500000000000256
5.306 -41.03499999999899
5.307 -41.56000000000021
5.308 -42.074999999999754
5.309 -42.580000000000396
5.31 -43.09000000000118
5.311 -43.590000000000295
5.312 -44.07999999999912
5.313 -44.56999999999933
5.314 -45.050000000000644
5.315 -45.525000000000425
5.316 -45.99500000000006
5.317 -46.454999999999416
5.318 -46.904999999999866
5.319 -47.360000000000454
5.32 -47.804999999999374
5.321 -48.23499999999925
5.322 -48.66500000000051
5.323 -49.090000000000245
5.324 -49.50499999999969
5.325 -49.915000000000376
5.326 -50.31999999999953
5.327 -50.71499999999979
5.328 -51.100000000001145
5.329 -51.48499999999972
5.33 -51.86499999999955
5.331 -52.23000000000033
5.332 -52.589999999999584
5.333 -52.950000000000216
5.334 -53.300000000000566
5.335 -53.6349999999991
5.336 -53.970000000000404
5.337 -54.30000000000018
5.338 -54.61999999999967
5.339 -54.940000000000545
5.34 -55.2449999999996
5.341 -55.53999999999976
5.342 -55.84000000000005
5.343 -56.13000000000007
5.344 -56.40499999999965
5.345 -56.67500000000047
5.346 -56.944999999999915
5.347 -57.209999999999205
5.348 -57.460000000000846
5.349 -57.700000000000806
5.35 -57.944999999999524
5.351 -58.179999999999346
5.352 -58.40000000000012
5.353 -58.62000000000089
5.354 -58.82999999999999
5.355 -59.03499999999895
5.356 -59.23500000000054
5.357 -59.42500000000045
5.358 -59.605000000000075
5.359 -59.77999999999955
5.36 -59.95499999999904
5.361 -60.120000000001006
5.362 -60.26999999999977
5.363 -60.419999999999916
5.364 -60.56500000000131
5.365 -60.694999999999496
5.366 -60.82499999999907
5.367 -60.94499999999975
5.368 -61.06000000000028
5.369 -61.165000000000525
5.37 -61.265000000000626
5.371 -61.35999999999919
5.372 -61.44499999999886
5.373 -61.525000000001164
5.374 -61.5950000000004
5.375 -61.65999999999949
5.376 -61.71999999999983
5.377 -61.76999999999988
5.378 -61.814999999999785
5.379 -61.85499999999955
5.38 -61.88500000000041
5.381 -61.91000000000113
5.382 -61.925000000000175
5.383 -61.93499999999907
5.384 -61.939999999999216
5.385 -61.935000000000464
5.386 -61.925000000000175
5.387 -61.90999999999974
5.388 -61.88500000000041
5.389 -61.85499999999955
5.39 -61.81999999999993
5.391 -61.78000000000017
5.392 -61.73000000000012
5.393 -61.67000000000047
5.394 -61.60499999999999
5.395 -61.53500000000006
5.396 -61.45999999999998
5.397 -61.37999999999977
5.398 -61.28999999999996
5.399 -61.189999999999856
5.4 -61.089999999999755
5.401 -60.9850000000002
5.402 -60.87000000000037
5.403 -60.74500000000024
5.404 -60.614999999999974
5.405 -60.4849999999997
5.406 -60.344999999999835
5.407 -60.19499999999969
5.408 -60.045000000000236
5.409 -59.88500000000049
5.41 -59.71999999999991
5.411 -59.54999999999988
5.412 -59.3749999999997
5.413 -59.189999999999934
5.414 -58.99500000000057
5.415 -58.804999999999964
5.416 -58.60499999999976
5.417 -58.394999999999975
5.418 -58.180000000000035
5.419 -57.95999999999996
5.42 -57.73499999999972
5.421 -57.50500000000005
5.422 -57.27000000000023
5.423 -57.03000000000027
5.424 -56.78000000000002
5.425 -56.519999999999484
5.426 -56.25999999999964
5.427 -56.0000000000005
5.428 -55.73000000000036
5.429 -55.449999999999946
5.43 -55.16500000000008
5.431 -54.88000000000021
5.432 -54.58999999999949
5.433 -54.28999999999989
5.434 -53.98500000000014
5.435 -53.67499999999955
5.436 -53.36540000000014
5.437 -53.047900000000034
5.438 -52.721800000000286
5.439 -52.39284999999996
5.44 -52.05904999999941
5.441 -51.72044999999999
5.442 -51.37660000000057
5.443 -51.02825000000005
5.444 -50.675149999999945
5.445 -50.31715000000033
5.446 -49.95464999999963
5.447 -49.58769999999987
5.448 -49.21630000000038
5.449 -48.83965000000018
5.45 -48.45854999999955
5.451 -48.07339999999966
5.452 -47.68375000000005
5.453 -47.289949999999855
5.454 -46.89169999999992
5.455 -46.48900000000025
5.456 -46.082199999999965
5.457 -45.670949999999934
5.458 -45.25559999999998
5.459 -44.83610000000013
5.46 -44.41250000000036
5.461 -43.98489999999991
5.462 -43.553150000000265
5.463 -43.11759999999984
5.464 -42.67839999999995
5.465 -42.23510000000014
5.466 -41.788099999999496
5.467 -41.337350000000136
5.468 -40.882799999999996
5.469 -40.42495000000021
5.47 -39.963450000000265
5.471 -39.49814999999954
5.472 -39.02944999999991
5.473 -38.557900000000394
5.474 -38.08289999999992
5.475 -37.60454999999982
5.476 -37.12290000000007
5.477 -36.638249999999815
5.478 -36.15060000000045
5.479 -35.659550000000095
5.48 -35.16599999999967
5.481 -34.66945000000013
5.482 -34.16985000000011
5.483 -33.668049999999866
5.484 -33.16324999999981
5.485 -32.65589999999971
5.486 -32.1463000000001
5.487 -31.633650000000014
5.488 -31.11884999999967
5.489 -30.601800000000512
5.49 -30.082099999999972
5.491 -29.560149999999926
5.492 -29.03640000000013
5.493 -28.51040000000013
5.494 -27.982149999999926
5.495 -27.452050000000007
5.496 -26.9196500000006
5.497 -26.385500000000032
5.498 -25.84979999999959
5.499 -25.31219999999945
5.5 -24.77280000000026
5.501 -24.231549999999963
5.502 -23.688749999999786
5.503 -23.1444500000004
5.504 -22.59875000000036
5.505 -22.051499999999752
5.506 -21.50274999999993
5.507 -20.952899999999996
5.508 -20.401549999999464
5.509 -19.848700000000413
5.51 -19.295150000000344
5.511 -18.74044999999949
5.512 -18.184250000000123
5.513 -17.62735000000043
5.514 -17.06964999999977
5.515 -16.511199999999505
5.516 -15.951699999999791
5.517 -15.39104999999999
5.518 -14.830000000000398
5.519 -14.268600000000298
5.52 -13.706449999999897
5.521 -13.143950000000377
5.522 -12.581049999999678
5.523 -12.017399999999373
5.524 -11.453399999999947
5.525 -10.88940000000052
5.526 -10.325400000000402
5.527 -9.761399999999586
5.528 -9.196999999999678
5.529 -8.632600000000462
5.53 -8.068600000000343
5.531 -7.505000000000011
5.532 -6.941349999999708
5.533 -6.37764999999943
5.534 -5.814800000000092
5.535 -5.25230000000057
5.536 -4.690499999999986
5.537 -4.129099999999886
5.538 -3.5681000000002685
5.539 -3.008200000000072
5.54 -2.4486499999996916
5.541 -1.88984999999961
5.542 -1.3321500000003372
5.543 -0.7751999999999759
5.544 -0.21939999999970317
5.545 0.3352499999997871
5.546 0.8891999999996458
5.547 1.4420500000000835
5.548 1.993399999999923
5.549 2.543649999999648
5.55 3.0927499999999775
5.551 3.640350000000403
5.552 4.186500000000204
5.553 4.731499999999916
5.554 5.275000000000418
5.555 5.816649999999813
5.556 6.3568499999999695
5.557 6.895500000000249
5.558 7.43229999999942
5.559 7.9673000000002325
5.56 8.500750000000473
5.561 9.032349999999607
5.562 9.561699999999924
5.563 10.088800000000036
5.564 10.61409999999971
5.565 11.137149999999874
5.566 11.65789999999986
5.567 12.176500000000285
5.568 12.692450000000022
5.569 13.20615000000025
5.57 13.717650000000248
5.571 14.22649999999956
5.572 14.732400000000423
5.573 15.23569999999988
5.574 15.736349999999344
5.575 16.234050000000362
5.576 16.728800000000156
5.577 17.22055000000014
5.578 17.70965000000013
5.579 18.195799999999597
5.58 18.6786500000001
5.581 19.15840000000016
5.582 19.634849999999872
5.583 20.107999999999933
5.584 20.578150000000186
5.585 21.044950000000117
5.586 21.50834999999976
5.587 21.968399999999775
5.588 22.42510000000017
5.589 22.87810000000043
5.59 23.32739999999986
5.591 23.773349999999667
5.592 24.215500000000084
5.593 24.654300000000184
5.594 25.089450000000124
5.595 25.52009999999966
5.596 25.94704999999975
5.597 26.37025000000043
5.598 26.789299999999823
5.599 27.204649999999774
5.6 27.61554999999999
5.601 28.022400000000253
5.602 28.425500000000408
5.603 28.82404999999949
5.604 29.21815000000022
5.605 29.60785000000049
5.606 29.993099999999632
5.607 30.3741499999996
5.608 30.750749999999826
5.609 31.122950000000287
5.61 31.490650000000343
5.611 31.85309999999969
5.612 32.211099999999995
5.613 32.564599999999885
5.614 32.91330000000023
5.615 33.25720000000032
5.616 33.59614999999955
5.617 33.93029999999991
5.618 34.25965000000003
5.619 34.58409999999995
5.62 34.90334999999983
5.621 35.21780000000016
5.622 35.526950000000504
5.623 35.83095000000009
5.624 36.129749999999625
5.625 36.42324999999988
5.626 36.71160000000007
5.627 36.99475000000022
5.628 37.272650000000354
5.629 37.54499999999994
5.63 37.811699999999725
5.631 38.07279999999969
5.632 38.32839999999976
5.633 38.578400000000016
5.634 38.823100000000274
5.635 39.06190000000018
5.636 39.29474999999974
5.637 39.521950000000196
5.638 39.74325000000029
5.639 39.95894999999985
5.64 40.16869999999978
5.641 40.372450000000086
5.642 40.57030000000003
5.643 40.76179999999985
5.644 40.947250000000075
5.645 41.12679999999994
5.646 41.300450000000126
5.647 41.46810000000001
5.648 41.62934999999979
5.649 41.78430000000011
5.65 41.93335000000006
5.651 42.076049999999896
5.652 42.21240000000029
5.653 42.34239999999986
5.654 42.46605
5.655 42.58380000000048
5.656 42.694799999999645
5.657 42.799500000000045
5.658 42.89785000000032
5.659 42.989449999999984
5.66 43.07514999999998
5.661 43.15414999999933
5.662 43.22494999999954
5.663 43.29405000000064
5.664 43.35500000000047
5.665 43.399999999999686
5.666 43.444999999999595
5.667 43.490000000000194
5.668 43.520000000000366
5.669 43.544999999999696
5.67 43.56499999999958
5.671 43.57499999999986
5.672 43.580000000000005
5.673 43.580000000000005
5.674 43.57000000000041
5.675 43.554999999999986
5.676 43.5350000000001
5.677 43.50000000000048
5.678 43.46000000000003
5.679 43.41999999999957
5.68 43.36999999999952
5.681 43.309999999999874
5.682 43.24500000000009
5.683 43.17500000000016
5.684 43.09499999999994
5.685 43.00500000000012
5.686 42.91500000000031
5.687 42.81500000000021
5.688 42.70499999999983
5.689 42.595000000000134
5.69 42.470000000000006
5.691 42.33999999999974
5.692 42.210000000000164
5.693 42.06500000000016
5.694 41.90999999999986
5.695 41.75499999999957
5.696 41.589999999999684
5.697 41.415000000000205
5.698 41.24000000000002
5.699 41.055000000000256
5.7 40.8600000000002
5.701 40.660000000000004
5.702 40.45000000000021
5.703 40.229999999999436
5.704 40.01000000000005
5.705 39.78000000000037
5.706 39.539999999999715
5.707 39.2950000000003
5.708 39.04500000000005
5.709 38.78499999999951
5.71 38.509999999999934
5.711 38.235000000000355
5.712 37.954999999999934
5.713 37.66499999999992
5.714 37.365000000000315
5.715 37.05499999999973
5.716 36.744999999999834
5.717 36.425000000000345
5.718 36.09499999999988
5.719 35.759999999999955
5.72 35.41500000000045
5.721 35.0650000000001
5.722 34.70499999999946
5.723 34.34000000000007
5.724 33.970000000000525
5.725 33.584999999999866
5.726 33.199999999999896
5.727 32.80499999999964
5.728 32.40000000000048
5.729 31.99499999999994
5.73 31.574999999998965
5.731 31.15000000000062
5.732 30.720000000000745
5.733 30.279999999999198
5.734 29.835000000000278
5.735 29.384999999999827
5.736 28.92499999999909
5.737 28.45500000000084
5.738 27.97999999999967
5.739 27.494999999999603
5.74 27.005000000000777
5.741 26.51000000000042
5.742 26.00499999999978
5.743 25.495000000000378
5.744 24.979999999999446
5.745 24.449999999999473
5.746 23.91500000000074
5.747 23.379999999999235
5.748 22.830000000000073
5.749 22.275000000000766
5.75 21.71499999999993
5.751 21.140000000000047
5.752 20.56500000000017
5.753 19.98500000000014
5.754 19.39499999999983
5.755 18.794999999999227
5.756 18.189999999999873
5.757 17.580000000000375
5.758 16.960000000000587
5.759 16.335000000000655
5.76 15.704999999999192
5.761 15.064999999998829
5.762 14.414999999999567
5.763 13.760000000000161
5.764 13.10000000000061
5.765 12.435000000000917
5.766 11.759999999999549
5.767 11.07499999999928
5.768 10.385000000000256
5.769 9.694999999999842
5.77 8.99500000000053
5.771 8.285000000000931
5.772 7.5699999999997996
5.773 6.849999999999912
5.774 6.119999999999736
5.775 5.384999999999418
5.776 4.645000000000343
5.777 3.8949999999995932
5.778 3.145000000000231
5.779 2.385000000000581
5.78 1.614999999999256
5.781 0.8400000000005625
5.782 0.06500000000048134
5.783 -0.7200000000012752
5.784 -1.5150000000005437
5.785 -2.309999999999812
5.786 -3.1149999999993683
5.787 -3.924999999999068
5.788 -4.735000000000156
5.789 -5.555000000000144
5.79 -6.385000000000418
5.791 -7.215000000000693
5.792 -8.054999999999868
5.793 -8.899999999999187
5.794 -9.744999999999893
5.795 -10.600000000000886
5.796 -11.459999999999248
5.797 -12.324999999999143
5.798 -13.195000000000567
5.799 -14.075000000000893
5.8 -14.95499999999983
5.801 -15.839999999998911
5.802 -16.734999999999665
5.803 -17.630000000000422
5.804 -18.529999999999937
5.805 -19.439999999999735
5.806 -20.355000000001066
5.807 -21.270000000001012
5.808 -22.194999999999855
5.809 -23.124999999998842
5.81 -24.054999999999215
5.811 -24.995000000001266
5.812 -25.940000000000683
5.813 -26.884999999998715
5.814 -27.834999999999667
5.815 -28.795000000000904
5.816 -29.759999999999508
5.817 -30.724999999999504
5.818 -31.70000000000117
5.819 -32.67500000000007
5.82 -33.64999999999896
5.821 -34.63499999999953
5.822 -35.630000000000386
5.823 -36.6200000000011
5.824 -37.61500000000056
5.825 -38.61999999999893
5.826 -39.61999999999993
5.827 -40.63000000000122
5.828 -41.644999999999875
5.829 -42.654999999999774
5.83 -43.67499999999996
5.831 -44.69999999999891
5.832 -45.72499999999993
5.833 -46.75500000000041
5.834 -47.78999999999964
5.835 -48.82500000000026
5.836 -49.860000000000184
5.837 -50.9049999999997
5.838 -51.94999999999991
5.839 -52.995000000000125
5.84 -54.04500000000048
5.841 -55.10000000000028
5.842 -56.15999999999954
5.843 -57.21500000000004
5.844 -58.26999999999985
5.845 -59.33499999999994
5.846 -60.40500000000017
5.847 -61.46999999999958
5.848 -62.53999999999982
5.849 -63.6150000000002
5.85 -64.69000000000058
5.851 -65.76500000000026
5.852 -66.83999999999996
5.853 -67.91999999999977
5.854 -68.99999999999962
5.855 -70.08500000000029
5.856 -71.17000000000026
5.857 -72.25499999999954
5.858 -73.34499999999966
5.859 -74.43500000000047
5.86 -75.52000000000044
5.861 -76.60999999999987
5.862 -77.70499999999943
5.863 -78.7999999999997
5.864 -79.89499999999995
5.865 -80.99000000000022
5.866 -82.08500000000049
5.867 -83.18000000000005
5.868 -84.27499999999962
5.869 -85.36999999999989
5.87 -86.47105000000043
5.871 -87.57004999999998
5.872 -88.66709999999985
5.873 -89.7653499999998
5.874 -90.86354999999976
5.875 -91.96175000000042
5.876 -93.05964999999985
5.877 -94.15709999999952
5.878 -95.25455000000058
5.879 -96.35165000000042
5.88 -97.44799999999998
5.881 -98.54359999999993
5.882 -99.63844999999957
5.883 -100.7325999999996
5.884 -101.82560000000021
5.885 -102.91750000000002
5.886 -104.00865000000023
5.887 -105.09825000000055
5.888 -106.18639999999957
5.889 -107.27344999999985
5.89 -108.35865000000042
5.891 -109.44234999999969
5.892 -110.52414999999995
5.893 -111.60410000000051
5.894 -112.68219999999995
5.895 -113.75804999999988
5.896 -114.83169999999959
5.897 -115.9030999999998
5.898 -116.97225000000047
5.899 -118.03844999999993
5.9 -119.10200000000009
5.901 -120.16330000000006
5.902 -121.22169999999946
5.903 -122.27709999999973
5.904 -123.32945000000026
5.905 -124.37850000000041
5.906 -125.42455000000008
5.907 -126.46724999999977
5.908 -127.50644999999992
5.909 -128.5421000000002
5.91 -129.57414999999992
5.911 -130.60269999999977
5.912 -131.62739999999994
5.913 -132.6479000000002
5.914 -133.66435000000016
5.915 -134.67689999999976
5.916 -135.68509999999992
5.917 -136.6889000000003
5.918 -137.68840000000017
5.919 -138.68344999999997
5.92 -139.6737999999998
5.921 -140.65929999999975
5.922 -141.64000000000016
5.923 -142.61585
5.924 -143.58670000000004
5.925 -144.55245
5.926 -145.5129999999999
5.927 -146.4681500000002
5.928 -147.41800000000003
5.929 -148.3624999999999
5.93 -149.30134999999993
5.931 -150.23445000000007
5.932 -151.1618499999999
5.933 -152.08345
5.934 -152.9991500000001
5.935 -153.9087999999999
5.936 -154.81235
5.937 -155.70979999999997
5.938 -156.6008
5.939 -157.4853
5.94 -158.3635
5.941 -159.23505000000006
5.942 -160.099785
5.943 -160.95771999999997
5.944 -161.808725
5.945 -162.65269499999997
5.946 -163.48951499999998
5.947 -164.31905450000002
5.948 -165.1412115
5.949 -165.9558805
5.95 -166.7629685
5.951 -167.56233500000002
5.952 -168.35387500000002
5.953 -169.137495
5.954 -169.91306999999992
5.955 -170.68057000000005
5.956 -171.43975
5.957 -172.19054999999997
5.958 -172.93294999999998
5.959 -173.6666999999999
5.96 -174.39180000000005
5.961 -175.1082000000001
5.962 -175.81564999999998
5.963 -176.5141999999999
5.964 -177.20375000000004
5.965 -177.88410000000013
5.966 -178.5552499999999
5.967 -179.21699999999993
5.968 -179.86949999999996
5.969 -180.51250000000013
5.97 -181.1459500000001
5.971 -181.76975
5.972 -182.3838500000001
5.973 -182.98835000000005
5.974 -183.58290000000005
5.975 -184.16754999999972
5.976 -184.7421499999998
5.977 -185.30669999999998
5.978 -185.86109999999996
5.979 -186.40535000000006
5.98 -186.93935000000002
5.981 -187.4629499999999
5.982 -187.97610000000006
5.983 -188.47865000000027
5.984 -188.97075000000007
5.985 -189.45225000000022
5.986 -189.9227499999996
5.987 -190.3824499999998
5.988 -190.83095000000037
5.989 -191.26829999999984
5.99 -191.6949000000001
5.991 -192.11025000000006
5.992 -192.51439999999965
5.993 -192.90709999999976
5.994 -193.2882000000004
5.995 -193.65770000000018
5.996 -194.01569999999978
5.997 -194.36219999999992
5.998 -194.69709999999986
5.999 -195.02004999999988
6.0 -195.3307500000001
6.001 -195.62990000000016
6.002 -195.91710000000026
6.003 -196.19094999999976
6.004 -196.45719999999977
6.005 -196.7050000000005
6.006 -196.9400000000003
6.007 -197.17
6.008 -197.38499999999993
6.009 -197.58500000000012
6.01 -197.77500000000003
6.011 -197.9499999999995
6.012 -198.10999999999993
6.013 -198.26500000000024
6.014 -198.39999999999995
6.015 -198.5249999999994
6.016 -198.63999999999993
6.017 -198.74000000000004
6.018 -198.8249999999997
6.019 -198.89500000000032
6.02 -198.9600000000008
6.021 -199.0050000000007
6.022 -199.03499999999877
6.023 -199.0599999999995
6.024 -199.06500000000105
6.025 -199.05499999999935
6.026 -199.03999999999894
6.027 -199.0050000000007
6.028 -198.9600000000008
6.029 -198.90000000000046
6.03 -198.8249999999997
6.031 -198.74000000000004
6.032 -198.6349999999998
6.033 -198.51999999999924
6.034 -198.38999999999967
6.035 -198.24999999999983
6.036 -198.0950000000009
6.037 -197.92500000000018
6.038 -197.7400000000004
6.039 -197.5400000000002
6.04 -197.32999999999973
6.041 -197.1050000000002
6.042 -196.86500000000024
6.043 -196.60999999999984
6.044 -196.34499999999915
6.045 -196.0599999999993
6.046 -195.76500000000053
6.047 -195.46000000000006
6.048 -195.13000000000028
6.049 -194.79500000000039
6.05 -194.44500000000002
6.051 -194.0750000000005
6.052 -193.69499999999928
6.053 -193.29999999999902
6.054 -192.88999999999973
6.055 -192.47000000000014
6.056 -192.0350000000001
6.057 -191.5800000000009
6.058 -191.1099999999999
6.059 -190.62999999999997
6.06 -190.13999999999976
6.061 -189.62999999999897
6.062 -189.10500000000053
6.063 -188.56500000000025
6.064 -188.0149999999997
6.065 -187.4500000000001
6.066 -186.86499999999995
6.067 -186.27499999999964
6.068 -185.66500000000013
6.069 -185.0400000000002
6.07 -184.40499999999997
6.071 -183.75000000000057
6.072 -183.0850000000009
6.073 -182.40499999999938
6.074 -181.70999999999881
6.075 -181.0000000000006
6.076 -180.27500000000057
6.077 -179.54000000000025
6.078 -178.78999999999948
6.079 -178.0249999999997
6.08 -177.24499999999946
6.081 -176.44999999999882
6.082 -175.64500000000206
6.083 -174.82500000000067
6.084 -173.98499999999873
6.085 -173.13499999999925
6.086 -172.27499999999952
6.087 -171.4000000000021
6.088 -170.50500000000136
6.089 -169.6000000000003
6.09 -168.67999999999884
6.091 -167.7449999999997
6.092 -166.8000000000003
6.093 -165.8350000000003
6.094 -164.86
6.095 -163.8699999999993
6.096 -162.86500000000092
6.097 -161.84499999999935
6.098 -160.81500000000025
6.099 -159.7750000000009
6.1 -158.71499999999816
6.101 -157.64000000000055
6.102 -156.54999999999976
6.103 -155.44999999999865
6.104 -154.34000000000003
6.105 -153.21000000000083
6.106 -152.07000000000136
6.107 -150.91999999999882
6.108 -149.7499999999985
6.109 -148.57000000000065
6.11 -147.37500000000236
6.111 -146.170000000001
6.112 -144.9549999999994
6.113 -143.71999999999997
6.114 -142.47500000000025
6.115 -141.2149999999973
6.116 -139.94499999999965
6.117 -138.6650000000017
6.118 -137.37000000000054
6.119 -136.05999999999895
6.12 -134.73999999999987
6.121 -133.41000000000048
6.122 -132.06499999999787
6.123 -130.7050000000004
6.124 -129.34
6.125 -127.95999999999918
6.126 -126.56500000000071
6.127 -125.16000000000193
6.128 -123.7450000000001
6.129 -122.31999999999799
6.13 -120.87500000000084
6.131 -119.42000000000064
6.132 -117.96000000000029
6.133 -116.4849999999995
6.134 -114.9949999999983
6.135 -113.49499999999956
6.136 -111.98500000000055
6.137 -110.46500000000125
6.138 -108.93500000000166
6.139 -107.38999999999888
6.14 -105.83499999999857
6.141 -104.2750000000009
6.142 -102.69499999999987
6.143 -101.10500000000133
6.144 -99.50999999999988
6.145 -97.90499999999813
6.146 -96.2850000000015
6.147 -94.65500000000182
6.148 -93.01499999999908
6.149 -91.36499999999882
6.15 -89.70500000000104
6.151 -88.04000000000033
6.152 -86.35999999999922
6.153 -84.67000000000058
6.154 -82.97499999999903
6.155 -81.26499999999982
6.156 -79.54500000000031
6.157 -77.81999999999789
6.158 -76.08500000000073
6.159 -74.34000000000052
6.16 -72.58500000000001
6.161 -70.820000000002
6.162 -69.04999999999828
6.163 -67.26499999999969
6.164 -65.4800000000011
6.165 -63.679999999999296
6.166 -61.86999999999998
6.167 -60.065000000000815
6.168 -58.24000000000107
6.169 -56.40499999999826
6.17 -54.56999999999823
6.171 -52.720000000000546
6.172 -50.86499999999994
6.173 -49.004999999999185
6.174 -47.13500000000093
6.175 -45.25999999999974
6.176 -43.37500000000105
6.177 -41.485000000002216
6.178 -39.58999999999768
6.179 -37.67999999999827
6.18 -35.77000000000163
6.181 -33.85500000000208
6.182 -31.92999999999946
6.183 -29.99999999999947
6.184 -28.059999999999196
6.185 -26.11999999999892
6.186 -24.17500000000128
6.187 -22.220000000000574
6.188 -20.25999999999972
6.189 -18.29499999999873
6.19 -16.325000000000365
6.191 -14.350000000001861
6.192 -12.365000000000293
6.193 -10.379999999998724
6.194 -8.39499999999993
6.195 -6.4000000000008495
6.196 -4.3949999999987055
6.197 -2.389999999999337
6.198 -0.3849999999999687
6.199 1.6299999999996873
6.2 3.649999999999487
6.201 5.669999999999287
6.202 7.69499999999923
6.203 9.725000000002094
6.204 11.754999999999406
6.205 13.789999999999637
6.206 15.835000000000154
6.207 17.8799999999979
6.208 19.920000000001046
6.209 21.965000000001567
6.21 24.019999999999598
6.211 26.075000000000404
6.212 28.13000000000121
6.213 30.184999999999242
6.214 32.24500000000019
6.215 34.31000000000128
6.216 36.3749999999996
6.217 38.43999999999792
6.218 40.504999999999015
6.219 42.57500000000025
6.22 44.64500000000149
6.221 46.714999999999954
6.222 48.78999999999856
6.223 50.85999999999979
6.224 52.935000000001175
6.225 55.01499999999992
6.226 57.08499999999839
6.227 59.15999999999977
6.228 61.240000000001295
6.229 63.3149999999999
6.23 65.38499999999836
6.231 67.46499999999989
6.232 69.54500000000141
6.233 71.61500000000265
6.234 73.68499999999834
6.235 75.75999999999972
6.236 77.84000000000124
6.237 79.9099999999997
6.238 81.97500000000079
6.239 84.0499999999994
6.24 86.11500000000049
6.241 88.17999999999881
6.242 90.25000000000006
6.243 92.30500000000086
6.244 94.36499999999903
6.245 96.42499999999998
6.246 98.48000000000079
6.247 100.53499999999882
6.248 102.58499999999948
6.249 104.63
6.25 106.67500000000052
6.251 108.7150000000009
6.252 110.74999999999835
6.253 112.78500000000136
6.254 114.81500000000145
6.255 116.84499999999875
6.256 118.86499999999856
6.257 120.88000000000099
6.258 122.89500000000064
6.259 124.9
6.26 126.90499999999938
6.261 128.90999999999875
6.262 130.9050000000006
6.263 132.8899999999994
6.264 134.87500000000097
6.265 136.8550000000024
6.266 138.8299999999981
6.267 140.8049999999994
6.268 142.76500000000024
6.269 144.71999999999818
6.27 146.67500000000166
6.271 148.62000000000208
6.272 150.55999999999958
6.273 152.49999999999986
6.274 154.4249999999997
6.275 156.33999999999926
6.276 158.2549999999988
6.277 160.165000000001
6.278 162.07000000000028
6.279 163.9599999999991
6.28 165.84500000000057
6.281 167.7249999999991
6.282 169.59500000000017
6.283 171.46000000000106
6.284 173.3149999999989
6.285 175.16499999999934
6.286 177.0049999999995
6.287 178.8349999999994
6.288 180.66000000000193
6.289 182.4750000000014
6.29 184.28000000000054
6.291 186.07499999999945
6.292 187.86499999999816
6.293 189.64999999999955
6.294 191.42000000000047
6.295 193.18000000000112
6.296 194.93499999999887
6.297 196.67499999999893
6.298 198.4050000000015
6.299 200.1350000000013
6.3 201.85000000000062
6.301 203.54999999999956
6.302 205.24499999999836
6.303 206.9299999999996
6.304 208.60000000000042
6.305 210.26500000000112
6.306 211.92000000000016
6.307 213.55999999999872
6.308 215.195
6.309 216.81000000000063
6.31 218.41500000000096
6.311 220.01999999999992
6.312 221.6049999999997
6.313 223.1799999999992
6.314 224.7449999999998
6.315 226.28999999999985
6.316 227.8299999999997
6.317 229.3650000000008
6.318 230.87999999999997
6.319 232.38000000000008
6.32 233.8699999999999
6.321 235.34999999999945
6.322 236.82000000000008
6.323 238.27000000000015
6.324 239.70999999999992
6.325 241.13999999999942
6.326 242.55499999999986
6.327 243.95500000000126
6.328 245.345000000001
6.329 246.72499999999903
6.33 248.08499999999927
6.331 249.4300000000005
6.332 250.765
6.333 252.08999999999926
6.334 253.39999999999944
6.335 254.69500000000062
6.336 255.97499999999994
6.337 257.24000000000024
6.338 258.4900000000001
6.339 259.7299999999997
6.34 260.9600000000003
6.341 262.17000000000047
6.342 263.36
6.343 264.5399999999992
6.344 265.7149999999997
6.345 266.86500000000086
6.346 268.00000000000017
6.347 269.1249999999992
6.348 270.2300000000005
6.349 271.3199999999999
6.35 272.40000000000043
6.351 273.4650000000005
6.352 274.51000000000005
6.353 275.54000000000053
6.354 276.55499999999915
6.355 277.55499999999876
6.356 278.54
6.357 279.515000000001
6.358 280.46499999999986
6.359 281.3999999999997
6.36 282.33000000000004
6.361 283.23499999999973
6.362 284.1200000000002
6.363 284.9950000000004
6.364 285.84999999999997
6.365 286.6916499999997
6.366 287.52049999999986
6.367 288.3277500000003
6.368 289.12015000000025
6.369 289.8961499999998
6.37 290.6549500000001
6.371 291.39739999999995
6.372 292.1235000000001
6.373 292.8324500000003
6.374 293.5245499999996
6.375 294.19995000000006
6.376 294.85819999999984
6.377 295.4996999999994
6.378 296.12410000000034
6.379 296.73110000000037
6.38 297.321
6.381 297.89380000000006
6.382 298.4491999999998
6.383 298.9870999999998
6.384 299.5077500000002
6.385 300.01105
6.386 300.49685
6.387 300.96489999999994
6.388 301.4153499999998
6.389 301.84825000000006
6.39 302.26355000000007
6.391 302.66105000000005
6.392 303.0408
6.393 303.40285
6.394 303.7470499999999
6.395 304.07343
6.396 304.38194500000003
6.397 304.67259
6.398 304.94536850000003
6.399 305.20024
6.4 305.4371815
6.401 305.65619
6.402 305.857255
6.403 306.04035
6.404 306.2054499999999
6.405 306.35249999999996
6.406 306.48145000000005
6.407 306.59250000000003
6.408 306.68550000000005
6.409 306.76035
6.41 306.8171
6.411 306.85569999999996
6.412 306.87604999999996
6.413 306.8781999999999
6.414 306.86239999999987
6.415 306.8283500000001
6.416 306.7759499999999
6.417 306.70534999999995
6.418 306.6167500000001
6.419 306.50984999999986
6.42 306.3844499999999
6.421 306.24080000000026
6.422 306.07914999999997
6.423 305.8992499999996
6.424 305.70070000000004
6.425 305.48385000000036
6.426 305.2487499999999
6.427 304.9955
6.428 304.7242999999998
6.429 304.4344499999997
6.43 304.12635000000023
6.431 303.80040000000037
6.432 303.4564000000004
6.433 303.0899999999996
6.434 302.70999999999975
6.435 302.3150000000002
6.436 301.8949999999999
6.437 301.45499999999976
6.438 301.005
6.439 300.5350000000004
6.44 300.04
6.441 299.52999999999923
6.442 299.00499999999937
6.443 298.4650000000005
6.444 297.90000000000094
6.445 297.3149999999994
6.446 296.71500000000015
6.447 296.10000000000053
6.448 295.46499999999895
6.449 294.80999999999955
6.45 294.14000000000107
6.451 293.45000000000067
6.452 292.74499999999983
6.453 292.01999999999975
6.454 291.2749999999991
6.455 290.5149999999995
6.456 289.7350000000007
6.457 288.94
6.458 288.13000000000034
6.459 287.29500000000127
6.46 286.444999999999
6.461 285.57999999999913
6.462 284.6950000000001
6.463 283.7950000000005
6.464 282.8800000000006
6.465 281.93999999999994
6.466 280.98500000000024
6.467 280.02000000000027
6.468 279.0299999999995
6.469 278.0249999999998
6.47 277.0049999999996
6.471 275.96499999999884
6.472 274.9100000000004
6.473 273.83500000000004
6.474 272.7449999999992
6.475 271.6400000000008
6.476 270.5200000000005
6.477 269.3799999999996
6.478 268.2199999999996
6.479 267.04500000000047
6.48 265.8550000000009
6.481 264.65499999999975
6.482 263.4299999999992
6.483 262.18999999999966
6.484 260.935000000001
6.485 259.6600000000004
6.486 258.36999999999944
6.487 257.0700000000009
6.488 255.74999999999903
6.489 254.40999999999937
6.49 253.06000000000216
6.491 251.68999999999886
6.492 250.30499999999788
6.493 248.90500000000202
6.494 247.4900000000002
6.495 246.05999999999796
6.496 244.61500000000078
6.497 243.1500000000003
6.498 241.6699999999994
6.499 240.18500000000108
6.5 238.6749999999993
6.501 237.14999999999984
6.502 235.61500000000012
6.503 234.0599999999998
6.504 232.495000000002
6.505 230.91000000000085
6.506 229.31499999999937
6.507 227.70500000000027
6.508 226.07500000000056
6.509 224.4349999999978
6.51 222.78499999999758
6.511 221.1149999999995
6.512 219.430000000001
6.513 217.73500000000223
6.514 216.0200000000001
6.515 214.29499999999769
6.516 212.5600000000005
6.517 210.81000000000017
6.518 209.03999999999922
6.519 207.26000000000076
6.52 205.46500000000188
6.521 203.65999999999994
6.522 201.8449999999977
6.523 200.0050000000003
6.524 198.16
6.525 196.3049999999994
6.526 194.42500000000084
6.527 192.53999999999937
6.528 190.65000000000055
6.529 188.74000000000112
6.53 186.81499999999852
6.531 184.88000000000116
6.532 182.9300000000006
6.533 180.97499999999988
6.534 179.01000000000167
6.535 177.0250000000001
6.536 175.02999999999824
6.537 173.02499999999887
6.538 171.00500000000184
6.539 168.97999999999914
6.54 166.93999999999875
6.541 164.89000000000087
6.542 162.82999999999993
6.543 160.7550000000013
6.544 158.67999999999992
6.545 156.584999999998
6.546 154.48000000000127
6.547 152.36500000000152
6.548 150.2399999999987
6.549 148.1099999999985
6.55 145.96500000000069
6.551 143.80999999999977
6.552 141.6449999999986
6.553 139.47500000000002
6.554 137.29000000000102
6.555 135.09500000000173
6.556 132.89499999999953
6.557 130.6799999999997
6.558 128.4599999999997
6.559 126.2299999999994
6.56 123.9900000000016
6.561 121.74500000000089
6.562 119.48999999999987
6.563 117.21999999999844
6.564 114.94499999999962
6.565 112.66500000000067
6.566 110.37499999999866
6.567 108.07999999999929
6.568 105.77499999999962
6.569 103.45999999999967
6.57 101.1350000000022
6.571 98.80500000000181
6.572 96.47499999999864
6.573 94.1300000000006
6.574 91.7749999999995
6.575 89.4199999999984
6.576 87.05499999999977
6.577 84.68500000000101
6.578 82.3100000000021
6.579 79.92500000000014
6.58 77.53499999999802
6.581 75.13999999999854
6.582 72.73500000000155
6.583 70.33000000000177
6.584 67.91999999999909
6.585 65.49499999999875
6.586 63.07000000000118
6.587 60.645000000000834
6.588 58.21500000000035
6.589 55.77499999999957
6.59 53.329999999998655
6.591 50.88000000000037
6.592 48.424999999999166
6.593 45.975000000000875
6.594 43.51000000000216
6.595 41.04499999999789
6.596 38.579999999999174
6.597 36.10000000000002
6.598 33.62499999999824
6.599 31.15000000000201
6.6 28.670000000000083
6.601 26.17999999999787
6.602 23.69000000000121
6.603 21.200000000001772
6.604 18.704999999999416
6.605 16.209999999999837
6.606 13.710000000000111
6.607 11.210000000000386
6.608 8.710000000000662
6.609 6.199999999997874
6.61 3.690000000000637
6.611 1.1900000000009126
6.612 -1.325000000002019
6.613 -3.8399999999993994
6.614 -6.349999999999412
6.615 -8.864999999999569
6.616 -11.379999999999724
6.617 -13.894999999999879
6.618 -16.410000000000036
6.619 -18.93500000000048
6.62 -21.450000000000635
6.621 -23.970000000000937
6.622 -26.48999999999846
6.623 -29.004999999998617
6.624 -31.530000000001834
6.625 -34.050000000002136
6.626 -36.564999999999515
6.627 -39.084999999999816
6.628 -41.59999999999997
6.629 -44.11500000000012
6.63 -46.635000000000424
6.631 -49.144999999997665
6.632 -51.65499999999768
6.633 -54.170000000000606
6.634 -56.68000000000062
6.635 -59.18000000000034
6.636 -61.685000000000215
6.637 -64.19000000000008
6.638 -66.6899999999998
6.639 -69.18499999999939
6.64 -71.68000000000174
6.641 -74.17000000000118
6.642 -76.6549999999977
6.643 -79.14499999999991
6.644 -81.62500000000183
6.645 -84.10000000000085
6.646 -86.57499999999985
6.647 -89.03999999999857
6.648 -91.5100000000002
6.649 -93.9750000000017
6.65 -96.42499999999998
6.651 -98.87999999999842
6.652 -101.32999999999947
6.653 -103.77000000000025
6.654 -106.20500000000088
6.655 -108.63999999999874
6.656 -111.07499999999936
6.657 -113.50000000000249
6.658 -115.91499999999976
6.659 -118.32499999999968
6.66 -120.72999999999945
6.661 -123.12999999999907
6.662 -125.53000000000148
6.663 -127.92000000000081
6.664 -130.2949999999997
6.665 -132.66999999999862
6.666 -135.0450000000003
6.667 -137.40500000000156
6.668 -139.75999999999988
6.669 -142.10999999999808
6.67 -144.44999999999874
6.671 -146.7800000000019
6.672 -149.10499999999936
6.673 -151.4299999999996
6.674 -153.73499999999927
6.675 -156.0349999999988
6.676 -158.33500000000112
6.677 -160.61500000000007
6.678 -162.89000000000163
6.679 -165.1600000000003
6.68 -167.41499999999854
6.681 -169.6649999999994
6.682 -171.9100000000001
6.683 -174.1400000000004
6.684 -176.3600000000004
6.685 -178.57500000000027
6.686 -180.7749999999997
6.687 -182.9649999999988
6.688 -185.1500000000006
6.689 -187.32500000000206
6.69 -189.4900000000005
6.691 -191.63999999999848
6.692 -193.77999999999895
6.693 -195.91000000000193
6.694 -198.02999999999903
6.695 -200.13999999999865
6.696 -202.24000000000072
6.697 -204.32999999999976
6.698 -206.40500000000114
6.699 -208.46499999999932
6.7 -210.52000000000012
6.701 -212.56500000000065
6.702 -214.59499999999795
6.703 -216.6100000000004
6.704 -218.60999999999962
6.705 -220.6049999999987
6.706 -222.5900000000003
6.707 -224.55500000000126
6.708 -226.51000000000198
6.709 -228.45499999999964
6.71 -230.37999999999946
6.711 -232.29499999999902
6.712 -234.19999999999828
6.713 -236.09000000000268
6.714 -237.96500000000108
6.715 -239.82499999999908
6.716 -241.6749999999995
6.717 -243.50999999999954
6.718 -245.32500000000178
6.719 -247.13500000000107
6.72 -248.92499999999984
6.721 -250.69999999999814
6.722 -252.4699999999991
6.723 -254.21500000000208
6.724 -255.94499999999906
6.725 -257.66499999999854
6.726 -259.3700000000004
6.727 -261.0549999999989
6.728 -262.7299999999999
6.729 -264.39000000000044
6.73 -266.02500000000026
6.731 -267.6499999999998
6.732 -269.2649999999991
6.733 -270.8600000000005
6.734 -272.4400000000016
6.735 -274.0000000000006
6.736 -275.5449999999993
6.737 -277.0800000000004
6.738 -278.5899999999994
6.739 -280.08499999999935
6.74 -281.5700000000004
6.741 -283.0299999999994
6.742 -284.4750000000007
6.743 -285.9100000000003
6.744 -287.3199999999992
6.745 -288.7150000000005
6.746 -290.0899999999998
6.747 -291.45000000000005
6.748 -292.8
6.749 -294.12499999999926
6.75 -295.4300000000007
6.751 -296.7200000000003
6.752 -297.99499999999955
6.753 -299.24999999999955
6.754 -300.48500000000035
6.755 -301.7050000000007
6.756 -302.9099999999993
6.757 -304.0899999999999
6.758 -305.2550000000001
6.759 -306.40499999999986
6.76 -307.52500000000015
6.761 -308.63500000000016
6.762 -309.7299999999997
6.763 -310.79999999999995
6.764 -311.85500000000116
6.765 -312.8900000000004
6.766 -313.90499999999906
6.767 -314.8999999999999
6.768 -315.87500000000017
6.769 -316.83500000000004
6.77 -317.77000000000055
6.771 -318.68999999999926
6.772 -319.59000000000015
6.773 -320.4700000000005
6.774 -321.3300000000002
6.775 -322.1699999999994
6.776 -322.9899999999994
6.777 -323.78500000000076
6.778 -324.5699999999997
6.779 -325.3300000000001
6.78 -326.0700000000005
6.781 -326.7899999999997
6.782 -327.4899999999997
6.783 -328.16999999999985
6.784 -328.82804999999973
6.785 -329.46905000000027
6.786 -330.0864000000001
6.787 -330.6851
6.788 -331.2629000000004
6.789 -331.8201999999999
6.79 -332.3573499999996
6.791 -332.8736499999998
6.792 -333.36950000000047
6.793 -333.8449
6.794 -334.29975
6.795 -334.7336999999999
6.796 -335.1470499999998
6.797 -335.5397000000003
6.798 -335.91129999999964
6.799 -336.2621999999999
6.8 -336.5920500000001
6.801 -336.90110000000016
6.802 -337.1891000000002
6.803 -337.45579999999995
6.804 -337.70165
6.805 -337.92639999999994
6.806 -338.1298
6.807 -338.31195
6.808 -338.4729499999999
6.809 -338.6126999999999
6.81 -338.73105
6.811 -338.82804000000004
6.812 -338.90368
6.813 -338.95802
6.814 -338.99102
6.815 -339.00266999999997
6.816 -338.99298
6.817 -338.96191999999996
6.818 -338.90957
6.819 -338.83604999999994
6.82 -338.74114999999995
6.821 -338.6248500000001
6.822 -338.48750000000007
6.823 -338.32889999999975
6.824 -338.14894999999996
6.825 -337.9479000000001
6.826 -337.72570000000013
6.827 -337.48245000000014
6.828 -337.2179499999999
6.829 -336.93219999999974
6.83 -336.6253999999999
6.831 -336.29760000000005
6.832 -335.94875000000013
6.833 -335.57865000000027
6.834 -335.1872999999998
6.835 -334.7746999999998
6.836 -334.34104999999977
6.837 -333.88660000000027
6.838 -333.41090000000014
6.839 -332.9138999999995
6.84 -332.3961
6.841 -331.85704999999996
6.842 -331.29675
6.843 -330.71565000000055
6.844 -330.1113500000001
6.845 -329.4913999999996
6.846 -328.84999999999997
6.847 -328.1800000000001
6.848 -327.4949999999999
6.849 -326.7899999999997
6.85 -326.06000000000023
6.851 -325.3149999999996
6.852 -324.5449999999997
6.853 -323.75500000000056
6.854 -322.9450000000009
6.855 -322.1150000000006
6.856 -321.26499999999976
6.857 -320.38999999999953
6.858 -319.499999999999
6.859 -318.59000000000054
6.86 -317.65500000000003
6.861 -316.6999999999989
6.862 -315.73000000000013
6.863 -314.74000000000086
6.864 -313.72500000000076
6.865 -312.69000000000017
6.866 -311.63999999999913
6.867 -310.5699999999989
6.868 -309.48000000000087
6.869 -308.3650000000007
6.87 -307.2350000000001
6.871 -306.0850000000004
6.872 -304.915
6.873 -303.7249999999991
6.874 -302.514999999999
6.875 -301.2899999999999
6.876 -300.0450000000002
6.877 -298.77999999999986
6.878 -297.4950000000004
6.879 -296.19000000000034
6.88 -294.8649999999997
6.881 -293.53000000000014
6.882 -292.1699999999999
6.883 -290.79000000000053
6.884 -289.3950000000006
6.885 -287.98499999999893
6.886 -286.55499999999944
6.887 -285.1000000000006
6.888 -283.63
6.889 -282.15000000000043
6.89 -280.6500000000003
6.891 -279.1249999999995
6.892 -277.58499999999964
6.893 -276.02999999999935
6.894 -274.46000000000134
6.895 -272.8649999999999
6.896 -271.2599999999982
6.897 -269.6400000000015
6.898 -267.9950000000014
6.899 -266.33999999999827
6.9 -264.665
6.901 -262.9700000000013
6.902 -261.2649999999994
6.903 -259.53999999999974
6.904 -257.79999999999967
6.905 -256.04499999999916
6.906 -254.2700000000009
6.907 -252.4849999999995
6.908 -250.68000000000032
6.909 -248.86000000000075
6.91 -247.02499999999793
6.911 -245.16499999999994
6.912 -243.30000000000186
6.913 -241.4200000000005
6.914 -239.51999999999862
6.915 -237.60999999999922
6.916 -235.68499999999935
6.917 -233.74000000000171
6.918 -231.78000000000085
6.919 -229.80999999999972
6.92 -227.8300000000011
6.921 -225.82999999999907
6.922 -223.81499999999943
6.923 -221.78999999999948
6.924 -219.74499999999898
6.925 -217.69500000000107
6.926 -215.63
6.927 -213.54999999999845
6.928 -211.4599999999994
6.929 -209.3499999999998
6.93 -207.2299999999999
6.931 -205.1000000000025
6.932 -202.96000000000203
6.933 -200.80499999999836
6.934 -198.6349999999998
6.935 -196.4600000000011
6.936 -194.26999999999916
6.937 -192.0649999999996
6.938 -189.84999999999974
6.939 -187.6249999999996
6.94 -185.39000000000195
6.941 -183.14500000000123
6.942 -180.88500000000008
6.943 -178.61499999999864
6.944 -176.33999999999983
6.945 -174.05000000000058
6.946 -171.74499999999816
6.947 -169.4350000000011
6.948 -167.115000000001
6.949 -164.78499999999784
6.95 -162.44499999999994
6.951 -160.09500000000176
6.952 -157.73500000000053
6.953 -155.36999999999912
6.954 -152.99000000000007
6.955 -150.60000000000073
6.956 -148.20999999999862
6.957 -145.809999999999
6.958 -143.40000000000185
6.959 -140.97500000000153
6.96 -138.5499999999984
6.961 -136.1199999999979
6.962 -133.67999999999992
6.963 -131.2300000000016
6.964 -128.77000000000027
6.965 -126.30499999999878
6.966 -123.84000000000006
6.967 -121.36500000000106
6.968 -118.87999999999899
6.969 -116.38999999999955
6.97 -113.89499999999997
6.971 -111.39500000000024
6.972 -108.88500000000023
6.973 -106.37500000000021
6.974 -103.85499999999992
6.975 -101.32999999999947
6.976 -98.80000000000166
6.977 -96.27000000000108
6.978 -93.7300000000002
6.979 -91.17999999999904
6.98 -88.63499999999802
6.981 -86.08499999999964
6.982 -83.53000000000111
6.983 -80.9649999999995
6.984 -78.39500000000055
6.985 -75.83000000000173
6.986 -73.25999999999999
6.987 -70.68499999999811
6.988 -68.109999999999
6.989 -65.52499999999961
6.99 -62.94000000000022
6.991 -60.360000000000966
6.992 -57.77000000000143
6.993 -55.174999999998974
6.994 -52.58499999999944
6.995 -49.99000000000253
6.996 -47.395000000000074
6.997 -44.79999999999762
6.998 -42.20000000000057
6.999 -39.60500000000089
7.0 -37.00499999999829
7.001 -34.4000000000011
7.002 -31.800000000001273
7.003 -29.19999999999867
7.004 -26.599999999998847
7.005 -23.999999999999023
7.006 -21.399999999999196
7.007 -18.80000000000215
7.008 -16.200000000002323
7.009 -13.604999999999867
7.01 -11.005000000000042
7.011 -8.410000000000363
7.012 -5.814999999997905
7.013 -3.2199999999982243
7.014 -0.6300000000014627
7.015 1.9599999999980744
7.016 4.545000000000243
7.017 7.130000000002412
7.018 9.710000000001662
7.019 12.294999999998279
7.02 14.874999999997529
7.021 17.44499999999927
7.022 20.015000000001002
7.023 22.584999999999965
7.024 25.15000000000156
7.025 27.710000000000235
7.026 30.26999999999891
7.027 32.825000000000216
7.028 35.369999999998456
7.029 37.91000000000211
7.03 40.455000000000354
7.031 42.989999999998304
7.032 45.52000000000167
7.033 48.04499999999934
7.034 50.564999999999635
7.035 53.08499999999994
7.036 55.589999999999804
7.037 58.09500000000245
7.038 60.59999999999954
7.039 63.08999999999898
7.04 65.57500000000105
7.041 68.0550000000002
7.042 70.5299999999992
7.043 73.00000000000084
7.044 75.45999999999941
7.045 77.91499999999785
7.046 80.36500000000169
7.047 82.80499999999968
7.048 85.23500000000017
7.049 87.66500000000066
7.05 90.08499999999809
7.051 92.49000000000063
7.052 94.8950000000004
7.053 97.28999999999988
7.054 99.67499999999907
7.055 102.05000000000075
7.056 104.42000000000229
7.057 106.77999999999798
7.058 109.1249999999988
7.059 111.4700000000024
7.06 113.80000000000001
7.061 116.12000000000012
7.062 118.43500000000007
7.063 120.73499999999959
7.064 123.02499999999883
7.065 125.30999999999793
7.066 127.58000000000213
7.067 129.83500000000038
7.068 132.08499999999844
7.069 134.33000000000195
7.07 136.55499999999932
7.071 138.76499999999902
7.072 140.97500000000153
7.073 143.17000000000078
7.074 145.3549999999998
7.075 147.52499999999836
7.076 149.67999999999927
7.077 151.83500000000015
7.078 153.97000000000048
7.079 156.0900000000004
7.08 158.2100000000003
7.081 160.31499999999977
7.082 162.39999999999867
7.083 164.47500000000005
7.084 166.54000000000113
7.085 168.589999999999
7.086 170.6299999999994
7.087 172.6550000000021
7.088 174.67000000000178
7.089 176.66999999999823
7.09 178.65499999999977
7.091 180.63000000000108
7.092 182.58999999999915
7.093 184.5399999999997
7.094 186.4699999999997
7.095 188.38499999999925
7.096 190.29500000000144
7.097 192.1850000000003
7.098 194.05499999999853
7.099 195.91500000000207
7.1 197.76499999999976
7.101 199.59999999999977
7.102 201.41500000000198
7.103 203.21499999999824
7.104 204.99999999999963
7.105 206.7750000000007
7.106 208.53499999999858
7.107 210.27499999999867
7.108 212.00000000000108
7.109 213.7100000000003
7.11 215.40499999999903
7.111 217.09000000000032
7.112 218.75500000000102
7.113 220.4000000000011
7.114 222.0349999999982
7.115 223.6500000000002
7.116 225.25000000000182
7.117 226.84000000000037
7.118 228.40999999999832
7.119 229.95999999999847
7.12 231.49500000000097
7.121 233.02000000000044
7.122 234.5249999999993
7.123 236.01000000000036
7.124 237.480000000001
7.125 238.93499999999844
7.126 240.37499999999824
7.127 241.79500000000021
7.128 243.1950000000016
7.129 244.57999999999979
7.13 245.95000000000033
7.131 247.3000000000003
7.132 248.63499999999982
7.133 249.9550000000017
7.134 251.25500000000022
7.135 252.53499999999818
7.136 253.7949999999983
7.137 255.04000000000082
7.138 256.27500000000026
7.139 257.49000000000046
7.14 258.68000000000137
7.141 259.849999999999
7.142 261.009999999999
7.143 262.15500000000003
7.144 263.2750000000003
7.145 264.38000000000017
7.146 265.46999999999963
7.147 266.5350000000011
7.148 267.5850000000007
7.149 268.61499999999984
7.15 269.6299999999999
7.151 270.6299999999995
7.152 271.60499999999973
7.153 272.5649999999996
7.154 273.5050000000003
7.155 274.43000000000046
7.156 275.33500000000015
7.157 276.21999999999923
7.158 277.0849999999991
7.159 277.935
7.16 278.7700000000004
7.161 279.5800000000001
7.162 280.37500000000074
7.163 281.15000000000083
7.164 281.8999999999988
7.165 282.6399999999993
7.166 283.3600000000005
7.167 284.05999999999983
7.168 284.7450000000001
7.169 285.40500000000105
7.17 286.0500000000002
7.171 286.6750000000001
7.172 287.27499999999935
7.173 287.8649999999996
7.174 288.4400000000009
7.175 288.9849999999999
7.176 289.51499999999993
7.177 290.0299999999994
7.178 290.5249999999998
7.179 291.00000000000097
7.18 291.4550000000002
7.181 291.88999999999885
7.182 292.30999999999983
7.183 292.7150000000003
7.184 293.09499999999946
7.185 293.4600000000002
7.186 293.80500000000046
7.187 294.12499999999994
7.188 294.43499999999983
7.189 294.72499999999985
7.19 294.98999999999984
7.191 295.24000000000007
7.192 295.47420000000034
7.193 295.68859999999984
7.194 295.8808
7.195 296.0559000000001
7.196 296.21239999999966
7.197 296.3494499999997
7.198 296.46789999999976
7.199 296.5677500000007
7.2 296.64860000000044
7.201 296.7107999999996
7.202 296.7543999999995
7.203 296.7793500000003
7.204 296.78565000000043
7.205 296.7733999999996
7.206 296.7424999999999
7.207 296.69330000000014
7.208 296.6258499999999
7.209 296.53999999999996
7.21 296.43589999999995
7.211 296.3137000000001
7.212 296.1734
7.213 296.01509999999973
7.214 295.83869999999996
7.215 295.6445500000002
7.216 295.43269999999995
7.217 295.20295
7.218 294.95560000000006
7.219 294.6905
7.22 294.40774999999996
7.221 294.10755
7.222 293.78975500000007
7.223 293.45439
7.224 293.10157999999996
7.225 292.731265
7.226 292.34349
7.227 291.938285
7.228 291.51564499999995
7.229 291.07561
7.23 290.61823000000004
7.231 290.14345000000003
7.232 289.6513999999999
7.233 289.14205000000004
7.234 288.61545
7.235 288.07165
7.236 287.51075000000014
7.237 286.9328000000001
7.238 286.33770000000004
7.239 285.72584999999975
7.24 285.09704999999974
7.241 284.45125
7.242 283.78889999999996
7.243 283.10994999999997
7.244 282.41445000000004
7.245 281.70250000000004
7.246 280.97420000000005
7.247 280.22959999999995
7.248 279.4687000000004
7.249 278.69210000000015
7.25 277.89954999999986
7.251 277.0908500000002
7.252 276.2664499999998
7.253 275.42634999999996
7.254 274.57065
7.255 273.6996999999998
7.256 272.8130500000002
7.257 271.91079999999977
7.258 270.9936499999996
7.259 270.0612000000005
7.26 269.1135000000004
7.261 268.15244999999976
7.262 267.1744999999996
7.263 266.1799999999999
7.264 265.17
7.265 264.1499999999998
7.266 263.11499999999984
7.267 262.06000000000006
7.268 260.99499999999995
7.269 259.9150000000002
7.27 258.82000000000056
7.271 257.7150000000007
7.272 256.58999999999963
7.273 255.4499999999987
7.274 254.30000000000038
7.275 253.13500000000016
7.276 251.9599999999997
7.277 250.765
7.278 249.55499999999992
7.279 248.34000000000108
7.28 247.10500000000022
7.281 245.85999999999913
7.282 244.6050000000005
7.283 243.32999999999993
7.284 242.0399999999989
7.285 240.74500000000052
7.286 239.4400000000005
7.287 238.1099999999997
7.288 236.77500000000018
7.289 235.43000000000035
7.29 234.07000000000008
7.291 232.69999999999956
7.292 231.31499999999997
7.293 229.91499999999996
7.294 228.50499999999968
7.295 227.09000000000063
7.296 225.65999999999974
7.297 224.21499999999983
7.298 222.75500000000088
7.299 221.2900000000004
7.3 219.81999999999974
7.301 218.32999999999993
7.302 216.82499999999965
7.303 215.31499999999926
7.304 213.80000000000007
7.305 212.2700000000005
7.306 210.72000000000034
7.307 209.16500000000005
7.308 207.60999999999973
7.309 206.03500000000022
7.31 204.45000000000047
7.311 202.854999999999
7.312 201.25000000000003
7.313 199.64000000000092
7.314 198.01999999999876
7.315 196.38999999999908
7.316 194.74500000000032
7.317 193.09500000000006
7.318 191.4350000000009
7.319 189.76500000000007
7.32 188.08499999999896
7.321 186.40000000000046
7.322 184.7100000000004
7.323 183.00499999999997
7.324 181.29000000000062
7.325 179.5699999999997
7.326 177.83999999999992
7.327 176.105
7.328 174.3599999999998
7.329 172.60499999999928
7.33 170.85000000000016
7.331 169.080000000002
7.332 167.30000000000078
7.333 165.51999999999956
7.334 163.72999999999806
7.335 161.929999999999
7.336 160.12499999999986
7.337 158.31500000000054
7.338 156.50000000000108
7.339 154.66999999999842
7.34 152.8349999999984
7.341 151.00000000000114
7.342 149.16000000000096
7.343 147.31000000000049
7.344 145.44999999999973
7.345 143.58499999999884
7.346 141.72000000000074
7.347 139.84499999999954
7.348 137.965000000001
7.349 136.08500000000245
7.35 134.19499999999806
7.351 132.30499999999924
7.352 130.40500000000011
7.353 128.50000000000082
7.354 126.59500000000156
7.355 124.67999999999924
7.356 122.76499999999967
7.357 120.85000000000012
7.358 118.92500000000028
7.359 116.99500000000029
7.36 115.06500000000031
7.361 113.13000000000018
7.362 111.18499999999976
7.363 109.24499999999948
7.364 107.29999999999906
7.365 105.3499999999985
7.366 103.40000000000072
7.367 101.44500000000001
7.368 99.48499999999916
7.369 97.52500000000109
7.37 95.56000000000009
7.371 93.58999999999895
7.372 91.62500000000074
7.373 89.64999999999945
7.374 87.67499999999816
7.375 85.70500000000258
7.376 83.72500000000116
7.377 81.7399999999996
7.378 79.76000000000094
7.379 77.77499999999937
7.38 75.7899999999978
7.381 73.80499999999901
7.382 71.81500000000007
7.383 69.82500000000114
7.384 67.8350000000022
7.385 65.85000000000063
7.386 63.85999999999892
7.387 61.86499999999984
7.388 59.8750000000009
7.389 57.87999999999904
7.39 55.89000000000011
7.391 53.90000000000117
7.392 51.90499999999931
7.393 49.9149999999976
7.394 47.92499999999866
7.395 45.94000000000265
7.396 43.950000000000934
7.397 41.95999999999922
7.398 39.98000000000057
7.399 37.994999999999
7.4 36.00500000000007
7.401 34.020000000001275
7.402 32.04499999999999
7.403 30.064999999998566
7.404 28.084999999999916
7.405 26.115000000001555
7.406 24.14000000000027
7.407 22.169999999999135
7.408 20.199999999998
7.409 18.229999999999634
7.41 16.27000000000156
7.411 14.310000000000711
7.412 12.349999999999861
7.413 10.389999999999011
7.414 8.440000000001223
7.415 6.490000000000662
7.416 4.539999999997324
7.417 2.5999999999998247
7.418 0.6600000000023254
7.419 -1.280000000000725
7.42 -3.215000000000856
7.421 -5.139999999997924
7.422 -7.065000000000543
7.423 -8.990000000000386
7.424 -10.904999999999943
7.425 -12.8199999999995
7.426 -14.72999999999891
7.427 -16.635000000000954
7.428 -18.53500000000008
7.429 -20.429999999999062
7.43 -22.325000000000816
7.431 -24.210000000002285
7.432 -26.08500000000069
7.433 -27.9599999999991
7.434 -29.835000000000278
7.435 -31.70000000000117
7.436 -33.55999999999915
7.437 -35.41499999999975
7.438 -37.26000000000007
7.439 -39.10500000000039
7.44 -40.940000000000424
7.441 -42.76999999999753
7.442 -44.60000000000019
7.443 -46.41500000000243
7.444 -48.224999999998964
7.445 -50.03499999999828
7.446 -51.83500000000008
7.447 -53.62000000000145
7.448 -55.40500000000004
7.449 -57.18499999999849
7.45 -58.95499999999942
7.451 -60.715000000000074
7.452 -62.47000000000058
7.453 -64.22000000000094
7.454 -65.96000000000102
7.455 -67.69499999999817
7.456 -69.41999999999781
7.457 -71.13499999999995
7.458 -72.84500000000193
7.459 -74.550000000001
7.46 -76.23999999999964
7.461 -77.92000000000077
7.462 -79.59499999999898
7.463 -81.26499999999982
7.464 -82.9300000000005
7.465 -84.58000000000077
7.466 -86.2150000000006
7.467 -87.84999999999765
7.468 -89.47499999999997
7.469 -91.09000000000201
7.47 -92.69999999999834
7.471 -94.29499999999979
7.472 -95.88000000000096
7.473 -97.45999999999921
7.474 -99.0350000000001
7.475 -100.59500000000054
7.476 -102.14000000000057
7.477 -103.68000000000043
7.478 -105.21500000000017
7.479 -106.73499999999947
7.48 -108.24499999999848
7.481 -109.75000000000013
7.482 -111.24000000000134
7.483 -112.71999999999949
7.484 -114.19000000000013
7.485 -115.65000000000047
7.486 -117.10000000000053
7.487 -118.5400000000003
7.488 -119.9699999999998
7.489 -121.38999999999899
7.49 -122.79499999999777
7.491 -124.18500000000165
7.492 -125.57499999999999
7.493 -126.9499999999979
7.494 -128.3100000000009
7.495 -129.66000000000088
7.496 -131.00000000000057
7.497 -132.3350000000001
7.498 -133.64999999999904
7.499 -134.95000000000036
7.5 -136.2450000000015
7.501 -137.5299999999996
7.502 -138.80000000000004
7.503 -140.05500000000004
7.504 -141.3049999999999
7.505 -142.53999999999934
7.506 -143.75999999999834
7.507 -144.97499999999997
7.508 -146.17500000000118
7.509 -147.3649999999993
7.51 -148.5399999999998
7.511 -149.7000000000026
7.512 -150.85499999999973
7.513 -151.9949999999992
7.514 -153.11999999999964
7.515 -154.22999999999965
7.516 -155.3350000000009
7.517 -156.43000000000043
7.518 -157.49999999999932
7.519 -158.5649999999994
7.52 -159.62000000000057
7.521 -160.6549999999998
7.522 -161.6850000000003
7.523 -162.6950000000002
7.524 -163.69499999999982
7.525 -164.6850000000005
7.526 -165.65499999999926
7.527 -166.6149999999991
7.528 -167.55999999999995
7.529 -168.49500000000043
7.53 -169.42000000000067
7.531 -170.33000000000047
7.532 -171.21999999999971
7.533 -172.10000000000002
7.534 -172.96499999999992
7.535 -173.81999999999954
7.536 -174.66000000000008
7.537 -175.4850000000002
7.538 -176.3050000000002
7.539 -177.09999999999948
7.54 -177.88499999999985
7.541 -178.65999999999994
7.542 -179.41499999999942
7.543 -180.16000000000003
7.544 -180.8900000000002
7.545 -181.6100000000001
7.546 -182.31500000000094
7.547 -182.99999999999983
7.548 -183.6749999999998
7.549 -184.34000000000088
7.55 -184.99000000000015
7.551 -185.62499999999898
7.552 -186.24999999999892
7.553 -186.85500000000104
7.554 -187.44499999999996
7.555 -188.025
7.556 -188.59000000000097
7.557 -189.1449999999989
7.558 -189.68499999999915
7.559 -190.2050000000002
7.56 -190.71000000000086
7.561 -191.20999999999998
7.562 -191.69500000000005
7.563 -192.15999999999954
7.564 -192.61500000000012
7.565 -193.05500000000032
7.566 -193.48000000000002
7.567 -193.89000000000073
7.568 -194.28999999999974
7.569 -194.6749999999997
7.57 -195.04499999999925
7.571 -195.40499999999986
7.572 -195.74499999999995
7.573 -196.06999999999957
7.574 -196.3850000000003
7.575 -196.69000000000074
7.576 -196.98000000000076
7.577 -197.2500000000002
7.578 -197.5049999999992
7.579 -197.75499999999946
7.58 -197.99000000000066
7.581 -198.2049999999999
7.582 -198.4049999999994
7.583 -198.595
7.584 -198.77500000000035
7.585 -198.9350000000001
7.586 -199.08499999999952
7.587 -199.21999999999994
7.588 -199.3350000000005
7.589 -199.44000000000003
7.59 -199.535
7.591 -199.6150000000002
7.592 -199.67999999999998
7.593 -199.73000000000005
7.594 -199.76499999999965
7.595 -199.78814999999997
7.596 -199.79815000000025
7.597 -199.79439999999946
7.598 -199.77649999999986
7.599 -199.74520000000038
7.6 -199.7004999999996
7.601 -199.64239999999967
7.602 -199.57090000000053
7.603 -199.4863500000006
7.604 -199.38834999999946
7.605 -199.2769499999998
7.606 -199.1525000000001
7.607 -199.01504999999958
7.608 -198.86460000000037
7.609 -198.70065000000062
7.61 -198.52404999999987
7.611 -198.33484999999956
7.612 -198.13220000000007
7.613 -197.91684999999995
7.614 -197.6890499999998
7.615 -197.4484000000002
7.616 -197.19504999999998
7.617 -196.92889999999989
7.618 -196.65005000000028
7.619 -196.35890000000015
7.62 -196.05514999999974
7.621 -195.7386999999998
7.622 -195.40990000000008
7.623 -195.06865
7.624 -194.71515000000008
7.625 -194.34935000000007
7.626 -193.97105000000005
7.627 -193.58060000000017
7.628 -193.1780999999997
7.629 -192.76339999999973
7.63 -192.33665000000025
7.631 -191.89800000000005
7.632 -191.44739999999993
7.633 -190.98489999999998
7.634 -190.51069999999996
7.635 -190.02489999999997
7.636 -189.52759999999995
7.637 -189.01880000000008
7.638 -188.49865000000005
7.639 -187.96724999999995
7.64 -187.4245
7.641 -186.87069000000002
7.642 -186.305915
7.643 -185.730125
7.644 -185.14346999999998
7.645 -184.5460235
7.646 -183.9378365
7.647 -183.31897649999996
7.648 -182.68950350000003
7.649 -182.0495
7.65 -181.39902999999998
7.651 -180.73813499999997
7.652 -180.06689499999996
7.653 -179.38530000000006
7.654 -178.69345
7.655 -177.99145000000004
7.656 -177.27929999999998
7.657 -176.55715000000004
7.658 -175.8250500000001
7.659 -175.08305
7.66 -174.33129999999997
7.661 -173.56984999999986
7.662 -172.79870000000003
7.663 -172.018
7.664 -171.2278499999999
7.665 -170.42840000000004
7.666 -169.61974999999995
7.667 -168.8020000000002
7.668 -167.97534999999988
7.669 -167.13979999999975
7.67 -166.29550000000006
7.671 -165.44260000000003
7.672 -164.58110000000005
7.673 -163.71119999999993
7.674 -162.83315
7.675 -161.94695000000016
7.676 -161.05250000000015
7.677 -160.15004999999985
7.678 -159.23979999999983
7.679 -158.32185000000004
7.68 -157.3963000000001
7.681 -156.4629500000001
7.682 -155.52209999999988
7.683 -154.57399999999967
7.684 -153.61870000000013
7.685 -152.65610000000027
7.686 -151.68635
7.687 -150.70994999999976
7.688 -149.72649999999976
7.689 -148.73595000000003
7.69 -147.7390500000002
7.691 -146.73545000000036
7.692 -145.72480000000013
7.693 -144.70779999999974
7.694 -143.68479999999974
7.695 -142.6555000000003
7.696 -141.61955000000017
7.697 -140.57754999999977
7.698 -139.5300000000002
7.699 -138.4761499999998
7.7 -137.41664999999958
7.701 -136.35155000000023
7.702 -135.28090000000034
7.703 -134.20509999999967
7.704 -133.12364999999994
7.705 -132.03695000000016
7.706 -130.94504999999964
7.707 -129.84835000000027
7.708 -128.7471500000005
7.709 -127.63894999999957
7.71 -126.53124999999974
7.711 -125.41500000000025
7.712 -124.29499999999996
7.713 -123.17499999999968
7.714 -122.04499999999979
7.715 -120.91000000000045
7.716 -119.77500000000043
7.717 -118.63499999999958
7.718 -117.48999999999997
7.719 -116.34500000000034
7.72 -115.19499999999987
7.721 -114.03999999999996
7.722 -112.87999999999991
7.723 -111.71999999999986
7.724 -110.55999999999982
7.725 -109.39000000000019
7.726 -108.2150000000004
7.727 -107.04500000000006
7.728 -105.86999999999958
7.729 -104.68999999999964
7.73 -103.51000000000042
7.731 -102.33000000000048
7.732 -101.13999999999956
7.733 -99.95000000000005
7.734 -98.76500000000065
7.735 -97.5699999999996
7.736 -96.37499999999993
7.737 -95.18500000000041
7.738 -93.9849999999992
7.739 -92.7849999999994
7.74 -91.59000000000111
7.741 -90.38999999999992
7.742 -89.18499999999996
7.743 -87.98500000000014
7.744 -86.77999999999881
7.745 -85.57500000000023
7.746 -84.37500000000043
7.747 -83.17000000000047
7.748 -81.96500000000052
7.749 -80.75499999999903
7.75 -79.54999999999906
7.751 -78.35000000000065
7.752 -77.14500000000069
7.753 -75.93499999999919
7.754 -74.72999999999924
7.755 -73.52500000000067
7.756 -72.31500000000057
7.757 -71.11499999999937
7.758 -69.91499999999957
7.759 -68.70500000000085
7.76 -67.50500000000103
7.761 -66.30499999999984
7.762 -65.09999999999988
7.763 -63.90000000000007
7.764 -62.70000000000026
7.765 -61.50000000000044
7.766 -60.30499999999939
7.767 -59.109999999999715
7.768 -57.909999999999904
7.769 -56.72000000000038
7.77 -55.52999999999947
7.771 -54.33999999999995
7.772 -53.15000000000042
7.773 -51.96499999999965
7.774 -50.785000000000416
7.775 -49.599999999999646
7.776 -48.42000000000041
7.777 -47.244999999999926
7.778 -46.07499999999959
7.779 -44.900000000000496
7.78 -43.73000000000016
7.781 -42.57000000000011
7.782 -41.404999999999916
7.783 -40.23999999999972
7.784 -39.084999999999816
7.785 -37.93500000000005
7.786 -36.78500000000029
7.787 -35.63999999999928
7.788 -34.49499999999966
7.789 -33.35500000000019
7.79 -32.21999999999947
7.791 -31.08500000000014
7.792 -29.955000000000954
7.793 -28.83000000000052
7.794 -27.709999999998846
7.795 -26.59500000000009
7.796 -25.480000000001336
7.797 -24.369999999999948
7.798 -23.264999999998704
7.799 -22.160000000000235
7.8 -21.065000000000666
7.801 -19.974999999999852
7.802 -18.885000000000428
7.803 -17.79999999999976
7.804 -16.72499999999938
7.805 -15.650000000000386
7.806 -14.580000000000148
7.807 -13.515000000000054
7.808 -12.455000000000105
7.809 -11.404999999999054
7.81 -10.354999999999393
7.811 -9.309999999999874
7.812 -8.270000000000499
7.813 -7.23499999999988
7.814 -6.20999999999955
7.815 -5.185000000000606
7.816 -4.170000000000562
7.817 -3.1599999999992745
7.818 -2.1499999999993746
7.819 -1.1550000000012939
7.82 -0.16000000000043757
7.821 0.830000000000275
7.822 1.8099999999993122
7.823 2.789999999999737
7.824 3.7600000000012623
7.825 4.720000000001113
7.826 5.679999999999574
7.827 6.63499999999928
7.828 7.580000000000087
7.829 8.52000000000075
7.83 9.449999999999736
7.831 10.374999999999968
7.832 11.3000000000002
7.833 12.215000000000142
7.834 13.124999999999943
7.835 14.024999999999455
7.836 14.915000000000067
7.837 15.804999999999293
7.838 16.68999999999976
7.839 17.56500000000133
7.84 18.429999999999836
7.841 19.289999999999587
7.842 20.150000000000723
7.843 21.000000000000185
7.844 21.834999999999216
7.845 22.669999999999636
7.846 23.49999999999991
7.847 24.314999999999753
7.848 25.130000000000983
7.849 25.935000000000542
7.85 26.72999999999981
7.851 27.52499999999908
7.852 28.309999999999448
7.853 29.085000000000917
7.854 29.854999999999464
7.855 30.614999999999114
7.856 31.370000000000008
7.857 32.12000000000076
7.858 32.86000000000122
7.859 33.59000000000001
7.86 34.31500000000004
7.861 35.04000000000007
7.862 35.74999999999967
7.863 36.44500000000023
7.864 37.14499999999954
7.865 37.83499999999995
7.866 38.509999999999934
7.867 39.18499999999992
7.868 39.85499999999975
7.869 40.514999999999304
7.87 41.159999999999805
7.871 41.80500000000031
7.872 42.44000000000053
7.873 43.06500000000047
7.874 43.68500000000025
7.875 44.2999999999999
7.876 44.90499999999925
7.877 45.494999999999564
7.878 46.085000000001266
7.879 46.670000000000044
7.88 47.23999999999978
7.881 47.804999999999374
7.882 48.365000000000215
7.883 48.91000000000062
7.884 49.454999999999636
7.885 49.98999999999975
7.886 50.51499999999959
7.887 51.035000000000664
7.888 51.53999999999992
7.889 52.04499999999918
7.89 52.544999999999675
7.891 53.029999999999745
7.892 53.50500000000091
7.893 53.98000000000069
7.894 54.445000000000185
7.895 54.899999999999395
7.896 55.349999999999845
7.897 55.790000000000006
7.898 56.23000000000017
7.899 56.6549999999999
7.9 57.06999999999935
7.901 57.48500000000018
7.902 57.88500000000057
7.903 58.28000000000083
7.904 58.6749999999997
7.905 59.054999999999524
7.906 59.42500000000045
7.907 59.78999999999984
7.908 60.149999999999096
7.909 60.505000000000976
7.91 60.849999999999795
7.911 61.18499999999971
7.912 61.515000000000875
7.913 61.83499999999897
7.914 62.14499999999956
7.915 62.45500000000015
7.916 62.75500000000045
7.917 63.05000000000061
7.918 63.334999999999084
7.919 63.60499999999991
7.92 63.880000000000884
7.921 64.14500000000018
7.922 64.39499999999903
7.923 64.64499999999929
7.924 64.89000000000078
7.925 65.12000000000046
7.926 65.35000000000014
7.927 65.56999999999952
7.928 65.7799999999993
7.929 65.99000000000049
7.93 66.18500000000054
7.931 66.37499999999976
7.932 66.56499999999967
7.933 66.74000000000055
7.934 66.90999999999988
7.935 67.07999999999991
7.936 67.23500000000021
7.937 67.38499999999966
7.938 67.52999999999967
7.939 67.67000000000023
7.94 67.8000000000005
7.941 67.92499999999993
7.942 68.04499999999992
7.943 68.15000000000015
7.944 68.2549999999997
7.945 68.35999999999994
7.946 68.45000000000046
7.947 68.53500000000012
7.948 68.61999999999979
7.949 68.68999999999971
7.95 68.7550000000002
7.951 68.82
7.952 68.87499999999949
7.953 68.92000000000009
7.954 68.965
7.955 69.00499999999977
7.956 69.03500000000062
7.957 69.05999999999996
7.958 69.07999999999983
7.959 69.09500000000025
7.96 69.10499999999986
7.961 69.10499999999986
7.962 69.09999999999971
7.963 69.1000000000004
7.964 69.08499999999998
7.965 69.06319999999965
7.966 69.04225000000027
7.967 69.01245
7.968 68.97819999999999
7.969 68.93874999999994
7.97 68.89439999999969
7.971 68.84524999999988
7.972 68.79085000000006
7.973 68.73120000000024
7.974 68.66714999999995
7.975 68.59825000000014
7.976 68.5245000000001
7.977 68.44589999999984
7.978 68.36240000000006
7.979 68.27449999999985
7.98 68.18214999999988
7.981 68.08525000000023
7.982 67.98395000000012
7.983 67.8777999999998
7.984 67.76709999999977
7.985 67.6523499999998
7.986 67.53355000000057
7.987 67.41025000000025
7.988 67.28249999999949
7.989 67.15100000000001
7.99 67.01534999999994
7.991 66.87564999999992
7.992 66.73184999999998
7.993 66.58395000000012
7.994 66.43240000000009
7.995 66.27739999999979
7.996 66.11865000000007
7.997 65.9559000000004
7.998 65.78975000000042
7.999 65.62025000000013
8.0 65.4473999999995
8.001 65.27119999999998
8.002 65.09125000000033
8.003 64.90829999999947
8.004 64.72245000000015
8.005 64.53320000000053
8.006 64.34099999999971
8.007 64.14579999999975
8.008 63.94755000000002
8.009 63.746399999999724
8.01 63.54265000000011
8.011 63.33630000000048
8.012 63.126949999999646
8.013 62.91489999999955
8.014 62.70070000000057
8.015 62.48395000000018
8.016 62.2644999999998
8.017 62.0424500000001
8.018 61.818250000000155
8.019 61.59209999999984
8.02 61.36370000000002
8.021 61.13314999999994
8.022 60.90049999999958
8.023 60.66579999999995
8.024 60.42925000000026
8.025 60.19100000000006
8.026 59.950899999999805
8.027 59.70895000000017
8.028 59.465300000000056
8.029 59.2202
8.03 58.97360000000004
8.031 58.72544999999986
8.032 58.476049999999994
8.033 58.225350000000105
8.034 57.973149999999976
8.035 57.71985000000007
8.036 57.46540000000008
8.037 57.209849999999975
8.038 56.95335000000002
8.039 56.695749999999954
8.04 56.43725000000002
8.041 56.17794999999981
8.042 55.91769999999975
8.043 55.65655000000016
8.044 55.39470000000025
8.045 55.13210000000004
8.046 54.868849999999824
8.047 54.60489999999998
8.048 54.340450000000054
8.049 54.07539999999974
8.05 53.8097500000001
8.051 53.54380000000026
8.052 53.27724999999971
8.053 53.01049999999995
8.054 52.743400000000015
8.055 52.47589999999997
8.056 52.20829999999995
8.057 51.940450000000084
8.058 51.67255000000023
8.059 51.40470000000001
8.06 51.13705000000003
8.061 50.869400000000056
8.062 50.60194999999996
8.063 50.334799999999724
8.064 50.067900000000044
8.065 49.80140000000014
8.066 49.53514999999978
8.067 49.26975
8.068 49.004900000000276
8.069 48.74054999999995
8.07 48.47704999999986
8.071 48.21420000000013
8.072 47.9524999999998
8.073 47.69154999999976
8.074 47.43130000000005
8.075 47.172250000000055
8.076 46.914250000000195
8.077 46.65740000000008
8.078 46.401849999999975
8.079 46.14739999999999
8.08 45.894099999999916
8.081 45.64205000000005
8.082 45.391349999999996
8.083 45.14215000000002
8.084 44.89430000000002
8.085 44.64794999999994
8.086 44.40315000000007
8.087 44.15979999999997
8.088 43.91809999999985
8.089 43.67799999999995
8.09 43.439600000000006
8.091 43.202950000000016
8.092 42.96804999999998
8.093 42.73495000000002
8.094 42.50360000000001
8.095 42.274100000000075
8.096 42.046600000000126
8.097 41.82105000000002
8.098 41.597449999999924
8.099 41.37580000000002
8.1 41.156150000000096
8.101 40.938599999999944
8.102 40.72319999999987
8.103 40.5098999999999
8.104 40.29879999999999
8.105 40.08990000000014
8.106 39.88315000000003
8.107 39.67874999999989
8.108 39.47659999999995
8.109 39.27675000000002
8.11 39.07930000000004
8.111 38.88429999999998
8.112 38.69165000000008
8.113 38.501349999999974
8.114 38.31354999999995
8.115 38.12835000000011
8.116 37.94565
8.117 37.765399999999985
8.118 37.587749999999986
8.119 37.41274999999999
8.12 37.240400000000065
8.121 37.0708
8.122 36.903899999999986
8.123 36.739749999999994
8.124 36.5784
8.125 36.41985000000002
8.126 36.264249999999954
8.127 36.11164999999996
8.128 35.96190000000002
8.129 35.81520000000005
8.13 35.67164999999997
8.131 35.53109999999997
8.132 35.393750000000004
8.133 35.259614999999954
8.134 35.128625
8.135 35.00087000000004
8.136 34.87645000000003
8.137 34.75528500000002
8.138 34.63742
8.139 34.52291499999996
8.14 34.411719999999974
8.141 34.303895000000004
8.142 34.19942
8.143 34.098305000000025
8.144 34.000565
8.145 33.90616999999997
8.146 33.815135
8.147 33.72747500000003
8.148 33.643189999999976
8.149 33.56228000000001
8.15 33.484745000000004
8.151 33.41056999999997
8.152 33.33975500000002
8.153 33.2723
8.154 33.20821499999999
8.155 33.147504999999995
8.156 33.09017
8.157 33.03621000000001
8.158 32.985620000000004
8.159 32.938425
8.16 32.89464649999999
8.161 32.854276999999996
8.162 32.817321299999996
8.163 32.7838005
8.164 32.7537252
8.165 32.727106
8.166 32.703951999999994
8.167 32.6842915
8.168 32.66812500000001
8.169 32.65545
8.17 32.646284999999985
8.171 32.640645
8.172 32.63854000000001
8.173 32.63996
8.174 32.644925
8.175 32.65345999999998
8.176 32.66554499999999
8.177 32.681180000000005
8.178 32.70036500000002
8.179 32.723065
8.18 32.749309999999994
8.181 32.77906500000001
8.182 32.812310000000004
8.183 32.849050000000005
8.184 32.88923499999998
8.185 32.932894999999995
8.186 32.97999500000001
8.187 33.03052000000004
8.188 33.084445000000024
8.189 33.14171499999999
8.19 33.20239499999995
8.191 33.26642499999997
8.192 33.33380500000005
8.193 33.40452499999997
8.194 33.47859499999994
8.195 33.55600000000003
8.196 33.63665
8.197 33.72059999999996
8.198 33.80790000000007
8.199 33.89855000000006
8.2 33.992399999999925
8.201 34.08949999999999
8.202 34.18990000000005
8.203 34.293600000000026
8.204 34.40044999999999
8.205 34.51044999999994
8.206 34.62374999999998
8.207 34.740150000000035
8.208 34.859650000000016
8.209 34.982299999999995
8.21 35.107999999999926
8.211 35.23669999999993
8.212 35.36830000000005
8.213 35.50285
8.214 35.640399999999936
8.215 35.78074999999997
8.216 35.923900000000074
8.217 36.06995000000005
8.218 36.218749999999964
8.219 36.37020000000005
8.22 36.5243500000001
8.221 36.681249999999906
8.222 36.84079999999989
8.223 37.002850000000116
8.224 37.16750000000001
8.225 37.33464999999998
8.226 37.504349999999995
8.227 37.676549999999914
8.228 37.85125000000007
8.229 38.02845000000013
8.23 38.20799999999999
8.231 38.38994999999998
8.232 38.57424999999994
8.233 38.761
8.234 38.95005000000007
8.235 39.14139999999996
8.236 39.335149999999985
8.237 39.53115000000004
8.238 39.729299999999995
8.239 39.929599999999866
8.24 40.13209999999996
8.241 40.33670000000017
8.242 40.543449999999936
8.243 40.7521499999999
8.244 40.962800000000044
8.245 41.175450000000005
8.246 41.38985000000008
8.247 41.606100000000055
8.248 41.82400000000003
8.249 42.043549999999996
8.25 42.26474999999979
8.251 42.48739999999987
8.252 42.711550000000194
8.253 42.93710000000013
8.254 43.16384999999978
8.255 43.39179999999984
8.256 43.621100000000226
8.257 43.851350000000124
8.258 44.08264999999981
8.259 44.31509999999992
8.26 44.54850000000024
8.261 44.783049999999946
8.262 45.0184499999999
8.263 45.254650000000126
8.264 45.49174999999989
8.265 45.729599999999934
8.266 45.96824999999992
8.267 46.20775000000014
8.268 46.44785000000005
8.269 46.68869999999992
8.27 46.9302500000001
8.271 47.17220000000008
8.272 47.41494999999998
8.273 47.658199999999965
8.274 47.90185000000009
8.275 48.14585000000003
8.276 48.39019999999978
8.277 48.635
8.278 48.879750000000236
8.279 49.124650000000045
8.28 49.369949999999996
8.281 49.615249999999946
8.282 49.86019999999973
8.283 50.10514999999987
8.284 50.349900000000105
8.285 50.59430000000017
8.286 50.83850000000001
8.287 51.082099999999805
8.288 51.32535000000015
8.289 51.56810000000005
8.29 51.81005000000002
8.291 52.051250000000046
8.292 52.29154999999985
8.293 52.53105000000008
8.294 52.76984999999998
8.295 53.00754999999976
8.296 53.24405000000018
8.297 53.47970000000001
8.298 53.71424999999971
8.299 53.94740000000016
8.3 54.17930000000022
8.301 54.40989999999992
8.302 54.639000000000074
8.303 54.86685000000019
8.304 55.093149999999724
8.305 55.31794999999972
8.306 55.54130000000011
8.307 55.762750000000125
8.308 55.98254999999996
8.309 56.20065000000001
8.31 56.416899999999984
8.311 56.63129999999988
8.312 56.84365000000018
8.313 57.054150000000405
8.314 57.26234999999975
8.315 57.46819999999999
8.316 57.67200000000028
8.317 57.8730999999999
8.318 58.072049999999955
8.319 58.2684
8.32 58.46210000000004
8.321 58.65320000000007
8.322 58.8412999999996
8.323 59.02684999999976
8.324 59.20980000000061
8.325 59.38970000000029
8.326 59.566249999999656
8.327 59.73984999999987
8.328 59.910500000000255
8.329 60.07779999999963
8.33 60.241649999999424
8.331 60.40260000000005
8.332 60.560200000000364
8.333 60.71440000000039
8.334 60.86530000000007
8.335 61.01239999999966
8.336 61.15619999999961
8.337 61.296699999999895
8.338 61.433400000000105
8.339 61.56635000000021
8.34 61.69565000000016
8.341 61.82119999999999
8.342 61.9426499999999
8.343 62.06034999999971
8.344 62.173950000000275
8.345 62.2831500000004
8.346 62.38854999999973
8.347 62.48950000000003
8.348 62.585999999999885
8.349 62.678399999999826
8.35 62.76595000000024
8.351 62.84900000000023
8.352 62.92720000000001
8.353 63.00059999999954
8.354 63.06955000000003
8.355 63.133250000000494
8.356 63.19175000000023
8.357 63.245349999999775
8.358 63.294149999999775
8.359 63.3373999999999
8.36 63.37540000000003
8.361 63.40854999999992
8.362 63.436099999999996
8.363 63.45845000000002
8.364 63.47560000000002
8.365 63.48675000000039
8.366 63.492700000000035
8.367 63.493499999999614
8.368 63.48865000000009
8.369 63.478200000000044
8.37 63.462199999999434
8.371 63.440599999999705
8.372 63.41300000000035
8.373 63.37985000000046
8.374 63.33950000000018
8.375 63.29849999999956
8.376 63.24999999999942
8.377 63.19000000000047
8.378 63.124999999999986
8.379 63.059999999999505
8.38 62.990000000000265
8.381 62.9050000000006
8.382 62.81500000000009
8.383 62.72499999999959
8.384 62.63000000000032
8.385 62.52500000000008
8.386 62.40999999999954
8.387 62.29499999999971
8.388 62.17000000000028
8.389 62.035000000000565
8.39 61.90000000000014
8.391 61.74999999999999
8.392 61.599999999999845
8.393 61.44499999999955
8.394 61.27499999999952
8.395 61.10500000000019
8.396 60.925000000000566
8.397 60.740000000000094
8.398 60.54500000000004
8.399 60.33999999999969
8.4 60.13499999999935
8.401 59.92000000000011
8.402 59.70000000000003
8.403 59.4749999999998
8.404 59.23500000000054
8.405 58.99000000000043
8.406 58.73999999999948
8.407 58.47999999999964
8.408 58.220000000000496
8.409 57.95000000000036
8.41 57.6649999999998
8.411 57.37999999999993
8.412 57.08999999999992
8.413 56.78500000000016
8.414 56.47500000000028
8.415 56.16499999999969
8.416 55.83999999999936
8.417 55.50500000000014
8.418 55.17000000000022
8.419 54.82500000000001
8.42 54.47000000000091
8.421 54.11000000000027
8.422 53.73999999999934
8.423 53.36499999999966
8.424 52.97999999999969
8.425 52.589999999999584
8.426 52.190000000000566
8.427 51.77999999999988
8.428 51.369999999999195
8.429 50.94500000000085
8.43 50.515000000000974
8.431 50.07999999999957
8.432 49.634999999999266
8.433 49.18000000000006
8.434 48.715000000000565
8.435 48.244999999999536
8.436 47.7749999999999
8.437 47.29000000000122
8.438 46.794999999999476
8.439 46.299999999999116
8.44 45.79499999999987
8.441 45.28000000000032
8.442 44.755000000000486
8.443 44.22999999999927
8.444 43.69500000000054
8.445 43.14499999999999
8.446 42.58999999999929
8.447 42.03499999999999
8.448 41.4700000000004
8.449 40.89000000000037
8.45 40.31000000000034
8.451 39.720000000000034
8.452 39.119999999999436
8.453 38.52000000000022
8.454 37.90500000000058
8.455 37.28000000000065
8.456 36.654999999999326
8.457 36.01999999999911
8.458 35.37499999999999
8.459 34.725000000000726
8.46 34.06499999999979
8.461 33.39499999999995
8.462 32.725000000000115
8.463 32.04499999999999
8.464 31.354999999999578
8.465 30.655000000000264
8.466 29.95000000000081
8.467 29.244999999999965
8.468 28.525000000000077
8.469 27.800000000000047
8.47 27.069999999999872
8.471 26.324999999999264
8.472 25.580000000000048
8.473 24.830000000000684
8.474 24.06999999999965
8.475 23.29999999999971
8.476 22.52499999999963
8.477 21.74999999999955
8.478 20.960000000000424
8.479 20.164999999999765
8.48 19.365000000000354
8.481 18.560000000000798
8.482 17.744999999999568
8.483 16.924999999999578
8.484 16.100000000000836
8.485 15.260000000000273
8.486 14.424999999999855
8.487 13.57999999999915
8.488 12.724999999999543
8.489 11.869999999999937
8.49 11.005000000000042
8.491 10.13000000000125
8.492 9.249999999999536
8.493 8.364999999999068
8.494 7.479999999999986
8.495 6.585000000000618
8.496 5.675000000000818
8.497 4.764999999999631
8.498 3.854999999999831
8.499 2.9349999999997434
8.5 2.0049999999993684
8.501 1.0750000000003812
8.502 0.13999999999986246
8.503 -0.8049999999995561
8.504 -1.7599999999992622
8.505 -2.7100000000002122
8.506 -3.6649999999999183
8.507 -4.635000000000056
8.508 -5.605000000000193
8.509 -6.575000000000331
8.51 -7.5550000000007556
8.511 -8.539999999999937
8.512 -9.529999999999262
8.513 -10.525000000000118
8.514 -11.519999999999586
8.515 -12.524999999999341
8.516 -13.530000000000486
8.517 -14.540000000000386
8.518 -15.560000000000574
8.519 -16.580000000000762
8.52 -17.604999999999706
8.521 -18.630000000000035
8.522 -19.664999999999267
8.523 -20.70500000000003
8.524 -21.74000000000065
8.525 -22.784999999998778
8.526 -23.83499999999983
8.527 -24.890000000001024
8.528 -25.94499999999944
8.529 -27.00499999999939
8.53 -28.06500000000073
8.531 -29.130000000000823
8.532 -30.204999999999814
8.533 -31.274999999998666
8.534 -32.350000000000435
8.535 -33.43000000000096
8.536 -34.5100000000001
8.537 -35.594999999999374
8.538 -36.68000000000005
8.539 -37.770000000000856
8.54 -38.8599999999989
8.541 -39.95499999999985
8.542 -41.05000000000081
8.543 -42.14499999999899
8.544 -43.250000000000234
8.545 -44.349999999999945
8.546 -45.449999999999655
8.547 -46.5550000000009
8.548 -47.65999999999937
8.549 -48.76999999999937
8.55 -49.880000000000756
8.551 -50.98500000000061
8.552 -52.09999999999937
8.553 -53.21499999999951
8.554 -54.3250000000009
8.555 -55.43999999999966
8.556 -56.5549999999998
8.557 -57.669999999999945
8.558 -58.790000000000234
8.559 -59.90500000000038
8.56 -61.01999999999913
8.561 -62.14500000000095
8.562 -63.26499999999985
8.563 -64.38
8.564 -65.50000000000028
8.565 -66.61999999999918
8.566 -67.73500000000071
8.567 -68.8549999999996
8.568 -69.9749999999999
8.569 -71.09000000000005
8.57 -72.20999999999894
8.571 -73.32500000000047
8.572 -74.44000000000062
8.573 -75.55499999999937
8.574 -76.66499999999937
8.575 -77.78000000000091
8.576 -78.89000000000091
8.577 -79.99500000000006
8.578 -81.10500000000006
8.579 -82.20499999999977
8.58 -83.30999999999963
8.581 -84.41500000000019
8.582 -85.50999999999975
8.583 -86.605
8.584 -87.70000000000027
8.585 -88.79499999999985
8.586 -89.87999999999981
8.587 -90.96499999999979
8.588 -92.05000000000047
8.589 -93.13499999999975
8.59 -94.20999999999943
8.591 -95.28000000000037
8.592 -96.35500000000005
8.593 -97.42500000000028
8.594 -98.49000000000038
8.595 -99.55499999999978
8.596 -100.60999999999957
8.597 -101.65999999999995
8.598 -102.71500000000044
8.599 -103.7650000000001
8.6 -104.80999999999963
8.601 -105.84499999999954
8.602 -106.87740000000015
8.603 -107.90930000000031
8.604 -108.93564999999994
8.605 -109.95715000000004
8.606 -110.9737999999999
8.607 -111.98519999999976
8.608 -112.99180000000007
8.609 -113.99350000000017
8.61 -114.98965000000041
8.611 -115.98020000000014
8.612 -116.96554999999984
8.613 -117.94494999999986
8.614 -118.91870000000013
8.615 -119.88689999999981
8.616 -120.84880000000007
8.617 -121.80469999999998
8.618 -122.75424999999977
8.619 -123.69755000000009
8.62 -124.63480000000014
8.621 -125.56575000000001
8.622 -126.48999999999992
8.623 -127.40754999999993
8.624 -128.3187499999998
8.625 -129.22320000000042
8.626 -130.12064999999987
8.627 -131.0113999999994
8.628 -131.8950499999999
8.629 -132.77160000000066
8.63 -133.6410500000003
8.631 -134.50344999999945
8.632 -135.35844999999978
8.633 -136.2057500000003
8.634 -137.04560000000026
8.635 -137.8776499999998
8.636 -138.70184999999998
8.637 -139.51825000000017
8.638 -140.32650000000007
8.639 -141.12649999999982
8.64 -141.91824999999977
8.641 -142.7015
8.642 -143.47640000000015
8.643 -144.24250000000006
8.644 -144.9996499999998
8.645 -145.7481
8.646 -146.48755000000006
8.647 -147.21785000000008
8.648 -147.9389000000001
8.649 -148.6506499999998
8.65 -149.35285000000007
8.651 -150.04555000000008
8.652 -150.7287999999999
8.653 -151.40234999999996
8.654 -152.06614999999994
8.655 -152.7202
8.656 -153.36445000000003
8.657 -153.9987500000001
8.658 -154.62300000000008
8.659 -155.23724999999996
8.66 -155.84139999999994
8.661 -156.43535000000006
8.662 -157.01919999999998
8.663 -157.59274999999994
8.664 -158.15590000000006
8.665 -158.70865000000003
8.666 -159.25104999999996
8.667 -159.78289999999993
8.668 -160.30402
8.669 -160.81453000000002
8.67 -161.31428999999994
8.671 -161.80318500000004
8.672 -162.28113000000002
8.673 -162.74803599999998
8.674 -163.203813
8.675 -163.64837400000002
8.676 -164.081627
8.677 -164.50348499999996
8.678 -164.91387500000002
8.679 -165.31269500000005
8.68 -165.69984499999998
8.681 -166.07529499999993
8.682 -166.439
8.683 -166.7908
8.684 -167.13064999999997
8.685 -167.45860000000005
8.686 -167.77449999999996
8.687 -168.07829999999998
8.688 -168.37000000000015
8.689 -168.64949999999996
8.69 -168.91674999999998
8.691 -169.17184999999998
8.692 -169.41465000000002
8.693 -169.64495000000005
8.694 -169.86299999999977
8.695 -170.0687999999999
8.696 -170.2621500000001
8.697 -170.44285000000005
8.698 -170.61104999999998
8.699 -170.76674999999992
8.7 -170.9097999999999
8.701 -171.04019999999997
8.702 -171.15770000000023
8.703 -171.2625500000002
8.704 -171.35479999999987
8.705 -171.43394999999984
8.706 -171.50025
8.707 -171.55374999999992
8.708 -171.5943000000001
8.709 -171.62190000000015
8.71 -171.63604999999998
8.711 -171.63714999999974
8.712 -171.6252500000001
8.713 -171.59990000000028
8.714 -171.56114999999986
8.715 -171.50940000000003
8.716 -171.44460000000015
8.717 -171.3659499999999
8.718 -171.27394999999976
8.719 -171.16890000000024
8.72 -171.05005000000034
8.721 -170.9177999999999
8.722 -170.7725
8.723 -170.61344999999977
8.724 -170.44099999999963
8.725 -170.25510000000034
8.726 -170.05574999999982
8.727 -169.84339999999986
8.728 -169.61730000000023
8.729 -169.3778
8.73 -169.1248499999999
8.731 -168.85844999999998
8.732 -168.57904999999994
8.733 -168.28745000000004
8.734 -167.9794500000005
8.735 -167.66000000000003
8.736 -167.32499999999942
8.737 -166.9799999999999
8.738 -166.6250000000001
8.739 -166.2450000000003
8.74 -165.86000000000033
8.741 -165.45999999999992
8.742 -165.0449999999998
8.743 -164.62000000000003
8.744 -164.1799999999999
8.745 -163.725
8.746 -163.25500000000034
8.747 -162.77499999999972
8.748 -162.28000000000006
8.749 -161.77499999999944
8.75 -161.25500000000042
8.751 -160.71500000000017
8.752 -160.1649999999996
8.753 -159.60500000000016
8.754 -159.02500000000012
8.755 -158.4349999999998
8.756 -157.8349999999992
8.757 -157.22000000000097
8.758 -156.59000000000088
8.759 -155.944999999999
8.76 -155.28499999999946
8.761 -154.615000000001
8.762 -153.9349999999995
8.763 -153.23999999999893
8.764 -152.53500000000088
8.765 -151.81000000000083
8.766 -151.06999999999897
8.767 -150.32499999999976
8.768 -149.5650000000001
8.769 -148.79500000000016
8.77 -148.01000000000118
8.771 -147.20500000000024
8.772 -146.38999999999902
8.773 -145.56999999999903
8.774 -144.73499999999999
8.775 -143.8800000000004
8.776 -143.02000000000064
8.777 -142.14500000000046
8.778 -141.25499999999985
8.779 -140.35499999999894
8.78 -139.4400000000004
8.781 -138.52000000000032
8.782 -137.57999999999964
8.783 -136.62499999999994
8.784 -135.67000000000021
8.785 -134.69499999999994
8.786 -133.70499999999922
8.787 -132.705000000001
8.788 -131.6949999999997
8.789 -130.6699999999994
8.79 -129.63500000000016
8.791 -128.59000000000066
8.792 -127.52500000000056
8.793 -126.45499999999892
8.794 -125.37499999999979
8.795 -124.28000000000021
8.796 -123.17500000000037
8.797 -122.05500000000006
8.798 -120.9249999999995
8.799 -119.78500000000003
8.8 -118.63000000000012
8.801 -117.47000000000007
8.802 -116.29999999999974
8.803 -115.1100000000002
8.804 -113.91500000000055
8.805 -112.7099999999992
8.806 -111.4900000000002
8.807 -110.26500000000105
8.808 -109.02500000000008
8.809 -107.77000000000008
8.81 -106.51500000000007
8.811 -105.24499999999964
8.812 -103.95999999999876
8.813 -102.6749999999993
8.814 -101.37000000000063
8.815 -100.05500000000028
8.816 -98.73999999999994
8.817 -97.40500000000041
8.818 -96.06000000000058
8.819 -94.71499999999938
8.82 -93.35499999999914
8.821 -91.97999999999983
8.822 -90.59500000000025
8.823 -89.20500000000054
8.824 -87.81000000000067
8.825 -86.40000000000036
8.826 -84.97999999999978
8.827 -83.5500000000003
8.828 -82.11499999999927
8.829 -80.66999999999935
8.83 -79.21500000000053
8.831 -77.75500000000018
8.832 -76.28499999999954
8.833 -74.805
8.834 -73.31000000000004
8.835 -71.81500000000007
8.836 -70.31499999999996
8.837 -68.79999999999941
8.838 -67.28000000000011
8.839 -65.75500000000068
8.84 -64.21999999999956
8.841 -62.674999999999535
8.842 -61.120000000000616
8.843 -59.56500000000031
8.844 -58.00499999999986
8.845 -56.425000000000225
8.846 -54.84500000000059
8.847 -53.26499999999956
8.848 -51.6699999999995
8.849 -50.07000000000067
8.85 -48.465000000000316
8.851 -46.84999999999967
8.852 -45.23000000000027
8.853 -43.604999999999336
8.854 -41.96999999999951
8.855 -40.33500000000107
8.856 -38.6949999999997
8.857 -37.039999999999296
8.858 -35.385000000000275
8.859 -33.724999999999724
8.86 -32.05500000000028
8.861 -30.38500000000083
8.862 -28.709999999999848
8.863 -27.024999999999967
8.864 -25.33499999999994
8.865 -23.644999999999918
8.866 -21.944999999999602
8.867 -20.24499999999929
8.868 -18.540000000000223
8.869 -16.825000000000866
8.87 -15.115000000000267
8.871 -13.39499999999938
8.872 -11.669999999999735
8.873 -9.945000000000093
8.874 -8.215000000000305
8.875 -6.480000000000374
8.876 -4.7400000000002995
8.877 -3.0000000000002247
8.878 -1.255000000000006
8.879 0.4900000000002125
8.88 2.240000000000575
8.881 3.9949999999996932
8.882 5.750000000000199
8.883 7.510000000000849
8.884 9.270000000000111
8.885 11.029999999999374
8.886 12.795000000000167
8.887 14.565000000001104
8.888 16.334999999999265
8.889 18.104999999998817
8.89 19.879999999999896
8.891 21.655000000000978
8.892 23.43000000000067
8.893 25.20499999999898
8.894 26.985000000000202
8.895 28.76500000000004
8.896 30.539999999999733
8.897 32.32000000000096
8.898 34.09999999999941
8.899 35.87999999999924
8.9 37.66000000000047
8.901 39.445000000000455
8.902 41.22500000000029
8.903 42.999999999999986
8.904 44.779999999999816
8.905 46.559999999999654
8.906 48.334999999999354
8.907 50.11000000000043
8.908 51.89000000000027
8.909 53.664999999999964
8.91 55.43499999999951
8.911 57.209999999999205
8.912 58.980000000000146
8.913 60.75000000000108
8.914 62.52000000000063
8.915 64.27999999999989
8.916 66.0449999999993
8.917 67.80499999999995
8.918 69.5650000000006
8.919 71.32499999999986
8.92 73.08000000000037
8.921 74.82999999999934
8.922 76.57499999999956
8.923 78.32499999999992
8.924 80.065
8.925 81.80500000000008
8.926 83.54500000000014
8.927 85.27499999999993
8.928 87.00499999999973
8.929 88.7350000000009
8.93 90.4550000000004
8.931 92.16999999999975
8.932 93.88499999999911
8.933 95.58999999999956
8.934 97.29500000000002
8.935 98.99500000000033
8.936 100.6900000000005
8.937 102.38000000000052
8.938 104.06000000000026
8.939 105.74
8.94 107.4149999999996
8.941 109.07999999999889
8.942 110.74000000000083
8.943 112.39999999999999
8.944 114.04999999999887
8.945 115.69000000000023
8.946 117.3300000000002
8.947 118.9599999999999
8.948 120.58000000000068
8.949 122.20000000000009
8.95 123.80999999999919
8.951 125.41000000000079
8.952 127.010000000001
8.953 128.59999999999954
8.954 130.17999999999918
8.955 131.74999999999991
8.956 133.3150000000005
8.957 134.8799999999997
8.958 136.42999999999986
8.959 137.96999999999974
8.96 139.50499999999948
8.961 141.0300000000003
8.962 142.54500000000087
8.963 144.05499999999986
8.964 145.55499999999998
8.965 147.04499999999982
8.966 148.5299999999995
8.967 150.00000000000014
8.968 151.46500000000063
8.969 152.92000000000084
8.97 154.36499999999936
8.971 155.799999999999
8.972 157.21999999999957
8.973 158.64000000000016
8.974 160.04500000000033
8.975 161.4400000000002
8.976 162.82499999999976
8.977 164.20000000000044
8.978 165.56500000000085
8.979 166.91499999999942
8.98 168.25999999999922
8.981 169.59500000000017
8.982 170.91500000000065
8.983 172.2200000000007
8.984 173.51999999999924
8.985 174.8050000000001
8.986 176.08000000000067
8.987 177.3499999999997
8.988 178.59999999999957
8.989 179.83999999999915
8.99 181.06999999999985
8.991 182.28500000000008
8.992 183.49000000000004
8.993 184.68000000000094
8.994 185.85500000000005
8.995 187.024999999999
8.996 188.1800000000003
8.997 189.32000000000116
8.998 190.45000000000033
8.999 191.55999999999963
9.0 192.6649999999995
9.001 193.7549999999996
9.002 194.82499999999985
9.003 195.88999999999993
9.004 196.93500000000017
9.005 197.97000000000008
9.006 198.99499999999972
9.007 199.99500000000003
9.008 200.98500000000007
9.009 201.96999999999994
9.01 202.93499999999992
9.011 203.88154999999992
9.012 204.81760000000057
9.013 205.73960000000028
9.014 206.64669999999953
9.015 207.5392500000002
9.016 208.4173500000001
9.017 209.28049999999962
9.018 210.1290999999998
9.019 210.96280000000021
9.02 211.78160000000017
9.021 212.58554999999956
9.022 213.37420000000012
9.023 214.1476000000003
9.024 214.9060500000001
9.025 215.64920000000026
9.026 216.37639999999988
9.027 217.08794999999932
9.028 217.7841999999999
9.029 218.4642500000004
9.03 219.12829999999985
9.031 219.77650000000008
9.032 220.40830000000025
9.033 221.02384999999995
9.034 221.6232499999998
9.035 222.20615000000006
9.036 222.77240000000003
9.037 223.3222
9.038 223.85545
9.039 224.37179999999987
9.04 224.87139999999988
9.041 225.35420000000008
9.042 225.82020000000006
9.043 226.26934999999992
9.044 226.70150000000007
9.045 227.11680000000004
9.046 227.51514999999992
9.047 227.89639999999997
9.048 228.26065000000008
9.049 228.60794999999996
9.05 228.93819999999994
9.051 229.25144999999992
9.052 229.54755500000005
9.053 229.82650500000003
9.054 230.08829499999996
9.055 230.33288499999992
9.056 230.56024000000002
9.057 230.77032500000004
9.058 230.96310999999997
9.059 231.13852000000003
9.06 231.29652000000002
9.061 231.43706499999993
9.062 231.56007999999994
9.063 231.66549999999998
9.064 231.7533
9.065 231.82345000000004
9.066 231.87585000000004
9.067 231.91040000000007
9.068 231.92704999999995
9.069 231.92594999999986
9.07 231.9067999999999
9.071 231.86950000000027
9.072 231.81440000000012
9.073 231.7411999999998
9.074 231.64970000000005
9.075 231.5402000000001
9.076 231.41259999999994
9.077 231.2667500000001
9.078 231.10270000000003
9.079 230.9204999999998
9.08 230.72004999999987
9.081 230.50140000000013
9.082 230.26485000000005
9.083 230.01024999999981
9.084 229.73720000000023
9.085 229.44600000000017
9.086 229.1370000000001
9.087 228.80995000000013
9.088 228.46494999999996
9.089 228.10215000000008
9.09 227.72144999999995
9.091 227.32239999999973
9.092 226.90554999999986
9.093 226.4708499999997
9.094 226.01819999999995
9.095 225.54810000000037
9.096 225.0597
9.097 224.55340000000007
9.098 224.02965000000026
9.099 223.48800000000017
9.1 222.93019999999956
9.101 222.34884999999954
9.102 221.75499999999988
9.103 221.14500000000038
9.104 220.51000000000016
9.105 219.8649999999996
9.106 219.19999999999993
9.107 218.51500000000038
9.108 217.81500000000037
9.109 217.09499999999977
9.11 216.36000000000016
9.111 215.60499999999996
9.112 214.8299999999992
9.113 214.04500000000021
9.114 213.24000000000063
9.115 212.4150000000005
9.116 211.57499999999993
9.117 210.71999999999895
9.118 209.84500000000014
9.119 208.9500000000008
9.12 208.04499999999976
9.121 207.11999999999952
9.122 206.1750000000001
9.123 205.21500000000023
9.124 204.23499999999981
9.125 203.2449999999991
9.126 202.2350000000006
9.127 201.20500000000013
9.128 200.16499999999934
9.129 199.10500000000079
9.13 198.03000000000043
9.131 196.93499999999946
9.132 195.81999999999934
9.133 194.69500000000028
9.134 193.5550000000008
9.135 192.3999999999995
9.136 191.22499999999903
9.137 190.03000000000074
9.138 188.82500000000078
9.139 187.60000000000025
9.14 186.3599999999993
9.141 185.10999999999945
9.142 183.83500000000024
9.143 182.54999999999936
9.144 181.2549999999996
9.145 179.9350000000005
9.146 178.600000000001
9.147 177.25499999999977
9.148 175.89499999999953
9.149 174.5150000000001
9.15 173.12500000000034
9.151 171.72500000000036
9.152 170.30499999999975
9.153 168.87000000000012
9.154 167.42000000000004
9.155 165.9599999999997
9.156 164.48500000000033
9.157 162.9950000000005
9.158 161.48999999999884
9.159 159.96999999999954
9.16 158.4450000000001
9.161 156.9000000000001
9.162 155.34000000000103
9.163 153.7700000000003
9.164 152.18999999999926
9.165 150.58999999999904
9.166 148.9749999999998
9.167 147.36000000000053
9.168 145.72000000000057
9.169 144.0700000000003
9.17 142.40999999999974
9.171 140.73500000000016
9.172 139.05000000000027
9.173 137.34999999999997
9.174 135.63499999999922
9.175 133.90999999999957
9.176 132.17500000000103
9.177 130.42999999999944
9.178 128.6700000000002
9.179 126.89500000000046
9.18 125.11499999999924
9.181 123.31500000000023
9.182 121.50999999999968
9.183 119.69500000000022
9.184 117.86500000000034
9.185 116.0300000000003
9.186 114.18499999999997
9.187 112.32499999999924
9.188 110.45000000000083
9.189 108.5699999999995
9.19 106.68499999999803
9.191 104.78500000000169
9.192 102.87500000000227
9.193 100.95999999999994
9.194 99.0350000000001
9.195 97.09999999999997
9.196 95.15499999999955
9.197 93.19999999999884
9.198 91.23500000000062
9.199 89.26499999999949
9.2 87.2899999999982
9.201 85.30499999999941
9.202 83.31000000000033
9.203 81.30500000000096
9.204 79.29500000000145
9.205 77.27500000000165
9.206 75.24999999999893
9.207 73.21999999999885
9.208 71.17999999999847
9.209 69.13500000000073
9.21 67.08500000000006
9.211 65.02499999999911
9.212 62.95000000000051
9.213 60.874999999999126
9.214 58.800000000000516
9.215 56.71500000000162
9.216 54.61999999999967
9.217 52.52500000000049
9.218 50.42000000000102
9.219 48.30999999999863
9.22 46.19999999999902
9.221 44.07499999999898
9.222 41.95000000000171
9.223 39.825000000001666
9.224 37.689999999998555
9.225 35.55499999999823
9.226 33.415000000000525
9.227 31.26500000000254
9.228 29.114999999999004
9.229 26.959999999998097
9.23 24.799999999999823
9.231 22.64500000000169
9.232 20.480000000000498
9.233 18.314999999999305
9.234 16.150000000000887
9.235 13.96999999999926
9.236 11.795000000000556
9.237 9.624999999999218
9.238 7.445000000000368
9.239 5.260000000001375
9.24 3.0849999999998934
9.241 0.9000000000009001
9.242 -1.2900000000010126
9.243 -3.475000000000006
9.244 -5.659999999998999
9.245 -7.850000000000912
9.246 -10.045000000000194
9.247 -12.229999999999187
9.248 -14.4200000000011
9.249 -16.610000000000234
9.25 -18.799999999999372
9.251 -20.990000000001285
9.252 -23.180000000000422
9.253 -25.36999999999956
9.254 -27.560000000001473
9.255 -29.75000000000061
9.256 -31.92999999999946
9.257 -34.11499999999845
9.258 -36.300000000000225
9.259 -38.480000000001844
9.26 -40.65999999999792
9.261 -42.83999999999955
9.262 -45.015000000001024
9.263 -47.189999999999735
9.264 -49.36000000000107
9.265 -51.52499999999949
9.266 -53.68999999999791
9.267 -55.8549999999991
9.268 -58.01500000000015
9.269 -60.17000000000105
9.27 -62.32000000000182
9.271 -64.4699999999998
9.272 -66.61500000000042
9.273 -68.7550000000009
9.274 -70.8949999999986
9.275 -73.01999999999865
9.276 -75.14999999999883
9.277 -77.27500000000165
9.278 -79.39000000000141
9.279 -81.50999999999853
9.28 -83.61500000000078
9.281 -85.7150000000001
9.282 -87.81499999999942
9.283 -89.90000000000109
9.284 -91.98499999999999
9.285 -94.06999999999887
9.286 -96.14000000000011
9.287 -98.2050000000012
9.288 -100.26499999999939
9.289 -102.31500000000004
9.29 -104.36000000000057
9.291 -106.39499999999802
9.292 -108.42500000000088
9.293 -110.45000000000083
9.294 -112.4649999999977
9.295 -114.46999999999986
9.296 -116.46500000000171
9.297 -118.4500000000005
9.298 -120.42999999999915
9.299 -122.40500000000043
9.3 -124.37000000000002
9.301 -126.32499999999935
9.302 -128.26999999999978
9.303 -130.2049999999999
9.304 -132.12999999999974
9.305 -134.05000000000084
9.306 -135.96000000000024
9.307 -137.85499999999922
9.308 -139.74500000000083
9.309 -141.62000000000063
9.31 -143.4899999999989
9.311 -145.34999999999965
9.312 -147.19499999999996
9.313 -149.03
9.314 -150.85500000000113
9.315 -152.67500000000072
9.316 -154.47499999999974
9.317 -156.27
9.318 -158.05499999999998
9.319 -159.8199999999994
9.32 -161.5749999999999
9.321 -163.32000000000014
9.322 -165.05500000000006
9.323 -166.77999999999972
9.324 -168.4900000000003
9.325 -170.18000000000032
9.326 -171.86000000000007
9.327 -173.53499999999966
9.328 -175.1949999999988
9.329 -176.83500000000018
9.33 -178.46000000000112
9.331 -180.07500000000036
9.332 -181.67999999999932
9.333 -183.26999999999927
9.334 -184.84500000000014
9.335 -186.4050000000006
9.336 -187.94500000000048
9.337 -189.48000000000022
9.338 -190.99999999999952
9.339 -192.49499999999946
9.34 -193.98500000000067
9.341 -195.46000000000006
9.342 -196.91499999999888
9.343 -198.35500000000005
9.344 -199.78500000000093
9.345 -201.2
9.346 -202.59499999999986
9.347 -203.9749999999993
9.348 -205.3399999999997
9.349 -206.69000000000102
9.35 -208.02500000000057
9.351 -209.34499999999966
9.352 -210.64999999999975
9.353 -211.93499999999918
9.354 -213.20499999999964
9.355 -214.46000000000103
9.356 -215.69500000000045
9.357 -216.9199999999996
9.358 -218.12499999999955
9.359 -219.30500000000018
9.36 -220.4750000000005
9.361 -221.6349999999992
9.362 -222.76999999999992
9.363 -223.88500000000008
9.364 -224.9899999999999
9.365 -226.07500000000056
9.366 -227.13999999999928
9.367 -228.19000000000034
9.368 -229.2200000000001
9.369 -230.2299999999993
9.37 -231.2250000000002
9.371 -232.2050000000006
9.372 -233.16499999999976
9.373 -234.10499999999973
9.374 -235.02500000000052
9.375 -235.93000000000015
9.376 -236.82000000000008
9.377 -237.6841499999997
9.378 -238.5297999999994
9.379 -239.36105000000038
9.38 -240.17170000000044
9.381 -240.9636999999999
9.382 -241.73669999999964
9.383 -242.4906999999997
9.384 -243.22565000000003
9.385 -243.9413500000001
9.386 -244.6376
9.387 -245.31480000000022
9.388 -245.97235000000035
9.389 -246.61049999999963
9.39 -247.22925000000004
9.391 -247.82829999999976
9.392 -248.40795
9.393 -248.96805000000043
9.394 -249.5083999999998
9.395 -250.02899999999988
9.396 -250.52970000000002
9.397 -251.01060000000012
9.398 -251.4717999999999
9.399 -251.9130999999997
9.4 -252.33440000000002
9.401 -252.73580000000004
9.402 -253.1172499999998
9.403 -253.47879999999995
9.404 -253.82045000000016
9.405 -254.1418000000002
9.406 -254.4431999999999
9.407 -254.72455
9.408 -254.98575000000002
9.409 -255.22689999999994
9.41 -255.44785000000005
9.411 -255.64860000000002
9.412 -255.82914999999997
9.413 -255.98949
9.414 -256.12949
9.415 -256.249165
9.416 -256.3485099999999
9.417 -256.427455
9.418 -256.48598000000004
9.419 -256.524045
9.42 -256.54159
9.421 -256.53864500000003
9.422 -256.51518000000004
9.423 -256.47114999999997
9.424 -256.4065499999999
9.425 -256.32129999999995
9.426 -256.21549999999996
9.427 -256.0891000000001
9.428 -255.94204999999994
9.429 -255.77454999999998
9.43 -255.58639999999997
9.431 -255.37759999999986
9.432 -255.14850000000027
9.433 -254.89885000000018
9.434 -254.6285999999998
9.435 -254.33804999999973
9.436 -254.02719999999994
9.437 -253.6958500000002
9.438 -253.34429999999998
9.439 -252.9726999999999
9.44 -252.58085000000005
9.441 -252.1688000000001
9.442 -251.7366500000003
9.443 -251.28445
9.444 -250.8126499999999
9.445 -250.3208999999999
9.446 -249.80899999999946
9.447 -249.27739999999963
9.448 -248.72569999999996
9.449 -248.15425000000027
9.45 -247.5630500000006
9.451 -246.9521000000002
9.452 -246.3214499999998
9.453 -245.67100000000005
9.454 -245.00115000000017
9.455 -244.3115999999995
9.456 -243.60229999999956
9.457 -242.87480000000014
9.458 -242.12340000000015
9.459 -241.35500000000002
9.46 -240.57000000000036
9.461 -239.7650000000001
9.462 -238.93499999999986
9.463 -238.08999999999983
9.464 -237.22499999999994
9.465 -236.34000000000017
9.466 -235.43999999999997
9.467 -234.51500000000044
9.468 -233.57000000000033
9.469 -232.60999999999976
9.47 -231.63499999999945
9.471 -230.63499999999988
9.472 -229.61499999999967
9.473 -228.58000000000044
9.474 -227.53000000000077
9.475 -226.45499999999902
9.476 -225.35999999999942
9.477 -224.255000000001
9.478 -223.13000000000054
9.479 -221.98499999999953
9.48 -220.81999999999934
9.481 -219.6400000000001
9.482 -218.44500000000045
9.483 -217.22500000000005
9.484 -215.99499999999935
9.485 -214.74499999999952
9.486 -213.47500000000048
9.487 -212.1899999999996
9.488 -210.88999999999967
9.489 -209.57000000000056
9.49 -208.23500000000107
9.491 -206.8849999999997
9.492 -205.50999999999902
9.493 -204.12500000000082
9.494 -202.7250000000008
9.495 -201.30999999999898
9.496 -199.87499999999935
9.497 -198.42500000000067
9.498 -196.95500000000004
9.499 -195.47000000000037
9.5 -193.9750000000004
9.501 -192.45999999999987
9.502 -190.934999999999
9.503 -189.389999999999
9.504 -187.82500000000118
9.505 -186.25000000000028
9.506 -184.65999999999897
9.507 -183.055
9.508 -181.4350000000006
9.509 -179.79500000000064
9.51 -178.15000000000052
9.511 -176.48999999999998
9.512 -174.8049999999987
9.513 -173.11500000000007
9.514 -171.410000000001
9.515 -169.6900000000001
9.516 -167.95500000000018
9.517 -166.2049999999998
9.518 -164.44499999999917
9.519 -162.66999999999948
9.52 -160.88500000000087
9.521 -159.08500000000046
9.522 -157.2699999999996
9.523 -155.44499999999988
9.524 -153.6049999999997
9.525 -151.75499999999923
9.526 -149.88999999999976
9.527 -148.01499999999993
9.528 -146.12999999999988
9.529 -144.2250000000006
9.53 -142.31000000000105
9.531 -140.38999999999996
9.532 -138.45999999999995
9.533 -136.51500000000095
9.534 -134.5550000000001
9.535 -132.5899999999991
9.536 -130.61500000000058
9.537 -128.6249999999989
9.538 -126.62499999999966
9.539 -124.61500000000014
9.54 -122.5999999999977
9.541 -120.5700000000004
9.542 -118.53500000000017
9.543 -116.48999999999965
9.544 -114.43000000000147
9.545 -112.36500000000038
9.546 -110.29499999999915
9.547 -108.2150000000004
9.548 -106.12000000000121
9.549 -104.01999999999911
9.55 -101.91499999999965
9.551 -99.79999999999988
9.552 -97.67499999999984
9.553 -95.5400000000023
9.554 -93.40499999999918
9.555 -91.25999999999857
9.556 -89.10000000000029
9.557 -86.93999999999924
9.558 -84.77000000000068
9.559 -82.59500000000197
9.56 -80.41500000000035
9.561 -78.22499999999843
9.562 -76.0349999999993
9.563 -73.82999999999973
9.564 -71.62000000000002
9.565 -69.41000000000031
9.566 -67.19000000000031
9.567 -64.96500000000016
9.568 -62.73499999999987
9.569 -60.499999999999446
9.57 -58.25999999999887
9.571 -56.015000000000924
9.572 -53.765000000000065
9.573 -51.5149999999992
9.574 -49.26000000000097
9.575 -46.99499999999968
9.576 -44.730000000001155
9.577 -42.46499999999986
9.578 -40.19499999999843
9.579 -37.920000000002396
9.58 -35.64500000000081
9.581 -33.36499999999909
9.582 -31.08500000000014
9.583 -28.80000000000105
9.584 -26.514999999999176
9.585 -24.230000000000086
9.586 -21.940000000000847
9.587 -19.649999999998833
9.588 -17.359999999999598
9.589 -15.07000000000036
9.59 -12.770000000000836
9.591 -10.47499999999868
9.592 -8.184999999999443
9.593 -5.890000000000062
9.594 -3.595000000000681
9.595 -1.2950000000011563
9.596 1.000000000001
9.597 3.295000000000381
9.598 5.594999999999906
9.599 7.884999999999143
9.6 10.1800000000013
9.601 12.47500000000068
9.602 14.764999999999917
9.603 17.054999999999154
9.604 19.344999999998393
9.605 21.635000000000403
9.606 23.919999999999497
9.607 26.20000000000122
9.608 28.48000000000017
9.609 30.75999999999912
9.61 33.040000000000845
9.611 35.309999999999505
9.612 37.58000000000094
9.613 39.844999999999466
9.614 42.10499999999784
9.615 44.37000000000191
9.616 46.62500000000014
9.617 48.874999999998224
9.618 51.12000000000172
9.619 53.360000000002294
9.62 55.59499999999995
9.621 57.829999999997604
9.622 60.06000000000067
9.623 62.275000000000524
9.624 64.49499999999775
9.625 66.70500000000024
9.626 68.90500000000243
9.627 71.10999999999923
9.628 73.29999999999836
9.629 75.48500000000014
9.63 77.66999999999913
9.631 79.84000000000047
9.632 82.00500000000166
9.633 84.16499999999994
9.634 86.32000000000085
9.635 88.46500000000145
9.636 90.59999999999901
9.637 92.73499999999935
9.638 94.85499999999925
9.639 96.969999999999
9.64 99.08000000000139
9.641 101.17500000000057
9.642 103.2649999999996
9.643 105.34500000000114
9.644 107.41999999999973
9.645 109.48499999999805
9.646 111.53499999999872
9.647 113.58000000000202
9.648 115.61500000000224
9.649 117.64499999999956
9.65 119.65999999999921
9.651 121.65999999999843
9.652 123.65500000000029
9.653 125.645000000002
9.654 127.62000000000052
9.655 129.5799999999986
9.656 131.52999999999915
9.657 133.4700000000008
9.658 135.40499999999955
9.659 137.32499999999925
9.66 139.2299999999999
9.661 141.12500000000028
9.662 143.0150000000005
9.663 144.88500000000016
9.664 146.73999999999936
9.665 148.59499999999997
9.666 150.43
9.667 152.2499999999996
9.668 154.06000000000031
9.669 155.8600000000007
9.67 157.6449999999993
9.671 159.41500000000025
9.672 161.1750000000009
9.673 162.91999999999973
9.674 164.64999999999952
9.675 166.3700000000004
9.676 168.07500000000087
9.677 169.75999999999937
9.678 171.43499999999895
9.679 173.0949999999995
9.68 174.74499999999975
9.681 176.37500000000082
9.682 177.9900000000001
9.683 179.59499999999906
9.684 181.18500000000037
9.685 182.7550000000011
9.686 184.31000000000003
9.687 185.85500000000005
9.688 187.37999999999948
9.689 188.8899999999999
9.69 190.38500000000124
9.691 191.86999999999955
9.692 193.33500000000004
9.693 194.77999999999994
9.694 196.20999999999944
9.695 197.63000000000002
9.696 199.0350000000002
9.697 200.41499999999962
9.698 201.78000000000003
9.699 203.1350000000001
9.7 204.46999999999966
9.701 205.79000000000013
9.702 207.0950000000002
9.703 208.3750000000009
9.704 209.64499999999995
9.705 210.89999999999995
9.706 212.12999999999926
9.707 213.3449999999995
9.708 214.55000000000086
9.709 215.73000000000008
9.71 216.89000000000013
9.711 218.03499999999977
9.712 219.16500000000033
9.713 220.27500000000032
9.714 221.36499999999978
9.715 222.44000000000014
9.716 223.49499999999995
9.717 224.52999999999918
9.718 225.54499999999922
9.719 226.54500000000021
9.72 227.52000000000046
9.721 228.48000000000033
9.722 229.4299999999999
9.723 230.35000000000002
9.724 231.25000000000023
9.725 232.13999999999945
9.726 233.005
9.727 233.85000000000002
9.728 234.6799999999996
9.729 235.49
9.73 236.27999999999983
9.731 237.05000000000047
9.732 237.8000000000005
9.733 238.5350000000001
9.734 239.25119999999995
9.735 239.94514999999964
9.736 240.62134999999972
9.737 241.27850000000004
9.738 241.91625000000022
9.739 242.53465000000017
9.74 243.1336499999999
9.741 243.71330000000012
9.742 244.27365000000006
9.743 244.81454999999985
9.744 245.33605000000014
9.745 245.83784999999966
9.746 246.3198999999999
9.747 246.78225000000015
9.748 247.22444999999982
9.749 247.64650000000006
9.75 248.04865
9.751 248.43085000000008
9.752 248.79294999999993
9.753 249.13495
9.754 249.45660000000004
9.755 249.75799999999992
9.756 250.03925000000004
9.757 250.30020000000007
9.758 250.54085
9.759 250.76119999999995
9.76 250.96125000000012
9.761 251.14099999999988
9.762 251.30044999999987
9.763 251.43970000000016
9.764 251.5588000000001
9.765 251.65775000000002
9.766 251.73669999999996
9.767 251.79554999999985
9.768 251.8343
9.769 251.85315000000008
9.77 251.85204
9.771 251.83100000000002
9.772 251.79014
9.773 251.72943999999998
9.774 251.64891899999998
9.775 251.548615
9.776 251.428531
9.777 251.28868999999995
9.778 251.12907000000004
9.779 250.94970500000002
9.78 250.7506
9.781 250.53175000000005
9.782 250.29325000000009
9.783 250.03504999999996
9.784 249.75714999999985
9.785 249.4596
9.786 249.14245000000003
9.787 248.8057
9.788 248.44939999999986
9.789 248.07379999999998
9.79 247.6787000000001
9.791 247.26410000000013
9.792 246.8300999999999
9.793 246.37689999999975
9.794 245.90454999999997
9.795 245.41300000000024
9.796 244.90245000000007
9.797 244.37309999999974
9.798 243.82475000000005
9.799 243.25715000000048
9.8 242.67100000000022
9.801 242.0659999999998
9.802 241.44239999999982
9.803 240.80014999999997
9.804 240.13925000000017
9.805 239.46019999999953
9.806 238.76244999999977
9.807 238.04605000000006
9.808 237.31140000000025
9.809 236.5585500000003
9.81 235.7873999999996
9.811 234.99800000000013
9.812 234.19039999999987
9.813 233.36449999999954
9.814 232.5207000000003
9.815 231.65885000000011
9.816 230.7815999999997
9.817 229.88499999999982
9.818 228.9650000000004
9.819 228.03500000000003
9.82 227.0849999999998
9.821 226.11500000000032
9.822 225.1299999999998
9.823 224.13000000000017
9.824 223.11500000000012
9.825 222.07500000000007
9.826 221.01999999999956
9.827 219.95499999999944
9.828 218.87000000000018
9.829 217.7650000000003
9.83 216.645
9.831 215.50999999999928
9.832 214.36500000000106
9.833 213.19500000000073
9.834 212.01
9.835 210.81500000000028
9.836 209.60000000000005
9.837 208.37499999999955
9.838 207.12999999999982
9.839 205.86499999999953
9.84 204.59499999999906
9.841 203.310000000001
9.842 202.0000000000008
9.843 200.6799999999989
9.844 199.34499999999937
9.845 198.00000000000097
9.846 196.6400000000007
9.847 195.25499999999974
9.848 193.865
9.849 192.45999999999987
9.85 191.03999999999925
9.851 189.60999999999976
9.852 188.15499999999957
9.853 186.69000000000045
9.854 185.2200000000012
9.855 183.72499999999985
9.856 182.2199999999996
9.857 180.70500000000044
9.858 179.17499999999947
9.859 177.62999999999946
9.86 176.0700000000004
9.861 174.5049999999998
9.862 172.92500000000015
9.863 171.3300000000001
9.864 169.71999999999957
9.865 168.1000000000002
9.866 166.47500000000065
9.867 164.83000000000052
9.868 163.17500000000013
9.869 161.51499999999956
9.87 159.83999999999997
9.871 158.14999999999995
9.872 156.45499999999979
9.873 154.74999999999932
9.874 153.02999999999983
9.875 151.30000000000004
9.876 149.55999999999995
9.877 147.81500000000113
9.878 146.05999999999923
9.879 144.2899999999997
9.88 142.51000000000124
9.881 140.72499999999988
9.882 138.9299999999996
9.883 137.12500000000043
9.884 135.3099999999996
9.885 133.48499999999984
9.886 131.65499999999997
9.887 129.80999999999966
9.888 127.96000000000056
9.889 126.10499999999996
9.89 124.23000000000017
9.891 122.35500000000037
9.892 120.47499999999904
9.893 118.58000000000007
9.894 116.68000000000094
9.895 114.7749999999989
9.896 112.85999999999933
9.897 110.9350000000009
9.898 109.00499999999951
9.899 107.06999999999938
9.9 105.12500000000036
9.901 103.17500000000118
9.902 101.21999999999909
9.903 99.25999999999824
9.904 97.28999999999988
9.905 95.31000000000122
9.906 93.33000000000257
9.907 91.34500000000101
9.908 89.3549999999993
9.909 87.35999999999744
9.91 85.35999999999821
9.911 83.35500000000162
9.912 81.34500000000212
9.913 79.32999999999967
9.914 77.30999999999987
9.915 75.29000000000008
9.916 73.26500000000013
9.917 71.23500000000004
9.918 69.19999999999982
9.919 67.15999999999944
9.92 65.11999999999907
9.921 63.08000000000147
9.922 61.03500000000095
9.923 58.980000000000146
9.924 56.92999999999948
9.925 54.879999999998816
9.926 52.82000000000065
9.927 50.75999999999969
9.928 48.699999999998745
9.929 46.64000000000057
9.93 44.57499999999948
9.931 42.509999999998385
9.932 40.445000000000064
9.933 38.375000000001606
9.934 36.31000000000051
9.935 34.23999999999927
9.936 32.16500000000067
9.937 30.094999999999427
9.938 28.025000000000965
9.939 25.95499999999973
9.94 23.88499999999849
9.941 21.81500000000003
9.942 19.745000000001568
9.943 17.67500000000033
9.944 15.604999999999091
9.945 13.530000000000486
9.946 11.464999999999392
9.947 9.400000000001075
9.948 7.329999999999837
9.949 5.269999999998887
9.95 3.2050000000005685
9.951 1.1399999999994748
9.952 -0.9150000000013314
9.953 -2.974999999999506
9.954 -5.03499999999768
9.955 -7.084999999998343
9.956 -9.135000000001781
9.957 -11.185000000002443
9.958 -13.230000000000185
9.959 -15.27499999999793
9.96 -17.319999999998448
9.961 -19.355000000001453
9.962 -21.38500000000154
9.963 -23.419999999998996
9.964 -25.44499999999894
9.965 -27.465000000001517
9.966 -29.485000000001314
9.967 -31.49499999999805
9.968 -33.50500000000034
9.969 -35.50999999999971
9.97 -37.50499999999879
9.971 -39.50000000000065
9.972 -41.48999999999958
9.973 -43.47000000000101
9.974 -45.44499999999951
9.975 -47.41500000000065
9.976 -49.380000000001644
9.977 -51.33999999999972
9.978 -53.29000000000028
9.979 -55.234999999997925
9.98 -57.179999999998344
9.981 -59.11500000000125
9.982 -61.04000000000109
9.983 -62.96000000000079
9.984 -64.8700000000002
9.985 -66.77499999999948
9.986 -68.67999999999874
9.987 -70.57000000000035
9.988 -72.45500000000182
9.989 -74.33500000000038
9.99 -76.20499999999863
9.991 -78.06499999999939
9.992 -79.91999999999999
9.993 -81.7750000000006
9.994 -83.61500000000078
9.995 -85.44499999999789
9.996 -87.27000000000041
9.997 -89.08499999999987
9.998 -90.89499999999917
9.999 -92.69000000000082
10.0 -94.47999999999956
10.001 -96.26500000000094
10.002 -98.03500000000048
10.003 -99.79999999999988
10.004 -101.55000000000025
10.005 -103.29499999999908
10.006 -105.029999999999
10.007 -106.7499999999999
10.008 -108.46000000000049
10.009 -110.16500000000096
10.01 -111.85999999999974
10.011 -113.53999999999947
10.012 -115.21500000000044
10.013 -116.87499999999962
10.014 -118.52499999999988
10.015 -120.16499999999985
10.016 -121.7899999999994
10.017 -123.40500000000003
10.018 -125.01500000000054
10.019 -126.6100000000006
10.02 -128.1950000000004
10.021 -129.76999999999987
10.022 -131.3249999999988
10.023 -132.87500000000034
10.024 -134.41500000000022
10.025 -135.93999999999966
10.026 -137.4550000000002
10.027 -138.96000000000046
10.028 -140.4500000000003
10.029 -141.92499999999967
10.03 -143.39500000000032
10.031 -144.85000000000053
10.032 -146.2899999999989
10.033 -147.71999999999977
10.034 -149.13500000000025
10.035 -150.539999999999
10.036 -151.93500000000026
10.037 -153.31000000000094
10.038 -154.67499999999995
10.039 -156.03000000000006
10.04 -157.36499999999958
10.041 -158.69000000000023
10.042 -160.00500000000056
10.043 -161.29999999999893
10.044 -162.5849999999998
10.045 -163.86000000000038
10.046 -165.11500000000038
10.047 -166.35499999999996
10.048 -167.58499999999924
10.049 -168.80499999999964
10.05 -170.01000000000099
10.051 -171.19500000000036
10.052 -172.36499999999933
10.053 -173.52999999999952
10.054 -174.67500000000052
10.055 -175.8050000000011
10.056 -176.91999999999985
10.057 -178.0249999999997
10.058 -179.11500000000052
10.059 -180.18499999999938
10.06 -181.24999999999946
10.061 -182.29500000000036
10.062 -183.32499999999945
10.063 -184.3399999999995
10.064 -185.34000000000052
10.065 -186.3299999999998
10.066 -187.29999999999995
10.067 -188.25500000000105
10.068 -189.20000000000047
10.069 -190.12499999999932
10.07 -191.03499999999912
10.071 -191.935
10.072 -192.81500000000034
10.073 -193.6750000000001
10.074 -194.52499999999955
10.075 -195.35999999999999
10.076 -196.17999999999995
10.077 -196.98499999999953
10.078 -197.7699999999999
10.079 -198.5400000000012
10.08 -199.30000000000086
10.081 -200.03999999999925
10.082 -200.76499999999996
10.083 -201.48000000000042
10.084 -202.17000000000013
10.085 -202.8449999999994
10.086 -203.50999999999982
10.087 -204.16000000000042
10.088 -204.79499999999996
10.089 -205.4099999999996
10.09 -206.01000000000022
10.091 -206.5950000000004
10.092 -207.16499999999942
10.093 -207.72499999999957
10.094 -208.26075
10.095 -208.78125000000009
10.096 -209.29090000000036
10.097 -209.78265000000036
10.098 -210.2587499999996
10.099 -210.7187999999996
10.1 -211.16290000000038
10.101 -211.59125000000043
10.102 -212.00325000000007
10.103 -212.39929999999978
10.104 -212.77889999999982
10.105 -213.14249999999993
10.106 -213.4900500000002
10.107 -213.82120000000003
10.108 -214.13605000000015
10.109 -214.4344499999999
10.11 -214.71714999999963
10.111 -214.98350000000025
10.112 -215.23329999999993
10.113 -215.46724999999992
10.114 -215.68520000000007
10.115 -215.88690000000005
10.116 -216.07260000000016
10.117 -216.2424999999999
10.118 -216.3965
10.119 -216.53490000000005
10.12 -216.65769999999992
10.121 -216.76479999999975
10.122 -216.8561999999999
10.123 -216.9322000000001
10.124 -216.99295000000006
10.125 -217.03819999999982
10.126 -217.06829999999994
10.127 -217.08310000000014
10.128 -217.08254999999988
10.129 -217.06680000000006
10.13 -217.0357500000001
10.131 -216.9895
10.132 -216.92805000000007
10.133 -216.85129999999995
10.134 -216.75924999999992
10.135 -216.65184999999997
10.136 -216.52913000000004
10.137 -216.39108
10.138 -216.237615
10.139 -216.068745
10.14 -215.8844515
10.141 -215.68473
10.142 -215.4695685
10.143 -215.238995
10.144 -214.993045
10.145 -214.73170000000002
10.146 -214.45509
10.147 -214.16325000000006
10.148 -213.85615
10.149 -213.53390000000002
10.15 -213.19670000000005
10.151 -212.84454999999994
10.152 -212.47749999999988
10.153 -212.09569999999997
10.154 -211.69924999999995
10.155 -211.2882999999999
10.156 -210.8628500000001
10.157 -210.4230000000002
10.158 -209.9689499999998
10.159 -209.50064999999998
10.16 -209.01820000000032
10.161 -208.52184999999994
10.162 -208.01164999999995
10.163 -207.48745000000005
10.164 -206.94955000000007
10.165 -206.39804999999996
10.166 -205.83269999999985
10.167 -205.25365000000005
10.168 -204.6609500000001
10.169 -204.05479999999997
10.17 -203.4352999999999
10.171 -202.80219999999974
10.172 -202.1555000000001
10.173 -201.49534999999995
10.174 -200.82179999999988
10.175 -200.13489999999993
10.176 -199.43455000000012
10.177 -198.72115000000022
10.178 -197.99469999999957
10.179 -197.25525000000022
10.18 -196.50275000000008
10.181 -195.73714999999993
10.182 -194.95895000000013
10.183 -194.16810000000007
10.184 -193.36454999999975
10.185 -192.54834999999983
10.186 -191.71945000000036
10.187 -190.8782999999997
10.188 -190.02485000000001
10.189 -189.15965000000023
10.19 -188.28219999999993
10.191 -187.38999999999976
10.192 -186.49000000000026
10.193 -185.58000000000047
10.194 -184.65499999999955
10.195 -183.71999999999971
10.196 -182.77000000000015
10.197 -181.8100000000003
10.198 -180.84000000000015
10.199 -179.85999999999973
10.2 -178.86499999999958
10.201 -177.85999999999981
10.202 -176.84999999999994
10.203 -175.82000000000014
10.204 -174.78000000000077
10.205 -173.73499999999987
10.206 -172.6749999999999
10.207 -171.60499999999968
10.208 -170.52499999999915
10.209 -169.4350000000011
10.21 -168.335
10.211 -167.21999999999986
10.212 -166.09500000000082
10.213 -164.9600000000001
10.214 -163.81999999999923
10.215 -162.66499999999934
10.216 -161.50000000000054
10.217 -160.33000000000018
10.218 -159.1449999999994
10.219 -157.9549999999999
10.22 -156.75500000000008
10.221 -155.545
10.222 -154.32500000000098
10.223 -153.0950000000003
10.224 -151.85999999999947
10.225 -150.60999999999962
10.226 -149.35499999999962
10.227 -148.0999999999996
10.228 -146.83000000000058
10.229 -145.54500000000107
10.23 -144.26000000000022
10.231 -142.9699999999992
10.232 -141.66499999999914
10.233 -140.3500000000002
10.234 -139.03499999999985
10.235 -137.71499999999938
10.236 -136.37999999999982
10.237 -135.03500000000003
10.238 -133.68500000000006
10.239 -132.32999999999996
10.24 -130.97000000000108
10.241 -129.60000000000053
10.242 -128.21999999999971
10.243 -126.83500000000014
10.244 -125.44000000000027
10.245 -124.04000000000026
10.246 -122.63500000000009
10.247 -121.21999999999966
10.248 -119.79999999999906
10.249 -118.37499999999972
10.25 -116.94000000000008
10.251 -115.49500000000018
10.252 -114.05000000000025
10.253 -112.59500000000004
10.254 -111.13499999999969
10.255 -109.67500000000075
10.256 -108.20500000000011
10.257 -106.72499999999918
10.258 -105.24499999999964
10.259 -103.75999999999996
10.26 -102.26499999999999
10.261 -100.77500000000018
10.262 -99.27500000000006
10.263 -97.76499999999966
10.264 -96.25500000000065
10.265 -94.74000000000011
10.266 -93.22499999999955
10.267 -91.70500000000025
10.268 -90.17500000000067
10.269 -88.6449999999997
10.27 -87.10999999999997
10.271 -85.57500000000023
10.272 -84.03499999999897
10.273 -82.4850000000002
10.274 -80.93500000000003
10.275 -79.38499999999988
10.276 -77.83000000000095
10.277 -76.27000000000051
10.278 -74.71000000000005
10.279 -73.13999999999932
10.28 -71.56999999999996
10.281 -70.00000000000061
10.282 -68.41999999999959
10.283 -66.8450000000001
10.284 -65.26500000000046
10.285 -63.679999999999296
10.286 -62.08999999999937
10.287 -60.50000000000083
10.288 -58.914999999999665
10.289 -57.319999999999595
10.29 -55.720000000000766
10.291 -54.119999999999166
10.292 -52.5249999999991
10.293 -50.925000000000274
10.294 -49.32000000000131
10.295 -47.71500000000095
10.296 -46.109999999999204
10.297 -44.509999999998996
10.298 -42.899999999999885
10.299 -41.290000000000774
10.3 -39.685000000000414
10.301 -38.07499999999992
10.302 -36.464999999999414
10.303 -34.8550000000003
10.304 -33.24999999999994
10.305 -31.639999999999446
10.306 -30.02500000000019
10.307 -28.41499999999969
10.308 -26.800000000000434
10.309 -25.189999999999934
10.31 -23.584999999999578
10.311 -21.970000000000322
10.312 -20.359999999999822
10.313 -18.74999999999932
10.314 -17.14000000000021
10.315 -15.530000000001099
10.316 -13.920000000000599
10.317 -12.314999999998854
10.318 -10.704999999999742
10.319 -9.100000000000774
10.32 -7.495000000000418
10.321 -5.890000000000062
10.322 -4.284999999999705
10.323 -2.6799999999993496
10.324 -1.0799999999991372
10.325 0.5149999999995436
10.326 2.109999999999612
10.327 3.7099999999998245
10.328 5.304999999999893
10.329 6.894999999999818
10.33 8.484999999999744
10.331 10.070000000000912
10.332 11.65000000000055
10.333 13.229999999998798
10.334 14.809999999999823
10.335 16.39000000000085
10.336 17.9600000000002
10.337 19.524999999999405
10.338 21.09500000000014
10.339 22.66500000000088
10.34 24.22499999999994
10.341 25.775000000000105
10.342 27.32999999999902
10.343 28.884999999999327
10.344 30.430000000000735
10.345 31.974999999999365
10.346 33.51499999999924
10.347 35.05000000000036
10.348 36.58500000000009
10.349 38.114999999999675
10.35 39.64500000000065
10.351 41.16500000000134
10.352 42.679999999999104
10.353 44.1999999999998
10.354 45.70500000000005
10.355 47.20999999999892
10.356 48.715000000000565
10.357 50.20500000000039
10.358 51.70000000000036
10.359 53.19000000000018
10.36 54.66999999999972
10.361 56.1450000000005
10.362 57.61499999999975
10.363 59.084999999999
10.364 60.54500000000074
10.365 62.000000000000945
10.366 63.454999999999764
10.367 64.89999999999968
10.368 66.33499999999931
10.369 67.76500000000019
10.37 69.19999999999982
10.371 70.6200000000004
10.372 72.03500000000085
10.373 73.4499999999999
10.374 74.84999999999992
10.375 76.24999999999993
10.376 77.6449999999998
10.377 79.02999999999938
10.378 80.41000000000021
10.379 81.7849999999995
10.38 83.15500000000003
10.381 84.52000000000042
10.382 85.87499999999915
10.383 87.22000000000035
10.384 88.56500000000017
10.385 89.90499999999984
10.386 91.23500000000062
10.387 92.55999999999986
10.388 93.87500000000021
10.389 95.18500000000041
10.39 96.48999999999907
10.391 97.78500000000024
10.392 99.0700000000011
10.393 100.34999999999906
10.394 101.62999999999978
10.395 102.89500000000007
10.396 104.15000000000008
10.397 105.39999999999993
10.398 106.63999999999952
10.399 107.88000000000046
10.4 109.1049999999996
10.401 110.31999999999987
10.402 111.52999999999994
10.403 112.72999999999978
10.404 113.92500000000084
10.405 115.11500000000035
10.406 116.28999999999945
10.407 117.45499999999964
10.408 118.6149999999997
10.409 119.76500000000084
10.41 120.91000000000045
10.411 122.04999999999993
10.412 123.17500000000037
10.413 124.28999999999913
10.414 125.39999999999911
10.415 126.50500000000035
10.416 127.59999999999994
10.417 128.68000000000046
10.418 129.76000000000099
10.419 130.8299999999998
10.42 131.88499999999962
10.421 132.9349999999993
10.422 133.98000000000022
10.423 135.0150000000008
10.424 136.03999999999976
10.425 137.0549999999998
10.426 138.05999999999955
10.427 139.0550000000004
10.428 140.04499999999976
10.429 141.02499999999878
10.43 141.99500000000032
10.431 142.95500000000015
10.432 143.90499999999972
10.433 144.85000000000053
10.434 145.7800000000009
10.435 146.69999999999962
10.436 147.6099999999994
10.437 148.5100000000003
10.438 149.4049999999997
10.439 150.285
10.44 151.1600000000002
10.441 152.01999999999992
10.442 152.87000000000077
10.443 153.7150000000001
10.444 154.54500000000039
10.445 155.3700000000005
10.446 156.1799999999988
10.447 156.98499999999976
10.448 157.77500000000026
10.449 158.55499999999913
10.45 159.33000000000058
10.451 160.08500000000078
10.452 160.83499999999944
10.453 161.58000000000007
10.454 162.31000000000023
10.455 163.02999999999943
10.456 163.7399999999997
10.457 164.4400000000004
10.458 165.13000000000014
10.459 165.80500000000012
10.46 166.47499999999994
10.461 167.13000000000005
10.462 167.77499999999986
10.463 168.41499999999954
10.464 169.04000000000016
10.465 169.65000000000035
10.466 170.25474999999983
10.467 170.85119999999955
10.468 171.43120000000025
10.469 172.00220000000016
10.47 172.56250000000014
10.471 173.11205000000024
10.472 173.65030000000004
10.473 174.17779999999993
10.474 174.69489999999976
10.475 175.20114999999973
10.476 175.69625000000005
10.477 176.18015
10.478 176.6532500000001
10.479 177.1159500000001
10.48 177.56744999999975
10.481 178.0077499999998
10.482 178.43770000000038
10.483 178.85639999999995
10.484 179.26394999999985
10.485 179.66070000000056
10.486 180.04625000000024
10.487 180.42064999999954
10.488 180.78404999999978
10.489 181.13630000000035
10.49 181.47714999999997
10.491 181.80665
10.492 182.12475000000012
10.493 182.43174999999988
10.494 182.72719999999978
10.495 183.0110499999999
10.496 183.2833500000002
10.497 183.54410000000001
10.498 183.79349999999988
10.499 184.03140000000027
10.5 184.25754999999987
10.501 184.4720999999997
10.502 184.67510000000007
10.503 184.8666000000002
10.504 185.04654999999988
10.505 185.21489999999991
10.506 185.37190000000018
10.507 185.51750000000004
10.508 185.65175
10.509 185.7745499999999
10.51 185.88599999999985
10.511 185.98624999999998
10.512 186.07525
10.513 186.15305000000006
10.514 186.21965000000006
10.515 186.27499999999998
10.516 186.31918000000002
10.517 186.35215499999998
10.518 186.37394499999996
10.519 186.38452499999997
10.52 186.383875
10.521 186.371971
10.522 186.348765
10.523 186.314209
10.524 186.26828999999998
10.525 186.210965
10.526 186.14216
10.527 186.061825
10.528 185.969885
10.529 185.86634999999995
10.53 185.75119999999993
10.531 185.62440000000007
10.532 185.48585000000006
10.533 185.3354999999999
10.534 185.17350000000002
10.535 184.99980000000002
10.536 184.81434999999996
10.537 184.61715000000004
10.538 184.40829999999997
10.539 184.18785000000014
10.54 183.95575000000017
10.541 183.71194999999977
10.542 183.45674999999983
10.543 183.19024999999996
10.544 182.9121499999999
10.545 182.62265
10.546 182.32200000000003
10.547 182.01005000000012
10.548 181.68689999999987
10.549 181.35274999999984
10.55 181.00740000000016
10.551 180.65105000000003
10.552 180.2837500000001
10.553 179.90545000000012
10.554 179.51614999999995
10.555 179.1160499999996
10.556 178.7049500000002
10.557 178.28270000000006
10.558 177.84944999999982
10.559 177.4054000000004
10.56 176.95054999999974
10.561 176.48489999999987
10.562 176.0080500000004
10.563 175.51999999999984
10.564 175.0211999999994
10.565 174.51125
10.566 173.99010000000018
10.567 173.4577000000001
10.568 172.9145500000001
10.569 172.36024999999975
10.57 171.7947499999997
10.571 171.2184500000005
10.572 170.63095000000027
10.573 170.03264999999948
10.574 169.4231999999997
10.575 168.8026000000002
10.576 168.17155
10.577 167.52999999999975
10.578 166.87830000000002
10.579 166.21500000000012
10.58 165.54000000000013
10.581 164.85499999999988
10.582 164.15499999999986
10.583 163.45000000000041
10.584 162.7400000000001
10.585 162.01500000000007
10.586 161.2750000000003
10.587 160.52499999999955
10.588 159.77000000000007
10.589 159.0000000000001
10.59 158.21999999999989
10.591 157.4350000000002
10.592 156.64000000000024
10.593 155.83000000000055
10.594 155.00999999999988
10.595 154.18499999999972
10.596 153.34499999999917
10.597 152.49499999999972
10.598 151.63499999999996
10.599 150.76499999999993
10.6 149.89000000000112
10.601 149.00500000000065
10.602 148.10499999999976
10.603 147.18999999999983
10.604 146.27499999999986
10.605 145.34999999999965
10.606 144.41000000000037
10.607 143.46499999999955
10.608 142.5049999999997
10.609 141.53500000000096
10.61 140.56499999999943
10.611 139.57999999999885
10.612 138.58000000000064
10.613 137.58000000000104
10.614 136.56999999999974
10.615 135.5449999999994
10.616 134.51500000000033
10.617 133.47499999999957
10.618 132.41999999999976
10.619 131.36499999999995
10.62 130.29999999999987
10.621 129.22500000000085
10.622 128.14000000000019
10.623 127.04499999999923
10.624 125.94499999999952
10.625 124.83000000000078
10.626 123.71500000000061
10.627 122.5900000000002
10.628 121.44499999999918
10.629 120.29999999999956
10.63 119.1499999999998
10.631 117.9849999999996
10.632 116.81500000000067
10.633 115.64000000000019
10.634 114.45000000000066
10.635 113.24999999999945
10.636 112.0449999999995
10.637 110.83500000000079
10.638 109.61500000000039
10.639 108.37999999999958
10.64 107.14499999999876
10.641 105.90500000000058
10.642 104.65000000000057
10.643 103.38500000000028
10.644 102.11999999999999
10.645 100.8449999999994
10.646 99.55999999999993
10.647 98.2700000000003
10.648 96.97500000000053
10.649 95.67499999999923
10.65 94.36000000000028
10.651 93.0399999999998
10.652 91.7199999999993
10.653 90.39000000000131
10.654 89.05000000000024
10.655 87.70499999999903
10.656 86.35500000000046
10.657 85.00000000000036
10.658 83.63999999999872
10.659 82.26999999999957
10.66 80.89000000000013
10.661 79.51000000000069
10.662 78.12000000000097
10.663 76.72499999999971
10.664 75.3249999999997
10.665 73.9149999999994
10.666 72.50500000000048
10.667 71.0849999999999
10.668 69.65499999999902
10.669 68.22500000000092
10.67 66.78499999999976
10.671 65.33999999999985
10.672 63.894999999999925
10.673 62.434999999999576
10.674 60.97000000000047
10.675 59.504999999999974
10.676 58.03500000000072
10.677 56.5549999999998
10.678 55.064999999999976
10.679 53.5800000000003
10.68 52.08999999999908
10.681 50.59000000000036
10.682 49.0850000000001
10.683 47.574999999999704
10.684 46.06500000000069
10.685 44.550000000000146
10.686 43.02999999999946
10.687 41.50500000000002
10.688 39.97500000000043
10.689 38.44499999999945
10.69 36.904999999999575
10.691 35.36500000000109
10.692 33.824999999999825
10.693 32.27999999999981
10.694 30.729999999999645
10.695 29.17499999999934
10.696 27.61500000000028
10.697 26.05499999999983
10.698 24.495000000000765
10.699 22.92500000000003
10.7 21.359999999999435
10.701 19.78499999999994
10.702 18.21000000000045
10.703 16.635000000000954
10.704 15.044999999999643
10.705 13.465000000000005
10.706 11.880000000000223
10.707 10.285000000000155
10.708 8.695000000000231
10.709 7.104999999998918
10.71 5.505000000000093
10.711 3.904999999999881
10.712 2.3049999999996684
10.713 0.7000000000007001
10.714 -0.9049999999996561
10.715 -2.510000000000012
10.716 -4.115000000000368
10.717 -5.729999999999624
10.718 -7.340000000000124
10.719 -8.955000000000767
10.72 -10.570000000000023
10.721 -12.179999999999136
10.722 -13.79499999999978
10.723 -15.410000000000423
10.724 -17.029999999999824
10.725 -18.65000000000061
10.726 -20.27000000000001
10.727 -21.884999999999266
10.728 -23.505000000000052
10.729 -25.125000000000842
10.73 -26.740000000000098
10.731 -28.359999999999495
10.732 -29.980000000000285
10.733 -31.599999999999685
10.734 -33.22000000000047
10.735 -34.834999999999724
10.736 -36.454999999999124
10.737 -38.07499999999992
10.738 -39.69000000000056
10.739 -41.30999999999996
10.74 -42.924999999999216
10.741 -44.535000000001105
10.742 -46.15000000000036
10.743 -47.76499999999962
10.744 -49.375000000000114
10.745 -50.984999999999225
10.746 -52.59499999999973
10.747 -54.20000000000008
10.748 -55.800000000000296
10.749 -57.40500000000065
10.75 -59.00499999999948
10.751 -60.59999999999954
10.752 -62.195000000001
10.753 -63.790000000001065
10.754 -65.37999999999961
10.755 -66.96499999999939
10.756 -68.55000000000055
10.757 -70.1300000000002
10.758 -71.70999999999982
10.759 -73.28499999999933
10.76 -74.85500000000006
10.761 -76.42000000000066
10.762 -77.98499999999986
10.763 -79.54500000000031
10.764 -81.10499999999938
10.765 -82.65999999999968
10.766 -84.20999999999984
10.767 -85.75499999999985
10.768 -87.29499999999973
10.769 -88.83999999999975
10.77 -90.37500000000087
10.771 -91.90000000000032
10.772 -93.42999999999991
10.773 -94.95499999999934
10.774 -96.46499999999975
10.775 -97.98000000000029
10.776 -99.49500000000083
10.777 -100.99499999999955
10.778 -102.48999999999953
10.779 -103.99000000000103
10.78 -105.47499999999931
10.781 -106.95500000000024
10.782 -108.43500000000117
10.783 -109.90499999999903
10.784 -111.37499999999967
10.785 -112.82999999999987
10.786 -114.27999999999994
10.787 -115.73
10.788 -117.16999999999977
10.789 -118.60000000000063
10.79 -120.02499999999998
10.791 -121.44499999999918
10.792 -122.85499999999949
10.793 -124.26500000000118
10.794 -125.66499999999981
10.795 -127.04999999999937
10.796 -128.43500000000034
10.797 -129.80999999999966
10.798 -131.17500000000004
10.799 -132.54000000000045
10.8 -133.89500000000055
10.801 -135.24000000000035
10.802 -136.58000000000004
10.803 -137.90999999999943
10.804 -139.23500000000004
10.805 -140.5500000000004
10.806 -141.8500000000003
10.807 -143.15000000000023
10.808 -144.445
10.809 -145.72499999999934
10.81 -146.99999999999991
10.811 -148.2650000000002
10.812 -149.51999999999882
10.813 -150.76499999999993
10.814 -152.00500000000088
10.815 -153.23500000000016
10.816 -154.44999999999902
10.817 -155.66499999999928
10.818 -156.86500000000046
10.819 -158.05000000000123
10.82 -159.2350000000006
10.821 -160.40499999999957
10.822 -161.5599999999995
10.823 -162.71499999999938
10.824 -163.85500000000025
10.825 -164.98000000000067
10.826 -166.09499999999943
10.827 -167.20499999999942
10.828 -168.30000000000038
10.829 -169.38500000000036
10.83 -170.46000000000006
10.831 -171.52
10.832 -172.57499999999982
10.833 -173.60999999999973
10.834 -174.6400000000002
10.835 -175.6600000000004
10.836 -176.66000000000003
10.837 -177.65999999999963
10.838 -178.64500000000018
10.839 -179.61000000000018
10.84 -180.57000000000002
10.841 -181.5200000000003
10.842 -182.45999999999955
10.843 -183.3838499999997
10.844 -184.29230000000032
10.845 -185.1938999999997
10.846 -186.08194999999995
10.847 -186.95780000000036
10.848 -187.82134999999965
10.849 -188.6724999999999
10.85 -189.5107
10.851 -190.33590000000004
10.852 -191.1484000000005
10.853 -191.9478500000002
10.854 -192.73419999999984
10.855 -193.50719999999959
10.856 -194.26680000000016
10.857 -195.01300000000012
10.858 -195.74539999999973
10.859 -196.46435000000017
10.86 -197.1695500000002
10.861 -197.86060000000006
10.862 -198.5378499999999
10.863 -199.2011499999998
10.864 -199.85029999999986
10.865 -200.48545
10.866 -201.10645
10.867 -201.7132500000001
10.868 -202.30580000000012
10.869 -202.88400000000007
10.87 -203.44774999999996
10.871 -203.9970499999998
10.872 -204.53185000000005
10.873 -205.05209999999994
10.874 -205.55764999999994
10.875 -206.0484000000001
10.876 -206.52429999999978
10.877 -206.98534999999998
10.878 -207.4313500000001
10.879 -207.86204999999995
10.88 -208.2777000000001
10.881 -208.67799999999997
10.882 -209.06284999999986
10.883 -209.43220000000008
10.884 -209.78590000000005
10.885 -210.12399999999997
10.886 -210.4463
10.887 -210.75269999999998
10.888 -211.04313499999998
10.889 -211.317645
10.89 -211.57611500000004
10.891 -211.81846000000002
10.892 -212.044685
10.893 -212.254735
10.894 -212.448605
10.895 -212.626275
10.896 -212.78771999999998
10.897 -212.932985
10.898 -213.06203999999997
10.899 -213.17485
10.9 -213.2715
10.901 -213.35199999999998
10.902 -213.41620000000003
10.903 -213.46425000000005
10.904 -213.49620000000007
10.905 -213.51184999999998
10.906 -213.5112
10.907 -213.49430000000004
10.908 -213.46119999999993
10.909 -213.41185000000004
10.91 -213.34605
10.911 -213.26374999999996
10.912 -213.16484999999994
10.913 -213.04935000000006
10.914 -212.91730000000015
10.915 -212.76844999999975
10.916 -212.60264999999993
10.917 -212.41995
10.918 -212.22029999999995
10.919 -212.0035000000003
10.92 -211.7695499999999
10.921 -211.51825
10.922 -211.2496499999998
10.923 -210.96375000000006
10.924 -210.66030000000055
10.925 -210.33919999999955
10.926 -210.00059999999948
10.927 -209.64480000000006
10.928 -209.27155000000016
10.929 -208.88039999999995
10.93 -208.4717
10.931 -208.0459
10.932 -207.60294999999996
10.933 -207.14255000000014
10.934 -206.6645999999998
10.935 -206.16909999999976
10.936 -205.6565000000003
10.937 -205.12715
10.938 -204.58064999999968
10.939 -204.01665000000028
10.94 -203.43550000000016
10.941 -202.84039999999973
10.942 -202.2250000000003
10.943 -201.59000000000012
10.944 -200.94000000000017
10.945 -200.27500000000046
10.946 -199.59499999999963
10.947 -198.8949999999996
10.948 -198.17499999999976
10.949 -197.44500000000025
10.95 -196.6950000000002
10.951 -195.92499999999959
10.952 -195.1399999999999
10.953 -194.3400000000005
10.954 -193.52499999999995
10.955 -192.68499999999938
10.956 -191.82999999999976
10.957 -190.95999999999972
10.958 -190.07500000000067
10.959 -189.17000000000098
10.96 -188.24499999999938
10.961 -187.31000000000023
10.962 -186.35500000000053
10.963 -185.3799999999989
10.964 -184.3949999999997
10.965 -183.38999999999993
10.966 -182.36000000000087
10.967 -181.32000000000008
10.968 -180.26999999999904
10.969 -179.19500000000005
10.97 -178.10500000000062
10.971 -177.00000000000077
10.972 -175.87500000000034
10.973 -174.7399999999996
10.974 -173.5849999999997
10.975 -172.41500000000076
10.976 -171.23
10.977 -170.02499999999864
10.978 -168.80499999999964
10.979 -167.57500000000036
10.98 -166.33000000000064
10.981 -165.0600000000002
10.982 -163.77499999999935
10.983 -162.47999999999956
10.984 -161.1749999999995
10.985 -159.8450000000001
10.986 -158.5000000000003
10.987 -157.1450000000002
10.988 -155.76500000000075
10.989 -154.3799999999998
10.99 -152.97499999999962
10.991 -151.55500000000043
10.992 -150.12499999999955
10.993 -148.66999999999933
10.994 -147.20500000000024
10.995 -145.7250000000007
10.996 -144.2250000000006
10.997 -142.72000000000034
10.998 -141.1949999999995
10.999 -139.65499999999963
11.0 -138.10499999999948
11.001 -136.52999999999997
11.002 -134.95000000000036
11.003 -133.35500000000027
11.004 -131.73999999999964
11.005 -130.1150000000001
11.006 -128.48000000000027
11.007 -126.83
11.008 -125.16000000000054
11.009 -123.47999999999941
11.01 -121.7899999999994
11.011 -120.08500000000033
11.012 -118.36500000000083
11.013 -116.63499999999965
11.014 -114.89499999999957
11.015 -113.13500000000032
11.016 -111.36499999999938
11.017 -109.58499999999954
11.018 -107.79000000000065
11.019 -105.98500000000011
11.02 -104.16499999999911
11.021 -102.33500000000062
11.022 -100.49500000000045
11.023 -98.63499999999969
11.024 -96.7700000000002
11.025 -94.8950000000004
11.026 -93.00500000000017
11.027 -91.10499999999966
11.028 -89.1900000000001
11.029 -87.26500000000026
11.03 -85.33000000000013
11.031 -83.38999999999986
11.032 -81.43499999999915
11.033 -79.46499999999939
11.034 -77.49000000000089
11.035 -75.50000000000057
11.036 -73.5050000000001
11.037 -71.50499999999948
11.038 -69.48499999999969
11.039 -67.45999999999974
11.04 -65.42499999999951
11.041 -63.385000000000524
11.042 -61.33499999999986
11.043 -59.27000000000015
11.044 -57.20500000000045
11.045 -55.12500000000031
11.046 -53.03999999999864
11.047 -50.949999999999605
11.048 -48.84500000000014
11.049 -46.735000000000525
11.05 -44.62000000000077
11.051 -42.49500000000073
11.052 -40.36500000000054
11.053 -38.22499999999729
11.054 -36.0749999999993
11.055 -33.92500000000132
11.056 -31.765000000000263
11.057 -29.594999999998926
11.058 -27.420000000000222
11.059 -25.240000000001373
11.06 -23.054999999999602
11.061 -20.860000000000323
11.062 -18.6600000000009
11.063 -16.454999999998556
11.064 -14.244999999998843
11.065 -12.030000000001762
11.066 -9.805000000001618
11.067 -7.574999999998555
11.068 -5.344999999998268
11.069 -3.1100000000006123
11.07 -0.8700000000000374
11.071 1.3750000000006812
11.072 3.624999999998768
11.073 5.8749999999996305
11.074 8.130000000000637
11.075 10.389999999999011
11.076 12.650000000000162
11.077 14.915000000001456
11.078 17.185000000000116
11.079 19.449999999998635
11.08 21.720000000000073
11.081 23.99000000000151
11.082 26.265000000000317
11.083 28.544999999999266
11.084 30.814999999997926
11.085 33.09499999999965
11.086 35.37500000000138
11.087 37.65000000000018
11.088 39.92999999999913
11.089 42.21000000000086
11.09 44.48999999999981
11.091 46.7749999999989
11.092 49.055000000000625
11.093 51.33000000000082
11.094 53.61499999999991
11.095 55.89499999999886
11.096 58.1650000000003
11.097 60.44500000000064
11.098 62.72499999999959
11.099 64.99499999999964
11.1 67.26999999999983
11.101 69.54500000000003
11.102 71.81000000000132
11.103 74.07499999999983
11.104 76.33999999999975
11.105 78.60000000000089
11.106 80.85999999999926
11.107 83.11500000000026
11.108 85.36499999999975
11.109 87.61499999999923
11.11 89.85500000000118
11.111 92.09000000000023
11.112 94.32999999999942
11.113 96.5599999999997
11.114 98.7799999999997
11.115 100.99499999999955
11.116 103.2100000000008
11.117 105.42500000000065
11.118 107.62500000000009
11.119 109.8150000000006
11.12 112.00499999999974
11.121 114.18999999999872
11.122 116.37000000000035
11.123 118.5400000000003
11.124 120.69999999999996
11.125 122.85500000000087
11.126 125.00499999999886
11.127 127.14499999999933
11.128 129.27500000000092
11.129 131.39999999999955
11.13 133.5149999999993
11.131 135.62500000000034
11.132 137.72499999999965
11.133 139.81500000000005
11.134 141.90000000000035
11.135 143.9700000000002
11.136 146.0349999999999
11.137 148.08999999999932
11.138 150.1299999999997
11.139 152.1600000000012
11.14 154.18500000000114
11.141 156.1999999999994
11.142 158.19499999999985
11.143 160.18500000000017
11.144 162.16500000000022
11.145 164.12999999999982
11.146 166.08499999999916
11.147 168.02499999999944
11.148 169.95500000000078
11.149 171.87500000000048
11.15 173.7749999999996
11.151 175.66499999999985
11.152 177.5449999999998
11.153 179.4050000000005
11.154 181.2549999999996
11.155 183.0949999999998
11.156 184.9200000000009
11.157 186.73000000000022
11.158 188.51999999999896
11.159 190.30000000000018
11.16 192.07000000000113
11.161 193.81499999999997
11.162 195.5499999999999
11.163 197.27499999999952
11.164 198.97499999999982
11.165 200.6599999999997
11.166 202.3349999999993
11.167 203.9949999999999
11.168 205.63499999999982
11.169 207.25500000000062
11.17 208.86000000000098
11.171 210.44999999999953
11.172 212.024999999999
11.173 213.58000000000072
11.174 215.11500000000044
11.175 216.6299999999996
11.176 218.13499999999982
11.177 219.61999999999952
11.178 221.0799999999999
11.179 222.52999999999994
11.18 223.95499999999998
11.181 225.36000000000013
11.182 226.75000000000054
11.183 228.1200000000004
11.184 229.46999999999966
11.185 230.79999999999976
11.186 232.10999999999996
11.187 233.3950000000001
11.188 234.66499999999985
11.189 235.92500000000004
11.19 237.15249999999992
11.191 238.35725000000002
11.192 239.5488000000001
11.193 240.7174499999998
11.194 241.86524999999997
11.195 242.99210000000016
11.196 244.09815000000017
11.197 245.18295000000023
11.198 246.24655000000035
11.199 247.28814999999958
11.2 248.3080999999998
11.201 249.30650000000028
11.202 250.2825
11.203 251.2365499999995
11.204 252.16824999999972
11.205 253.07720000000006
11.206 253.9633000000003
11.207 254.82605000000032
11.208 255.66569999999967
11.209 256.4821499999998
11.21 257.2749000000003
11.211 258.0438000000001
11.212 258.78884999999997
11.213 259.50985000000003
11.214 260.20669999999996
11.215 260.87909999999994
11.216 261.5270999999999
11.217 262.1505499999999
11.218 262.7493
11.219 263.3233500000002
11.22 263.87245
11.221 264.3965999999999
11.222 264.8958000000002
11.223 265.3699500000001
11.224 265.8188999999999
11.225 266.24264999999997
11.226 266.64112
11.227 267.014315
11.228 267.36217500000004
11.229 267.684627
11.23 267.98159
11.231 268.253028
11.232 268.49890999999997
11.233 268.71913
11.234 268.913655
11.235 269.08245
11.236 269.2254
11.237 269.3424
11.238 269.43339999999995
11.239 269.4983
11.24 269.5370500000001
11.241 269.5495000000001
11.242 269.5357999999998
11.243 269.4956999999998
11.244 269.42905000000013
11.245 269.33590000000027
11.246 269.2160999999998
11.247 269.0696999999999
11.248 268.8964500000002
11.249 268.69659999999993
11.25 268.46994999999987
11.251 268.2162500000001
11.252 267.93575
11.253 267.62859999999966
11.254 267.29440000000034
11.255 266.9330500000004
11.256 266.54490000000004
11.257 266.12989999999985
11.258 265.68809999999996
11.259 265.21945000000034
11.26 264.72394999999955
11.261 264.20129999999983
11.262 263.6518500000004
11.263 263.07589999999965
11.264 262.4731499999998
11.265 261.84360000000015
11.266 261.18680000000035
11.267 260.5031000000001
11.268 259.7923499999995
11.269 259.05499999999967
11.27 258.295
11.271 257.5050000000002
11.272 256.68500000000023
11.273 255.84000000000026
11.274 254.9700000000002
11.275 254.07499999999942
11.276 253.1499999999999
11.277 252.19500000000022
11.278 251.2199999999992
11.279 250.21999999999963
11.28 249.1850000000004
11.281 248.1300000000006
11.282 247.0449999999999
11.283 245.9349999999999
11.284 244.80000000000058
11.285 243.63500000000036
11.286 242.44499999999945
11.287 241.22999999999922
11.288 239.98999999999967
11.289 238.72500000000073
11.29 237.43500000000114
11.291 236.1099999999991
11.292 234.76499999999928
11.293 233.40000000000026
11.294 232.00000000000026
11.295 230.57999999999964
11.296 229.1399999999999
11.297 227.6650000000005
11.298 226.17000000000053
11.299 224.64999999999984
11.3 223.09999999999968
11.301 221.53500000000048
11.302 219.94000000000042
11.303 218.31999999999962
11.304 216.67999999999964
11.305 215.0100000000002
11.306 213.32000000000016
11.307 211.60499999999942
11.308 209.86499999999936
11.309 208.10500000000008
11.31 206.3200000000001
11.311 204.51000000000082
11.312 202.67500000000078
11.313 200.82000000000016
11.314 198.93999999999883
11.315 197.0399999999997
11.316 195.12
11.317 193.16999999999945
11.318 191.20499999999984
11.319 189.2150000000009
11.32 187.1950000000011
11.321 185.16499999999962
11.322 183.1100000000002
11.323 181.03000000000006
11.324 178.93499999999952
11.325 176.8149999999996
11.326 174.67000000000036
11.327 172.51000000000073
11.328 170.3299999999991
11.329 168.12999999999965
11.33 165.90999999999966
11.331 163.66500000000033
11.332 161.40500000000057
11.333 159.12499999999886
11.334 156.8250000000007
11.335 154.5050000000006
11.336 152.1699999999987
11.337 149.81500000000037
11.338 147.43499999999992
11.339 145.0449999999992
11.34 142.63500000000207
11.341 140.20500000000158
11.342 137.7599999999979
11.343 135.29499999999916
11.344 132.81500000000003
11.345 130.32000000000045
11.346 127.80500000000028
11.347 125.2649999999994
11.348 122.72000000000116
11.349 120.15999999999971
11.35 117.57500000000032
11.351 114.97500000000049
11.352 112.36500000000038
11.353 109.73999999999984
11.354 107.09499999999872
11.355 104.43499999999995
11.356 101.77000000000103
11.357 99.08499999999876
11.358 96.37999999999869
11.359 93.67500000000139
11.36 90.95000000000076
11.361 88.20499999999953
11.362 85.45499999999817
11.363 82.68999999999916
11.364 79.91500000000262
11.365 77.13000000000025
11.366 74.32499999999732
11.367 71.51499999999977
11.368 68.70000000000209
11.369 65.8700000000012
11.37 63.024999999999885
11.371 60.16999999999828
11.372 57.31499999999945
11.373 54.445000000000185
11.374 51.56500000000064
11.375 48.680000000000945
11.376 45.77999999999805
11.377 42.875000000000554
11.378 39.959999999999994
11.379 37.04499999999944
11.38 34.12000000000137
11.381 31.180000000000096
11.382 28.239999999998822
11.383 25.290000000000035
11.384 22.335000000001102
11.385 19.374999999999254
11.386 16.40499999999989
11.387 13.43500000000053
11.388 10.460000000001024
11.389 7.475000000001231
11.39 4.489999999998662
11.391 1.4999999999987246
11.392 -1.4999999999987246
11.393 -4.499999999998949
11.394 -7.5000000000019496
11.395 -10.504999999999542
11.396 -13.520000000000199
11.397 -16.53000000000071
11.398 -19.539999999998447
11.399 -22.554999999999104
11.4 -25.574999999999903
11.401 -28.595000000000702
11.402 -31.61000000000136
11.403 -34.629999999999384
11.404 -37.65000000000018
11.405 -40.67000000000098
11.406 -43.68999999999901
11.407 -46.704999999999664
11.408 -49.72000000000032
11.409 -52.74000000000112
11.41 -55.754999999999
11.411 -58.76499999999951
11.412 -61.76999999999988
11.413 -64.77500000000025
11.414 -67.78000000000061
11.415 -70.78000000000084
11.416 -73.78000000000107
11.417 -76.76999999999823
11.418 -79.75499999999802
11.419 -82.74000000000059
11.42 -85.72000000000024
11.421 -88.6899999999996
11.422 -91.65500000000159
11.423 -94.62000000000081
11.424 -97.57499999999975
11.425 -100.51999999999839
11.426 -103.45999999999967
11.427 -106.39500000000079
11.428 -109.31999999999886
11.429 -112.23999999999957
11.43 -115.14999999999998
11.431 -118.04499999999996
11.432 -120.93999999999994
11.433 -123.82499999999963
11.434 -126.69500000000167
11.435 -129.5600000000008
11.436 -132.40999999999948
11.437 -135.25000000000065
11.438 -138.0849999999989
11.439 -140.89999999999935
11.44 -143.70499999999953
11.441 -146.50499999999954
11.442 -149.29000000000192
11.443 -152.06500000000122
11.444 -154.81999999999996
11.445 -157.56499999999977
11.446 -160.29999999999933
11.447 -163.01999999999984
11.448 -165.73000000000005
11.449 -168.41999999999967
11.45 -171.09500000000025
11.451 -173.75500000000045
11.452 -176.4050000000003
11.453 -179.03999999999976
11.454 -181.655
11.455 -184.25499999999982
11.456 -186.83999999999924
11.457 -189.40500000000083
11.458 -191.95500000000058
11.459 -194.4950000000001
11.46 -197.014999999999
11.461 -199.50999999999996
11.462 -201.98500000000035
11.463 -204.44999999999908
11.464 -206.895
11.465 -209.32000000000036
11.466 -211.7250000000001
11.467 -214.1100000000007
11.468 -216.47500000000068
11.469 -218.81499999999997
11.47 -221.13999999999882
11.471 -223.45000000000002
11.472 -225.7300000000004
11.473 -227.98999999999876
11.474 -230.2300000000007
11.475 -232.44500000000053
11.476 -234.64499999999998
11.477 -236.82000000000008
11.478 -238.96999999999946
11.479 -241.09999999999965
11.48 -243.20500000000052
11.481 -245.28500000000065
11.482 -247.3450000000002
11.483 -249.38499999999917
11.484 -251.39500000000007
11.485 -253.38000000000025
11.486 -255.34499999999989
11.487 -257.28500000000014
11.488 -259.1999999999997
11.489 -261.0849999999998
11.49 -262.9499999999993
11.491 -264.7900000000008
11.492 -266.6000000000002
11.493 -268.3899999999989
11.494 -270.15000000000094
11.495 -271.88500000000084
11.496 -273.5949999999987
11.497 -275.2699999999997
11.498 -276.92500000000007
11.499 -278.5499999999996
11.5 -280.1450000000004
11.501 -281.7200000000006
11.502 -283.26000000000045
11.503 -284.7749999999996
11.504 -286.25999999999993
11.505 -287.71000000000004
11.506 -289.13999999999953
11.507 -290.54000000000025
11.508 -291.905
11.509 -293.24425
11.51 -294.55469999999997
11.511 -295.8331500000001
11.512 -297.0826000000003
11.513 -298.30184999999966
11.514 -299.4906499999998
11.515 -300.64919999999995
11.516 -301.77720000000016
11.517 -302.87464999999986
11.518 -303.94154999999967
11.519 -304.97724999999986
11.52 -305.9819500000005
11.521 -306.9559000000003
11.522 -307.89879999999977
11.523 -308.8101499999999
11.524 -309.6899
11.525 -310.53815000000003
11.526 -311.3547000000001
11.527 -312.1395000000002
11.528 -312.8923499999998
11.529 -313.6129999999997
11.53 -314.30144999999993
11.531 -314.95765000000006
11.532 -315.58135000000016
11.533 -316.17234999999994
11.534 -316.7306
11.535 -317.25595
11.536 -317.74839999999995
11.537 -318.20765000000006
11.538 -318.63367
11.539 -319.02644499999997
11.54 -319.385745
11.541 -319.71157
11.542 -320.003805
11.543 -320.262405
11.544 -320.48733000000004
11.545 -320.67837999999995
11.546 -320.8356
11.547 -320.9591
11.548 -321.04869999999994
11.549 -321.1043
11.55 -321.12589999999994
11.551 -321.11359999999996
11.552 -321.06719999999996
11.553 -320.98685000000006
11.554 -320.87250000000023
11.555 -320.724
11.556 -320.5414999999999
11.557 -320.32484999999986
11.558 -320.0741499999999
11.559 -319.78934999999996
11.56 -319.4702499999997
11.561 -319.11730000000017
11.562 -318.73025000000024
11.563 -318.30895
11.564 -317.85370000000023
11.565 -317.36419999999976
11.566 -316.8404
11.567 -316.2823500000002
11.568 -315.6903999999995
11.569 -315.06455
11.57 -314.4048500000003
11.571 -313.7111499999998
11.572 -312.9828500000001
11.573 -312.21999999999986
11.574 -311.4249999999999
11.575 -310.6000000000004
11.576 -309.7349999999999
11.577 -308.83499999999964
11.578 -307.905
11.579 -306.9450000000001
11.58 -305.95000000000067
11.581 -304.915
11.582 -303.84999999999997
11.583 -302.7550000000004
11.584 -301.62499999999983
11.585 -300.4599999999996
11.586 -299.26499999999993
11.587 -298.0399999999994
11.588 -296.77999999999923
11.589 -295.4800000000007
11.59 -294.15500000000014
11.591 -292.8
11.592 -291.40500000000014
11.593 -289.9799999999994
11.594 -288.5300000000007
11.595 -287.0400000000009
11.596 -285.51999999999884
11.597 -283.97
11.598 -282.3850000000003
11.599 -280.77499999999975
11.6 -279.130000000001
11.601 -277.44999999999993
11.602 -275.73999999999927
11.603 -274.00499999999937
11.604 -272.23499999999984
11.605 -270.4350000000008
11.606 -268.60499999999956
11.607 -266.74
11.608 -264.85000000000116
11.609 -262.9300000000001
11.61 -260.9749999999994
11.611 -258.9949999999994
11.612 -256.99
11.613 -254.94999999999962
11.614 -252.87999999999977
11.615 -250.78500000000057
11.616 -248.65500000000037
11.617 -246.50499999999963
11.618 -244.32499999999942
11.619 -242.11499999999967
11.62 -239.88000000000062
11.621 -237.61500000000075
11.622 -235.3250000000001
11.623 -233.005
11.624 -230.6599999999992
11.625 -228.29000000000042
11.626 -225.89500000000095
11.627 -223.4700000000006
11.628 -221.01999999999956
11.629 -218.54499999999777
11.63 -216.0450000000008
11.631 -213.52000000000038
11.632 -210.96499999999904
11.633 -208.38999999999993
11.634 -205.79500000000027
11.635 -203.16999999999973
11.636 -200.51999999999848
11.637 -197.85000000000218
11.638 -195.15500000000242
11.639 -192.43499999999912
11.64 -189.68999999999792
11.641 -186.9249999999989
11.642 -184.1400000000021
11.643 -181.33000000000177
11.644 -178.4999999999981
11.645 -175.64499999999927
11.646 -172.76999999999987
11.647 -169.8749999999999
11.648 -166.95500000000197
11.649 -164.02000000000083
11.65 -161.06499999999912
11.651 -158.08499999999947
11.652 -155.0899999999994
11.653 -152.07499999999874
11.654 -149.04000000000028
11.655 -145.9900000000014
11.656 -142.91999999999916
11.657 -139.82999999999913
11.658 -136.72500000000142
11.659 -133.60500000000053
11.66 -130.46499999999907
11.661 -127.30499999999978
11.662 -124.13000000000008
11.663 -120.94500000000008
11.664 -117.74499999999965
11.665 -114.5299999999988
11.666 -111.29500000000014
11.667 -108.04500000000105
11.668 -104.78000000000154
11.669 -101.50499999999896
11.67 -98.21999999999886
11.671 -94.92000000000111
11.672 -91.60500000000016
11.673 -88.27499999999877
11.674 -84.93499999999987
11.675 -81.58000000000054
11.676 -78.22000000000106
11.677 -74.84500000000116
11.678 -71.45499999999805
11.679 -68.06000000000034
11.68 -64.65500000000235
11.681 -61.23999999999852
11.682 -57.81499999999995
11.683 -54.3800000000011
11.684 -50.93499999999918
11.685 -47.47999999999975
11.686 -44.02000000000017
11.687 -40.555000000000454
11.688 -37.080000000000446
11.689 -33.60000000000029
11.69 -30.109999999999857
11.691 -26.614999999999277
11.692 -23.114999999998552
11.693 -19.605000000000317
11.694 -16.099999999999447
11.695 -12.584999999998292
11.696 -9.0600000000024
11.697 -5.5400000000011
11.698 -2.009999999999512
11.699 1.5199999999992997
11.7 5.050000000000887
11.701 8.584999999999843
11.702 12.119999999998798
11.703 15.660000000000673
11.704 19.199999999999772
11.705 22.744999999999017
11.706 26.285000000000892
11.707 29.819999999999848
11.708 33.36499999999909
11.709 36.90500000000097
11.71 40.43999999999992
11.711 43.97999999999902
11.712 47.515000000000754
11.713 51.04500000000234
11.714 54.575000000001154
11.715 58.10499999999996
11.716 61.62499999999849
11.717 65.14499999999978
11.718 68.66500000000109
11.719 72.17499999999933
11.72 75.67500000000005
11.721 79.17500000000078
11.722 82.67499999999872
11.723 86.15999999999902
11.724 89.64000000000195
11.725 93.11499999999917
11.726 96.58499999999903
11.727 100.04500000000138
11.728 103.49500000000067
11.729 106.93499999999968
11.73 110.36999999999853
11.731 113.80000000000001
11.732 117.21000000000092
11.733 120.61499999999891
11.734 124.01499999999955
11.735 127.39999999999974
11.736 130.77499999999964
11.737 134.1350000000019
11.738 137.48500000000107
11.739 140.825
11.74 144.15499999999858
11.741 147.46999999999954
11.742 150.76499999999993
11.743 154.05500000000018
11.744 157.32999999999998
11.745 160.5849999999992
11.746 163.83000000000092
11.747 167.0549999999993
11.748 170.27000000000015
11.749 173.47000000000057
11.75 176.65000000000043
11.751 179.81499999999983
11.752 182.95999999999867
11.753 186.08999999999986
11.754 189.20000000000047
11.755 192.29500000000067
11.756 195.37000000000026
11.757 198.4249999999993
11.758 201.4600000000005
11.759 204.47500000000116
11.76 207.4749999999986
11.761 210.45500000000104
11.762 213.40999999999997
11.763 216.3399999999982
11.764 219.25500000000153
11.765 222.15500000000165
11.766 225.02500000000092
11.767 227.86999999999944
11.768 230.6949999999988
11.769 233.49999999999898
11.77 236.28499999999994
11.771 239.0400000000001
11.772 241.76999999999947
11.773 244.47999999999968
11.774 247.16500000000056
11.775 249.8300000000009
11.776 252.46500000000034
11.777 255.0700000000003
11.778 257.6599999999998
11.779 260.2199999999999
11.78 262.7549999999992
11.781 265.25999999999914
11.782 267.74000000000103
11.783 270.19500000000085
11.784 272.61999999999983
11.785 275.0199999999994
11.786 277.3849999999994
11.787 279.73000000000025
11.788 282.0450000000002
11.789 284.32500000000056
11.79 286.5850000000003
11.791 288.8099999999991
11.792 291.0049999999997
11.793 293.1700000000009
11.794 295.3049999999999
11.795 297.4149999999995
11.796 299.4850000000007
11.797 301.5249999999997
11.798 303.53999999999934
11.799 305.5200000000008
11.8 307.46999999999997
11.801 309.38499999999954
11.802 311.2699999999996
11.803 313.12500000000017
11.804 314.9400000000011
11.805 316.7249999999997
11.806 318.475
11.807 320.19499999999954
11.808 321.88499999999954
11.809 323.5350000000012
11.81 325.15000000000043
11.811 326.7349999999988
11.812 328.2899999999991
11.813 329.80500000000035
11.814 331.2800000000005
11.815 332.72500000000036
11.816 334.1400000000001
11.817 335.5149999999994
11.818 336.8499999999996
11.819 338.1577000000004
11.82 339.4290500000001
11.821 340.65989999999965
11.822 341.85684999999967
11.823 343.0176500000007
11.824 344.14190000000013
11.825 345.22974999999997
11.826 346.2806499999998
11.827 347.29499999999956
11.828 348.2725500000006
11.829 349.2132000000002
11.83 350.1165499999997
11.831 350.98229999999984
11.832 351.81064999999995
11.833 352.60155000000003
11.834 353.3548000000001
11.835 354.07000000000005
11.836 354.7472499999999
11.837 355.38654999999994
11.838 355.98765
11.839 356.55045
11.84 357.07475000000005
11.841 357.5604999999999
11.842 358.00775000000004
11.843 358.41615000000013
11.844 358.78574999999995
11.845 359.1164549999999
11.846 359.40811
11.847 359.66074399999997
11.848 359.87422
11.849 360.04848599999997
11.85 360.18348499999996
11.851 360.279165
11.852 360.335435
11.853 360.35239999999993
11.854 360.32995000000005
11.855 360.26800000000003
11.856 360.16664999999995
11.857 360.0259
11.858 359.8459000000002
11.859 359.62629999999984
11.86 359.3671999999999
11.861 359.069
11.862 358.7315000000001
11.863 358.35450000000003
11.864 357.9381999999999
11.865 357.4827499999999
11.866 356.98805000000004
11.867 356.4544000000003
11.868 355.8817999999998
11.869 355.27014999999983
11.87 354.6193000000003
11.871 353.92975000000035
11.872 353.20149999999995
11.873 352.43444999999986
11.874 351.62865
11.875 350.7841499999997
11.876 349.8989000000001
11.877 348.9776999999999
11.878 348.0199999999995
11.879 347.0250000000001
11.88 345.985
11.881 344.91000000000037
11.882 343.80000000000035
11.883 342.6449999999991
11.884 341.45499999999953
11.885 340.2300000000011
11.886 338.9650000000008
11.887 337.65999999999934
11.888 336.3199999999997
11.889 334.94500000000033
11.89 333.5299999999999
11.891 332.0699999999996
11.892 330.57999999999976
11.893 329.0550000000003
11.894 327.4899999999997
11.895 325.88999999999953
11.896 324.2500000000009
11.897 322.57499999999993
11.898 320.8699999999995
11.899 319.1200000000005
11.9 317.33500000000055
11.901 315.51999999999964
11.902 313.65999999999894
11.903 311.7700000000001
11.904 309.8500000000004
11.905 307.88999999999953
11.906 305.8950000000005
11.907 303.86500000000035
11.908 301.80499999999944
11.909 299.7100000000002
11.91 297.57499999999993
11.911 295.41500000000025
11.912 293.2199999999996
11.913 290.98499999999916
11.914 288.7200000000006
11.915 286.43
11.916 284.0999999999996
11.917 281.74000000000115
11.918 279.3500000000004
11.919 276.9249999999987
11.92 274.47000000000025
11.921 271.985000000001
11.922 269.46999999999946
11.923 266.9149999999995
11.924 264.339999999999
11.925 261.73499999999905
11.926 259.0900000000007
11.927 256.4250000000018
11.928 253.72999999999922
11.929 250.99999999999844
11.93 248.24999999999986
11.931 245.46500000000026
11.932 242.65000000000256
11.933 239.81500000000153
11.934 236.9449999999995
11.935 234.0449999999994
11.936 231.1249999999987
11.937 228.18000000000006
11.938 225.20500000000055
11.939 222.2000000000002
11.94 219.17499999999924
11.941 216.12500000000034
11.942 213.04500000000058
11.943 209.94500000000028
11.944 206.8199999999992
11.945 203.66500000000008
11.946 200.49500000000054
11.947 197.29999999999748
11.948 194.0749999999991
11.949 190.83000000000015
11.95 187.56500000000065
11.951 184.2850000000007
11.952 180.97499999999988
11.953 177.64000000000112
11.954 174.2950000000021
11.955 170.92499999999956
11.956 167.5349999999992
11.957 164.12999999999843
11.958 160.69999999999973
11.959 157.25000000000045
11.96 153.78500000000074
11.961 150.30000000000044
11.962 146.7999999999997
11.963 143.28500000000133
11.964 139.7499999999996
11.965 136.19500000000008
11.966 132.63000000000025
11.967 129.05
11.968 125.44999999999918
11.969 121.83499999999792
11.97 118.204999999999
11.971 114.5649999999998
11.972 110.91500000000032
11.973 107.24500000000026
11.974 103.55999999999976
11.975 99.87000000000191
11.976 96.16500000000083
11.977 92.44499999999934
11.978 88.71500000000032
11.979 84.97500000000102
11.98 81.22500000000143
11.981 77.46499999999878
11.982 73.69499999999863
11.983 69.91500000000094
11.984 66.12500000000021
11.985 62.32999999999933
11.986 58.52500000000094
11.987 54.70999999999948
11.988 50.88999999999788
11.989 47.06499999999891
11.99 43.229999999999656
11.991 39.3950000000004
11.992 35.55000000000086
11.993 31.70000000000117
11.994 27.850000000001486
11.995 23.989999999998734
11.996 20.12999999999876
11.997 16.27000000000156
11.998 12.405000000001444
11.999 8.534999999998405
12.0 4.669999999998287
12.001 0.8000000000008001
12.002 -3.074999999999606
12.003 -6.944999999999868
12.004 -10.820000000000274
12.005 -14.690000000000536
12.006 -18.555000000000653
12.007 -22.419999999997998
12.008 -26.284999999998114
12.009 -30.145000000000866
12.01 -34.00500000000084
12.011 -37.86500000000081
12.012 -41.710000000000356
12.013 -45.560000000000045
12.014 -49.40499999999959
12.015 -53.2349999999987
12.016 -57.07000000000073
12.017 -60.89999999999984
12.018 -64.71499999999853
12.019 -68.52499999999984
12.02 -72.33000000000101
12.021 -76.13000000000203
12.022 -79.91999999999999
12.023 -83.70000000000044
12.024 -87.4700000000006
12.025 -91.23499999999784
12.026 -94.99000000000035
12.027 -98.72999999999965
12.028 -102.45999999999866
12.029 -106.1850000000003
12.03 -109.89500000000152
12.031 -113.5900000000023
12.032 -117.27500000000002
12.033 -120.94500000000008
12.034 -124.61
12.035 -128.25999999999948
12.036 -131.8899999999984
12.037 -135.50499999999965
12.038 -139.10500000000047
12.039 -142.69499999999823
12.04 -146.26500000000098
12.041 -149.8200000000005
12.042 -153.35999999999962
12.043 -156.87500000000077
12.044 -160.37999999999886
12.045 -163.86499999999916
12.046 -167.33000000000163
12.047 -170.78000000000094
12.048 -174.2049999999995
12.049 -177.61000000000027
12.05 -180.99999999999784
12.051 -184.36500000000024
12.052 -187.7150000000022
12.053 -191.04000000000065
12.054 -194.3399999999984
12.055 -197.61999999999836
12.056 -200.87500000000037
12.057 -204.109999999999
12.058 -207.32499999999985
12.059 -210.51000000000263
12.06 -213.6700000000019
12.061 -216.81499999999798
12.062 -219.9249999999986
12.063 -223.01500000000138
12.064 -226.08000000000072
12.065 -229.11499999999916
12.066 -232.1249999999997
12.067 -235.10999999999947
12.068 -238.06999999999854
12.069 -240.99999999999952
12.07 -243.9049999999998
12.071 -246.78500000000213
12.072 -249.63000000000068
12.073 -252.44499999999834
12.074 -255.23500000000087
12.075 -257.9949999999998
12.076 -260.73000000000064
12.077 -263.4300000000006
12.078 -266.0999999999996
12.079 -268.74500000000074
12.08 -271.3549999999995
12.081 -273.93
12.082 -276.4799999999998
12.083 -279.0000000000001
12.084 -281.48000000000064
12.085 -283.9299999999989
12.086 -286.34999999999906
12.087 -288.7350000000011
12.088 -291.08500000000066
12.089 -293.39999999999924
12.09 -295.6899999999998
12.091 -297.94000000000074
12.092 -300.1549999999992
12.093 -302.3349999999994
12.094 -304.48
12.095 -306.5949999999998
12.096 -308.66500000000104
12.097 -310.6999999999998
12.098 -312.7049999999992
12.099 -314.67500000000035
12.1 -316.60500000000036
12.101 -318.4950000000006
12.102 -320.3499999999998
12.103 -322.1699999999994
12.104 -323.9550000000007
12.105 -325.6949999999994
12.106 -327.39499999999975
12.107 -329.07000000000073
12.108 -330.6999999999991
12.109 -332.2850000000002
12.11 -333.8350000000004
12.111 -335.34999999999957
12.112 -336.83000000000044
12.113 -338.2650000000001
12.114 -339.65999999999997
12.115 -341.01500000000004
12.116 -342.33000000000044
12.117 -343.6149999999999
12.118 -344.8499999999993
12.119 -346.04500000000036
12.12 -347.20500000000044
12.121 -348.3249999999993
12.122 -349.40499999999986
12.123 -350.43500000000034
12.124 -351.4299999999998
12.125 -352.3906999999999
12.126 -353.3064000000002
12.127 -354.17825
12.128 -355.0108499999996
12.129 -355.80210000000017
12.13 -356.55200000000025
12.131 -357.2602000000001
12.132 -357.92700000000025
12.133 -358.5517499999996
12.134 -359.1347499999995
12.135 -359.6760500000001
12.136 -360.17505000000006
12.137 -360.63190000000003
12.138 -361.0467500000002
12.139 -361.41930000000013
12.14 -361.74934999999994
12.141 -362.0369499999998
12.142 -362.2822500000001
12.143 -362.4852500000001
12.144 -362.6456999999999
12.145 -362.76365
12.146 -362.8391
12.147 -362.87205
12.148 -362.86254999999994
12.149 -362.8106000000001
12.15 -362.71619999999996
12.151 -362.57940499999995
12.152 -362.40027000000003
12.153 -362.17884999999995
12.154 -361.91519
12.155 -361.60934499999996
12.156 -361.26144
12.157 -360.87145000000004
12.158 -360.4394499999999
12.159 -359.9656999999999
12.16 -359.45000000000005
12.161 -358.8926000000001
12.162 -358.2936000000002
12.163 -357.65300000000013
12.164 -356.9711
12.165 -356.2478499999997
12.166 -355.4831999999997
12.167 -354.6774000000002
12.168 -353.8305000000002
12.169 -352.94259999999986
12.17 -352.0138500000002
12.171 -351.0441500000003
12.172 -350.0335
12.173 -348.9825999999995
12.174 -347.8910999999994
12.175 -346.75894999999997
12.176 -345.58660000000015
12.177 -344.37405000000007
12.178 -343.1216000000001
12.179 -341.8289000000005
12.18 -340.49634999999967
12.181 -339.12439999999947
12.182 -337.7143000000006
12.183 -336.26
12.184 -334.7699999999995
12.185 -333.24500000000006
12.186 -331.675
12.187 -330.0650000000002
12.188 -328.42000000000013
12.189 -326.74000000000035
12.19 -325.01999999999947
12.191 -323.2600000000002
12.192 -321.4600000000012
12.193 -319.6249999999998
12.194 -317.75499999999874
12.195 -315.8449999999993
12.196 -313.9000000000003
12.197 -311.92000000000024
12.198 -309.9050000000006
12.199 -307.8499999999998
12.2 -305.75999999999937
12.201 -303.63500000000073
12.202 -301.47500000000105
12.203 -299.2849999999991
12.204 -297.0549999999988
12.205 -294.7900000000003
12.206 -292.4950000000009
12.207 -290.1700000000007
12.208 -287.80499999999927
12.209 -285.4049999999997
12.21 -282.9800000000007
12.211 -280.5199999999994
12.212 -278.0249999999998
12.213 -275.50000000000074
12.214 -272.9449999999994
12.215 -270.36
12.216 -267.7449999999998
12.217 -265.0949999999999
12.218 -262.41500000000053
12.219 -259.70499999999896
12.22 -256.96999999999946
12.221 -254.2050000000004
12.222 -251.40500000000037
12.223 -248.58499999999978
12.224 -245.73499999999967
12.225 -242.85000000000002
12.226 -239.94500000000113
12.227 -237.01
12.228 -234.0449999999994
12.229 -231.06000000000097
12.23 -228.0500000000005
12.231 -225.00499999999897
12.232 -221.93999999999963
12.233 -218.85000000000096
12.234 -215.72999999999868
12.235 -212.59499999999875
12.236 -209.43500000000225
12.237 -206.2450000000021
12.238 -203.0349999999986
12.239 -199.80499999999734
12.24 -196.54500000000075
12.241 -193.27000000000095
12.242 -189.97000000000043
12.243 -186.64999999999932
12.244 -183.31000000000043
12.245 -179.95000000000095
12.246 -176.56999999999812
12.247 -173.17000000000027
12.248 -169.7549999999992
12.249 -166.31500000000023
12.25 -162.86000000000078
12.251 -159.39000000000092
12.252 -155.9000000000005
12.253 -152.38999999999947
12.254 -148.87000000000094
12.255 -145.32999999999907
12.256 -141.77499999999955
12.257 -138.21499999999986
12.258 -134.62999999999948
12.259 -131.03000000000142
12.26 -127.42000000000031
12.261 -123.79999999999892
12.262 -120.16499999999985
12.263 -116.51000000000022
12.264 -112.85500000000059
12.265 -109.18500000000053
12.266 -105.50000000000004
12.267 -101.8099999999994
12.268 -98.10499999999833
12.269 -94.3949999999999
12.27 -90.67500000000118
12.271 -86.94499999999938
12.272 -83.20500000000008
12.273 -79.4550000000005
12.274 -75.70500000000091
12.275 -71.94500000000103
12.276 -68.1749999999981
12.277 -64.40499999999794
12.278 -60.63000000000041
12.279 -56.844999999999814
12.28 -53.054999999999076
12.281 -49.26000000000097
12.282 -45.46500000000009
12.283 -41.669999999999206
12.284 -37.87000000000096
12.285 -34.06499999999979
12.286 -30.255000000001253
12.287 -26.44499999999994
12.288 -22.63999999999877
12.289 -18.835000000000377
12.29 -15.019999999998923
12.291 -11.21500000000053
12.292 -7.410000000002137
12.293 -3.6000000000008248
12.294 0.20000000000020002
12.295 4.000000000001225
12.296 7.795000000002106
12.297 11.590000000000211
12.298 15.379999999998173
12.299 19.164999999998766
12.3 22.944999999999215
12.301 26.719999999999523
12.302 30.49000000000246
12.303 34.24999999999956
12.304 38.00499999999929
12.305 41.750000000001506
12.306 45.490000000000805
12.307 49.224999999999966
12.308 52.944999999998686
12.309 56.660000000000046
12.31 60.36500000000111
12.311 64.05499999999897
12.312 67.7449999999996
12.313 71.41499999999968
12.314 75.07499999999945
12.315 78.73000000000185
12.316 82.3650000000009
12.317 85.98999999999968
12.318 89.59999999999802
12.319 93.19999999999884
12.32 96.78500000000201
12.321 100.3549999999992
12.322 103.91499999999887
12.323 107.45500000000075
12.324 110.97999999999941
12.325 114.49000000000042
12.326 117.98500000000101
12.327 121.46000000000102
12.328 124.92000000000058
12.329 128.36499999999972
12.33 131.78499999999815
12.331 135.18999999999892
12.332 138.58000000000203
12.333 141.94500000000164
12.334 145.28999999999792
12.335 148.61999999999932
12.336 151.92499999999998
12.337 155.20499999999993
12.338 158.47000000000222
12.339 161.71499999999838
12.34 164.93499999999938
12.341 168.13000000000244
12.342 171.29999999999924
12.343 174.45499999999836
12.344 177.57999999999942
12.345 180.67999999999972
12.346 183.75999999999948
12.347 186.81000000000114
12.348 189.83500000000208
12.349 192.83499999999952
12.35 195.80999999999904
12.351 198.75500000000045
12.352 201.6800000000013
12.353 204.57499999999848
12.354 207.4349999999989
12.355 210.2750000000014
12.356 213.08500000000038
12.357 215.86499999999978
12.358 218.6199999999999
12.359 221.3449999999992
12.36 224.0350000000002
12.361 226.70000000000053
12.362 229.33499999999992
12.363 231.93499999999977
12.364 234.50999999999888
12.365 237.04999999999976
12.366 239.56000000000114
12.367 242.0400000000003
12.368 244.48999999999995
12.369 246.90500000000003
12.37 249.2849999999991
12.371 251.63500000000005
12.372 253.95500000000015
12.373 256.24000000000063
12.374 258.4900000000001
12.375 260.7100000000001
12.376 262.8900000000003
12.377 265.03999999999974
12.378 267.15499999999946
12.379 269.2349999999996
12.38 271.28000000000014
12.381 273.2899999999996
12.382 275.26499999999953
12.383 277.2049999999998
12.384 279.11000000000047
12.385 280.97500000000133
12.386 282.80499999999984
12.387 284.5999999999987
12.388 286.3600000000008
12.389 288.0750000000001
12.39 289.76
12.391 291.41000000000025
12.392 293.0099999999991
12.393 294.5799999999998
12.394 296.115000000001
12.395 297.6100000000009
12.396 299.0649999999997
12.397 300.47999999999877
12.398 301.8549999999995
12.399 303.19500000000056
12.4 304.49500000000046
12.401 305.7549999999999
12.402 306.9799999999998
12.403 308.16000000000037
12.404 309.29999999999984
12.405 310.4049999999997
12.406 311.4699999999998
12.407 312.4950000000001
12.408 313.4750000000006
12.409 314.4189499999998
12.41 315.3277499999996
12.411 316.18959999999976
12.412 317.0136000000004
12.413 317.79745000000065
12.414 318.5413999999997
12.415 319.24509999999987
12.416 319.9081999999999
12.417 320.53104999999954
12.418 321.1136500000003
12.419 321.6561
12.42 322.15789999999953
12.421 322.61905000000036
12.422 323.0398500000002
12.423 323.4200499999999
12.424 323.75939999999997
12.425 324.05795
12.426 324.3159500000002
12.427 324.53315000000003
12.428 324.7095499999998
12.429 324.84529999999984
12.43 324.94030000000015
12.431 324.99435000000017
12.432 325.00744999999984
12.433 324.97979999999995
12.434 324.91145000000006
12.435 324.80234999999993
12.436 324.65254999999996
12.437 324.462085
12.438 324.23098
12.439 323.959335
12.44 323.647233
12.441 323.29476999999997
12.442 322.901997
12.443 322.46905999999996
12.444 321.99599000000006
12.445 321.4829500000001
12.446 320.9300999999999
12.447 320.33745
12.448 319.70515000000006
12.449 319.0334499999999
12.45 318.32244999999995
12.451 317.5721500000001
12.452 316.78285000000005
12.453 315.9547499999998
12.454 315.0878499999999
12.455 314.18240000000014
12.456 313.23844999999983
12.457 312.25604999999996
12.458 311.2357000000003
12.459 310.17740000000015
12.46 309.0812000000002
12.461 307.94719999999995
12.462 306.7757499999997
12.463 305.5668999999997
12.464 304.32084999999984
12.465 303.03785
12.466 301.71795000000014
12.467 300.36160000000007
12.468 298.9686999999998
12.469 297.53929999999997
12.47 296.07415000000026
12.471 294.5732499999999
12.472 293.03864999999996
12.473 291.4618000000001
12.474 289.85499999999996
12.475 288.215
12.476 286.53500000000025
12.477 284.82500000000033
12.478 283.075
12.479 281.2950000000002
12.48 279.48499999999945
12.481 277.63499999999965
12.482 275.7500000000003
12.483 273.83500000000004
12.484 271.8899999999996
12.485 269.9099999999996
12.486 267.8949999999999
12.487 265.8550000000009
12.488 263.780000000001
12.489 261.66999999999996
12.49 259.5349999999996
12.491 257.36499999999967
12.492 255.16500000000028
12.493 252.9400000000001
12.494 250.67999999999896
12.495 248.3899999999997
12.496 246.070000000001
12.497 243.7250000000002
12.498 241.35500000000002
12.499 238.95000000000027
12.5 236.5199999999998
12.501 234.0599999999998
12.502 231.57499999999916
12.503 229.06499999999915
12.504 226.52500000000103
12.505 223.96500000000094
12.506 221.37500000000006
12.507 218.7599999999998
12.508 216.12000000000018
12.509 213.4549999999999
12.51 210.76999999999902
12.511 208.06000000000017
12.512 205.32500000000064
12.513 202.564999999999
12.514 199.78499999999954
12.515 196.9850000000009
12.516 194.16000000000017
12.517 191.3100000000001
12.518 188.44499999999957
12.519 185.55499999999972
12.52 182.64500000000072
12.521 179.71999999999989
12.522 176.77499999999984
12.523 173.80500000000046
12.524 170.81499999999917
12.525 167.81499999999895
12.526 164.79000000000076
12.527 161.75000000000077
12.528 158.69000000000023
12.529 155.6149999999992
12.53 152.52499999999918
12.531 149.4100000000012
12.532 146.2900000000003
12.533 143.1499999999988
12.534 139.98999999999955
12.535 136.82500000000013
12.536 133.64000000000013
12.537 130.4399999999997
12.538 127.23500000000054
12.539 124.01000000000077
12.54 120.77000000000059
12.541 117.52500000000026
12.542 114.2649999999995
12.543 110.9899999999997
12.544 107.71000000000113
12.545 104.42499999999966
12.546 101.11999999999898
12.547 97.81000000000095
12.548 94.49499999999999
12.549 91.16499999999861
12.55 87.82999999999986
12.551 84.48500000000081
12.552 81.13999999999899
12.553 77.78999999999981
12.554 74.42500000000018
12.555 71.05500000000042
12.556 67.68500000000066
12.557 64.31000000000076
12.558 60.9300000000007
12.559 57.544999999997735
12.56 54.15500000000017
12.561 50.76499999999984
12.562 47.3749999999995
12.563 43.980000000001795
12.564 40.57999999999839
12.565 37.18000000000055
12.566 33.77999999999992
12.567 30.379999999999296
12.568 26.980000000001446
12.569 23.585000000000967
12.57 20.185000000000343
12.571 16.784999999999716
12.572 13.389999999999237
12.573 9.994999999998754
12.574 6.6000000000010495
12.575 3.2100000000007123
12.576 -0.1700000000021129
12.577 -3.549999999999387
12.578 -6.929999999999437
12.579 -10.300000000001974
12.58 -13.664999999998816
12.581 -17.029999999998434
12.582 -20.390000000000686
12.583 -23.73499999999973
12.584 -27.074999999998628
12.585 -30.41000000000016
12.586 -33.735000000001406
12.587 -37.059999999999874
12.588 -40.36500000000054
12.589 -43.665000000001065
12.59 -46.95499999999853
12.591 -50.23499999999848
12.592 -53.51000000000106
12.593 -56.765000000000285
12.594 -60.00999999999923
12.595 -63.24500000000066
12.596 -66.46999999999903
12.597 -69.68499999999989
12.598 -72.88000000000017
12.599 -76.06500000000015
12.6 -79.23999999999987
12.601 -82.394999999999
12.602 -85.54000000000062
12.603 -88.6700000000018
12.604 -91.77999999999965
12.605 -94.87999999999997
12.606 -97.95999999999971
12.607 -101.02499999999904
12.608 -104.0750000000007
12.609 -107.10500000000039
12.61 -110.12500000000118
12.611 -113.11999999999989
12.612 -116.09499999999939
12.613 -119.05999999999999
12.614 -121.99999999999989
12.615 -124.92000000000058
12.616 -127.82499999999945
12.617 -130.70499999999902
12.618 -133.5700000000009
12.619 -136.4100000000007
12.62 -139.2299999999999
12.621 -142.02999999999992
12.622 -144.80499999999924
12.623 -147.55999999999935
12.624 -150.2950000000003
12.625 -153.0050000000005
12.626 -155.69
12.627 -158.3550000000003
12.628 -160.98999999999975
12.629 -163.605
12.63 -166.20000000000107
12.631 -168.75999999999974
12.632 -171.29999999999924
12.633 -173.81999999999954
12.634 -176.3050000000002
12.635 -178.76500000000019
12.636 -181.20499999999956
12.637 -183.61500000000086
12.638 -185.99499999999992
12.639 -188.35499999999976
12.64 -190.68
12.641 -192.97999999999954
12.642 -195.2550000000011
12.643 -197.49500000000032
12.644 -199.71000000000018
12.645 -201.89500000000055
12.646 -204.04999999999868
12.647 -206.17999999999887
12.648 -208.28000000000094
12.649 -210.34500000000068
12.65 -212.38499999999965
12.651 -214.3949999999992
12.652 -216.37000000000043
12.653 -218.3100000000007
12.654 -220.2249999999989
12.655 -222.11500000000052
12.656 -223.9700000000011
12.657 -225.7899999999993
12.658 -227.57999999999944
12.659 -229.33499999999992
12.66 -231.0599999999996
12.661 -232.7599999999999
12.662 -234.42000000000047
12.663 -236.05000000000013
12.664 -237.6450000000002
12.665 -239.20500000000064
12.666 -240.7400000000004
12.667 -242.23999999999913
12.668 -243.70499999999961
12.669 -245.1350000000005
12.67 -246.53000000000037
12.671 -247.89499999999936
12.672 -249.2250000000001
12.673 -250.52500000000006
12.674 -251.7849999999995
12.675 -253.0100000000007
12.676 -254.2049999999997
12.677 -255.35999999999964
12.678 -256.4799999999999
12.679 -257.57000000000005
12.68 -258.6250000000005
12.681 -259.6399999999999
12.682 -260.6199999999996
12.683 -261.56530000000026
12.684 -262.4767
12.685 -263.35085
12.686 -264.18905000000007
12.687 -264.9914500000003
12.688 -265.7573500000003
12.689 -266.4871499999999
12.69 -267.18079999999975
12.691 -267.8379500000001
12.692 -268.4592999999999
12.693 -269.0441999999994
12.694 -269.5926000000001
12.695 -270.1047500000004
12.696 -270.58084999999966
12.697 -271.0206499999996
12.698 -271.42390000000034
12.699 -271.7912000000003
12.7 -272.12239999999974
12.701 -272.41744999999986
12.702 -272.6765500000002
12.703 -272.8997
12.704 -273.08705
12.705 -273.23850000000004
12.706 -273.354
12.707 -273.4337
12.708 -273.47764999999976
12.709 -273.4859499999999
12.71 -273.4585500000001
12.711 -273.3956000000001
12.712 -273.29710000000006
12.713 -273.1629499999999
12.714 -272.99345
12.715 -272.7885
12.716 -272.54805000000005
12.717 -272.27226
12.718 -271.96112
12.719 -271.61469
12.72 -271.23302700000005
12.721 -270.81619499999994
12.722 -270.364248
12.723 -269.877255
12.724 -269.355305
12.725 -268.79850000000005
12.726 -268.20694999999995
12.727 -267.58075
12.728 -266.9200500000001
12.729 -266.2247999999999
12.73 -265.49525
12.731 -264.7317
12.732 -263.93414999999993
12.733 -263.10265000000015
12.734 -262.23735000000005
12.735 -261.3385999999999
12.736 -260.4065499999999
12.737 -259.4411500000001
12.738 -258.44275
12.739 -257.4118
12.74 -256.34799999999996
12.741 -255.25165000000007
12.742 -254.12330000000006
12.743 -252.96269999999996
12.744 -251.77019999999968
12.745 -250.54645000000022
12.746 -249.29085000000018
12.747 -248.00409999999954
12.748 -246.68649999999985
12.749 -245.33794999999984
12.75 -243.9592000000004
12.751 -242.54990000000046
12.752 -241.11044999999967
12.753 -239.64125
12.754 -238.14254999999994
12.755 -236.61440000000007
12.756 -235.05725000000018
12.757 -233.47139999999945
12.758 -231.85650000000018
12.759 -230.21325000000053
12.76 -228.54309999999973
12.761 -226.84074999999999
12.762 -225.11500000000004
12.763 -223.36499999999967
12.764 -221.58000000000038
12.765 -219.77499999999984
12.766 -217.9399999999998
12.767 -216.08000000000044
12.768 -214.19499999999965
12.769 -212.28000000000011
12.77 -210.34499999999997
12.771 -208.37999999999965
12.772 -206.3950000000002
12.773 -204.385
12.774 -202.3449999999996
12.775 -200.28500000000005
12.776 -198.2049999999999
12.777 -196.10000000000042
12.778 -193.9650000000001
12.779 -191.81499999999934
12.78 -189.64000000000064
12.781 -187.43999999999983
12.782 -185.22499999999997
12.783 -182.98500000000078
12.784 -180.72499999999962
12.785 -178.4449999999993
12.786 -176.13999999999962
12.787 -173.81500000000077
12.788 -171.47500000000008
12.789 -169.11500000000024
12.79 -166.73000000000104
12.791 -164.33
12.792 -161.91499999999996
12.793 -159.4749999999992
12.794 -157.01999999999938
12.795 -154.55000000000052
12.796 -152.0599999999997
12.797 -149.55999999999995
12.798 -147.04000000000107
12.799 -144.50000000000017
12.8 -141.94499999999888
12.801 -139.38000000000005
12.802 -136.80500000000094
12.803 -134.20499999999973
12.804 -131.59499999999963
12.805 -128.96999999999906
12.806 -126.33499999999964
12.807 -123.6899999999999
12.808 -121.02999999999975
12.809 -118.35500000000054
12.81 -115.67000000000105
12.811 -112.97499999999987
12.812 -110.26499999999966
12.813 -107.5500000000007
12.814 -104.82500000000006
12.815 -102.08999999999912
12.816 -99.33999999999915
12.817 -96.58000000000028
12.818 -93.82000000000002
12.819 -91.04999999999947
12.82 -88.26499999999987
12.821 -85.47500000000014
12.822 -82.68000000000025
12.823 -79.87500000000009
12.824 -77.06499999999977
12.825 -74.25000000000071
12.826 -71.42499999999995
12.827 -68.59999999999921
12.828 -65.7700000000011
12.829 -62.92999999999993
12.83 -60.090000000000146
12.831 -57.24500000000021
12.832 -54.39499999999875
12.833 -51.53999999999992
12.834 -48.68500000000109
12.835 -45.83500000000102
12.836 -42.97499999999926
12.837 -40.1149999999989
12.838 -37.254999999999924
12.839 -34.395000000000955
12.84 -31.540000000000735
12.841 -28.679999999998984
12.842 -25.82000000000001
12.843 -22.960000000001035
12.844 -20.10499999999943
12.845 -17.254999999999356
12.846 -14.405000000000667
12.847 -11.555000000000593
12.848 -8.714999999999417
12.849 -5.8749999999996305
12.85 -3.0349999999998434
12.851 -0.21000000000048757
12.852 2.6200000000004
12.853 5.445000000001143
12.854 8.254999999998681
12.855 11.069999999999137
12.856 13.875000000000693
12.857 16.670000000000574
12.858 19.465000000000455
12.859 22.250000000000046
12.86 25.024999999999352
12.861 27.794999999999902
12.862 30.555000000000167
12.863 33.30500000000014
12.864 36.05500000000011
12.865 38.78999999999966
12.866 41.51000000000016
12.867 44.22999999999927
12.868 46.93499999999934
12.869 49.62500000000036
12.87 52.30999999999986
12.871 54.98500000000045
12.872 57.645000000000614
12.873 60.29000000000034
12.874 62.924999999999784
12.875 65.54999999999895
12.876 68.16000000000044
12.877 70.75500000000012
12.878 73.33499999999937
12.879 75.90000000000097
12.88 78.45500000000088
12.881 80.98999999999884
12.882 83.50999999999914
12.883 86.02000000000054
12.884 88.50999999999998
12.885 90.98000000000023
12.886 93.43500000000004
12.887 95.87999999999958
12.888 98.29999999999977
12.889 100.70000000000078
12.89 103.09000000000013
12.891 105.45500000000013
12.892 107.80499999999971
12.893 110.13999999999884
12.894 112.45000000000005
12.895 114.74000000000066
12.896 117.01000000000073
12.897 119.26500000000033
12.898 121.49999999999939
12.899 123.7099999999991
12.9 125.90000000000101
12.901 128.0650000000008
12.902 130.21499999999878
12.903 132.34499999999898
12.904 134.4500000000012
12.905 136.52999999999997
12.906 138.58999999999955
12.907 140.6299999999999
12.908 142.63999999999945
12.909 144.63000000000113
12.91 146.60000000000088
12.911 148.54499999999993
12.912 150.4599999999995
12.913 152.35499999999985
12.914 154.22999999999965
12.915 156.0800000000001
12.916 157.90000000000109
12.917 159.69499999999996
12.918 161.46999999999966
12.919 163.2149999999999
12.92 164.93499999999938
12.921 166.62999999999954
12.922 168.29500000000024
12.923 169.94000000000037
12.924 171.55999999999975
12.925 173.1499999999997
12.926 174.7150000000003
12.927 176.24499999999986
12.928 177.75500000000025
12.929 179.23999999999995
12.93 180.69500000000016
12.931 182.12499999999966
12.932 183.5199999999995
12.933 184.89000000000004
12.934 186.23499999999987
12.935 187.54500000000075
12.936 188.83000000000024
12.937 190.0899999999997
12.938 191.31999999999968
12.939 192.52000000000018
12.94 193.68500000000037
12.941 194.8199999999997
12.942 195.93499999999986
12.943 197.01500000000038
12.944 198.0599999999999
12.945 199.08499999999952
12.946 200.08000000000038
12.947 201.0368500000005
12.948 201.96354999999983
12.949 202.86589999999953
12.95 203.73574999999963
12.951 204.57510000000053
12.952 205.3842
12.953 206.16274999999962
12.954 206.9108
12.955 207.62905000000012
12.956 208.31675000000035
12.957 208.9735500000002
12.958 209.5997499999995
12.959 210.1957500000001
12.96 210.76165000000066
12.961 211.2965999999994
12.962 211.80099999999965
12.963 212.27490000000003
12.964 212.71814999999984
12.965 213.1309000000001
12.966 213.5128
12.967 213.86410000000004
12.968 214.18445
12.969 214.47389999999996
12.97 214.73260000000013
12.971 214.96040000000028
12.972 215.15715000000012
12.973 215.32275000000004
12.974 215.45720000000003
12.975 215.56054999999978
12.976 215.6327999999999
12.977 215.67380000000017
12.978 215.68354999999988
12.979 215.6619999999998
12.98 215.60935000000006
12.981 215.5256500000001
12.982 215.41079999999982
12.983 215.26489999999993
12.984 215.08805000000004
12.985 214.88030000000015
12.986 214.64180000000005
12.987 214.37274999999994
12.988 214.07309999999998
12.989 213.74307
12.99 213.38281999999995
12.991 212.99239999999995
12.992 212.57205
12.993 212.1218905
12.994 211.64207
12.995 211.13271949999998
12.996 210.59397499999997
12.997 210.025975
12.998 209.42887999999996
12.999 208.80284500000005
13.0 208.14800499999996
13.001 207.46439999999998
13.002 206.75214999999997
13.003 206.01144999999997
13.004 205.24245000000002
13.005 204.44525000000002
13.006 203.6199000000001
13.007 202.7666000000001
13.008 201.88549999999998
13.009 200.9767000000001
13.01 200.0403500000001
13.011 199.07654999999983
13.012 198.0852499999998
13.013 197.06674999999984
13.014 196.02140000000017
13.015 194.94925000000003
13.016 193.85034999999974
13.017 192.7249500000002
13.018 191.57319999999999
13.019 190.39509999999976
13.02 189.19115000000028
13.021 187.96140000000017
13.022 186.70609999999996
13.023 185.42554999999987
13.024 184.11969999999994
13.025 182.78884999999994
13.026 181.4333500000001
13.027 180.05370000000048
13.028 178.6496499999998
13.029 177.22134999999943
13.03 175.76965000000027
13.031 174.2944000000003
13.032 172.7961
13.033 171.27470000000005
13.034 169.7305499999996
13.035 168.16409999999976
13.036 166.5749000000001
13.037 164.96405000000004
13.038 163.33160000000026
13.039 161.67720000000023
13.04 160.00195000000008
13.041 158.3058499999998
13.042 156.58849999999958
13.043 154.85064999999977
13.044 153.09265000000016
13.045 151.31455000000003
13.046 149.51679999999982
13.047 147.69960000000012
13.048 145.86374999999984
13.049 144.00570000000016
13.05 142.13500000000016
13.051 140.24499999999995
13.052 138.3300000000004
13.053 136.40499999999986
13.054 134.45999999999944
13.055 132.49499999999983
13.056 130.51999999999995
13.057 128.52500000000015
13.058 126.5100000000005
13.059 124.48499999999987
13.06 122.4449999999995
13.061 120.38499999999995
13.062 118.31500000000008
13.063 116.2300000000005
13.064 114.12500000000034
13.065 112.00999999999988
13.066 109.87999999999968
13.067 107.73999999999992
13.068 105.58999999999985
13.069 103.41999999999989
13.07 101.23999999999967
13.071 99.05000000000052
13.072 96.84500000000097
13.073 94.62999999999971
13.074 92.40499999999957
13.075 90.17000000000053
13.076 87.92499999999981
13.077 85.66499999999866
13.078 83.395
13.079 81.1200000000012
13.08 78.8350000000007
13.081 76.53999999999994
13.082 74.23000000000013
13.083 71.91999999999894
13.084 69.59999999999883
13.085 67.27000000000122
13.086 64.94000000000084
13.087 62.59500000000001
13.088 60.24500000000044
13.089 57.88999999999933
13.09 55.52999999999947
13.091 53.164999999999466
13.092 50.79499999999931
13.093 48.42000000000041
13.094 46.03500000000121
13.095 43.655000000000776
13.096 41.26999999999881
13.097 38.874999999999325
13.098 36.48499999999999
13.099 34.09000000000051
13.1 31.695000000001027
13.101 29.295000000000016
13.102 26.890000000000246
13.103 24.489999999999235
13.104 22.08999999999961
13.105 19.684999999999842
13.106 17.280000000000072
13.107 14.880000000000448
13.108 12.479999999999436
13.109 10.079999999999812
13.11 7.675000000000043
13.111 5.275000000000418
13.112 2.8799999999995496
13.113 0.4850000000000687
13.114 -1.9099999999994122
13.115 -4.30500000000028
13.116 -6.689999999999474
13.117 -9.069999999999911
13.118 -11.455000000000492
13.119 -13.834999999999543
13.12 -16.204999999999693
13.121 -18.57500000000123
13.122 -20.93999999999985
13.123 -23.294999999999565
13.124 -25.64500000000053
13.125 -27.995000000000104
13.126 -30.33499999999939
13.127 -32.66999999999992
13.128 -34.99500000000017
13.129 -37.31500000000027
13.13 -39.62500000000008
13.131 -41.9249999999996
13.132 -44.22500000000051
13.133 -46.50999999999961
13.134 -48.7849999999998
13.135 -51.049999999999706
13.136 -53.304999999999325
13.137 -55.55000000000005
13.138 -57.79000000000062
13.139 -60.01500000000076
13.14 -62.22500000000048
13.141 -64.43000000000005
13.142 -66.61999999999918
13.143 -68.79999999999941
13.144 -70.96500000000061
13.145 -73.12000000000013
13.146 -75.26499999999936
13.147 -77.3900000000008
13.148 -79.5000000000004
13.149 -81.60499999999988
13.15 -83.69500000000029
13.151 -85.76500000000014
13.152 -87.82999999999986
13.153 -89.87499999999898
13.154 -91.90000000000032
13.155 -93.91499999999996
13.156 -95.9149999999992
13.157 -97.90000000000076
13.158 -99.87000000000052
13.159 -101.8199999999997
13.16 -103.75999999999996
13.161 -105.67999999999967
13.162 -107.57500000000002
13.163 -109.46000000000011
13.164 -111.32999999999976
13.165 -113.17500000000007
13.166 -115.00499999999995
13.167 -116.82000000000012
13.168 -118.61500000000038
13.169 -120.39500000000022
13.17 -122.14499999999988
13.171 -123.87999999999981
13.172 -125.60000000000002
13.173 -127.29999999999964
13.174 -128.97499999999994
13.175 -130.63000000000034
13.176 -132.2699999999996
13.177 -133.88500000000025
13.178 -135.4800000000003
13.179 -137.05244999999977
13.18 -138.60605000000012
13.181 -140.13759999999957
13.182 -141.64745000000005
13.183 -143.1353000000003
13.184 -144.60124999999962
13.185 -146.0452000000001
13.186 -147.46674999999988
13.187 -148.8655499999998
13.188 -150.24170000000058
13.189 -151.59510000000014
13.19 -152.92539999999937
13.191 -154.23259999999965
13.192 -155.5163500000005
13.193 -156.77625
13.194 -158.01229999999958
13.195 -159.2245000000006
13.196 -160.41245000000052
13.197 -161.57624999999996
13.198 -162.71549999999982
13.199 -163.83009999999948
13.2 -164.92004999999963
13.201 -165.98515000000035
13.202 -167.02530000000036
13.203 -168.03999999999985
13.204 -169.0296000000001
13.205 -169.99395000000007
13.206 -170.93274999999997
13.207 -171.84615000000008
13.208 -172.73405000000005
13.209 -173.59609999999975
13.21 -174.43224999999993
13.211 -175.24270000000007
13.212 -176.02739999999991
13.213 -176.7860499999999
13.214 -177.51865000000012
13.215 -178.22515000000016
13.216 -178.90539999999982
13.217 -179.55939999999975
13.218 -180.1871
13.219 -180.78850000000023
13.22 -181.3635000000001
13.221 -181.9121
13.222 -182.43399999999988
13.223 -182.92924999999994
13.224 -183.3978
13.225 -183.83954999999995
13.226 -184.2544500000001
13.227 -184.6424000000001
13.228 -185.00349999999997
13.229 -185.33754999999996
13.23 -185.6444999999999
13.231 -185.92434999999995
13.232 -186.17701
13.233 -186.40247000000002
13.234 -186.60079000000002
13.235 -186.77187999999998
13.236 -186.91570499999997
13.237 -187.03231850000003
13.238 -187.12173
13.239 -187.18395149999998
13.24 -187.219015
13.241 -187.22698
13.242 -187.20789999999997
13.243 -187.16174999999996
13.244 -187.0887
13.245 -186.98875000000004
13.246 -186.86195000000006
13.247 -186.70840000000007
13.248 -186.52814999999995
13.249 -186.32145
13.25 -186.08814999999996
13.251 -185.82835000000003
13.252 -185.54225000000005
13.253 -185.22984999999986
13.254 -184.89109999999982
13.255 -184.52610000000007
13.256 -184.13515000000012
13.257 -183.71810000000002
13.258 -183.27495000000013
13.259 -182.80609999999987
13.26 -182.31145000000004
13.261 -181.79065000000008
13.262 -181.2440999999998
13.263 -180.67210000000006
13.264 -180.0744
13.265 -179.4511499999998
13.266 -178.80239999999992
13.267 -178.12830000000014
13.268 -177.42885000000018
13.269 -176.70429999999993
13.27 -175.95479999999998
13.271 -175.18010000000007
13.272 -174.38064999999966
13.273 -173.5564499999998
13.274 -172.7078
13.275 -171.83495000000008
13.276 -170.93755000000058
13.277 -170.01629999999977
13.278 -169.07154999999952
13.279 -168.10260000000022
13.28 -167.11020000000008
13.281 -166.09470000000027
13.282 -165.0560500000002
13.283 -163.99469999999957
13.284 -162.91029999999998
13.285 -161.80350000000035
13.286 -160.67440000000002
13.287 -159.52289999999968
13.288 -158.34980000000024
13.289 -157.15510000000043
13.29 -155.93874999999952
13.291 -154.70125000000002
13.292 -153.4424999999999
13.293 -152.16284999999968
13.294 -150.86235000000002
13.295 -149.5424000000002
13.296 -148.19905000000023
13.297 -146.83500000000004
13.298 -145.4549999999999
13.299 -144.05499999999986
13.3 -142.635
13.301 -141.1950000000002
13.302 -139.7300000000004
13.303 -138.24999999999946
13.304 -136.7549999999995
13.305 -135.2350000000002
13.306 -133.70000000000047
13.307 -132.15000000000032
13.308 -130.5799999999996
13.309 -128.9849999999995
13.31 -127.37999999999985
13.311 -125.76000000000045
13.312 -124.11000000000018
13.313 -122.45000000000033
13.314 -120.7800000000002
13.315 -119.08999999999948
13.316 -117.3850000000004
13.317 -115.65999999999936
13.318 -113.91499999999914
13.319 -112.16500000000018
13.32 -110.40000000000076
13.321 -108.61000000000065
13.322 -106.81000000000023
13.323 -104.99999999999955
13.324 -103.1749999999998
13.325 -101.33499999999962
13.326 -99.47999999999901
13.327 -97.61500000000089
13.328 -95.73500000000095
13.329 -93.84499999999935
13.33 -91.94000000000008
13.331 -90.02000000000038
13.332 -88.09499999999915
13.333 -86.15500000000026
13.334 -84.2049999999997
13.335 -82.24500000000023
13.336 -80.27000000000034
13.337 -78.28499999999877
13.338 -76.29499999999983
13.339 -74.29500000000061
13.34 -72.28000000000095
13.341 -70.25999999999976
13.342 -68.23499999999983
13.343 -66.19500000000083
13.344 -64.14500000000018
13.345 -62.09499999999951
13.346 -60.03499999999995
13.347 -57.9650000000001
13.348 -55.89000000000011
13.349 -53.80499999999982
13.35 -51.7149999999994
13.351 -49.62500000000036
13.352 -47.52499999999965
13.353 -45.42000000000018
13.354 -43.31000000000057
13.355 -41.194999999999425
13.356 -39.07499999999953
13.357 -36.94499999999934
13.358 -34.82000000000068
13.359 -32.690000000000495
13.36 -30.550000000000022
13.361 -28.41499999999969
13.362 -26.269999999999072
13.363 -24.12499999999984
13.364 -21.98000000000061
13.365 -19.82500000000109
13.366 -17.67500000000033
13.367 -15.524999999999567
13.368 -13.370000000000049
13.369 -11.210000000000386
13.37 -9.054999999999481
13.371 -6.899999999999961
13.372 -4.7400000000002995
13.373 -2.5849999999993933
13.374 -0.4299999999998749
13.375 1.7299999999997873
13.376 3.8850000000006935
13.377 6.040000000000212
13.378 8.189999999999586
13.379 10.335000000000205
13.38 12.48499999999958
13.381 14.630000000000198
13.382 16.770000000000675
13.383 18.909999999999762
13.384 21.04500000000009
13.385 23.170000000000137
13.386 25.29500000000018
13.387 27.419999999998833
13.388 29.53499999999998
13.389 31.640000000000835
13.39 33.74499999999892
13.391 35.84499999999963
13.392 37.93500000000005
13.393 40.02000000000033
13.394 42.095000000000326
13.395 44.17000000000032
13.396 46.23500000000003
13.397 48.289999999999445
13.398 50.34000000000011
13.399 52.37500000000034
13.4 54.41000000000057
13.401 56.43499999999912
13.402 58.44500000000002
13.403 60.45500000000092
13.404 62.45499999999876
13.405 64.44000000000032
13.406 66.41500000000022
13.407 68.38499999999998
13.408 70.34000000000069
13.409 72.28499999999971
13.41 74.22499999999998
13.411 76.14999999999984
13.412 78.06499999999939
13.413 79.9649999999999
13.414 81.85500000000012
13.415 83.73500000000006
13.416 85.59999999999957
13.417 87.45000000000003
13.418 89.2900000000002
13.419 91.12000000000009
13.42 92.93500000000094
13.421 94.72999999999982
13.422 96.5149999999998
13.423 98.2899999999995
13.424 100.05000000000013
13.425 101.7900000000002
13.426 103.51499999999984
13.427 105.2300000000006
13.428 106.92499999999939
13.429 108.60999999999925
13.43 110.27499999999995
13.431 111.92500000000021
13.432 113.5549999999999
13.433 115.17000000000056
13.434 116.7750000000009
13.435 118.35999999999929
13.436 119.92999999999934
13.437 121.47500000000005
13.438 123.00500000000034
13.439 124.52500000000033
13.44 126.02499999999975
13.441 127.49999999999983
13.442 128.96000000000018
13.443 130.40500000000011
13.444 131.83000000000013
13.445 133.2350000000003
13.446 134.61999999999986
13.447 135.98999999999972
13.448 137.33499999999955
13.449 138.66499999999962
13.45 139.98000000000067
13.451 141.26500000000013
13.452 142.53499999999988
13.453 143.78500000000042
13.454 145.0148499999998
13.455 146.22689999999952
13.456 147.41345000000018
13.457 148.5813500000002
13.458 149.72799999999967
13.459 150.85415000000017
13.46 151.9590500000001
13.461 153.04234999999957
13.462 154.10485000000028
13.463 155.14569999999992
13.464 156.16489999999982
13.465 157.16254999999998
13.466 158.13819999999993
13.467 159.09185000000033
13.468 160.0235499999998
13.469 160.93329999999975
13.47 161.82065000000037
13.471 162.68565000000027
13.472 163.5283500000001
13.473 164.3486499999999
13.474 165.14659999999972
13.475 165.9218000000004
13.476 166.67395
13.477 167.40319999999954
13.478 168.10950000000005
13.479 168.79290000000012
13.48 169.45319999999987
13.481 170.09005000000016
13.482 170.7036000000002
13.483 171.29369999999977
13.484 171.8602999999999
13.485 172.40365000000014
13.486 172.92335
13.487 173.41914999999992
13.488 173.8912999999998
13.489 174.34004999999988
13.49 174.76510000000027
13.491 175.16630000000004
13.492 175.54369999999986
13.493 175.89739999999998
13.494 176.2274500000001
13.495 176.53370000000004
13.496 176.81619999999984
13.497 177.07495
13.498 177.3101000000001
13.499 177.52155
13.5 177.70930000000004
13.501 177.8735
13.502 178.0140999999999
13.503 178.1310500000001
13.504 178.22445000000002
13.505 178.29429999999996
13.506 178.34054999999998
13.507 178.36329
13.508 178.36244000000002
13.509 178.33800499999995
13.51 178.290065
13.511 178.21857500000002
13.512 178.12350049999998
13.513 178.00485099999997
13.514 177.8626295
13.515 177.696844
13.516 177.50749999999996
13.517 177.29457499999995
13.518 177.058135
13.519 176.79816000000002
13.52 176.51467999999997
13.521 176.20774999999995
13.522 175.87730000000008
13.523 175.52349999999998
13.524 175.14654999999985
13.525 174.74640000000005
13.526 174.323
13.527 173.87654999999995
13.528 173.40715
13.529 172.91500000000005
13.53 172.4003
13.531 171.86309999999983
13.532 171.30345000000017
13.533 170.72170000000006
13.534 170.11779999999976
13.535 169.49194999999992
13.536 168.8445
13.537 168.17540000000005
13.538 167.48495000000023
13.539 166.77325000000013
13.54 166.0405
13.541 165.28684999999982
13.542 164.5121499999999
13.543 163.7168500000001
13.544 162.901
13.545 162.06464999999997
13.546 161.20819999999975
13.547 160.33145000000013
13.548 159.43460000000033
13.549 158.51799999999986
13.55 157.58164999999968
13.551 156.62515000000045
13.552 155.6489500000001
13.553 154.65359999999941
13.554 153.63919999999976
13.555 152.60540000000057
13.556 151.5522500000005
13.557 150.4804999999998
13.558 149.39009999999988
13.559 148.28069999999957
13.56 147.15304999999984
13.561 146.00715
13.562 144.84305
13.563 143.66100000000048
13.564 142.46104999999994
13.565 141.24400000000009
13.566 140.0094500000004
13.567 138.75775000000004
13.568 137.4892999999995
13.569 136.20404999999946
13.57 134.90240000000043
13.571 133.58445000000023
13.572 132.2504499999995
13.573 130.90075000000004
13.574 129.53505000000004
13.575 128.15404999999973
13.576 126.76005000000004
13.577 125.34505000000028
13.578 123.92000000000027
13.579 122.48499999999996
13.58 121.02499999999961
13.581 119.5599999999998
13.582 118.08000000000027
13.583 116.58000000000015
13.584 115.06999999999977
13.585 113.5449999999996
13.586 112.01500000000001
13.587 110.46500000000057
13.588 108.89999999999998
13.589 107.32999999999993
13.59 105.74500000000013
13.591 104.15000000000008
13.592 102.54000000000028
13.593 100.91500000000002
13.594 99.28499999999964
13.595 97.64499999999967
13.596 95.98999999999997
13.597 94.32499999999996
13.598 92.65500000000051
13.599 90.96999999999994
13.6 89.26999999999963
13.601 87.5700000000007
13.602 85.8600000000001
13.603 84.13999999999922
13.604 82.40999999999943
13.605 80.67000000000074
13.606 78.92500000000052
13.607 77.17500000000015
13.608 75.41499999999951
13.609 73.63999999999982
13.61 71.86500000000012
13.611 70.08999999999904
13.612 68.30000000000031
13.613 66.49999999999989
13.614 64.69999999999948
13.615 62.89500000000031
13.616 61.085000000001
13.617 59.265000000000015
13.618 57.44000000000027
13.619 55.62000000000067
13.62 53.78499999999925
13.621 51.94499999999908
13.622 50.11000000000043
13.623 48.265000000000114
13.624 46.41499999999965
13.625 44.57000000000072
13.626 42.71500000000012
13.627 40.854999999999364
13.628 39.00000000000014
13.629 37.14000000000078
13.63 35.27499999999989
13.631 33.409999999998995
13.632 31.549999999999635
13.633 29.679999999999986
13.634 27.815000000000477
13.635 25.950000000000973
13.636 24.07499999999979
13.637 22.209999999998896
13.638 20.34499999999939
13.639 18.47500000000113
13.64 16.61500000000038
13.641 14.749999999999485
13.642 12.88499999999998
13.643 11.025000000000617
13.644 9.164999999999868
13.645 7.3099999999992615
13.646 5.4499999999999
13.647 3.6000000000008248
13.648 1.7550000000005062
13.649 -0.09499999999995623
13.65 -1.935000000000131
13.651 -3.770000000000162
13.652 -5.610000000000337
13.653 -7.440000000000224
13.654 -9.270000000000111
13.655 -11.094999999999855
13.656 -12.904999999999166
13.657 -14.720000000000011
13.658 -16.53000000000071
13.659 -18.329999999999735
13.66 -20.125000000000004
13.661 -21.915000000000127
13.662 -23.705000000000254
13.663 -25.485000000000092
13.664 -27.249999999999496
13.665 -29.015000000000292
13.666 -30.77499999999955
13.667 -32.52499999999991
13.668 -34.264999999999986
13.669 -35.99499999999978
13.67 -37.72000000000081
13.671 -39.44000000000031
13.672 -41.14499999999938
13.673 -42.83999999999955
13.674 -44.52999999999957
13.675 -46.2100000000007
13.676 -47.875
13.677 -49.530000000000406
13.678 -51.18000000000067
13.679 -52.81499999999911
13.68 -54.44000000000004
13.681 -56.05500000000069
13.682 -57.659999999999656
13.683 -59.24999999999958
13.684 -60.825000000000465
13.685 -62.38999999999967
13.686 -63.94499999999997
13.687 -65.49
13.688 -67.02499999999972
13.689 -68.54000000000026
13.69 -70.04500000000053
13.691 -71.54000000000049
13.692 -73.01499999999989
13.693 -74.48000000000037
13.694 -75.93499999999919
13.695 -77.37499999999898
13.696 -78.80000000000109
13.697 -80.21500000000015
13.698 -81.61499999999877
13.699 -82.99499999999959
13.7 -84.36000000000068
13.701 -85.72000000000092
13.702 -87.05999999999992
13.703 -88.38499999999985
13.704 -89.69500000000005
13.705 -90.98999999999981
13.706 -92.26999999999985
13.707 -93.53
13.708 -94.77999999999986
13.709 -96.00999999999983
13.71 -97.21999999999994
13.711 -98.42000000000046
13.712 -99.60500000000052
13.713 -100.76499999999989
13.714 -101.91499999999965
13.715 -103.04499999999952
13.716 -104.15500000000021
13.717 -105.25500000000063
13.718 -106.32999999999961
13.719 -107.38499999999942
13.72 -108.43000000000033
13.721 -109.45499999999997
13.722 -110.45999999999971
13.723 -111.45000000000043
13.724 -112.41500000000042
13.725 -113.3657499999996
13.726 -114.30064999999946
13.727 -115.21170000000012
13.728 -116.10610000000048
13.729 -116.98190000000024
13.73 -117.83874999999956
13.731 -118.6765999999999
13.732 -119.49504999999998
13.733 -120.29409999999989
13.734 -121.0741500000001
13.735 -121.83485000000007
13.736 -122.57585000000002
13.737 -123.29704999999996
13.738 -123.9984999999999
13.739 -124.6802499999998
13.74 -125.34225000000036
13.741 -125.98410000000047
13.742 -126.6062499999998
13.743 -127.20825000000005
13.744 -127.78974999999997
13.745 -128.35115000000008
13.746 -128.89240000000038
13.747 -129.41359999999943
13.748 -129.91469999999936
13.749 -130.3952000000004
13.75 -130.8552500000004
13.751 -131.29490000000007
13.752 -131.71400000000014
13.753 -132.1125499999999
13.754 -132.49104999999983
13.755 -132.84909999999977
13.756 -133.18619999999996
13.757 -133.50319999999996
13.758 -133.79975000000002
13.759 -134.07545000000027
13.76 -134.33064999999985
13.761 -134.56529999999987
13.762 -134.77929999999998
13.763 -134.9728500000001
13.764 -135.14575
13.765 -135.29769999999982
13.766 -135.42900000000012
13.767 -135.53985000000003
13.768 -135.62979999999988
13.769 -135.69889999999992
13.77 -135.7473500000001
13.771 -135.7751000000001
13.772 -135.78199999999993
13.773 -135.76804999999996
13.774 -135.7335500000001
13.775 -135.67839999999998
13.776 -135.60240000000007
13.777 -135.50574999999995
13.778 -135.38854999999987
13.779 -135.2507000000001
13.78 -135.09230000000002
13.781 -134.9135999999999
13.782 -134.71459999999985
13.783 -134.49530000000013
13.784 -134.2557500000001
13.785 -133.99614999999986
13.786 -133.71670000000003
13.787 -133.41740000000004
13.788 -133.09819999999996
13.789 -132.75934999999998
13.79 -132.40109999999999
13.791 -132.02339999999998
13.792 -131.62640000000002
13.793 -131.21025000000003
13.794 -130.77489499999996
13.795 -130.32050999999996
13.796 -129.84727500000002
13.797 -129.35516
13.798 -128.844275
13.799 -128.31467999999998
13.8 -127.76642499999997
13.801 -127.19958475
13.802 -126.61421499999999
13.803 -126.01036524999998
13.804 -125.38810500000001
13.805 -124.74749000000003
13.806 -124.08858499999997
13.807 -123.41144499999996
13.808 -122.71611500000003
13.809 -122.00276499999998
13.81 -121.27145999999995
13.811 -120.52225000000003
13.812 -119.7554
13.813 -118.97089999999997
13.814 -118.16889999999995
13.815 -117.34965000000011
13.816 -116.51330000000004
13.817 -115.66004999999986
13.818 -114.78995000000005
13.819 -113.90335000000009
13.82 -113.00045
13.821 -112.0814999999999
13.822 -111.14665
13.823 -110.19605000000006
13.824 -109.22999999999992
13.825 -108.24865000000004
13.826 -107.25230000000006
13.827 -106.24115000000008
13.828 -105.21540000000013
13.829 -104.1753500000001
13.83 -103.12109999999973
13.831 -102.0526499999997
13.832 -100.97025000000008
13.833 -99.87445000000025
13.834 -98.76525000000018
13.835 -97.64249999999996
13.836 -96.50665000000002
13.837 -95.35789999999994
13.838 -94.19619999999975
13.839 -93.0218
13.84 -91.83490000000023
13.841 -90.63574999999997
13.842 -89.42429999999995
13.843 -88.20075000000004
13.844 -86.96524999999983
13.845 -85.71780000000001
13.846 -84.45885
13.847 -83.18855000000008
13.848 -81.90700000000017
13.849 -80.61434999999985
13.85 -79.31069999999978
13.851 -77.9964000000001
13.852 -76.67150000000011
13.853 -75.33634999999997
13.854 -73.99135000000014
13.855 -72.63644999999998
13.856 -71.27204999999998
13.857 -69.89835
13.858 -68.51574999999984
13.859 -67.12434999999982
13.86 -65.72414999999991
13.861 -64.31580000000014
13.862 -62.89950000000002
13.863 -61.47529999999991
13.864 -60.04385000000014
13.865 -58.60515000000004
13.866 -57.15934999999984
13.867 -55.706699999999785
13.868 -54.24769999999995
13.869 -52.78255000000023
13.87 -51.31105000000038
13.871 -49.833950000000016
13.872 -48.351249999999816
13.873 -46.862999999999765
13.874 -45.36995000000016
13.875 -43.872000000000355
13.876 -42.36919999999964
13.877 -40.861999999999846
13.878 -39.35065000000015
13.879 -37.83550000000038
13.88 -36.31634999999994
13.881 -34.79384999999988
13.882 -33.268350000000005
13.883 -31.739499999999808
13.884 -30.208000000000318
13.885 -28.673900000000113
13.886 -27.13759999999968
13.887 -25.599450000000218
13.888 -24.05980000000016
13.889 -22.5186499999995
13.89 -20.976350000000142
13.891 -19.43335000000046
13.892 -17.88924999999997
13.893 -16.3450999999995
13.894 -14.80094999999973
13.895 -13.256450000000141
13.896 -11.71230000000037
13.897 -10.168900000000203
13.898 -8.626249999999642
13.899 -7.084400000000047
13.9 -5.5436499999998725
13.901 -4.004299999999655
13.902 -2.46685000000052
13.903 -0.9313000000003846
13.904 0.602350000000057
13.905 2.133450000000453
13.906 3.661950000000136
13.907 5.188199999999616
13.908 6.711499999999954
13.909 8.2314
13.91 9.747950000000422
13.911 11.260800000000016
13.912 12.769949999999476
13.913 14.274950000000425
13.914 15.775500000000248
13.915 17.271549999999664
13.916 18.76280000000022
13.917 20.249199999999856
13.918 21.729949999999693
13.919 23.204850000000526
13.92 24.67410000000017
13.921 26.137399999999477
13.922 27.59400000000023
13.923 29.043850000000372
13.924 30.48665000000006
13.925 31.921999999999507
13.926 33.35029999999989
13.927 34.77035000000045
13.928 36.18224999999975
13.929 37.5859499999999
13.93 38.98064999999992
13.931 40.366900000000236
13.932 41.744150000000424
13.933 43.11200000000001
13.934 44.47064999999959
13.935 45.819599999999404
13.936 47.1588000000002
13.937 48.48800000000001
13.938 49.80715000000024
13.939 51.11620000000025
13.94 52.41464999999958
13.941 53.7025
13.942 54.97985000000004
13.943 56.24645000000018
13.944 57.50210000000019
13.945 58.74674999999975
13.946 59.979999999999755
13.947 61.20185000000021
13.948 62.41220000000013
13.949 63.61065000000006
13.95 64.79715000000003
13.951 65.97149999999982
13.952 67.13364999999978
13.953 68.28310000000018
13.954 69.41945000000018
13.955 70.54284999999972
13.956 71.65299999999999
13.957 72.74950000000015
13.958 73.83224999999993
13.959 74.9010500000001
13.96 75.95549999999986
13.961 76.99544999999995
13.962 78.02065000000017
13.963 79.03089999999995
13.964 80.0259000000001
13.965 81.00569999999995
13.966 81.96999999999996
13.967 82.91859999999991
13.968 83.85144999999983
13.969 84.76825000000021
13.97 85.66900000000001
13.971 86.55339999999977
13.972 87.42160000000005
13.973 88.27334999999998
13.974 89.10854999999995
13.975 89.9274000000002
13.976 90.72944999999993
13.977 91.51474999999978
13.978 92.28325000000017
13.979 93.03485000000006
13.98 93.76965000000015
13.981 94.48750000000013
13.982 95.18824999999991
13.983 95.87185000000005
13.984 96.53829999999985
13.985 97.1876
13.986 97.81950000000012
13.987 98.43399999999984
13.988 99.0310999999999
13.989 99.61045000000009
13.99 100.17200000000011
13.991 100.71579999999993
13.992 101.24165
13.993 101.74945000000004
13.994 102.23904999999995
13.995 102.71015000000006
13.996 103.16284999999993
13.997 103.59699999999998
13.998 104.01240000000007
13.999 104.40900000000002
14.0 104.78670000000001
14.001 105.14529999999999
14.002 105.48478999999993
14.003 105.80512999999996
14.004 106.10616500000003
14.005 106.38784500000003
14.006 106.65010000000001
14.007 106.89291999999998
14.008 107.116255
14.009 107.32006000000001
14.01 107.50433
14.011 107.66904339999999
14.012 107.814185
14.013 107.9397466
14.014 108.045725
14.015 108.132105
14.016 108.19890499999998
14.017 108.246085
14.018 108.27365
14.019 108.28166000000002
14.02 108.27007000000005
14.021 108.23880499999999
14.022 108.18797499999995
14.023 108.11759999999997
14.024 108.02754999999999
14.025 107.91795000000002
14.026 107.78890000000003
14.027 107.64024999999995
14.028 107.47199999999995
14.029 107.28430000000004
14.03 107.07714999999996
14.031 106.85065
14.032 106.60475000000002
14.033 106.33960000000012
14.034 106.05530000000005
14.035 105.75174999999987
14.036 105.42909999999988
14.037 105.08740000000003
14.038 104.72675000000007
14.039 104.34724999999997
14.04 103.94900000000004
14.041 103.53220000000016
14.042 103.09675000000004
14.043 102.64274999999996
14.044 102.17039999999982
14.045 101.67974999999996
14.046 101.17084999999997
14.047 100.64374999999986
14.048 100.09875000000015
14.049 99.5356499999999
14.05 98.9544999999998
14.051 98.3557000000003
14.052 97.73915000000008
14.053 97.10469999999992
14.054 96.45260000000002
14.055 95.78280000000008
14.056 95.09549999999999
14.057 94.39064999999975
14.058 93.66830000000006
14.059 92.92870000000009
14.06 92.17150000000001
14.061 91.397
14.062 90.60539999999999
14.063 89.79645000000008
14.064 88.97034999999983
14.065 88.12750000000008
14.066 87.2677500000002
14.067 86.39119999999978
14.068 85.49799999999982
14.069 84.58830000000022
14.07 83.66220000000021
14.071 82.71984999999975
14.072 81.76174999999994
14.073 80.78795000000007
14.074 79.79869999999966
14.075 78.79399999999974
14.076 77.77400000000058
14.077 76.7395000000004
14.078 75.69044999999954
14.079 74.6268500000001
14.08 73.54950000000026
14.081 72.45840000000004
14.082 71.35309999999964
14.083 70.23440000000005
14.084 69.1030500000002
14.085 67.95859999999959
14.086 66.80115000000028
14.087 65.63104999999999
14.088 64.44825000000016
14.089 63.253550000000324
14.09 62.046949999999825
14.091 60.82804999999954
14.092 59.597549999999835
14.093 58.35554999999992
14.094 57.10199999999984
14.095 55.8369000000003
14.096 54.560600000000406
14.097 53.27349999999994
14.098 51.975249999999804
14.099 50.6661999999998
14.1 49.34669999999974
14.101 48.01635000000054
14.102 46.67565000000054
14.103 45.3252499999994
14.104 43.96474999999941
14.105 42.59460000000034
14.106 41.21514999999992
14.107 39.82594999999978
14.108 38.42785000000015
14.109 37.02085000000036
14.11 35.60520000000025
14.111 34.181399999999584
14.112 32.74939999999976
14.113 31.30995000000039
14.114 29.863050000000086
14.115 28.408649999999565
14.116 26.94724999999995
14.117 25.47950000000021
14.118 24.005400000000343
14.119 22.525000000000322
14.12 21.038949999999808
14.121 19.547699999999946
14.122 18.051250000000046
14.123 16.54960000000011
14.124 15.043099999999948
14.125 13.532099999999382
14.126 12.017050000000252
14.127 10.49825000000032
14.128 8.975349999999771
14.129 7.449100000000292
14.13 5.9194999999998
14.131 4.3865499999996835
14.132 2.8509500000002683
14.133 1.3127500000001402
14.134 -0.22800000000003373
14.135 -1.7710000000004111
14.136 -3.3158499999998146
14.137 -4.862949999999422
14.138 -6.411600000000295
14.139 -7.961350000000589
14.14 -9.51255000000012
14.141 -11.06449999999995
14.142 -12.616799999999595
14.143 -14.169499999999724
14.144 -15.722200000000546
14.145 -17.27489999999998
14.146 -18.8272499999996
14.147 -20.37885000000031
14.148 -21.929300000000236
14.149 -23.478249999999562
14.15 -25.026150000000136
14.151 -26.57215000000032
14.152 -28.11549999999982
14.153 -29.656649999999786
14.154 -31.195600000000212
14.155 -32.73150000000016
14.156 -34.26369999999998
14.157 -35.79260000000015
14.158 -37.31810000000002
14.159 -38.83989999999976
14.16 -40.357199999999786
14.161 -41.870000000000104
14.162 -43.37839999999996
14.163 -44.8815499999998
14.164 -46.3795000000003
14.165 -47.872200000000085
14.166 -49.35934999999933
14.167 -50.84055000000032
14.168 -52.31575000000029
14.169 -53.78459999999946
14.17 -55.24640000000025
14.171 -56.70155000000038
14.172 -58.149550000000104
14.173 -59.59009999999959
14.174 -61.02324999999949
14.175 -62.44815000000028
14.176 -63.86484999999983
14.177 -65.27304999999969
14.178 -66.67265000000062
14.179 -68.0633
14.18 -69.44464999999941
14.181 -70.81665000000028
14.182 -72.1786000000002
14.183 -73.53054999999983
14.184 -74.87275000000044
14.185 -76.20450000000028
14.186 -77.52514999999973
14.187 -78.83500000000001
14.188 -80.13399999999976
14.189 -81.42140000000005
14.19 -82.69735000000014
14.191 -83.96189999999963
14.192 -85.2145000000002
14.193 -86.45505000000018
14.194 -87.68344999999997
14.195 -88.89959999999995
14.196 -90.10305000000002
14.197 -91.29385000000018
14.198 -92.47194999999971
14.199 -93.63699999999989
14.2 -94.78890000000003
14.201 -95.92734999999998
14.202 -97.05240000000003
14.203 -98.16365000000008
14.204 -99.26090000000019
14.205 -100.34420000000001
14.206 -101.41339999999998
14.207 -102.46804999999996
14.208 -103.50774999999986
14.209 -104.53254999999994
14.21 -105.54229999999998
14.211 -106.53680000000006
14.212 -107.51560000000006
14.213 -108.47819999999994
14.214 -109.4247999999999
14.215 -110.35525000000004
14.216 -111.26885000000001
14.217 -112.16549999999992
14.218 -113.04525000000002
14.219 -113.90764999999989
14.22 -114.75254999999997
14.221 -115.57990000000007
14.222 -116.38940000000004
14.223 -117.18095000000008
14.224 -117.95434999999996
14.225 -118.70944999999993
14.226 -119.44620000000003
14.227 -120.16444999999997
14.228 -120.86414999999997
14.229 -121.54525000000002
14.23 -122.20760000000008
14.231 -122.85114999999995
14.232 -123.47584999999988
14.233 -124.08169999999998
14.234 -124.6685000000001
14.235 -125.23625000000006
14.236 -125.78494999999998
14.237 -126.31444999999997
14.238 -126.82479999999995
14.239 -127.31591000000006
14.24 -127.78762000000003
14.241 -128.23990499999996
14.242 -128.67271499999998
14.243 -129.085965
14.244 -129.47954500000003
14.245 -129.85333500000002
14.246 -130.20725135
14.247 -130.54119000000003
14.248 -130.85504865
14.249 -131.14871499999998
14.25 -131.42208499999998
14.251 -131.67506500000002
14.252 -131.90750000000003
14.253 -132.11930500000003
14.254 -132.31043499999998
14.255 -132.48070999999996
14.256 -132.63010000000003
14.257 -132.75854999999999
14.258 -132.86590000000004
14.259 -132.95219999999998
14.26 -133.01724999999988
14.261 -133.06110000000007
14.262 -133.0837500000001
14.263 -133.08515000000008
14.264 -133.0653499999999
14.265 -133.0241499999999
14.266 -132.96174999999997
14.267 -132.87804999999997
14.268 -132.77305000000007
14.269 -132.64695
14.27 -132.49974999999995
14.271 -132.33134999999993
14.272 -132.14180000000013
14.273 -131.93114999999997
14.274 -131.6994499999998
14.275 -131.4469000000002
14.276 -131.17325000000025
14.277 -130.87874999999985
14.278 -130.5634
14.279 -130.2270500000001
14.28 -129.86995000000002
14.281 -129.49200000000013
14.282 -129.09324999999978
14.283 -128.67374999999996
14.284 -128.23344999999992
14.285 -127.77245000000006
14.286 -127.29090000000025
14.287 -126.78874999999985
14.288 -126.26594999999989
14.289 -125.72260000000001
14.29 -125.15874999999981
14.291 -124.57464999999988
14.292 -123.97020000000023
14.293 -123.34525000000028
14.294 -122.70024999999976
14.295 -122.03530000000005
14.296 -121.35060000000031
14.297 -120.64580000000005
14.298 -119.92119999999981
14.299 -119.17725000000003
14.3 -118.41355000000024
14.301 -117.63049999999954
14.302 -116.8281
14.303 -116.00630000000027
14.304 -115.16549999999945
14.305 -114.3060500000001
14.306 -113.42800000000013
14.307 -112.53094999999978
14.308 -111.61530000000018
14.309 -110.6813499999998
14.31 -109.72914999999999
14.311 -108.75875000000006
14.312 -107.76970000000023
14.313 -106.76270000000014
14.314 -105.73824999999952
14.315 -104.69594999999998
14.316 -103.63609999999994
14.317 -102.55870000000013
14.318 -101.46420000000032
14.319 -100.35264999999973
14.32 -99.2235000000001
14.321 -98.07755000000029
14.322 -96.91530000000003
14.323 -95.73665000000008
14.324 -94.54154999999977
14.325 -93.33004999999977
14.326 -92.10254999999987
14.327 -90.85984999999962
14.328 -89.60145000000003
14.329 -88.32735000000037
14.33 -87.03690000000027
14.331 -85.73360000000002
14.332 -84.41999999999963
14.333 -83.0850000000001
14.334 -81.73500000000014
14.335 -80.38000000000002
14.336 -79.00500000000005
14.337 -77.61499999999963
14.338 -76.21500000000032
14.339 -74.79999999999987
14.34 -73.36999999999968
14.341 -71.93500000000004
14.342 -70.48499999999999
14.343 -69.01500000000004
14.344 -67.5450000000001
14.345 -66.06000000000041
14.346 -64.55500000000016
14.347 -63.04499999999976
14.348 -61.52499999999977
14.349 -59.99500000000019
14.35 -58.45500000000031
14.351 -56.89499999999986
14.352 -55.329999999999956
14.353 -53.75999999999992
14.354 -52.174999999999436
14.355 -50.58000000000007
14.356 -48.975000000000406
14.357 -47.359999999999765
14.358 -45.73500000000022
14.359 -44.10500000000053
14.36 -42.470000000000006
14.361 -40.819999999999744
14.362 -39.15999999999989
14.363 -37.49499999999989
14.364 -35.82499999999975
14.365 -34.14500000000001
14.366 -32.454999999999984
14.367 -30.764999999999958
14.368 -29.06999999999979
14.369 -27.359999999999886
14.37 -25.649999999999977
14.371 -23.934999999999928
14.372 -22.21500000000043
14.373 -20.49000000000009
14.374 -18.75500000000016
14.375 -17.02500000000037
14.376 -15.284999999999604
14.377 -13.54499999999953
14.378 -11.800000000000004
14.379 -10.050000000000336
14.38 -8.305000000000117
14.381 -6.549999999999612
14.382 -4.794999999999799
14.383 -3.039999999999987
14.384 -1.285000000000175
14.385 0.47499999999978115
14.386 2.239999999999881
14.387 3.999999999999837
14.388 5.759999999999793
14.389 7.519999999999749
14.39 9.285000000000544
14.391 11.050000000000642
14.392 12.809999999999905
14.393 14.569999999999862
14.394 16.329999999999817
14.395 18.089999999999772
14.396 19.84500000000028
14.397 21.605000000000235
14.398 23.364999999999498
14.399 25.109999999999715
14.4 26.860000000000078
14.401 28.609999999999747
14.402 30.354999999999965
14.403 32.100000000000186
14.404 33.835000000000115
14.405 35.564999999999905
14.406 37.295000000000385
14.407 39.020000000000024
14.408 40.739999999999526
14.409 42.45500000000027
14.41 44.16500000000018
14.411 45.86999999999994
14.412 47.565000000000104
14.413 49.260000000000275
14.414 50.94500000000015
14.415 52.61999999999974
14.416 54.28999999999989
14.417 55.954999999999885
14.418 57.60999999999961
14.419 59.255000000000415
14.42 60.90000000000053
14.421 62.52999999999953
14.422 64.14999999999962
14.423 65.76500000000026
14.424 67.36999999999993
14.425 68.95999999999985
14.426 70.54500000000033
14.427 72.12499999999996
14.428 73.68999999999987
14.429 75.24000000000002
14.43 76.7799999999999
14.431 78.31500000000032
14.432 79.83500000000032
14.433 81.34500000000003
14.434 82.84499999999944
14.435 84.32499999999968
14.436 85.79500000000031
14.437 87.26000000000012
14.438 88.70470000000019
14.439 90.13474999999966
14.44 91.55679999999985
14.441 92.96315
14.442 94.3556499999998
14.443 95.7343499999999
14.444 97.09895000000051
14.445 98.44900000000045
14.446 99.78414999999991
14.447 101.10475000000008
14.448 102.41084999999954
14.449 103.70164999999945
14.45 104.97679999999995
14.451 106.23670000000016
14.452 107.48130000000009
14.453 108.70995000000008
14.454 109.9225500000002
14.455 111.11904999999977
14.456 112.2992500000003
14.457 113.46265000000064
14.458 114.60929999999938
14.459 115.73920000000003
14.46 116.85189999999999
14.461 117.94754999999991
14.462 119.02565000000003
14.463 120.08584999999987
14.464 121.12780000000032
14.465 122.15149999999994
14.466 123.15700000000011
14.467 124.14379999999974
14.468 125.11164999999961
14.469 126.0601
14.47 126.98954999999998
14.471 127.8996500000004
14.472 128.78980000000027
14.473 129.66024999999973
14.474 130.5105000000001
14.475 131.34050000000002
14.476 132.15019999999987
14.477 132.93919999999986
14.478 133.70755
14.479 134.4552500000002
14.48 135.18204999999998
14.481 135.88795
14.482 136.57284999999996
14.483 137.23655000000002
14.484 137.87895000000015
14.485 138.50034999999988
14.486 139.10049999999973
14.487 139.6792000000001
14.488 140.23670000000016
14.489 140.77275000000006
14.49 141.28740000000016
14.491 141.78065000000004
14.492 142.25244999999975
14.493 142.7025999999998
14.494 143.13125000000002
14.495 143.5381500000001
14.496 143.92315000000008
14.497 144.28645
14.498 144.62785000000002
14.499 144.94725
14.5 145.2445
14.501 145.51959999999988
14.502 145.77249999999998
14.503 146.0030000000001
14.504 146.21089999999995
14.505 146.39639999999997
14.506 146.55935
14.507 146.6996
14.508 146.81709999999998
14.509 146.91180000000003
14.51 146.98371500000002
14.511 147.032715
14.512 147.05885999999998
14.513 147.06212499999998
14.514 147.04247
14.515 146.9999295
14.516 146.93453399999999
14.517 146.8462855
14.518 146.73523600000001
14.519 146.60142000000002
14.52 146.444875
14.521 146.26562999999996
14.522 146.06379
14.523 145.83939500000002
14.524 145.59246999999996
14.525 145.32319999999996
14.526 145.03155000000004
14.527 144.7175
14.528 144.38129999999995
14.529 144.02289999999996
14.53 143.64235000000005
14.531 143.2398500000001
14.532 142.81534999999994
14.533 142.3688499999999
14.534 141.9004999999999
14.535 141.41045000000008
14.536 140.8985500000001
14.537 140.36499999999995
14.538 139.80989999999983
14.539 139.23319999999995
14.54 138.63515000000007
14.541 138.01565000000002
14.542 137.37475000000012
14.543 136.71259999999995
14.544 136.02914999999993
14.545 135.32470000000018
14.546 134.59939999999997
14.547 133.8532
14.548 133.08640000000008
14.549 132.29904999999994
14.55 131.4911999999998
14.551 130.66304999999994
14.552 129.81480000000025
14.553 128.94645000000003
14.554 128.05834999999982
14.555 127.15090000000005
14.556 126.22380000000024
14.557 125.2773999999998
14.558 124.31200000000003
14.559 123.32780000000008
14.56 122.32475000000001
14.561 121.30305000000001
14.562 120.26299999999961
14.563 119.20485000000008
14.564 118.12860000000036
14.565 117.03409999999982
14.566 115.92210000000019
14.567 114.79255000000008
14.568 113.6451999999996
14.569 112.48069999999986
14.57 111.29934999999993
14.571 110.10094999999997
14.572 108.8857999999998
14.573 107.65415
14.574 106.40579999999997
14.575 105.1415
14.576 103.86110000000018
14.577 102.56470000000044
14.578 101.25305000000043
14.579 99.92604999999945
14.58 98.58420000000007
14.581 97.22710000000036
14.582 95.85545
14.583 94.46965000000014
14.584 93.06929999999963
14.585 91.65514999999942
14.586 90.22765000000001
14.587 88.78675000000003
14.588 87.3327
14.589 85.86605000000039
14.59 84.38715000000026
14.591 82.89589999999971
14.592 81.39240000000005
14.593 79.87730000000026
14.594 78.35104999999939
14.595 76.81324999999974
14.596 75.26425000000044
14.597 73.70490000000035
14.598 72.13504999999954
14.599 70.55475000000006
14.6 68.96440000000031
14.601 67.36619999999985
14.602 65.75279999999975
14.603 64.13499999999989
14.604 62.510000000000346
14.605 60.87000000000037
14.606 59.220000000000105
14.607 57.5649999999997
14.608 55.90999999999998
14.609 54.2349999999997
14.61 52.554999999999964
14.611 50.87000000000008
14.612 49.17499999999991
14.613 47.48000000000044
14.614 45.76999999999984
14.615 44.05499999999979
14.616 42.33500000000029
14.617 40.60999999999995
14.618 38.87999999999947
14.619 37.14500000000023
14.62 35.40500000000016
14.621 33.65999999999994
14.622 31.91000000000027
14.623 30.154999999999767
14.624 28.399999999999952
14.625 26.64500000000014
14.626 24.885000000000186
14.627 23.11499999999994
14.628 21.34999999999984
14.629 19.58499999999974
14.63 17.815000000000193
14.631 16.04499999999995
14.632 14.274999999999704
14.633 12.50000000000001
14.634 10.729999999999768
14.635 8.960000000000218
14.636 7.189999999999975
14.637 5.4200000000004245
14.638 3.645000000000037
14.639 1.8799999999999373
14.64 0.11500000000053134
14.641 -1.6550000000004061
14.642 -3.420000000000506
14.643 -5.179999999999768
14.644 -6.939999999999724
14.645 -8.700000000000374
14.646 -10.455000000000187
14.647 -12.204999999999854
14.648 -13.950000000000074
14.649 -15.699999999999742
14.65 -17.44499999999996
14.651 -19.179999999999893
14.652 -20.91499999999982
14.653 -22.64000000000016
14.654 -24.364999999999803
14.655 -26.084999999999997
14.656 -27.794999999999902
14.657 -29.50499999999981
14.658 -31.205000000000123
14.659 -32.90000000000029
14.66 -34.590000000000316
14.661 -36.27000000000005
14.662 -37.9400000000002
14.663 -39.605000000000196
14.664 -41.26499999999936
14.665 -42.90999999999948
14.666 -44.550000000000146
14.667 -46.184999999999974
14.668 -47.80500000000007
14.669 -49.41500000000057
14.67 -51.02000000000023
14.671 -52.614999999999604
14.672 -54.194999999999936
14.673 -55.76499999999997
14.674 -57.32499999999974
14.675 -58.8749999999999
14.676 -60.41500000000046
14.677 -61.939999999999905
14.678 -63.45999999999991
14.679 -64.96399999999998
14.68 -66.45239999999997
14.681 -67.93330000000041
14.682 -69.40029999999986
14.683 -70.85464999999971
14.684 -72.29595000000019
14.685 -73.72419999999991
14.686 -75.1390999999997
14.687 -76.54060000000031
14.688 -77.92824999999989
14.689 -79.30135000000018
14.69 -80.65995000000048
14.691 -82.00444999999986
14.692 -83.33399999999949
14.693 -84.64825000000022
14.694 -85.94770000000042
14.695 -87.23139999999991
14.696 -88.49910000000017
14.697 -89.75119999999961
14.698 -90.9868499999994
14.699 -92.20615000000015
14.7 -93.40905000000052
14.701 -94.59519999999999
14.702 -95.76454999999997
14.703 -96.91674999999996
14.704 -98.05149999999942
14.705 -99.16874999999978
14.706 -100.26880000000016
14.707 -101.35135000000004
14.708 -102.41570000000047
14.709 -103.46209999999994
14.71 -104.49064999999979
14.711 -105.50060000000042
14.712 -106.49224999999956
14.713 -107.46569999999997
14.714 -108.42050000000047
14.715 -109.3562499999999
14.716 -110.27304999999959
14.717 -111.17085000000027
14.718 -112.04930000000002
14.719 -112.90834999999957
14.72 -113.74800000000032
14.721 -114.56795000000032
14.722 -115.36795000000009
14.723 -116.14804999999993
14.724 -116.9077999999997
14.725 -117.64724999999976
14.726 -118.36625000000016
14.727 -119.06475000000027
14.728 -119.74259999999978
14.729 -120.3995499999999
14.73 -121.03560000000027
14.731 -121.65064999999989
14.732 -122.24444999999993
14.733 -122.81705000000002
14.734 -123.36860000000011
14.735 -123.89865000000006
14.736 -124.40734999999981
14.737 -124.89484999999993
14.738 -125.36070000000004
14.739 -125.80509999999995
14.74 -126.22810000000004
14.741 -126.62950000000006
14.742 -127.00949999999989
14.743 -127.36804999999988
14.744 -127.70500000000018
14.745 -128.02045000000015
14.746 -128.3145499999999
14.747 -128.58704999999995
14.748 -128.83805
14.749 -129.0675999999999
14.75 -129.27564999999987
14.751 -129.46215000000007
14.752 -129.62709999999998
14.753 -129.77049999999997
14.754 -129.89230000000006
14.755 -129.9924000000001
14.756 -130.0708500000001
14.757 -130.12759999999997
14.758 -130.16259999999994
14.759 -130.17574999999994
14.76 -130.16700000000003
14.761 -130.1364
14.762 -130.08387000000002
14.763 -130.009385
14.764 -129.91290999999995
14.765 -129.79449
14.766 -129.654135
14.767 -129.49186
14.768 -129.307694
14.769 -129.101703
14.77 -128.873951
14.771 -128.624522
14.772 -128.35352999999998
14.773 -128.06106499999999
14.774 -127.74723500000003
14.775 -127.41219500000001
14.776 -127.05607999999997
14.777 -126.67902999999998
14.778 -126.28109500000002
14.779 -125.86255
14.78 -125.42355
14.781 -124.9641
14.782 -124.48454999999994
14.783 -123.98484999999997
14.784 -123.46515000000014
14.785 -122.92575000000008
14.786 -122.36664999999998
14.787 -121.78799999999993
14.788 -121.18994999999985
14.789 -120.57244999999996
14.79 -119.9358000000001
14.791 -119.28019999999997
14.792 -118.60540000000006
14.793 -117.91175
14.794 -117.19939999999991
14.795 -116.46824999999998
14.796 -115.71850000000015
14.797 -114.95034999999993
14.798 -114.16379999999968
14.799 -113.35890000000009
14.8 -112.53595000000026
14.801 -111.69500000000019
14.802 -110.83594999999995
14.803 -109.9592
14.804 -109.06494999999987
14.805 -108.15319999999997
14.806 -107.22410000000015
14.807 -106.27804999999991
14.808 -105.31509999999986
14.809 -104.33530000000005
14.81 -103.3390000000002
14.811 -102.3264999999999
14.812 -101.29789999999971
14.813 -100.2533
14.814 -99.19310000000014
14.815 -98.11765
14.816 -97.02704999999985
14.817 -95.92139999999999
14.818 -94.80100000000026
14.819 -93.66605000000021
14.82 -92.51704999999993
14.821 -91.35399999999973
14.822 -90.17714999999988
14.823 -88.98675000000023
14.824 -87.78315000000022
14.825 -86.56624999999994
14.826 -85.33629999999994
14.827 -84.09434999999965
14.828 -82.83965000000018
14.829 -81.57265000000025
14.83 -80.2937999999996
14.831 -79.0030000000004
14.832 -77.70100000000015
14.833 -76.38779999999956
14.834 -75.06349999999995
14.835 -73.72834999999979
14.836 -72.38234999999982
14.837 -71.02600000000042
14.838 -69.65994999999988
14.839 -68.2841999999996
14.84 -66.89880000000022
14.841 -65.50405000000022
14.842 -64.1006999999999
14.843 -62.68840000000011
14.844 -61.267599999999945
14.845 -59.83859999999993
14.846 -58.40135000000009
14.847 -56.957099999999784
14.848 -55.50534999999995
14.849 -54.04614999999987
14.85 -52.58024999999985
14.851 -51.10760000000061
14.852 -49.6287000000005
14.853 -48.14379999999937
14.854 -46.652900000000024
14.855 -45.1565000000001
14.856 -43.65444999999968
14.857 -42.14719999999991
14.858 -40.63545000000043
14.859 -39.11890000000001
14.86 -37.59789999999985
14.861 -36.07270000000051
14.862 -34.54384999999963
14.863 -33.01129999999999
14.864 -31.475000000000254
14.865 -29.93570000000001
14.866 -28.393749999999773
14.867 -26.849249999999493
14.868 -25.302199999999857
14.869 -23.753200000000557
14.87 -22.20235000000015
14.871 -20.65004999999981
14.872 -19.096600000000073
14.873 -17.54200000000025
14.874 -15.98704999999992
14.875 -14.432149999999561
14.876 -12.877249999999895
14.877 -11.322650000000072
14.878 -9.76880000000055
14.879 -8.216150000000393
14.88 -6.664949999999475
14.881 -5.115549999999692
14.882 -3.5680500000002944
14.883 -2.0228499999996874
14.884 -0.48019999999981966
14.885 1.0594999999995192
14.886 2.5957999999999535
14.887 4.128750000000069
14.888 5.657600000000262
14.889 7.182700000000347
14.89 8.703749999999788
14.891 10.22034999999949
14.892 11.732049999999688
14.893 13.238950000000333
14.894 14.74100000000006
14.895 16.237399999999987
14.896 17.728250000000056
14.897 19.213199999999762
14.898 20.692500000000365
14.899 22.16584999999993
14.9 23.632499999999556
14.901 25.09239999999996
14.902 26.546050000000182
14.903 27.99260000000067
14.904 29.431650000000253
14.905 30.86364999999938
14.906 32.28784999999984
14.907 33.70385000000045
14.908 35.111599999999854
14.909 36.51120000000007
14.91 37.90185000000015
14.911 39.2831499999996
14.912 40.655599999999545
14.913 42.018700000000244
14.914 43.37170000000001
14.915 44.71424999999974
14.916 46.04645000000004
14.917 47.36820000000031
14.918 48.679100000000034
14.919 49.97885000000007
14.92 51.26704999999995
14.921 52.54374999999963
14.922 53.80850000000006
14.923 55.060900000000046
14.924 56.30105000000024
14.925 57.52889999999996
14.926 58.7441000000001
14.927 59.94625000000017
14.928 61.135350000000166
14.929 62.31110000000025
14.93 63.473
14.931 64.62149999999986
14.932 65.75659999999984
14.933 66.87749999999964
14.934 67.98429999999995
14.935 69.07695000000005
14.936 70.15505000000019
14.937 71.21860000000035
14.938 72.26764999999982
14.939 73.30179999999949
14.94 74.3210000000001
14.941 75.3253500000002
14.942 76.31445
14.943 77.2879000000004
14.944 78.24524999999957
14.945 79.18699999999966
14.946 80.11310000000034
14.947 81.02299999999985
14.948 81.91674999999988
14.949 82.79385
14.95 83.65434999999984
14.951 84.49830000000004
14.952 85.32535000000014
14.953 86.13525000000024
14.954 86.92800000000001
14.955 87.70339999999987
14.956 88.46129999999994
14.957 89.20190000000008
14.958 89.9247500000002
14.959 90.62975000000002
14.96 91.31709999999973
14.961 91.98654999999985
14.962 92.63810000000005
14.963 93.27140000000011
14.964 93.88645000000008
14.965 94.48344999999982
14.966 95.06214999999985
14.967 95.62240000000021
14.968 96.16410000000026
14.969 96.6873
14.97 97.19204999999974
14.971 97.67804999999997
14.972 98.14540000000032
14.973 98.5938999999998
14.974 99.02344999999993
14.975 99.43435000000014
14.976 99.82619999999997
14.977 100.19894999999981
14.978 100.55269999999992
14.979 100.88720000000009
14.98 101.20249999999997
14.981 101.49870000000001
14.982 101.77559999999998
14.983 102.03315000000008
14.984 102.27150000000005
14.985 102.4905999999999
14.986 102.69024999999993
14.987 102.87060000000008
14.988 103.03175000000009
14.989 103.1736
14.99 103.29624999999997
14.991 103.39965000000002
14.992 103.48379999999997
14.993 103.54879999999993
14.994 103.59475000000002
14.995 103.62165000000002
14.996 103.62949999999995
14.997 103.61849999999993
14.998 103.58855
14.999 103.53972500000002
15.0 103.47213500000001
15.001 103.385745
15.002 103.28062000000003
15.003 103.15680500000002
15.004 103.01436
15.005 102.85331
15.006 102.67367999999999
15.007 102.47548499999996
15.008 102.2587565
15.009 102.023533
15.01 101.76983349999999
15.011 101.49768699999998
15.012 101.20713500000001
15.013 100.8982
15.014 100.57093000000002
15.015 100.22534999999999
15.016 99.86152499999999
15.017 99.47954499999996
15.018 99.07945000000002
15.019 98.66131500000002
15.02 98.225275
15.021 97.77144999999999
15.022 97.2998
15.023 96.81060000000006
15.024 96.304
15.025 95.78015
15.026 95.23915000000001
15.027 94.68109999999987
15.028 94.10644999999998
15.029 93.51515000000002
15.03 92.90740000000002
15.031 92.28355
15.032 91.64364999999994
15.033 90.98795000000003
15.034 90.31669999999998
15.035 89.63005000000007
15.036 88.92824999999996
15.037 88.21139999999998
15.038 87.47970000000001
15.039 86.73334999999993
15.04 85.97250000000004
15.041 85.19749999999996
15.042 84.40830000000007
15.043 83.60500000000015
15.044 82.78785000000003
15.045 81.95694999999988
15.046 81.11244999999995
15.047 80.2544500000002
15.048 79.3831499999998
15.049 78.49879999999969
15.05 77.60130000000025
15.051 76.69084999999998
15.052 75.76759999999987
15.053 74.83160000000024
15.054 73.88330000000012
15.055 72.92274999999987
15.056 71.94984999999987
15.057 70.96510000000022
15.058 69.96860000000015
15.059 68.96049999999994
15.06 67.94109999999978
15.061 66.91030000000008
15.062 65.86855000000024
15.063 64.81614999999975
15.064 63.75310000000002
15.065 62.679900000000075
15.066 61.59674999999982
15.067 60.5037499999999
15.068 59.40125000000012
15.069 58.28940000000004
15.07 57.16869999999978
15.071 56.03919999999998
15.072 54.901100000000206
15.073 53.75480000000022
15.074 52.60049999999995
15.075 51.43844999999993
15.076 50.268699999999825
15.077 49.091700000000046
15.078 47.90780000000009
15.079 46.716999999999935
15.08 45.51950000000019
15.081 44.31584999999988
15.082 43.10609999999999
15.083 41.89035000000014
15.084 40.66899999999977
15.085 39.44224999999982
15.086 38.21030000000017
15.087 36.97330000000005
15.088 35.73150000000004
15.089 34.48519999999996
15.09 33.234799999999964
15.091 31.980300000000046
15.092 30.721899999999746
15.093 29.46015000000017
15.094 28.195250000000172
15.095 26.927149999999774
15.096 25.656250000000156
15.097 24.38280000000015
15.098 23.107049999999962
15.099 21.829450000000055
15.1 20.549999999999734
15.101 19.2692500000001
15.102 17.987200000000453
15.103 16.70419999999992
15.104 15.42044999999978
15.105 14.136349999999826
15.106 12.85224999999987
15.107 11.567750000000126
15.108 10.283300000000356
15.109 8.999600000000191
15.11 7.716549999999684
15.111 6.434299999999449
15.112 5.153599999999786
15.113 3.8743000000000807
15.114 2.596500000000279
15.115 1.3202500000003559
15.116 0.04619999999996849
15.117 -1.225650000000189
15.118 -2.494850000000354
15.119 -3.7613999999998313
15.12 -5.025399999999958
15.121 -6.28569999999995
15.122 -7.542599999999649
15.123 -8.796150000000418
15.124 -10.045599999999876
15.125 -11.290950000000105
15.126 -12.532250000000383
15.127 -13.768699999999745
15.128 -14.999899999999789
15.129 -16.22624999999961
15.13 -17.447000000000294
15.131 -18.66200000000019
15.132 -19.871249999999645
15.133 -21.074000000000094
15.134 -22.270350000000093
15.135 -23.460200000000043
15.136 -24.642999999999887
15.137 -25.818500000000107
15.138 -26.986749999999976
15.139 -28.147350000000053
15.14 -29.30015000000008
15.141 -30.444949999999803
15.142 -31.58135000000013
15.143 -32.70935000000003
15.144 -33.82894999999983
15.145 -34.93985000000005
15.146 -36.0416500000002
15.147 -37.134249999999994
15.148 -38.21775000000006
15.149 -39.29194999999982
15.15 -40.35644999999983
15.151 -41.4110500000002
15.152 -42.45600000000009
15.153 -43.49090000000007
15.154 -44.51534999999999
15.155 -45.52959999999974
15.156 -46.53334999999981
15.157 -47.52615000000009
15.158 -48.50795000000026
15.159 -49.478699999999996
15.16 -50.43819999999977
15.161 -51.386299999999984
15.162 -52.322600000000165
15.163 -53.24690000000006
15.164 -54.159250000000014
15.165 -55.059049999999985
15.166 -55.94620000000001
15.167 -56.82090000000001
15.168 -57.68259999999991
15.169 -58.53099999999986
15.17 -59.36619999999982
15.171 -60.18784999999999
15.172 -60.99585000000004
15.173 -61.789900000000166
15.174 -62.569800000000086
15.175 -63.3357000000001
15.176 -64.08730000000001
15.177 -64.82434999999994
15.178 -65.5468499999999
15.179 -66.25464999999997
15.18 -66.94775000000014
15.181 -67.62615000000007
15.182 -68.28959999999988
15.183 -68.93814999999991
15.184 -69.57165000000022
15.185 -70.19005000000016
15.186 -70.7933499999997
15.187 -71.3815999999999
15.188 -71.95475000000006
15.189 -72.51259999999995
15.19 -73.05520000000023
15.191 -73.5823
15.192 -74.09414999999981
15.193 -74.5906499999999
15.194 -75.07150000000007
15.195 -75.5368000000001
15.196 -75.9863999999999
15.197 -76.42039999999992
15.198 -76.83860000000011
15.199 -77.24075000000006
15.2 -77.62684999999998
15.201 -77.99694999999998
15.202 -78.35085000000002
15.203 -78.68844999999996
15.204 -79.00970000000001
15.205 -79.31440000000009
15.206 -79.60264999999997
15.207 -79.87434999999991
15.208 -80.12919999999986
15.209 -80.3673500000001
15.21 -80.58865000000002
15.211 -80.793
15.212 -80.98045000000005
15.213 -81.15089999999992
15.214 -81.30445000000003
15.215 -81.44084999999997
15.216 -81.56025
15.217 -81.66265000000006
15.218 -81.74799999999998
15.219 -81.81633499999997
15.22 -81.86760999999996
15.221 -81.90199499999994
15.222 -81.91941500000003
15.223 -81.91993000000006
15.224 -81.90360500000003
15.225 -81.87049499999996
15.226 -81.82064499999996
15.227 -81.75409000000002
15.228 -81.67089000000003
15.229 -81.57112000000001
15.23 -81.45483899999999
15.231 -81.32209749999998
15.232 -81.17294349999999
15.233 -81.0074325
15.234 -80.8256175
15.235 -80.62756
15.236 -80.4133
15.237 -80.18289
15.238 -79.93642
15.239 -79.67392500000001
15.24 -79.39543499999998
15.241 -79.10107000000002
15.242 -78.79084500000003
15.243 -78.46485999999999
15.244 -78.12318499999995
15.245 -77.76594999999998
15.246 -77.39320000000006
15.247 -77.00494999999998
15.248 -76.60139999999997
15.249 -76.18264999999998
15.25 -75.74875
15.251 -75.29980000000003
15.252 -74.83600000000008
15.253 -74.35729999999991
15.254 -73.86389999999993
15.255 -73.35600000000011
15.256 -72.83354999999997
15.257 -72.29674999999995
15.258 -71.74564999999997
15.259 -71.18039999999999
15.26 -70.60125000000004
15.261 -70.0081
15.262 -69.40109999999996
15.263 -68.78049999999996
15.264 -68.14620000000006
15.265 -67.4984
15.266 -66.83739999999993
15.267 -66.16315000000009
15.268 -65.47570000000006
15.269 -64.77524999999994
15.27 -64.06195
15.271 -63.3359
15.272 -62.59725000000004
15.273 -61.84624999999999
15.274 -61.08294999999999
15.275 -60.30749999999998
15.276 -59.52005000000003
15.277 -58.72080000000023
15.278 -57.909999999999904
15.279 -57.08785
15.28 -56.25450000000011
15.281 -55.41014999999976
15.282 -54.55484999999995
15.283 -53.68890000000022
15.284 -52.81269999999998
15.285 -51.92624999999992
15.286 -51.02974999999995
15.287 -50.12359999999987
15.288 -49.20809999999984
15.289 -48.28309999999995
15.29 -47.349000000000004
15.291 -46.406150000000146
15.292 -45.45450000000007
15.293 -44.49449999999987
15.294 -43.52609999999993
15.295 -42.54970000000004
15.296 -41.565500000000085
15.297 -40.57360000000003
15.298 -39.574300000000044
15.299 -38.567550000000175
15.3 -37.553749999999845
15.301 -36.5329999999997
15.302 -35.50535000000007
15.303 -34.471050000000126
15.304 -33.430400000000056
15.305 -32.3834000000002
15.306 -31.330250000000113
15.307 -30.271149999999693
15.308 -29.206099999999967
15.309 -28.135450000000073
15.31 -27.059349999999927
15.311 -25.978100000000058
15.312 -24.892049999999944
15.313 -23.801099999999977
15.314 -22.705450000000056
15.315 -21.60535000000005
15.316 -20.501200000000093
15.317 -19.39315000000011
15.318 -18.281499999999937
15.319 -17.166499999999793
15.32 -16.04834999999992
15.321 -14.927400000000132
15.322 -13.803899999999953
15.323 -12.678099999999942
15.324 -11.55024999999997
15.325 -10.420749999999826
15.326 -9.289750000000124
15.327 -8.157450000000066
15.328 -7.024200000000161
15.329 -5.890250000000277
15.33 -4.755549999999747
15.331 -3.6205999999996963
15.332 -2.4859000000002074
15.333 -1.3512000000000246
15.334 -0.21680000000003086
15.335 0.916800000000037
15.336 2.0496500000001525
15.337 3.181599999999701
15.338 4.312199999999961
15.339 5.4413500000002895
15.34 6.5690000000000195
15.341 7.694949999999951
15.342 8.818899999999893
15.343 9.940550000000007
15.344 11.060000000000237
15.345 12.177049999999994
15.346 13.29129999999984
15.347 14.402549999999875
15.348 15.51059999999986
15.349 16.61555000000009
15.35 17.717100000000027
15.351 18.814749999999936
15.352 19.908500000000164
15.353 20.99815000000012
15.354 22.08354999999988
15.355 23.16439999999996
15.356 24.24025000000024
15.357 25.311150000000005
15.358 26.376949999999677
15.359 27.43709999999989
15.36 28.491550000000338
15.361 29.54024999999999
15.362 30.58259999999986
15.363 31.618400000000058
15.364 32.647699999999865
15.365 33.67009999999983
15.366 34.68545000000003
15.367 35.69350000000027
15.368 36.69390000000001
15.369 37.686550000000025
15.37 38.67130000000003
15.371 39.64804999999974
15.372 40.6165
15.373 41.576299999999954
15.374 42.527350000000006
15.375 43.469500000000224
15.376 44.40264999999999
15.377 45.326700000000024
15.378 46.24130000000018
15.379 47.146349999999806
15.38 48.041699999999686
15.381 48.92704999999997
15.382 49.802300000000024
15.383 50.66730000000026
15.384 51.52205
15.385 52.366199999999765
15.386 53.19959999999998
15.387 54.02210000000004
15.388 54.83365000000031
15.389 55.634050000000215
15.39 56.42304999999986
15.391 57.200749999999914
15.392 57.966649999999916
15.393 58.720799999999876
15.394 59.46314999999998
15.395 60.19344999999999
15.396 60.91150000000003
15.397 61.61710000000005
15.398 62.31040000000011
15.399 62.99124999999995
15.4 63.65924999999998
15.401 64.3144
15.402 64.95679999999997
15.403 65.58610000000006
15.404 66.20210000000006
15.405 66.80495000000002
15.406 67.39449999999987
15.407 67.97044999999994
15.408 68.53280000000007
15.409 69.08139999999996
15.41 69.61604999999992
15.411 70.13690000000003
15.412 70.64365000000011
15.413 71.13610000000006
15.414 71.6142999999999
15.415 72.07810000000002
15.416 72.52740000000014
15.417 72.96205
15.418 73.38194999999989
15.419 73.78694999999992
15.42 74.17705000000007
15.421 74.55205000000001
[truncated: 187,505 more chars]
