# Supplementary material for: 2D Synthetic dataset of numerical simulations of long-period seismicity in a volcanic edifice and related sensitivity kernels
Source: Data Brief. 2021 Jan 25;34:106673. doi: 10.1016/j.dib.2020.106673 (PMC7841316; doi:10.1016/j.dib.2020.106673)
Supplement: Supplementary Data S1 — Supplementary Raw Research Data. This is open data under the CC BY license http://creativecommons.org/licenses/by/4.0/ [file mmc1.zip › Dataset/OUTPUT_SEISMOGRAMS/9000_3000/vel_X_hetero_15000_1795_SVF7e-1Hz.semv]

-1.714286 0.0
-1.713286 0.0
-1.712286 0.0
-1.711286 0.0
-1.710286 0.0
-1.709286 0.0
-1.708286 0.0
-1.707286 0.0
-1.706286 0.0
-1.705286 0.0
-1.704286 0.0
-1.703286 0.0
-1.702286 0.0
-1.701286 0.0
-1.700286 0.0
-1.699286 0.0
-1.698286 0.0
-1.697286 0.0
-1.696286 0.0
-1.695286 0.0
-1.694286 0.0
-1.693286 0.0
-1.692286 0.0
-1.691286 0.0
-1.690286 0.0
-1.689286 0.0
-1.688286 0.0
-1.687286 0.0
-1.686286 0.0
-1.685286 0.0
-1.684286 0.0
-1.683286 0.0
-1.682286 0.0
-1.681286 0.0
-1.680286 0.0
-1.679286 0.0
-1.678286 0.0
-1.677286 0.0
-1.676286 0.0
-1.675286 0.0
-1.674286 0.0
-1.673286 0.0
-1.672286 0.0
-1.671286 0.0
-1.670286 0.0
-1.669286 0.0
-1.668286 0.0
-1.667286 0.0
-1.666286 0.0
-1.665286 0.0
-1.664286 0.0
-1.663286 0.0
-1.662286 0.0
-1.661286 0.0
-1.660286 0.0
-1.659286 0.0
-1.658286 0.0
-1.657286 0.0
-1.656286 0.0
-1.655286 0.0
-1.654286 0.0
-1.653286 0.0
-1.652286 0.0
-1.651286 0.0
-1.650286 0.0
-1.649286 0.0
-1.648286 0.0
-1.647286 0.0
-1.646286 0.0
-1.645286 0.0
-1.644286 0.0
-1.643286 0.0
-1.642286 0.0
-1.641286 0.0
-1.640286 0.0
-1.639286 0.0
-1.638286 0.0
-1.637286 0.0
-1.636286 0.0
-1.635286 0.0
-1.634286 0.0
-1.633286 0.0
-1.632286 0.0
-1.631286 0.0
-1.630286 0.0
-1.629286 0.0
-1.628286 0.0
-1.627286 0.0
-1.626286 0.0
-1.625286 0.0
-1.624286 0.0
-1.623286 0.0
-1.622286 0.0
-1.621286 0.0
-1.620286 0.0
-1.619286 0.0
-1.618286 0.0
-1.617286 0.0
-1.616286 0.0
-1.615286 0.0
-1.614286 0.0
-1.613286 0.0
-1.612286 0.0
-1.611286 0.0
-1.610286 0.0
-1.609286 0.0
-1.608286 0.0
-1.607286 0.0
-1.606286 0.0
-1.605286 0.0
-1.604286 0.0
-1.603286 0.0
-1.602286 0.0
-1.601286 0.0
-1.600286 0.0
-1.599286 0.0
-1.598286 0.0
-1.597286 0.0
-1.596286 0.0
-1.595286 0.0
-1.594286 0.0
-1.593286 0.0
-1.592286 0.0
-1.591286 0.0
-1.590286 0.0
-1.589286 0.0
-1.588286 0.0
-1.587286 0.0
-1.586286 0.0
-1.585286 0.0
-1.584286 0.0
-1.583286 0.0
-1.582286 0.0
-1.581286 0.0
-1.580286 0.0
-1.579286 0.0
-1.578286 0.0
-1.577286 0.0
-1.576286 0.0
-1.575286 0.0
-1.574286 0.0
-1.573286 0.0
-1.572286 0.0
-1.571286 0.0
-1.570286 0.0
-1.569286 0.0
-1.568286 0.0
-1.567286 0.0
-1.566286 0.0
-1.565286 0.0
-1.564286 0.0
-1.563286 0.0
-1.562286 0.0
-1.561286 0.0
-1.560286 0.0
-1.559286 0.0
-1.558286 0.0
-1.557286 0.0
-1.556286 0.0
-1.555286 0.0
-1.554286 0.0
-1.553286 0.0
-1.552286 0.0
-1.551286 0.0
-1.550286 0.0
-1.549286 0.0
-1.548286 0.0
-1.547286 0.0
-1.546286 0.0
-1.545286 0.0
-1.544286 0.0
-1.543286 0.0
-1.542286 0.0
-1.541286 0.0
-1.540286 0.0
-1.539286 0.0
-1.538286 0.0
-1.537286 0.0
-1.536286 0.0
-1.535286 0.0
-1.534286 0.0
-1.533286 0.0
-1.532286 0.0
-1.531286 0.0
-1.530286 0.0
-1.529286 0.0
-1.528286 0.0
-1.527286 0.0
-1.526286 0.0
-1.525286 0.0
-1.524286 0.0
-1.523286 0.0
-1.522286 0.0
-1.521286 0.0
-1.520286 0.0
-1.519286 0.0
-1.518286 0.0
-1.517286 0.0
-1.516286 0.0
-1.515286 0.0
-1.514286 0.0
-1.513286 0.0
-1.512286 0.0
-1.511286 0.0
-1.510286 0.0
-1.509286 0.0
-1.508286 0.0
-1.507286 0.0
-1.506286 0.0
-1.505286 0.0
-1.504286 0.0
-1.503286 0.0
-1.502286 0.0
-1.501286 0.0
-1.500286 0.0
-1.499286 0.0
-1.498286 0.0
-1.497286 0.0
-1.496286 0.0
-1.495286 0.0
-1.494286 0.0
-1.493286 0.0
-1.492286 0.0
-1.491286 0.0
-1.490286 0.0
-1.489286 0.0
-1.488286 0.0
-1.487286 0.0
-1.486286 0.0
-1.485286 0.0
-1.484286 0.0
-1.483286 0.0
-1.482286 0.0
-1.481286 0.0
-1.480286 0.0
-1.479286 0.0
-1.478286 0.0
-1.477286 0.0
-1.476286 0.0
-1.475286 0.0
-1.474286 0.0
-1.473286 0.0
-1.472286 0.0
-1.471286 0.0
-1.470286 0.0
-1.469286 0.0
-1.468286 0.0
-1.467286 0.0
-1.466286 0.0
-1.465286 0.0
-1.464286 0.0
-1.463286 0.0
-1.462286 0.0
-1.461286 0.0
-1.460286 0.0
-1.459286 0.0
-1.458286 0.0
-1.457286 0.0
-1.456286 0.0
-1.455286 0.0
-1.454286 0.0
-1.453286 0.0
-1.452286 0.0
-1.451286 0.0
-1.450286 0.0
-1.449286 0.0
-1.448286 0.0
-1.447286 0.0
-1.446286 0.0
-1.445286 0.0
-1.444286 0.0
-1.443286 0.0
-1.442286 0.0
-1.441286 0.0
-1.440286 0.0
-1.439286 0.0
-1.438286 0.0
-1.437286 0.0
-1.436286 0.0
-1.435286 0.0
-1.434286 0.0
-1.433286 0.0
-1.432286 0.0
-1.431286 0.0
-1.430286 0.0
-1.429286 0.0
-1.428286 0.0
-1.427286 0.0
-1.426286 0.0
-1.425286 0.0
-1.424286 0.0
-1.423286 0.0
-1.422286 0.0
-1.421286 0.0
-1.420286 0.0
-1.419286 0.0
-1.418286 0.0
-1.417286 0.0
-1.416286 0.0
-1.415286 0.0
-1.414286 0.0
-1.413286 0.0
-1.412286 0.0
-1.411286 0.0
-1.410286 0.0
-1.409286 0.0
-1.408286 0.0
-1.407286 0.0
-1.406286 0.0
-1.405286 0.0
-1.404286 0.0
-1.403286 0.0
-1.402286 0.0
-1.401286 0.0
-1.400286 0.0
-1.399286 0.0
-1.398286 0.0
-1.397286 0.0
-1.396286 0.0
-1.395286 0.0
-1.394286 0.0
-1.393286 0.0
-1.392286 0.0
-1.391286 0.0
-1.390286 0.0
-1.389286 0.0
-1.388286 0.0
-1.387286 0.0
-1.386286 0.0
-1.385286 0.0
-1.384286 0.0
-1.383286 0.0
-1.382286 0.0
-1.381286 0.0
-1.380286 0.0
-1.379286 0.0
-1.378286 0.0
-1.377286 0.0
-1.376286 0.0
-1.375286 0.0
-1.374286 0.0
-1.373286 0.0
-1.372286 0.0
-1.371286 0.0
-1.370286 0.0
-1.369286 0.0
-1.368286 0.0
-1.367286 0.0
-1.366286 0.0
-1.365286 0.0
-1.364286 0.0
-1.363286 0.0
-1.362286 0.0
-1.361286 0.0
-1.360286 0.0
-1.359286 0.0
-1.358286 6.2350885e-34
-1.357286 1.34977805e-33
-1.356286 1.6828197500000002e-33
-1.355286 2.1526951500000002e-33
-1.354286 2.6724960499999993e-33
-1.353286 3.0412093e-33
-1.352286 2.83419135e-33
-1.351286 1.9717984999999997e-33
-1.350286 4.385224999999999e-34
-1.349286 -1.7707709999999995e-33
-1.348286 -4.33326975e-33
-1.347286 -6.74471e-33
-1.346286 -9.20029275e-33
-1.345286 -1.15259435e-32
-1.344286 -1.3248931999999998e-32
-1.343286 -1.43970915e-32
-1.342286 -1.4676125000000002e-32
-1.341286 -1.3975806499999997e-32
-1.340286 -1.1841342000000001e-32
-1.339286 -7.923789000000001e-33
-1.338286 -2.0608414999999956e-33
-1.337286 5.621040500000002e-33
-1.336286 1.4319851499999996e-32
-1.335286 2.3264454000000002e-32
-1.334286 3.162792645e-32
-1.333286 3.859574149999999e-32
-1.332286 4.3625121549999994e-32
-1.331286 4.63432945e-32
-1.330286 4.649698e-32
-1.329286 4.3743015e-32
-1.328286 3.771556499999999e-32
-1.327286 2.787333e-32
-1.326286 1.3804525000000006e-32
-1.325286 -4.239140000000002e-33
-1.324286 -2.534445500000001e-32
-1.323286 -4.7954364999999994e-32
-1.322286 -7.01741025e-32
-1.321286 -8.98514354e-32
-1.320286 -1.0484959249999998e-31
-1.319286 -1.132253896e-31
-1.318286 -1.1336879e-31
-1.317286 -1.03992725e-31
-1.316286 -8.417903500000001e-32
-1.315286 -5.386829500000003e-32
-1.314286 -1.389528499999997e-32
-1.313286 3.386078500000003e-32
-1.312286 8.599172500000001e-32
-1.311286 1.3750111e-31
-1.310286 1.8195546099999997e-31
-1.309286 2.11929095e-31
-1.308286 2.1971457899999998e-31
-1.307286 1.9823204999999997e-31
-1.306286 1.42010715e-31
-1.305286 4.8175145000000035e-32
-1.304286 -8.262362500000001e-32
-1.303286 -2.4536477e-31
-1.302286 -4.2994144999999995e-31
-1.301286 -6.206816099999999e-31
-1.300286 -7.962246499999999e-31
-1.299286 -9.3000305e-31
-1.298286 -9.914792e-31
-1.297286 -9.482240499999998e-31
-1.296286 -7.689466499999998e-31
-1.295286 -4.27313e-31
-1.294286 9.368999999999982e-32
-1.293286 7.972023e-31
-1.292286 1.6681883500000002e-30
-1.291286 2.6698559499999996e-30
-1.290286 3.74126275e-30
-1.289286 4.7965866499999996e-30
-1.288286 5.726526550000001e-30
-1.287286 6.402238999999999e-30
-1.286286 6.6821205e-30
-1.285286 6.4215685e-30
-1.284286 5.4855820000000015e-30
-1.283286 3.7637205000000016e-30
-1.282286 1.1865399999999976e-30
-1.281286 -2.257718500000003e-30
-1.280286 -6.507715999999998e-30
-1.279286 -1.1416619499999999e-29
-1.278286 -1.674445635e-29
-1.277286 -2.21568615e-29
-1.276286 -2.7231662150000006e-29
-1.275286 -3.1474298499999996e-29
-1.274286 -3.4342531999999993e-29
-1.273286 -3.5280328500000007e-29
-1.272286 -3.3759935e-29
-1.271286 -2.9330265e-29
-1.270286 -2.166885000000001e-29
-1.269286 -1.0633749999999991e-29
-1.268286 3.688965000000004e-30
-1.267286 2.094698e-29
-1.266286 4.049755e-29
-1.265286 6.14020605e-29
-1.264286 8.244300799999999e-29
-1.263286 1.021660995e-28
-1.262286 1.18948527e-28
-1.261286 1.3109253e-28
-1.260286 1.3694109999999998e-28
-1.259286 1.3501053999999997e-28
-1.258286 1.2413213000000002e-28
-1.257286 1.03592825e-28
-1.256286 7.326334499999999e-29
-1.255286 3.3700725000000003e-29
-1.254286 -1.3788035e-29
-1.253286 -6.713361999999996e-29
-1.252286 -1.2355374999999998e-28
-1.251286 -1.7967126000000001e-28
-1.250286 -2.3170350000000003e-28
-1.249286 -2.75719385e-28
-1.248286 -3.0795378e-28
-1.247286 -3.2516218e-28
-1.246286 -3.2499059500000003e-28
-1.245286 -3.06329095e-28
-1.244286 -2.6961264999999994e-28
-1.243286 -2.1702925e-28
-1.242286 -1.525957000000001e-28
-1.241286 -8.206515000000003e-29
-1.240286 -1.2637849999999894e-29
-1.239286 4.753934999999996e-29
-1.238286 9.00835e-29
-1.237286 1.0727305000000014e-28
-1.236286 9.308584999999999e-29
-1.235286 4.430819999999992e-29
-1.234286 -3.8380800000000055e-29
-1.233286 -1.4946294999999995e-28
-1.232286 -2.7789784999999994e-28
-1.231286 -4.0683595000000015e-28
-1.230286 -5.138501e-28
-1.229286 -5.717877499999998e-28
-1.228286 -5.503136999999999e-28
-1.227286 -4.181596499999999e-28
-1.226286 -1.4603960000000017e-28
-1.225286 2.898847e-28
-1.224286 9.041759000000001e-28
-1.223286 1.6981950249999998e-27
-1.222286 2.6564049e-27
-1.221286 3.743281625e-27
-1.220286 4.9012387499999994e-27
-1.219286 6.049967099999998e-27
-1.218286 7.0875495e-27
-1.217286 7.893638500000001e-27
-1.216286 8.334864000000001e-27
-1.215286 8.272492000000001e-27
-1.214286 7.572179499999999e-27
-1.213286 6.115466999999999e-27
-1.212286 3.812440999999998e-27
-1.211286 6.148399999999992e-28
-1.210286 -3.471335999999997e-27
-1.209286 -8.374753000000002e-27
-1.208286 -1.3950296500000003e-26
-1.207286 -1.99743509e-26
-1.206286 -2.61448155e-26
-1.205286 -3.20866766e-26
-1.204286 -3.736366949999999e-26
-1.203286 -4.149632549999999e-26
-1.202286 -4.398609500000001e-26
-1.201286 -4.4344985000000004e-26
-1.200286 -4.212953999999998e-26
-1.199286 -3.69776e-26
-1.198286 -2.8645770000000015e-26
-1.197286 -1.7045204999999987e-26
-1.196286 -2.273090000000007e-27
-1.195286 1.5362929999999983e-26
-1.194286 3.532999000000001e-26
-1.193286 5.686748000000001e-26
-1.192286 7.899878000000001e-26
-1.191286 1.0055850545000001e-25
-1.190286 1.2023587e-25
-1.189286 1.3663369454999998e-25
-1.188286 1.4834136e-25
-1.187286 1.5401926999999999e-25
-1.186286 1.5249054500000001e-25
-1.185286 1.4283499499999999e-25
-1.184286 1.2447962499999999e-25
-1.183286 9.727874500000005e-26
-1.182286 6.157675500000001e-26
-1.181286 1.824769999999997e-26
-1.180286 -3.129544999999998e-26
-1.179286 -8.512613e-26
-1.178286 -1.4086606e-25
-1.177286 -1.9578582499999998e-25
-1.176286 -2.46940735e-25
-1.175286 -2.913371875e-25
-1.174286 -3.2612124499999995e-25
-1.173286 -3.4877790250000003e-25
-1.172286 -3.5732801000000004e-25
-1.171286 -3.5050685499999995e-25
-1.170286 -3.2790890000000003e-25
-1.169286 -2.900825e-25
-1.168286 -2.385609999999999e-25
-1.167286 -1.7581969999999997e-25
-1.166286 -1.051525500000001e-25
-1.165286 -3.046800000000001e-26
-1.164286 4.3989300000000086e-26
-1.163286 1.1397684999999993e-25
-1.162286 1.7563409999999995e-25
-1.161286 2.2587590000000004e-25
-1.160286 2.6276705e-25
-1.159286 2.8584454999999993e-25
-1.158286 2.9635051e-25
-1.157286 2.9734110500000007e-25
-1.156286 2.9364314499999997e-25
-1.155286 2.9163721115e-25
-1.154286 2.9885453e-25
-1.153286 3.2339019885000005e-25
-1.152286 3.7314876499999997e-25
-1.151286 4.54953285e-25
-1.150286 5.735666999999999e-25
-1.149286 7.306826999999999e-25
-1.148286 9.2396225e-25
-1.147286 1.1461993000000003e-24
-1.146286 1.3847011999999999e-24
-1.145286 1.6209712999999998e-24
-1.144286 1.8307813499999994e-24
-1.143286 1.9846993499999998e-24
-1.142286 2.0491295000000006e-24
-1.141286 1.9879e-24
-1.140286 1.764393499999999e-24
-1.139286 1.3441980000000005e-24
-1.138286 6.9819750000000075e-25
-1.137286 -1.9400700000000085e-25
-1.136286 -1.3405060000000003e-24
-1.135286 -2.733524e-24
-1.134286 -4.34613155e-24
-1.133286 -6.1295117999999986e-24
-1.132286 -8.011088849999999e-24
-1.131286 -9.8938167e-24
-1.130286 -1.16569476e-23
-1.129286 -1.3158555999999998e-23
-1.128286 -1.42400295e-23
-1.127286 -1.47326925e-23
-1.126286 -1.4466555499999996e-23
-1.125286 -1.3281116000000004e-23
-1.124286 -1.1037935000000005e-23
-1.123286 -7.63452e-24
-1.122286 -3.018870000000003e-24
-1.121286 2.796124999999998e-24
-1.120286 9.719456500000006e-24
-1.119286 1.7571069e-23
-1.118286 2.6074438499999993e-23
-1.117286 3.48539074e-23
-1.116286 4.343797550000001e-23
-1.115286 5.126952659999999e-23
-1.114286 5.772373449999999e-23
-1.113286 6.2134037e-23
-1.112286 6.3826065e-23
-1.111286 6.215886999999999e-23
-1.110286 5.657219e-23
-1.109286 4.6637779999999984e-23
-1.108286 3.2112204999999986e-23
-1.107286 1.2987895000000022e-23
-1.106286 -1.0461034999999982e-23
-1.105286 -3.7642435000000005e-23
-1.104286 -6.762341000000001e-23
-1.103286 -9.912495500000002e-23
-1.102286 -1.305381025e-22
-1.101286 -1.5996405e-22
-1.100286 -1.8528014249999999e-22
-1.099286 -2.04232615e-22
-1.098286 -2.1455451000000004e-22
-1.097286 -2.1410604e-22
-1.096286 -2.01032335e-22
-1.095286 -1.7393148499999997e-22
-1.094286 -1.3202399999999997e-22
-1.093286 -7.531245000000004e-23
-1.092286 -4.719899999999969e-24
-1.091286 7.780630000000009e-23
-1.090286 1.692384e-22
-1.089286 2.65472015e-22
-1.088286 3.61399765e-22
-1.087286 4.5106306e-22
-1.086286 5.2788669e-22
-1.085286 5.84994325e-22
-1.084286 6.15599495e-22
-1.083286 6.1345929999999995e-22
-1.082286 5.733718499999999e-22
-1.081286 4.916918000000001e-22
-1.080286 3.668336000000001e-22
-1.079286 1.997247499999999e-22
-1.078286 -5.8281999999998845e-24
-1.077286 -2.4290135000000005e-22
-1.076286 -5.013829000000003e-22
-1.075286 -7.6810214999999995e-22
-1.074286 -1.02718544e-21
-1.073286 -1.2606538649999999e-21
-1.072286 -1.4492640100000002e-21
-1.071286 -1.573575785e-21
-1.070286 -1.6152128999999998e-21
-1.069286 -1.5582655999999999e-21
-1.068286 -1.3907614500000002e-21
-1.067286 -1.10611485e-21
-1.066286 -7.044549499999998e-22
-1.065286 -1.937196000000003e-22
-1.064286 4.095953499999998e-22
-1.063286 1.0801435000000004e-21
-1.062286 1.78398645e-21
-1.061286 2.4794747e-21
-1.060286 3.1187896500000006e-21
-1.059286 3.6501549499999994e-21
-1.058286 4.02067365e-21
-1.057286 4.17969545e-21
-1.056286 4.0825775e-21
-1.055286 3.694643000000001e-21
-1.054286 2.9951015000000002e-21
-1.053286 1.9806604999999997e-21
-1.052286 6.685364999999996e-22
-1.051286 -9.014204999999989e-22
-1.050286 -2.665790999999999e-21
-1.049286 -4.5380795e-21
-1.048286 -6.4108156e-21
-1.047286 -8.15937835e-21
-1.046286 -9.6475644e-21
-1.045286 -1.0734797150000001e-20
-1.044286 -1.1284739000000002e-20
-1.043286 -1.1174953500000001e-20
-1.042286 -1.0307158000000002e-20
-1.041286 -8.617459499999999e-21
-1.040286 -6.085886999999998e-21
-1.039286 -2.744508999999998e-21
-1.038286 1.3166435000000003e-21
-1.037286 5.9465419999999976e-21
-1.036286 1.0933661500000002e-20
-1.035286 1.601052e-20
-1.034286 2.0862570149999997e-20
-1.033286 2.5141497499999996e-20
-1.032286 2.848271085e-20
-1.031286 3.0526529499999995e-20
-1.030286 3.09422075e-20
-1.029286 2.9453626999999997e-20
-1.028286 2.586528499999999e-20
-1.027286 2.0086865000000007e-20
-1.026286 1.2154589999999998e-20
-1.025286 2.24750999999999e-21
-1.024286 -9.303044999999995e-21
-1.023286 -2.2012504999999994e-20
-1.022286 -3.5251855e-20
-1.021286 -4.8266929000000005e-20
-1.020286 -6.020859e-20
-1.019286 -7.01732945e-20
-1.018286 -7.725287e-20
-1.017286 -8.05916165e-20
-1.016286 -7.944798e-20
-1.015286 -7.325757999999999e-20
-1.014286 -6.169363499999999e-20
-1.013286 -4.472044500000001e-20
-1.012286 -2.2635730000000014e-20
-1.011286 3.902514999999989e-21
-1.010286 3.3868500000000025e-20
-1.009286 6.5883435e-20
-1.008286 9.825469499999999e-20
-1.007286 1.2904007150000002e-19
-1.006286 1.56136362e-19
-1.005286 1.7738980850000002e-19
-1.004286 1.9072421799999998e-19
-1.003286 1.9428082499999998e-19
-1.002286 1.8656261e-19
-1.001286 1.6657462500000003e-19
-1.000286 1.3395054000000002e-19
-0.9992857 8.9056065e-20
-0.9982857 3.305950000000003e-20
-0.9972857 -3.2038800000000034e-20
-0.9962857 -1.0342533000000001e-19
-0.9952857 -1.7754601999999997e-19
-0.9942857 -2.50233325e-19
-0.9932857 -3.1688766e-19
-0.9922857 -3.7270863499999996e-19
-0.9912857 -4.1296664999999997e-19
-0.9902857 -4.3330376e-19
-0.9892857 -4.3004836999999996e-19
-0.9882857 -4.005255e-19
-0.9872857 -3.4334274999999996e-19
-0.9862857 -2.5863150000000004e-19
-0.9852857 -1.4822315e-19
-0.9842857 -1.574040000000003e-20
-0.9832857 1.3341095000000008e-19
-0.9822857 2.921611e-19
-0.9812857 4.520131499999999e-19
-0.9802857 6.03396055e-19
-0.9792857 7.361261144999999e-19
-0.9782857 8.399601999999999e-19
-0.9772857 9.052175355e-19
-0.9762857 9.23440245e-19
-0.9752857 8.880554999999999e-19
-0.9742857 7.9499795e-19
-0.9732857 6.4325e-19
-0.9722857 4.352568499999998e-19
-0.9712857 1.7717595000000013e-19
-0.9702857 -1.210742499999999e-19
-0.9692857 -4.459906000000003e-19
-0.9682857 -7.809028500000001e-19
-0.9672857 -1.1066350999999998e-18
-0.9662857 -1.40239381e-18
-0.9652857 -1.6468568e-18
-0.9642857 -1.8194177900000002e-18
-0.9632857 -1.9015258e-18
-0.9622857 -1.8780484e-18
-0.9612857 -1.7385764000000004e-18
-0.9602857 -1.4785847e-18
-0.9592857 -1.10035965e-18
-0.9582857 -6.1361245e-19
-0.9572857 -3.570599999999992e-20
-0.9562857 6.085624500000004e-19
-0.9552857 1.28765445e-18
-0.9542857 1.96447e-18
-0.9532857 2.5979951999999998e-18
-0.9522857 3.1453627299999998e-18
-0.9512857 3.5642474499999996e-18
-0.9502857 3.81548567e-18
-0.9492857 3.8657784e-18
-0.9482857 3.69033065e-18
-0.9472857 3.275246e-18
-0.9462857 2.619524e-18
-0.9452857 1.736484499999999e-18
-0.9442857 6.544674999999997e-19
-0.9432857 -5.832859999999997e-19
-0.9422857 -1.919664499999999e-18
-0.9412857 -3.285665e-18
-0.9402857 -4.6032843e-18
-0.9392857 -5.7892473e-18
-0.9382857 -6.7594369e-18
-0.9372857 -7.4338212e-18
-0.9362857 -7.7416408e-18
-0.9352857 -7.626570499999999e-18
-0.9342857 -7.051536999999999e-18
-0.9332857 -6.002868e-18
-0.9322857 -4.493481500000002e-18
-0.9312857 -2.5647925000000006e-18
-0.9302857 -2.871199999999981e-19
-0.9292857 2.241568999999999e-18
-0.9282857 4.8987024999999995e-18
-0.9272857 7.5418975e-18
-0.9262857 1.00153985e-17
-0.9252857 1.215794049e-17
-0.9242857 1.381171e-17
-0.9232857 1.483197601e-17
-0.9222857 1.5096875999999998e-17
-0.9212857 1.45168005e-17
-0.9202857 1.3042769000000001e-17
-0.9192857 1.0673217e-17
-0.9182857 7.458638000000004e-18
-0.9172857 3.503579999999998e-18
-0.9162857 -1.034331500000005e-18
-0.9152857 -5.9486020000000014e-18
-0.9142857 -1.0991343999999998e-17
-0.9132857 -1.5883884499999998e-17
-0.9122857 -2.0330179e-17
-0.9112857 -2.4032470449999995e-17
-0.9102857 -2.6708504000000003e-17
-0.9092857 -2.810941255e-17
-0.9082857 -2.803727e-17
-0.9072857 -2.6361258e-17
-0.9062857 -2.3031371000000002e-17
-0.9052857 -1.8088595e-17
-0.9042857 -1.1670729999999997e-17
-0.9032857 -4.013040000000001e-18
-0.9022857 4.5567550000000045e-18
-0.9012857 1.362926e-17
-0.9002857 2.2729964999999992e-17
-0.8992857 3.1341023499999997e-17
-0.8982857 3.8927403e-17
-0.8972857 4.4966382999999996e-17
-0.8962857 4.8978859e-17
-0.8952857 5.05607485e-17
-0.8942857 4.941278799999999e-17
-0.8932857 4.536677999999999e-17
-0.8922857 3.840645500000001e-17
-0.8912857 2.8681315e-17
-0.8902857 1.6511979999999988e-17
-0.8892857 2.3861400000000043e-18
-0.8882857 -1.305545999999999e-17
-0.8872857 -2.904315500000001e-17
-0.8862857 -4.471188000000001e-17
-0.8852857 -5.914296549999999e-17
-0.8842857 -7.141254099999999e-17
-0.8832857 -8.0644162e-17
-0.8822857 -8.606301399999999e-17
-0.8812857 -8.70487175e-17
-0.8802857 -8.318355499999999e-17
-0.8792857 -7.429293499999997e-17
-0.8782857 -6.047511999999999e-17
-0.8772857 -4.2117690000000004e-17
-0.8762857 -1.989864500000001e-17
-0.8752857 5.229049999999989e-18
-0.8742857 3.2069990000000004e-17
-0.8732857 5.923545999999999e-17
-0.8722857 8.520747999999999e-17
-0.8712857 1.08415385e-16
-0.8702857 1.2732157050000001e-16
-0.8692857 1.4051205000000001e-16
-0.8682857 1.4678696949999998e-16
-0.8672857 1.4524608e-16
-0.8662857 1.3536361499999998e-16
-0.8652857 1.1704752999999998e-16
-0.8642857 9.0678465e-17
-0.8632857 5.712461499999996e-17
-0.8622857 1.7729934999999975e-17
-0.8612857 -2.5726124999999987e-17
-0.8602857 -7.109659499999995e-17
-0.8592857 -1.1596112999999996e-16
-0.8582857 -1.57743245e-16
-0.8572857 -1.9384513000000002e-16
-0.8562857 -2.21793795e-16
-0.8552857 -2.3939104e-16
-0.8542857 -2.4485899499999993e-16
-0.8532857 -2.3697248e-16
-0.8522857 -2.1516940000000001e-16
-0.8512857 -1.7963182000000004e-16
-0.8502857 -1.3133064999999994e-16
-0.8492857 -7.202825000000002e-17
-0.8482857 -4.237050000000017e-18
-0.8472857 6.886815000000004e-17
-0.8462857 1.4358145e-16
-0.8452857 2.1583648999999996e-16
-0.8442857 2.81409935e-16
-0.8432857 3.36147831e-16
-0.8422857 3.7620454499999995e-16
-0.8412857 3.982807540000001e-16
-0.8402857 3.9984727e-16
-0.8392857 3.793413749999999e-16
-0.8382857 3.363223e-16
-0.8372857 2.7157420000000008e-16
-0.8362857 1.8714755000000004e-16
-0.8352857 8.633195000000002e-17
-0.8342857 -2.6441599999999975e-17
-0.8332857 -1.4576995e-16
-0.8322857 -2.6551264999999997e-16
-0.8312857 -3.7908355000000004e-16
-0.8302857 -4.797879800000001e-16
-0.8292857 -5.611873170000001e-16
-0.8282857 -6.1747417e-16
-0.8272857 -6.43837783e-16
-0.8262857 -6.3679765e-16
-0.8252857 -5.944849499999999e-16
-0.8242857 -5.168528499999999e-16
-0.8232857 -4.0579929999999984e-16
-0.8222857 -2.6518925000000016e-16
-0.8212857 -1.0076915000000004e-16
-0.8202857 8.002894999999996e-17
-0.8192857 2.683895499999998e-16
-0.8182857 4.545121500000001e-16
-0.8172857 6.280892500000001e-16
-0.8162857 7.788438050000001e-16
-0.8152857 8.9709872e-16
-0.8142857 9.74348445e-16
-0.8132857 1.00380188e-15
-0.8122857 9.808635999999999e-16
-0.8112857 9.035230999999998e-16
-0.8102857 7.7262530000000015e-16
-0.8092857 5.9199845e-16
-0.8082857 3.6842445000000007e-16
-0.8072857 1.1144449999999997e-16
-0.8062857 -1.6700015000000005e-16
-0.8052857 -4.530822e-16
-0.8042857 -7.317358e-16
-0.8032857 -9.8741145e-16
-0.8022857 -1.20490295e-15
-0.8012857 -1.3702015900000002e-15
-0.8002857 -1.4713348e-15
-0.7992857 -1.4991406099999998e-15
-0.7982857 -1.44793115e-15
-0.7972857 -1.3160020500000001e-15
-0.7962857 -1.1059515999999999e-15
-0.7952857 -8.247798499999997e-16
-0.7942857 -4.837514e-16
-0.7932857 -9.801575000000047e-17
-0.7922857 3.140058499999996e-16
-0.7912857 7.314464500000001e-16
-0.7902857 1.1320013500000004e-15
-0.7892857 1.4930684000000001e-15
-0.7882857 1.7929655499999996e-15
-0.7872857 2.0121654499999998e-15
-0.7862857 2.13447785e-15
-0.7852857 2.1481125e-15
-0.7842857 2.0465595e-15
-0.7832857 1.8292264e-15
-0.7822857 1.5017865000000003e-15
-0.7812857 1.0762029999999999e-15
-0.7802857 5.7041214999999935e-16
-0.7792857 7.662500000000363e-18
-0.7782857 -5.844706499999995e-16
-0.7772857 -1.1753604000000006e-15
-0.7762857 -1.7328342000000002e-15
-0.7752857 -2.2248433e-15
-0.7742857 -2.621219e-15
-0.7732857 -2.8954140999999995e-15
-0.7722857 -3.0261395e-15
-0.7712857 -2.9988021e-15
-0.7702857 -2.8066521499999996e-15
-0.7692857 -2.4515631000000006e-15
-0.7682857 -1.9443839999999995e-15
-0.7672857 -1.3048179999999993e-15
-0.7662857 -5.608124999999999e-16
-0.7652857 2.525305000000004e-16
-0.7642857 1.0944919999999998e-15
-0.7632857 1.9206609999999994e-15
-0.7622857 2.68516065e-15
-0.7612857 3.3430663000000004e-15
-0.7602857 3.852902965e-15
-0.7592857 4.17908025e-15
-0.7582857 4.294132335e-15
-0.7572857 4.180632949999999e-15
-0.7562857 3.8326595499999995e-15
-0.7552857 3.2567085000000007e-15
-0.7542857 2.4719774999999996e-15
-0.7532857 1.5099774999999992e-15
-0.7522857 4.13453e-16
-0.7512857 -7.653599999999995e-16
-0.7502857 -1.967069499999999e-15
-0.7492857 -3.1279730000000005e-15
-0.7482857 -4.1832758e-15
-0.7472857 -5.0705184e-15
-0.7462857 -5.7330497999999996e-15
-0.7452857 -6.1233586000000004e-15
-0.7442857 -6.2060703999999994e-15
-0.7432857 -5.9604385e-15
-0.7422857 -5.382171e-15
-0.7412857 -4.4844675000000005e-15
-0.7402857 -3.2981694999999986e-15
-0.7392857 -1.8709819999999983e-15
-0.7382857 -2.6576300000000163e-16
-0.7372857 1.4420754999999992e-15
-0.7362857 3.1679445000000007e-15
-0.7352857 4.8220915e-15
-0.7342857 6.314088e-15
-0.7332857 7.55754385e-15
-0.7322857 8.474825e-15
-0.7312857 9.00153915e-15
-0.7302857 9.090518e-15
-0.7292857 8.715089e-15
-0.7282857 7.871416999999998e-15
-0.7272857 6.579760499999998e-15
-0.7262857 4.884534000000001e-15
-0.7252857 2.853093500000003e-15
-0.7242857 5.73298e-16
-0.7232857 -1.850124000000002e-15
-0.7222857 -4.3002509999999994e-15
-0.7212857 -6.6534675e-15
-0.7202857 -8.785580499999999e-15
-0.7192857 -1.0578221999999999e-14
-0.7182857 -1.1925224750000001e-14
-0.7172857 -1.2738644999999999e-14
-0.7162857 -1.2954090750000001e-14
-0.7152857 -1.25350445e-14
-0.7142857 -1.1475921500000001e-14
-0.7132857 -9.8036385e-15
-0.7122857 -7.577538e-15
-0.7112857 -4.887634500000001e-15
-0.7102857 -1.8511654999999993e-15
-0.7092857 1.3924215000000043e-15
-0.7082857 4.687839499999999e-15
-0.7072857 7.871425e-15
-0.7062857 1.0779311999999998e-14
-0.7052857 1.3255929999999998e-14
-0.7042857 1.516237595e-14
-0.7032857 1.63842344e-14
-0.7022857 1.683837155e-14
-0.7012857 1.64783226e-14
-0.7002857 1.5297956e-14
-0.6992857 1.3333124000000001e-14
-0.6982857 1.0661161e-14
-0.6972857 7.398176499999997e-15
-0.6962857 3.694219999999999e-15
-0.6952857 -2.7349950000000074e-16
-0.6942857 -4.3090529999999995e-15
-0.6932857 -8.207471999999998e-15
-0.6922857 -1.1765199000000001e-14
-0.6912857 -1.47908065e-14
-0.6902857 -1.71154095e-14
-0.6892857 -1.8602214285e-14
-0.6882857 -1.915468e-14
-0.6872857 -1.8722820215e-14
-0.6862857 -1.7307257000000002e-14
-0.6852857 -1.4960749499999998e-14
-0.6842857 -1.1787021499999996e-14
-0.6832857 -7.936880500000004e-15
-0.6822857 -3.601738000000002e-15
-0.6812857 9.95235000000003e-16
-0.6802857 5.609905e-15
-0.6792857 9.989456999999995e-15
-0.6782857 1.3885576e-14
-0.6772857 1.70678615e-14
-0.6762857 1.933678735e-14
-0.6752857 2.05355415e-14
-0.6742857 2.056006315e-14
-0.6732857 1.9366695e-14
-0.6722857 1.6976945e-14
-0.6712857 1.3479006e-14
-0.6702857 9.025802000000002e-15
-0.6692857 3.829518e-15
-0.6682857 -1.8472234999999983e-15
-0.6672857 -7.7032695e-15
-0.6662857 -1.3413382500000003e-14
-0.6652857 -1.8644585e-14
-0.6642857 -2.3073655699999995e-14
-0.6632857 -2.6404867e-14
-0.6622857 -2.8387051799999997e-14
-0.6612857 -2.8829075499999995e-14
-0.6602857 -2.7612815500000006e-14
-0.6592857 -2.47028715e-14
-0.6582857 -2.0152319999999994e-14
-0.6572857 -1.4104090000000003e-14
-0.6562857 -6.787750000000005e-15
-0.6552857 1.4884450000000054e-15
-0.6542857 1.0349835000000007e-14
-0.6532857 1.9371484999999995e-14
-0.6522857 2.8097657999999997e-14
-0.6512857 3.6063500500000004e-14
-0.6502857 4.281797645e-14
-0.6492857 4.794696999999999e-14
-0.6482857 5.109532054999999e-14
-0.6472857 5.198666949999999e-14
-0.6462857 5.044006499999999e-14
-0.6452857 4.6382470000000004e-14
-0.6442857 3.985636500000001e-14
-0.6432857 3.1022074999999996e-14
-0.6422857 2.0154574999999985e-14
-0.6412857 7.634794999999998e-15
-0.6402857 -6.064244999999993e-15
-0.6392857 -2.0395884999999996e-14
-0.6382857 -3.4762099999999996e-14
-0.6372857 -4.853863999999999e-14
-0.6362857 -6.110193e-14
-0.6352857 -7.1856583e-14
-0.6342857 -8.02622515e-14
-0.6332857 -8.5858687e-14
-0.6322857 -8.828785350000001e-14
-0.6312857 -8.731218e-14
-0.6302857 -8.282798499999999e-14
-0.6292857 -7.487337999999999e-14
-0.6282857 -6.3630535e-14
-0.6272857 -4.9421725000000004e-14
-0.6262857 -3.269928000000002e-14
-0.6252857 -1.4030080000000015e-14
-0.6242857 5.925200000000007e-15
-0.6232857 2.6437355000000033e-14
-0.6222857 4.673710999999998e-14
-0.6212857 6.604584499999997e-14
-0.6202857 8.360731500000002e-14
-0.6192857 9.871882500000001e-14
-0.6182857 1.1076067349999998e-13
-0.6172857 1.19222422e-13
-0.6162857 1.237248415e-13
-0.6152857 1.24036393e-13
-0.6142857 1.2008359999999999e-13
-0.6132857 1.1195472000000001e-13
-0.6122857 9.9896435e-14
-0.6112857 8.430394999999996e-14
-0.6102857 6.570473e-14
-0.6092857 4.473688500000003e-14
-0.6082857 2.2123070000000058e-14
-0.6072857 -1.3587700000000448e-15
-0.6062857 -2.490628e-14
-0.6052857 -4.772416499999997e-14
-0.6042857 -6.905417500000003e-14
-0.6032857 -8.820299e-14
-0.6022857 -1.0456659e-13
-0.6012857 -1.1765018e-13
-0.6002857 -1.2708318499999998e-13
-0.5992857 -1.3262888965e-13
-0.5982857 -1.3418885e-13
-0.5972857 -1.3180195035e-13
-0.5962857 -1.2563890500000002e-13
-0.5952857 -1.1599226e-13
-0.5942857 -1.0326293499999996e-13
-0.5932857 -8.7943715e-14
-0.5922857 -7.060030000000004e-14
-0.5912857 -5.185051500000001e-14
-0.5902857 -3.2342469999999976e-14
-0.5892857 -1.2731964999999966e-14
-0.5882857 6.3405850000000285e-15
-0.5872857 2.427253999999997e-14
-0.5862857 4.052088999999998e-14
-0.5852857 5.462279e-14
-0.5842857 6.621407500000002e-14
-0.5832857 7.504504999999998e-14
-0.5822857 8.099264499999998e-14
-0.5812857 8.40683e-14
-0.5802857 8.442077e-14
-0.5792857 8.233278e-14
-0.5782857 7.8211415e-14
-0.5772857 7.2571941e-14
-0.5762857 6.6014782e-14
-0.5752857 5.9196474e-14
-0.5742857 5.2795423000000003e-14
-0.5732857 4.7473604999999993e-14
-0.5722857 4.383596000000001e-14
-0.5712857 4.238965500000001e-14
-0.5702857 4.350512e-14
-0.5692857 4.738131000000001e-14
-0.5682857 5.401744999999999e-14
-0.5672857 6.319328999999998e-14
-0.5662857 7.445940499999999e-14
-0.5652857 8.713906999999999e-14
-0.5642857 1.0034247000000004e-13
-0.5632857 1.1299334999999997e-13
-0.5622857 1.2386748999999997e-13
-0.5612857 1.3164243499999998e-13
-0.5602857 1.3495709999999995e-13
-0.5592857 1.3247859999999998e-13
-0.5582857 1.2297485000000005e-13
-0.5572857 1.0538970000000002e-13
-0.5562857 7.891765000000003e-14
-0.5552857 4.307600000000003e-14
-0.5542857 -2.2305499999999885e-15
-0.5532857 -5.665444999999999e-14
-0.5522857 -1.1936200000000005e-13
-0.5512857 -1.8900780000000006e-13
-0.5502857 -2.6372674e-13
-0.5492857 -3.4114838999999996e-13
-0.5482857 -4.1843576500000003e-13
-0.5472857 -4.92348405e-13
-0.5462857 -5.59332645e-13
-0.5452857 -6.156373549999999e-13
-0.5442857 -6.574538e-13
-0.5432857 -6.81077e-13
-0.5422857 -6.8308295e-13
-0.5412857 -6.605169500000001e-13
-0.5402857 -6.1108445e-13
-0.5392857 -5.333339999999998e-13
-0.5382857 -4.2682604999999955e-13
-0.5372857 -2.922736499999999e-13
-0.5362857 -1.3164510000000015e-13
-0.5352857 5.1780849999999545e-14
-0.5342857 2.5341419999999973e-13
-0.5332857 4.674147500000002e-13
-0.5322857 6.868211500000002e-13
-0.5312857 9.037423000000001e-13
-0.5302857 1.1096129999999999e-12
-0.5292857 1.2955055e-12
-0.5282857 1.4524857149999999e-12
-0.5272857 1.5720015499999999e-12
-0.5262857 1.6462848849999996e-12
-0.5252857 1.6687508e-12
-0.5242857 1.6343741999999998e-12
-0.5232857 1.54002235e-12
-0.5222857 1.3847260500000002e-12
-0.5212857 1.1698731500000003e-12
-0.5202857 8.993129999999996e-13
-0.5192857 5.793549999999993e-13
-0.5182857 2.1866099999999987e-13
-0.5172857 -1.7196649999999927e-13
-0.5162857 -5.799039999999991e-13
-0.5152857 -9.911224999999997e-13
-0.5142857 -1.3906803500000003e-12
-0.5132857 -1.7632853000000004e-12
-0.5122857 -2.0938993500000002e-12
-0.5112857 -2.3683607e-12
-0.5102857 -2.5740052e-12
-0.5092857 -2.7002534e-12
-0.5082857 -2.7391414499999996e-12
-0.5072857 -2.68577005e-12
-0.5062857 -2.53864665e-12
-0.5052857 -2.2999005500000002e-12
-0.5042857 -1.9753600000000006e-12
-0.5032857 -1.57447e-12
-0.5022857 -1.1100539999999998e-12
-0.5012857 -5.97918e-13
-0.5002857 -5.630200000000018e-14
-0.4992857 4.948055000000004e-13
-0.4982857 1.0344630000000003e-12
-0.4972857 1.5416539999999995e-12
-0.4962857 1.9962184999999997e-12
-0.4952857 2.37978095e-12
-0.4942857 2.67664885e-12
-0.4932857 2.87462585e-12
-0.4922857 2.9656889549999997e-12
-0.4912857 2.94650105e-12
-0.4902857 2.8187131449999998e-12
-0.4892857 2.5890304499999998e-12
-0.4882857 2.2690297e-12
-0.4872857 1.8747186999999996e-12
-0.4862857 1.4258493499999997e-12
-0.4852857 9.450105000000003e-13
-0.4842857 4.565360000000003e-13
-0.4832857 -1.4727499999999753e-14
-0.4822857 -4.447275000000001e-13
-0.4812857 -8.115125e-13
-0.4802857 -1.096491e-12
-0.4792857 -1.2855516000000002e-12
-0.4782857 -1.3699833499999999e-12
-0.4772857 -1.3471443999999998e-12
-0.4762857 -1.2208230999999998e-12
-0.4752857 -1.0012688500000002e-12
-0.4742857 -7.0486975e-13
-0.4732857 -3.5348474999999984e-13
-0.4722857 2.6547699999999954e-14
-0.4712857 4.0568874999999974e-13
-0.4702857 7.527131999999998e-13
-0.4692857 1.0363850499999998e-12
-0.4682857 1.2272190500000004e-12
-0.4672857 1.2992459499999998e-12
-0.4662857 1.23169025e-12
-0.4652857 1.010475350000001e-12
-0.4642857 6.294740000000002e-13
-0.4632857 9.143199999999976e-14
-0.4622857 -5.914985000000002e-13
-0.4612857 -1.3976542000000004e-12
-0.4602857 -2.2962303000000004e-12
-0.4592857 -3.2481224499999995e-12
-0.4582857 -4.20722215e-12
-0.4572857 -5.1221615e-12
-0.4562857 -5.938434049999999e-12
-0.4552857 -6.60082435e-12
-0.4542857 -7.0560615e-12
-0.4532857 -7.255585000000001e-12
-0.4522857 -7.158304499999998e-12
-0.4512857 -6.733217999999998e-12
-0.4502857 -5.961763000000003e-12
-0.4492857 -4.839761e-12
-0.4482857 -3.378846499999998e-12
-0.4472857 -1.607253000000002e-12
-0.4462857 4.301290000000005e-13
-0.4452857 2.6724599999999977e-12
-0.4442857 5.044467499999998e-12
-0.4432857 7.458755500000001e-12
-0.4422857 9.818859e-12
-0.4412857 1.2022929e-11
-0.4402857 1.396793045e-11
-0.4392857 1.5554179e-11
-0.4382857 1.669002055e-11
-0.4372857 1.7296433999999994e-11
-0.4362857 1.7311321999999997e-11
-0.4352857 1.6693291e-11
-0.4342857 1.54246815e-11
-0.4332857 1.35136775e-11
-0.4322857 1.0995367999999997e-11
-0.4312857 7.931630000000004e-12
-0.4302857 4.4098350000000065e-12
-0.4292857 5.403049999999992e-13
-0.4282857 -3.5473350000000053e-12
-0.4272857 -7.70874e-12
-0.4262857 -1.1790385999999999e-11
-0.4252857 -1.5635592500000002e-11
-0.4242857 -1.9090941999999997e-11
-0.4232857 -2.2012821999999997e-11
-0.4222857 -2.427367615e-11
-0.4212857 -2.576783e-11
-0.4202857 -2.6416537849999998e-11
-0.4192857 -2.6172061000000006e-11
-0.4182857 -2.50205555e-11
-0.4172857 -2.29836195e-11
-0.4162857 -2.01184075e-11
-0.4152857 -1.651623e-11
-0.4142857 -1.2299694999999999e-11
-0.4132857 -7.618435e-12
-0.4122857 -2.643574999999997e-12
-0.4112857 2.4388700000000025e-12
-0.4102857 7.435524999999996e-12
-0.4092857 1.2153629999999997e-11
-0.4082857 1.6409315e-11
-0.4072857 2.0035769999999997e-11
-0.4062857 2.2890918499999998e-11
-0.4052857 2.48643005e-11
-0.4042857 2.5882720000000002e-11
-0.4032857 2.59144537e-11
-0.4022857 2.4971665e-11
-0.4012857 2.3110857300000002e-11
-0.4002857 2.0431269999999997e-11
-0.3992857 1.7071142000000002e-11
-0.3982857 1.3201956e-11
-0.3972857 9.020836499999998e-12
-0.3962857 4.741340499999999e-12
-0.3952857 5.831549999999956e-13
-0.3942857 -3.238995000000003e-12
-0.3932857 -6.526617499999997e-12
-0.3922857 -9.108272499999994e-12
-0.3912857 -1.0849488999999996e-11
-0.3902857 -1.1661110500000005e-11
-0.3892857 -1.1505611e-11
-0.3882857 -1.0400945499999997e-11
-0.3872857 -8.421621e-12
-0.3862857 -5.696824499999999e-12
-0.3852857 -2.4055724999999996e-12
-0.3842857 1.230993000000001e-12
-0.3832857 4.959867499999999e-12
-0.3822857 8.508579499999999e-12
-0.3812857 1.1599179499999999e-11
-0.3802857 1.3963152999999997e-11
-0.3792857 1.5356535e-11
-0.3782857 1.55744825e-11
-0.3772857 1.4464584000000006e-11
-0.3762857 1.1938105e-11
-0.3752857 7.978654999999999e-12
-0.3742857 2.6476900000000053e-12
-0.3732857 -3.913565000000007e-12
-0.3722857 -1.1485915000000001e-11
-0.3712857 -1.9777896e-11
-0.3702857 -2.8435234e-11
-0.3692857 -3.7053776499999996e-11
-0.3682857 -4.5195493000000005e-11
-0.3672857 -5.240699250000001e-11
-0.3662857 -5.8239828e-11
-0.3652857 -6.227176999999998e-11
-0.3642857 -6.412821e-11
-0.3632857 -6.3502675e-11
-0.3622857 -6.017557499999999e-11
-0.3612857 -5.403022000000001e-11
-0.3602857 -4.506532500000001e-11
-0.3592857 -3.340312499999998e-11
-0.3582857 -1.929236500000001e-11
-0.3572857 -3.10613500000003e-12
-0.3562857 1.4666165e-11
-0.3552857 3.343252000000001e-11
-0.3542857 5.251731500000001e-11
-0.3532857 7.118538e-11
-0.3522857 8.8670095e-11
-0.3512857 1.0420459999999999e-10
-0.3502857 1.170548045e-10
-0.3492857 1.2655292e-10
-0.3482857 1.321298905e-10
-0.3472857 1.3334508499999998e-10
-0.3462857 1.2991191e-10
-0.3452857 1.2171772500000002e-10
-0.3442857 1.0883694e-10
-0.3432857 9.153648000000002e-11
-0.3422857 7.027260500000002e-11
-0.3412857 4.567938499999994e-11
-0.3402857 1.8548704999999954e-11
-0.3392857 -1.0197560000000014e-11
-0.3382857 -3.954220499999993e-11
-0.3372857 -6.841260499999995e-11
-0.3362857 -9.572429500000004e-11
-0.3352857 -1.2042659000000003e-10
-0.3342857 -1.4154765500000001e-10
-0.3332857 -1.5823734e-10
-0.3322857 -1.698057315e-10
-0.3312857 -1.7575546999999998e-10
-0.3302857 -1.7580617849999999e-10
-0.3292857 -1.69909995e-10
-0.3282857 -1.5825720000000002e-10
-0.3272857 -1.4127150000000003e-10
-0.3262857 -1.1959514500000001e-10
-0.3252857 -9.406423499999999e-11
-0.3242857 -6.567503999999994e-11
-0.3232857 -3.5543055000000026e-11
-0.3222857 -4.856139999999989e-12
-0.3212857 2.5176600000000048e-11
-0.3202857 5.3377194999999965e-11
-0.3192857 7.865115999999999e-11
-0.3182857 1.0003717500000001e-10
-0.3172857 1.1675131500000003e-10
-0.3162857 1.2822469499999995e-10
-0.3152857 1.3413208e-10
-0.3142857 1.3440991e-10
-0.3132857 1.2926281499999998e-10
-0.3122857 1.191576905e-10
-0.3112857 1.0480519e-10
-0.3102857 8.712900949999999e-11
-0.3092857 6.722383e-11
-0.3082857 4.630342499999999e-11
-0.3072857 2.5640914999999993e-11
-0.3062857 6.5037000000000116e-12
-0.3052857 -9.91393e-12
-0.3042857 -2.2557305000000006e-11
-0.3032857 -3.057365999999999e-11
-0.3022857 -3.336679499999999e-11
-0.3012857 -3.0640740000000004e-11
-0.3002857 -2.2429845e-11
-0.2992857 -9.112794999999994e-12
-0.2982857 8.59103e-12
-0.2972857 2.964348499999999e-11
-0.2962857 5.272795000000001e-11
-0.2952857 7.630663500000002e-11
-0.2942857 9.869291e-11
-0.2932857 1.1813554e-10
-0.2922857 1.3291107500000002e-10
-0.2912857 1.4141994e-10
-0.2902857 1.4228132999999993e-10
-0.2892857 1.3442191999999996e-10
-0.2882857 1.1715370000000005e-10
-0.2872857 9.023580000000002e-11
-0.2862857 5.391739999999997e-11
-0.2852857 8.957699999999991e-12
-0.2842857 -4.337855000000003e-11
-0.2832857 -1.0135040000000004e-10
-0.2822857 -1.6279570999999994e-10
-0.2812857 -2.2520871499999995e-10
-0.2802857 -2.8583851000000005e-10
-0.2792857 -3.41803802e-10
-0.2782857 -3.9021927e-10
-0.2772857 -4.28328593e-10
-0.2762857 -4.5363715999999996e-10
-0.2752857 -4.6403964e-10
-0.2742857 -4.579353e-10
-0.2732857 -4.343257999999999e-10
-0.2722857 -3.928913000000001e-10
-0.2712857 -3.340392000000002e-10
-0.2702857 -2.589231000000001e-10
-0.2692857 -1.6942945e-10
-0.2682857 -6.813324999999999e-11
-0.2672857 4.1779400000000245e-11
-0.2662857 1.5661910000000007e-10
-0.2652857 2.7232544999999977e-10
-0.2642857 3.8462279999999997e-10
-0.2632857 4.891904500000001e-10
-0.2622857 5.818414500000001e-10
-0.2612857 6.58704305e-10
-0.2602857 7.163966165e-10
-0.2592857 7.5218355e-10
-0.2582857 7.641143835e-10
-0.2572857 7.51128745e-10
-0.2562857 7.131268e-10
-0.2552857 6.509983499999999e-10
-0.2542857 5.666088e-10
-0.2532857 4.627397e-10
-0.2522857 3.4298529999999987e-10
-0.2512857 2.1161070000000018e-10
-0.2502857 7.337355e-11
-0.2492857 -6.668000000000005e-11
-0.2482857 -2.034363000000002e-10
-0.2472857 -3.319436999999999e-10
-0.2462857 -4.476367499999998e-10
-0.2452857 -5.465433000000003e-10
-0.2442857 -6.254658000000001e-10
-0.2432857 -6.821261499999998e-10
-0.2422857 -7.152635699999998e-10
-0.2412857 -7.246833350000001e-10
-0.2402857 -7.112506000000001e-10
-0.2392857 -6.76829265e-10
-0.2382857 -6.241702299999999e-10
-0.2372857 -5.567524000000001e-10
-0.2362857 -4.7858605e-10
-0.2352857 -3.939883499999999e-10
-0.2342857 -3.0734320000000003e-10
-0.2332857 -2.228585999999999e-10
-0.2322857 -1.4433459999999985e-10
-0.2312857 -7.495495000000022e-11
-0.2302857 -1.7113450000000162e-11
-0.2292857 2.7713900000000055e-11
-0.2282857 5.904550000000006e-11
-0.2272857 7.741290000000008e-11
-0.2262857 8.432005000000007e-11
-0.2252857 8.214729999999997e-11
-0.2242857 7.400054999999976e-11
-0.2232857 6.35155999999999e-11
-0.2222857 5.462650000000018e-11
-0.2212857 5.1308850000000165e-11
-0.2202857 5.7313299999999863e-11
-0.2192857 7.590174999999999e-11
-0.2182857 1.0960090000000003e-10
-0.2172857 1.5998659999999996e-10
-0.2162857 2.2751280000000006e-10
-0.2152857 3.113950499999999e-10
-0.2142857 4.0955729999999995e-10
-0.2132857 5.186480500000001e-10
-0.2122857 6.341287899999999e-10
-0.2112857 7.50434195e-10
-0.2102857 8.6119921e-10
-0.2092857 9.59545205e-10
-0.2082857 1.0384141e-09
-0.2072857 1.0909363499999998e-09
-0.2062857 1.1108147499999999e-09
-0.2052857 1.0927062e-09
-0.2042857 1.03258025e-09
-0.2032857 9.2803605e-10
-0.2022857 7.785564500000004e-10
-0.2012857 5.856829999999996e-10
-0.2002857 3.5309909999999966e-10
-0.1992857 8.66089000000004e-11
-0.1982857 -2.0599085000000002e-10
-0.1972857 -5.151483e-10
-0.1962857 -8.298960999999998e-10
-0.1952857 -1.1382781000000001e-09
-0.1942857 -1.42785105e-09
-0.1932857 -1.6862370999999999e-09
-0.1922857 -1.90169915e-09
-0.1912857 -2.0637131450000004e-09
-0.1902857 -2.1635071e-09
-0.1892857 -2.194539205e-09
-0.1882857 -2.15288585e-09
-0.1872857 -2.0375184000000005e-09
-0.1862857 -1.8504524e-09
-0.1852857 -1.5967552499999997e-09
-0.1842857 -1.2844085000000003e-09
-0.1832857 -9.240294999999998e-10
-0.1822857 -5.284634999999995e-10
-0.1812857 -1.1225800000000017e-10
-0.1802857 3.089564999999999e-10
-0.1792857 7.191369999999998e-10
-0.1782857 1.1025395000000007e-09
-0.1772857 1.4444260000000003e-09
-0.1762857 1.7317325499999995e-09
-0.1752857 1.9536701499999996e-09
-0.1742857 2.1022267e-09
-0.1732857 2.17255235e-09
-0.1722857 2.1631973049999996e-09
-0.1712857 2.07619905e-09
-0.1702857 1.917011545e-09
-0.1692857 1.69427675e-09
-0.1682857 1.4194476500000002e-09
-0.1672857 1.1062809e-09
-0.1662857 7.702151999999998e-10
-0.1652857 4.276679500000003e-10
-0.1642857 9.52790000000001e-11
-0.1632857 -2.1086885000000027e-10
-0.1622857 -4.760125e-10
-0.1612857 -6.874247999999999e-10
-0.1602857 -8.350471000000001e-10
-0.1592857 -9.1201175e-10
-0.1582857 -9.150290500000002e-10
-0.1572857 -8.446133e-10
-0.1562857 -7.051423500000001e-10
-0.1552857 -5.047382999999998e-10
-0.1542857 -2.549731999999999e-10
-0.1532857 2.958989999999993e-11
-0.1522857 3.3200725e-10
-0.1512857 6.336875499999999e-10
-0.1502857 9.152201499999998e-10
-0.1492857 1.1572611500000002e-09
-0.1482857 1.34144115e-09
-0.1472857 1.4512523500000003e-09
-0.1462857 1.4728767e-09
-0.1452857 1.3959173999999995e-09
-0.1442857 1.2140025000000007e-09
-0.1432857 9.252255000000003e-10
-0.1422857 5.324174999999995e-10
-0.1412857 4.3226499999999403e-11
-0.1402857 -5.299970000000005e-10
-0.1392857 -1.1704965e-09
-0.1382857 -1.8575824499999992e-09
-0.1372857 -2.5672615999999994e-09
-0.1362857 -3.27299495e-09
-0.1352857 -3.9465489e-09
-0.1342857 -4.5589231e-09
-0.1332857 -5.081310999999999e-09
-0.1322857 -5.486068e-09
-0.1312857 -5.7476569999999994e-09
-0.1302857 -5.843545500000002e-09
-0.1292857 -5.755039000000001e-09
-0.1282857 -5.4680315e-09
-0.1272857 -4.9736539999999985e-09
-0.1262857 -4.2688209999999976e-09
-0.1252857 -3.3566625000000023e-09
-0.1242857 -2.2468275000000015e-09
-0.1232857 -9.556564999999968e-10
-0.1222857 4.937674999999998e-10
-0.1212857 2.071726e-09
-0.1202857 3.742141500000001e-09
-0.1192857 5.463007499999998e-09
-0.1182857 7.1870175e-09
-0.1172857 8.8623925e-09
-0.1162857 1.04339074e-08
-0.1152857 1.1844140150000001e-08
-0.1142857 1.30349341e-08
-0.1132857 1.394906385e-08
-0.1122857 1.4532086999999999e-08
-0.1112857 1.4734344e-08
-0.1102857 1.45130515e-08
-0.1092857 1.3834460500000003e-08
-0.1082857 1.2675958999999999e-08
-0.1072857 1.10280715e-08
-0.1062857 8.896240000000003e-09
-0.1052857 6.302270000000002e-09
-0.1042857 3.285429999999996e-09
-0.1032857 -9.703999999999733e-11
-0.1022857 -3.770004999999996e-09
-0.1012857 -7.64113e-09
-0.1002857 -1.1602400000000002e-08
-0.099285714 -1.5532325500000003e-08
-0.098285712 -1.9298942e-08
-0.097285718 -2.27635645e-08
-0.096285716 -2.57851324e-08
-0.095285714 -2.8225158500000002e-08
-0.094285712 -2.9953072600000004e-08
-0.093285717 -3.08517875e-08
-0.092285715 -3.0823283e-08
-0.091285713 -2.9794013999999996e-08
-0.090285711 -2.771982e-08
-0.089285716 -2.4590185000000003e-08
-0.088285714 -2.043158e-08
-0.087285712 -1.530952499999999e-08
-0.086285718 -9.32941999999999e-09
-0.085285716 -2.6358349999999954e-09
-0.084285714 4.589884999999998e-09
-0.083285712 1.213362e-08
-0.082285717 1.9754099999999995e-08
-0.081285715 2.7190019999999987e-08
-0.080285713 3.4168584999999997e-08
-0.079285711 4.0415129e-08
-0.078285716 4.5663465500000004e-08
-0.077285714 4.9666709499999996e-08
-0.076285712 5.2208067999999995e-08
-0.075285718 5.3111141499999995e-08
-0.074285716 5.2249311499999985e-08
-0.073285714 4.9553755e-08
-0.072285712 4.501962000000001e-08
-0.071285717 3.8710049999999997e-08
-0.070285715 3.075770000000001e-08
-0.069285713 2.1363535000000003e-08
-0.068285711 1.079284e-08
-0.067285717 -6.315300000000031e-10
-0.066285715 -1.2538675000000006e-08
-0.065285712 -2.4521575e-08
-0.064285718 -3.615096499999999e-08
-0.063285716 -4.6990989999999984e-08
-0.062285714 -5.6615705000000004e-08
-0.061285716 -6.46260165e-08
-0.060285714 -7.066636765e-08
-0.059285715 -7.4440291e-08
-0.058285713 -7.572437735e-08
-0.057285715 -7.437982749999999e-08
-0.056285713 -7.036110999999999e-08
-0.055285715 -6.372128e-08
-0.054285713 -5.461343499999999e-08
-0.053285714 -4.328839000000001e-08
-0.052285716 -3.0088345000000025e-08
-0.051285714 -1.5436629999999976e-08
-0.050285716 1.7599000000001285e-10
-0.049285714 1.6208194999999998e-08
-0.048285715 3.2087329999999994e-08
-0.047285713 4.723052499999999e-08
-0.046285715 6.106678e-08
-0.045285713 7.305907999999999e-08
-0.044285715 8.272579499999999e-08
-0.043285713 8.9660286e-08
-0.042285714 9.3548089e-08
-0.041285716 9.418087400000001e-08
-0.040285714 9.146645599999999e-08
-0.039285716 8.5434545e-08
-0.038285714 7.623780499999999e-08
-0.037285715 6.414818999999999e-08
-0.036285713 4.9548690000000016e-08
-0.035285715 3.292057999999999e-08
-0.034285713 1.4826744999999988e-08
-0.033285715 -4.108169999999983e-09
-0.032285713 -2.322020500000001e-08
-0.031285714 -4.1830404999999985e-08
-0.030285714 -5.9269625e-08
-0.029285714 -7.4903215e-08
-0.028285714 -8.815463499999998e-08
-0.027285714 -9.8526845e-08
-0.026285714 -1.0562085904999998e-07
-0.025285713 -1.0915062999999999e-07
-0.024285715 -1.0895376595e-07
-0.023285715 -1.0499768000000002e-07
-0.022285715 -9.738089500000002e-08
-0.021285715 -8.6329655e-08
-0.020285714 -7.218988999999997e-08
-0.019285714 -5.5414894999999973e-08
-0.018285714 -3.654925500000002e-08
-0.017285714 -1.620969000000001e-08
-0.016285714 4.9364800000000044e-09
-0.015285715 2.619438999999998e-08
-0.014285714 4.686529e-08
-0.013285714 6.626997000000002e-08
-0.012285714 8.377118499999999e-08
-0.011285714 9.879422999999999e-08
-0.010285715 1.1084489999999999e-07
-0.0092857145 1.1952447650000001e-07
-0.0082857143 1.2454113e-07
-0.0072857141 1.257176385e-07
-0.0062857145 1.2299525e-07
-0.0052857143 1.1643368500000002e-07
-0.0042857141 1.0620744e-07
-0.0032857142 9.259880499999998e-08
-0.0022857143 7.598791000000001e-08
-0.0012857143 5.684018500000001e-08
-0.00028571428 3.569193500000001e-08
0.00071428571 1.3134545000000004e-08
0.0017142857 -1.0202339999999995e-08
0.0027142856 -3.366799000000001e-08
0.0037142858 -5.660745500000004e-08
0.0047142855 -7.837810000000003e-08
0.0057142857 -9.8365325e-08
0.0067142858 -1.1599696999999997e-07
0.0077142855 -1.3075657999999997e-07
0.0087142857 -1.42195283e-07
0.0097142858 -1.4994204e-07
0.010714286 -1.53712372e-07
0.011714286 -1.5331557500000001e-07
0.012714285 -1.4866020999999998e-07
0.013714286 -1.39757955e-07
0.014714286 -1.2672592999999995e-07
0.015714286 -1.0978708999999997e-07
0.016714286 -8.926882500000006e-08
0.017714286 -6.559956500000004e-08
0.018714286 -3.930330500000001e-08
0.019714287 -1.099164999999996e-08
0.020714285 1.8646150000000005e-08
0.021714285 4.8856104999999955e-08
0.022714285 7.883475000000005e-08
0.023714285 1.0774675500000004e-07
0.024714286 1.3474516499999997e-07
0.025714286 1.5899307e-07
0.026714286 1.7968729e-07
0.027714286 1.9608305099999997e-07
0.028714286 2.07518965e-07
0.029714286 2.1344165899999997e-07
0.030714286 2.1342912999999997e-07
0.031714287 2.0721192e-07
0.032714285 1.9469135499999997e-07
0.033714287 1.7595339000000005e-07
0.034714285 1.5127759500000003e-07
0.035714287 1.2114074999999998e-07
0.036714286 8.621345000000002e-08
0.037714284 4.7350749999999985e-08
0.038714286 5.575149999999929e-09
0.039714284 -3.794720000000001e-08
0.040714286 -8.193619999999993e-08
0.041714285 -1.2503429999999998e-07
0.042714287 -1.65847835e-07
0.043714285 -2.0299195999999998e-07
0.044714287 -2.3513843e-07
0.045714285 -2.6106423000000003e-07
0.046714287 -2.796989165e-07
0.047714286 -2.9016972e-07
0.048714284 -2.918415735e-07
0.049714286 -2.8435082e-07
0.050714284 -2.676307449999999e-07
0.051714286 -2.4192736999999993e-07
0.052714285 -2.078048000000001e-07
0.053714287 -1.6613874999999994e-07
0.054714285 -1.1809780000000002e-07
0.055714287 -6.511355000000002e-08
0.056714285 -8.83859999999987e-09
0.057714287 4.890514999999998e-08
0.058714285 1.0618699999999993e-07
0.059714288 1.6103485e-07
0.060714286 2.1150605e-07
0.061714284 2.55761015e-07
0.062714286 2.92134625e-07
0.063714288 3.1920352e-07
0.064714283 3.358468955e-07
0.065714285 3.41296935e-07
0.066714287 3.351771945e-07
0.067714289 3.1752703e-07
0.068714283 2.88810185e-07
0.069714285 2.4990699999999996e-07
0.070714287 2.020906e-07
0.071714282 1.4698590000000002e-07
0.072714284 8.651504999999997e-08
0.073714286 2.282969999999996e-08
0.074714288 -4.176829999999988e-08
0.075714283 -1.0491219999999994e-07
0.076714285 -1.6426070000000012e-07
0.077714287 -2.175887e-07
0.078714289 -2.62874895e-07
0.079714283 -2.9838304500000004e-07
0.080714285 -3.22733e-07
0.081714287 -3.3495877600000004e-07
0.082714289 -3.3455134e-07
0.083714284 -3.21483639e-07
0.084714286 -2.9621695999999997e-07
0.085714288 -2.5968844e-07
0.086714283 -2.1327895500000004e-07
0.087714285 -1.587632999999999e-07
0.088714287 -9.824454999999991e-08
0.089714289 -3.407455000000012e-08
0.090714283 3.123644999999999e-08
0.091714285 9.511750000000003e-08
0.092714287 1.550373999999999e-07
0.093714289 2.0860560000000004e-07
0.094714284 2.5366779000000005e-07
0.095714286 2.8839306999999997e-07
0.096714288 3.1134958249999996e-07
0.097714283 3.2156397999999996e-07
0.098714285 3.185633775e-07
0.099714287 3.0239756000000005e-07
0.1007143 2.7364015e-07
0.1017143 2.3336888999999992e-07
0.1027143 1.8312514999999996e-07
0.1037143 1.248544000000001e-07
0.1047143 6.083029999999995e-08
0.1057143 -6.435050000000011e-09
0.1067143 -7.429104999999996e-08
0.1077143 -1.4005455000000003e-07
0.1087143 -2.0111650000000003e-07
0.1097143 -2.550467e-07
0.1107143 -2.9969087999999997e-07
0.1117143 -3.3325608250000004e-07
0.1127143 -3.5438098e-07
0.1137143 -3.621875775e-07
0.1147143 -3.5631395499999994e-07
0.1157143 -3.3692508999999996e-07
0.1167143 -3.0470143500000004e-07
0.1177143 -2.6080755e-07
0.1187143 -2.0684114999999995e-07
0.1197143 -1.4476449999999997e-07
0.1207143 -7.682229999999995e-08
0.1217143 -5.4501499999999874e-09
0.1227143 6.682394999999993e-08
0.1237143 1.374793e-07
0.1247143 2.040989000000001e-07
0.1257143 2.644604999999999e-07
0.1267143 3.166161299999999e-07
0.1277143 3.5895783e-07
0.1287143 3.90268475e-07
0.1297143 4.097545099999999e-07
0.1307143 4.1705951500000004e-07
0.1317143 4.1226001e-07
0.1327143 3.9584322999999994e-07
0.1337143 3.6866730000000003e-07
0.1347143 3.319088499999999e-07
0.1357143 2.8699915000000006e-07
0.1367143 2.3555040000000012e-07
0.1377143 1.7928019999999996e-07
0.1387143 1.1993459999999984e-07
0.1397143 5.9212549999999885e-08
0.1407143 -1.3020499999998954e-09
0.1417143 -6.019909999999988e-08
0.1427143 -1.1628875000000004e-07
0.1437143 -1.6863399999999997e-07
0.1447143 -2.165675e-07
0.1457143 -2.5969090000000005e-07
0.1467143 -2.978586e-07
0.1477143 -3.311458e-07
0.1487143 -3.5980315499999994e-07
0.1497143 -3.8420065499999995e-07
0.1507143 -4.047636274215e-07
0.1517143 -4.2190481e-07
0.1527143 -4.3595579757849994e-07
0.1537143 -4.4710453499999996e-07
0.1547143 -4.5534047e-07
0.1557143 -4.6041115e-07
0.1567143 -4.6179714999999995e-07
0.1577143 -4.5870354999999996e-07
0.1587143 -4.5007325e-07
0.1597143 -4.346228500000001e-07
0.1607143 -4.108997499999999e-07
0.1617143 -3.7735995e-07
0.1627143 -3.3246115000000004e-07
0.1637143 -2.7477149999999995e-07
0.1647143 -2.0308550000000006e-07
0.1657143 -1.1654359999999997e-07
0.1667143 -1.474980000000008e-08
0.1677143 1.0212040000000004e-07
0.1687143 2.3322660000000027e-07
0.1697143 3.769923499999998e-07
0.1707143 5.310590499999998e-07
0.1717143 6.922705500000001e-07
0.1727143 8.566941500000002e-07
0.1737143 1.0196759000000002e-06
0.1747143 1.1759334269999999e-06
0.1757143 1.3196867999999998e-06
0.1767143 1.4448201230000002e-06
0.1777143 1.5450742e-06
0.1787143 1.6142646e-06
0.1797143 1.6465160499999998e-06
0.1807143 1.63650725e-06
0.1817143 1.5797183000000002e-06
0.1827143 1.4726727999999995e-06
0.1837143 1.3131659999999993e-06
0.1847143 1.1004625000000002e-06
0.1857143 8.354635000000009e-07
0.1867143 5.208359999999998e-07
0.1877143 1.6108499999999946e-07
0.1887143 -2.3742749999999932e-07
0.1897143 -6.66523e-07
0.1907143 -1.1163165000000001e-06
0.1917143 -1.5753874999999997e-06
0.1927143 -2.0310134500000004e-06
0.1937143 -2.46946895e-06
0.1947143 -2.8763836500000003e-06
0.1957143 -3.237141629999999e-06
0.1967143 -3.5373251499999995e-06
0.1977143 -3.7631868200000003e-06
0.1987143 -3.9021332499999996e-06
0.1997143 -3.9432091e-06
0.2007143 -3.8775589999999994e-06
0.2017143 -3.6988635e-06
0.2027143 -3.4037160000000006e-06
0.2037143 -2.9919409999999998e-06
0.2047143 -2.466827e-06
0.2057143 -1.8352615000000008e-06
0.2067143 -1.1077790000000005e-06
0.2077143 -2.9848449999999976e-07
0.2087143 5.751345e-07
0.2097143 1.4925075e-06
0.2107143 2.4304015000000004e-06
0.2117143 3.363445500000001e-06
0.2127143 4.2647435e-06
0.2137143 5.106579499999999e-06
0.2147143 5.86119075e-06
0.2157143 6.501571650000001e-06
0.2167143 7.00231815e-06
0.2177143 7.34046935e-06
0.2187143 7.4963181000000006e-06
0.2197143 7.454184499999999e-06
0.2207143 7.203112e-06
0.2217143 6.7374605000000014e-06
0.2227143 6.0573875e-06
0.2237143 5.169189999999999e-06
0.2247143 4.085479499999997e-06
0.2257143 2.8251900000000015e-06
0.2267143 1.4134000000000016e-06
0.2277143 -1.190325000000024e-07
0.2287143 -1.7360114999999974e-06
0.2297143 -3.396937999999997e-06
0.2307143 -5.057633500000003e-06
0.2317143 -6.6713845e-06
0.2327143 -8.1901415e-06
0.2337143 -9.565831500000002e-06
0.2347143 -1.0751727049999999e-05
0.2357143 -1.170387025e-05
0.2367143 -1.2382488449999998e-05
0.2377143 -1.2753365749999999e-05
0.2387143 -1.2789131e-05
0.2397143 -1.2470418e-05
0.2407143 -1.1786853499999998e-05
0.2417143 -1.0737841e-05
0.2427143 -9.333089500000003e-06
0.2437143 -7.592890499999999e-06
0.2447143 -5.548095500000001e-06
0.2457143 -3.2397915000000034e-06
0.2467143 -7.186530000000003e-07
0.2477143 1.9560184999999976e-06
0.2487143 4.717515500000001e-06
0.2497143 7.493261500000003e-06
0.2507143 1.02065825e-05
0.2517143 1.2778661499999998e-05
0.2527143 1.5130665e-05
0.2537143 1.71859805e-05
0.2547143 1.887249008e-05
0.2557143 2.0124821500000003e-05
0.2567143 2.0886530919999997e-05
0.2577143 2.1112126e-05
0.2587143 2.07688685e-05
0.2597143 1.9838326000000004e-05
0.2607143 1.8317559000000003e-05
0.2617143 1.6219944999999993e-05
0.2627143 1.3575584999999998e-05
0.2637143 1.0431209999999997e-05
0.2647143 6.849659999999997e-06
0.2657143 2.908870000000005e-06
0.2667143 -1.2996449999999962e-06
0.2677143 -5.672739999999997e-06
0.2687143 -1.0098010000000003e-05
0.2697143 -1.4456550000000006e-05
0.2707143 -1.8626000000000004e-05
0.2717143 -2.2483821999999993e-05
0.2727143 -2.5910757999999994e-05
0.2737143 -2.8794331500000003e-05
0.2747143 -3.1032283e-05
0.2757143 -3.2535872e-05
0.2767143 -3.32329435e-05
0.2777143 -3.3070634500000006e-05
0.2787143 -3.2017655500000005e-05
0.2797143 -3.0066045e-05
0.2807143 -2.723232e-05
0.2817143 -2.3557979999999996e-05
0.2827143 -1.910935999999999e-05
0.2837143 -1.3976699999999991e-05
0.2847143 -8.27258500000001e-06
0.2857143 -2.1296500000000043e-06
0.2867143 4.302385000000011e-06
0.2877143 1.086019e-05
0.2887143 1.7370945000000003e-05
0.2897143 2.3656724999999988e-05
0.2907143 2.953924999999999e-05
0.2917143 3.484487000000001e-05
0.2927143 3.9409521e-05
0.2937143 4.3083596999999994e-05
0.2947143 4.573661999999999e-05
0.2957143 4.72615255e-05
0.2967143 4.7578424e-05
0.2977143 4.66377475e-05
0.2987143 4.4422654999999994e-05
0.2997143 4.0950595e-05
0.3007143 3.6273985000000004e-05
0.3017143 3.047989499999999e-05
0.3027143 2.3688815e-05
0.3037143 1.6052440000000015e-05
0.3047143 7.75042499999999e-06
0.3057143 -1.0136250000000178e-06
0.3067143 -1.0016990000000005e-05
0.3077143 -1.9023404999999992e-05
0.3087143 -2.7789159999999982e-05
0.3097143 -3.606953499999999e-05
0.3107143 -4.3625500000000004e-05
0.3117143 -5.0230475000000005e-05
0.3127143 -5.5676901000000005e-05
0.3137143 -5.978247639999999e-05
0.3147143 -6.23959075e-05
0.3157143 -6.340193860000001e-05
0.3167143 -6.27255065e-05
0.3177143 -6.033494000000001e-05
0.3187143 -5.624400500000001e-05
0.3197143 -5.051278499999999e-05
0.3207143 -4.324732e-05
0.3217143 -3.4597915000000004e-05
0.3227143 -2.475630500000001e-05
0.3237143 -1.3951525000000007e-05
0.3247143 -2.4446249999999893e-06
0.3257143 9.477530000000011e-06
0.3267143 2.150926499999999e-05
0.3277143 3.3333935e-05
0.3287143 4.4632195000000016e-05
0.3297143 5.5090454999999974e-05
0.3307143 6.4409445e-05
0.3317143 7.2312625e-05
0.3327143 7.855413850000001e-05
0.3337143 8.2926051e-05
0.3347143 8.52648365e-05
0.3357143 8.5456744e-05
0.3367143 8.344192499999998e-05
0.3377143 7.9217265e-05
0.3387143 7.283767e-05
0.3397143 6.4415915e-05
0.3407143 5.4120794999999985e-05
0.3417143 4.21738e-05
0.3427143 2.884439500000003e-05
0.3437143 1.4443779999999969e-05
0.3447143 -6.826300000000129e-07
0.3457143 -1.6163584999999977e-05
0.3467143 -3.161138e-05
0.3477143 -4.663185e-05
0.3487143 -6.0834584999999974e-05
0.3497143 -7.3843435e-05
0.3507143 -8.530665000000002e-05
0.3517143 -9.490656999999999e-05
0.3527143 -0.00010236859300000001
0.3537143 -0.00010746910199999998
0.3547143 -0.000110042157
0.3557143 -0.000109984763
0.3567143 -0.00010726054
0.3577143 -0.00010190159999999999
0.3587143 -9.4008665e-05
0.3597143 -8.374938500000002e-05
0.3607143 -7.135481000000001e-05
0.3617143 -5.711409e-05
0.3627143 -4.1367600000000014e-05
0.3637143 -2.449857999999995e-05
0.3647143 -6.923485000000007e-06
0.3657143 1.0918595000000007e-05
0.3667143 2.857734000000002e-05
0.3677143 4.560301499999997e-05
0.3687143 6.155836000000005e-05
0.3697143 7.603039999999999e-05
0.3707143 8.864169499999998e-05
0.3717143 9.906070499999998e-05
0.3727143 0.00010701123000000001
0.3737143 0.00011228031000000001
0.3747143 0.0001147245304
0.3757143 0.00011427467500000001
0.3767143 0.00011093830460000001
0.3777143 0.00010480033499999999
0.3787143 9.602159e-05
0.3797143 8.4835305e-05
0.3807143 7.154162e-05
0.3817143 5.650018500000001e-05
0.3827143 4.012124000000001e-05
0.3837143 2.2855114999999995e-05
0.3847143 5.180674999999984e-06
0.3857143 -1.2407185000000015e-05
0.3867143 -2.9410474999999987e-05
0.3877143 -4.534121999999999e-05
0.3887143 -5.973459500000001e-05
0.3897143 -7.216121000000002e-05
0.3907143 -8.223871499999998e-05
0.3917143 -8.964219499999999e-05
0.3927143 -9.4112995e-05
0.3937143 -9.5465951e-05
0.3947143 -9.359455949999999e-05
0.3957143 -8.8474054e-05
0.3967143 -8.016239549999999e-05
0.3977143 -6.879894499999999e-05
0.3987143 -5.460101e-05
0.3997143 -3.785832499999999e-05
0.4007143 -1.8925459999999998e-05
0.4017143 1.787424999999997e-06
0.4027143 2.3825349999999994e-05
0.4037143 4.670056499999999e-05
0.4047143 6.9905425e-05
0.4057143 9.292583300000001e-05
0.4067143 0.00011525485500000002
0.4077143 0.00013640617700000002
0.4087143 0.000155926955
0.4097143 0.00017340975
0.4107143 0.00018850325000000003
0.4117143 0.000200921435
0.4127143 0.00021045103999999998
0.4137143 0.000216956945
0.4147143 0.00022038535000000004
0.4157143 0.00022076495000000006
0.4167143 0.00021820589999999997
0.4177143 0.00021289619999999998
0.4187143 0.00020509614999999988
0.4197143 0.00019513119999999988
0.4207143 0.0001833829
0.4217143 0.00017027799999999997
0.4227143 0.00015627660000000002
0.4237143 0.0001418597
0.4247143 0.0001275164500000001
0.4257143 0.00011373015000000006
0.4267143 0.0001009658499999999
0.4277143 8.965775000000006e-05
0.4287143 8.019804999999982e-05
0.4297143 7.292689999999991e-05
0.4307143 6.812260000000005e-05
0.4317143 6.599625000000003e-05
0.4327143 6.668600000000003e-05
0.4337143 7.025370000000011e-05
0.4347143 7.668480000000007e-05
0.4357143 8.588930000000002e-05
0.4367143 9.770480000000015e-05
0.4377143 0.00011190179999999973
0.4387143 0.00012819114999999977
0.4397143 0.0001462322
0.4407143 0.0001656422499999999
0.4417143 0.00018600800000000004
0.4427143 0.00020689670000000027
0.4437143 0.00022786855000000007
0.4447143 0.000248488
0.4457143 0.0002683357499999998
0.4467143 0.00028702070000000016
0.4477143 0.00030418905000000014
0.4487143 0.0003195331999999996
0.4497143 0.0003328000999999999
0.4507143 0.0003437978999999997
0.4517143 0.0003523993500000002
0.4527143 0.00035854444999999997
0.4537143 0.0003622414499999999
0.4547143 0.00036356520000000017
0.4557143 0.0003626553000000003
0.4567143 0.0003597104999999999
0.4577143 0.0003549819999999997
0.4587143 0.00034876620000000026
0.4597143 0.0003413969999999997
0.4607143 0.0003332365
0.4617143 0.0003246645000000005
0.4627143 0.00031606699999999985
0.4637143 0.00030782700000000026
0.4647143 0.00030031399999999955
0.4657143 0.00029387349999999887
0.4667143 0.0002888215000000005
0.4677143 0.0002854320000000003
0.4687143 0.00028393400000000055
0.4697143 0.0002845054999999998
0.4707143 0.0002872684999999997
0.4717143 0.0002922880000000007
0.4727143 0.0002995724999999991
0.4737143 0.0003090699999999995
0.4747143 0.000320673000000001
0.4757143 0.0003342264999999999
0.4767143 0.0003495265000000001
0.4777143 0.0003663290000000004
0.4787143 0.00038435799999999903
0.4797143 0.0004033145000000004
0.4807143 0.00042288100000000033
0.4817143 0.00044273049999999986
0.4827143 0.00046253900000000015
0.4837143 0.00048199100000000035
0.4847143 0.0005007884999999994
0.4857143 0.0005186594999999992
0.4867143 0.0005353635000000009
0.4877143 0.0005506990000000001
0.4887143 0.0005645075000000003
0.4897143 0.000576677
0.4907143 0.0005871444999999999
0.4917143 0.0005958970000000004
0.4927143 0.0006029715000000007
0.4937143 0.0006084554999999992
0.4947143 0.0006124779999999979
0.4957143 0.000615212
0.4967143 0.0006168675000000019
0.4977143 0.000617684500000001
0.4987143 0.0006179289999999985
0.4997143 0.0006178839999999993
0.5007143 0.0006178424999999998
0.5017143 0.0006180980000000001
0.5027143 0.0006189410000000008
0.5037143 0.000620647999999999
0.5047143 0.0006234760000000005
0.5057143 0.0006276580000000009
0.5067143 0.0006333959999999996
0.5077143 0.0006408539999999988
0.5087143 0.000650158
0.5097143 0.0006613945000000022
0.5107143 0.0006746034999999994
0.5117143 0.0006897804999999994
0.5127143 0.0007068790000000001
0.5137143 0.000725811
0.5147143 0.0007464524999999992
0.5157143 0.0007686449999999999
0.5167143 0.000792202500000002
0.5177143 0.0008169155000000005
0.5187143 0.0008425559999999992
0.5197143 0.0008688844999999998
0.5207143 0.0008956560000000011
0.5217143 0.0009226264999999987
0.5227143 0.0009495649999999997
0.5237143 0.0009762520000000011
0.5247143 0.0010024889999999983
0.5257143 0.0010281054999999998
0.5267143 0.001052957500000002
0.5277143 0.0010769354999999971
0.5287143 0.0010999600000000012
0.5297143 0.0011219979999999997
0.5307143 0.0011430474999999966
0.5317143 0.0011631360000000017
0.5327143 0.0011823345000000019
0.5337143 0.001200746000000001
0.5347143 0.001218501000000001
0.5357143 0.0012357474999999984
0.5367143 0.0012526559999999983
0.5377143 0.0012694159999999991
0.5387143 0.001286218500000001
0.5397143 0.001303260500000003
0.5407143 0.0013207369999999987
0.5417143 0.0013388329999999967
0.5427143 0.0013577190000000018
0.5437143 0.0013775490000000007
0.5447143 0.001398462
0.5457143 0.001420562500000003
0.5467143 0.0014439334999999985
0.5477143 0.0014686349999999974
0.5487143 0.0014946895000000023
0.5497143 0.0015220905
0.5507143 0.0015508074999999962
0.5517143 0.0015807840000000035
0.5527143 0.0016119405000000028
0.5537143 0.0016441789999999989
0.5547143 0.0016773834999999997
0.5557143 0.001711433000000001
0.5567143 0.0017461904999999972
0.5577143 0.0017815184999999988
0.5587143 0.001817289500000003
0.5597143 0.0018533764999999992
0.5607143 0.0018896599999999992
0.5617143 0.001926037500000001
0.5627143 0.0019624244999999953
0.5637143 0.0019987399999999945
0.5647143 0.002034939999999999
0.5657143 0.0020710100000000077
0.5667143 0.0021069400000000064
0.5677143 0.002142749999999993
0.5687143 0.002178479999999997
0.5697143 0.0022141800000000083
0.5707143 0.0022499100000000012
0.5717143 0.0022857599999999956
0.5727143 0.0023218300000000043
0.5737143 0.002358239999999997
0.5747143 0.002395099999999992
0.5757143 0.002432505000000005
0.5767143 0.0024705700000000083
0.5777143 0.002509389999999998
0.5787143 0.002549049999999996
0.5797143 0.0025896099999999974
0.5807143 0.0026311400000000023
0.5817143 0.002673694999999999
0.5827143 0.002717289999999998
0.5837143 0.0027619350000000057
0.5847143 0.002807614999999998
0.5857143 0.002854294999999997
0.5867143 0.002901925000000001
0.5877143 0.0029504300000000026
0.5887143 0.002999720000000004
0.5897143 0.0030496999999999985
0.5907143 0.0031002749999999918
0.5917143 0.0031513149999999983
0.5927143 0.003202700000000008
0.5937143 0.003254315000000004
0.5947143 0.0033060249999999963
0.5957143 0.003357704999999995
0.5967143 0.0034092449999999948
0.5977143 0.003460529999999991
0.5987143 0.0035114700000000057
0.5997143 0.003561980000000017
0.6007143 0.003612000000000009
0.6017143 0.003661499999999999
0.6027143 0.00371043999999999
0.6037143 0.003758819999999983
0.6047143 0.0038066600000000073
0.6057143 0.0038540050000000154
0.6067143 0.003900909999999994
0.6077143 0.003947469999999991
0.6087143 0.00399378499999999
0.6097143 0.00403996000000001
0.6107143 0.004086145000000003
0.6117143 0.004132484999999986
0.6127143 0.004179140000000011
0.6137143 0.004226295000000007
0.6147143 0.004274145000000004
0.6157143 0.004322865000000002
0.6167143 0.0043726149999999886
0.6177143 0.004423575000000002
0.6187143 0.0044759199999999996
0.6197143 0.004529785000000005
0.6207143 0.004585295000000006
0.6217143 0.0046425699999999934
0.6227143 0.004701690000000003
0.6237143 0.0047627100000000025
0.6247143 0.00482566499999999
0.6257143 0.0048905449999999935
0.6267143 0.004957304999999999
0.6277143 0.005025880000000002
0.6287143 0.0050961799999999936
0.6297143 0.005168099999999997
0.6307143 0.005241485
0.6317143 0.0053161649999999986
0.6327143 0.005391965000000016
0.6337143 0.005468670000000012
0.6347143 0.005546074999999985
0.6357143 0.005623970000000001
0.6367143 0.005702134999999999
0.6377143 0.005780374999999995
0.6387143 0.005858520000000027
0.6397143 0.005936395000000011
0.6407143 0.006013874999999981
0.6417143 0.006090844999999965
0.6427143 0.006167240000000002
0.6437143 0.0062430450000000165
0.6447143 0.00631823499999998
0.6457143 0.006392880000000022
0.6467143 0.006467120000000013
0.6477143 0.006541085000000002
0.6487143 0.006614960000000002
0.6497143 0.006688949999999976
0.6507143 0.006763275
0.6517143 0.006838260000000004
0.6527143 0.006914184999999988
0.6537143 0.006991310000000004
0.6547143 0.007069980000000013
0.6557143 0.007150495000000004
0.6567143 0.007233119999999981
0.6577143 0.007318154999999977
0.6587143 0.007405835000000018
0.6597143 0.007496375000000013
0.6607143 0.007589960000000023
0.6617143 0.007686730000000003
0.6627143 0.007786774999999983
0.6637143 0.00789011999999999
0.6647143 0.007996800000000005
0.6657143 0.00810679999999999
0.6667143 0.008220059999999989
0.6677143 0.00833643
0.6687143 0.008455730000000012
0.6697143 0.008577830000000015
0.6707143 0.008702525000000008
0.6717143 0.008829604999999994
0.6727143 0.00895883999999998
0.6737143 0.00909001000000002
0.6747143 0.00922293500000001
0.6757143 0.009357385000000005
0.6767143 0.009493145000000008
0.6777143 0.009630044999999997
0.6787143 0.009767974999999995
0.6797143 0.009906829999999981
0.6807143 0.010046504999999978
0.6817143 0.010186955000000011
0.6827143 0.010328155000000012
0.6837143 0.010470104999999981
0.6847143 0.010612800000000007
0.6857143 0.010756249999999995
0.6867143 0.010900525000000034
0.6877143 0.011045724999999977
0.6887143 0.011191874999999935
0.6897143 0.011338990000000068
0.6907143 0.01148719000000005
0.6917143 0.011636574999999991
0.6927143 0.011787189999999946
0.6937143 0.01193906999999998
0.6947143 0.012092229999999997
0.6957143 0.012246620000000031
0.6967143 0.012402234999999996
0.6977143 0.012559119999999953
0.6987143 0.012717285000000064
0.6997143 0.012876675000000021
0.7007143 0.013037285000000004
0.7017143 0.013199129999999995
0.7027143 0.013362114999999973
0.7037143 0.013526279999999995
0.7047143 0.013691624999999976
0.7057143 0.013858135000000014
0.7067143 0.014025900000000051
0.7077143 0.01419505000000001
0.7087143 0.014365649999999931
0.7097143 0.014537800000000016
0.7107143 0.014711700000000051
0.7117143 0.014887550000000003
0.7127143 0.015065349999999955
0.7137143 0.015245299999999958
0.7147143 0.015427699999999994
0.7157143 0.015612699999999978
0.7167143 0.015800500000000037
0.7177143 0.015991150000000058
0.7187143 0.016184899999999974
0.7197143 0.01638184999999998
0.7207143 0.016581999999999986
0.7217143 0.01678539999999997
0.7227143 0.016992150000000032
0.7237143 0.017202100000000015
0.7247143 0.017415200000000033
0.7257143 0.017631499999999967
0.7267143 0.017850849999999998
0.7277143 0.018073050000000077
0.7287143 0.018297849999999928
0.7297143 0.01852524999999998
0.7307143 0.018755100000000066
0.7317143 0.01898715
0.7327143 0.019221199999999994
0.7337143 0.019457249999999954
0.7347143 0.01969519999999995
0.7357143 0.01993485000000001
0.7367143 0.020176200000000057
0.7377143 0.020419400000000077
0.7387143 0.020664449999999904
0.7397143 0.020911349999999967
0.7407143 0.021160500000000016
0.7417143 0.02141195000000002
0.7427143 0.021666150000000047
0.7437143 0.02192339999999992
0.7447143 0.022183949999999987
0.7457143 0.022448249999999975
0.7467143 0.022716499999999935
0.7477143 0.022989300000000015
0.7487143 0.023266800000000115
0.7497143 0.023549250000000087
0.7507143 0.023836949999999916
0.7517143 0.024129999999999884
0.7527143 0.024428550000000066
0.7537143 0.02473270000000007
0.7547143 0.025042500000000023
0.7557143 0.025357800000000024
0.7567143 0.025678499999999962
0.7577143 0.026004349999999985
0.7587143 0.026335249999999998
0.7597143 0.026670949999999964
0.7607143 0.027011
0.7617143 0.02735515000000009
0.7627143 0.02770299999999996
0.7637143 0.028054149999999858
0.7647143 0.028408250000000003
0.7657143 0.028764950000000084
0.7667143 0.029123850000000014
0.7677143 0.02948464999999998
0.7687143 0.029847149999999927
0.7697143 0.030211149999999982
0.7707143 0.030576600000000002
0.7717143 0.030943650000000062
0.7727143 0.03131235000000014
0.7737143 0.03168294999999991
0.7747143 0.032055849999999976
0.7757143 0.03243115000000011
0.7767143 0.03280919999999992
0.7777143 0.03319054999999994
0.7787143 0.0335755500000001
0.7797143 0.03396464999999998
0.7807143 0.03435825
0.7817143 0.034756850000000034
0.7827143 0.035160999999999915
0.7837143 0.035570799999999916
0.7847143 0.03598669999999995
0.7857143 0.03640900000000014
0.7867143 0.03683790000000006
0.7877143 0.03727354999999994
0.7887143 0.03771575000000008
0.7897143 0.0381645500000001
0.7907143 0.03862010000000009
0.7917143 0.03908229999999993
0.7927143 0.03955084999999998
0.7937143 0.04002554999999985
0.7947143 0.04050614999999986
0.7957143 0.04099220000000011
0.7967143 0.041483349999999974
0.7977143 0.04197939999999992
0.7987143 0.04247995000000017
0.7997143 0.04298450000000002
0.8007143 0.043492949999999884
0.8017143 0.04400520000000014
0.8027143 0.044520850000000035
0.8037143 0.04503999999999982
0.8047143 0.045562799999999945
0.8057143 0.046089000000000026
0.8067143 0.04661864999999987
0.8077143 0.04715200000000019
0.8087143 0.04768920000000002
0.8097143 0.04823054999999988
0.8107143 0.04877620000000017
0.8117143 0.0493263999999999
0.8127143 0.04988194999999994
0.8137143 0.050442950000000215
0.8147143 0.051009550000000146
0.8157143 0.051582349999999694
0.8167143 0.052161199999999804
0.8177143 0.05274615000000027
0.8187143 0.053337850000000187
0.8197143 0.05393649999999978
0.8207143 0.054542200000000006
0.8217143 0.05515540000000008
0.8227143 0.05577619999999993
0.8237143 0.05640484999999994
0.8247143 0.05704135000000008
0.8257143 0.057685250000000125
0.8267143 0.05833659999999988
0.8277143 0.05899600000000001
0.8287143 0.0596634
0.8297143 0.0603386499999998
0.8307143 0.06102185000000003
0.8317143 0.06171320000000021
0.8327143 0.062412600000000075
0.8337143 0.06311985000000009
0.8347143 0.06383509999999998
0.8357143 0.06455829999999994
0.8367143 0.06528969999999969
0.8377143 0.06602949999999974
0.8387143 0.06677800000000025
0.8397143 0.06753540000000012
0.8407143 0.06830179999999993
0.8417143 0.06907704999999995
0.8427143 0.06986079999999989
0.8437143 0.07065299999999995
0.8447143 0.07145375000000007
0.8457143 0.07226300000000009
0.8467143 0.07308045000000021
0.8477143 0.07390644999999972
0.8487143 0.07474080000000008
0.8497143 0.0755830000000006
0.8507143 0.07643284999999966
0.8517143 0.07728959999999964
0.8527143 0.0781532499999998
0.8537143 0.07902415000000015
0.8547143 0.07990200000000051
0.8557143 0.08078645000000023
0.8567143 0.08167734999999995
0.8577143 0.08257554999999964
0.8587143 0.08348109999999975
0.8597143 0.08439350000000029
0.8607143 0.08531315000000032
0.8617143 0.08624009999999964
0.8627143 0.0871742999999998
0.8637143 0.08811620000000037
0.8647143 0.08906684999999986
0.8657143 0.09002649999999997
0.8667143 0.09099565000000008
0.8677143 0.09197539999999983
0.8687143 0.0929659999999996
0.8697143 0.09396754999999968
0.8707143 0.09498110000000058
0.8717143 0.09600695000000044
0.8727143 0.09704525000000003
0.8737143 0.09809665000000012
0.8747143 0.09916150000000001
0.8757143 0.10023979999999968
0.8767143 0.10133189999999978
0.8777143 0.10243785000000011
0.8787143 0.10355684999999977
0.8797143 0.10468899999999975
0.8807143 0.1058339000000003
0.8817143 0.10699039999999989
0.8827143 0.10815859999999948
0.8837143 0.10933840000000017
0.8847143 0.11052940000000012
0.8857143 0.11173140000000019
0.8867143 0.11294434999999986
0.8877143 0.11416739999999984
0.8887143 0.11539960000000052
0.8897143 0.11664105000000016
0.8907143 0.11789149999999973
0.8917143 0.1191514999999998
0.8927143 0.12042099999999983
0.8937143 0.12169949999999982
0.8947143 0.12298849999999988
0.8957143 0.12428850000000002
0.8967143 0.12559850000000017
0.8977143 0.12691950000000043
0.8987143 0.1282530000000002
0.8997143 0.12959849999999948
0.9007143 0.13095649999999961
0.9017143 0.13232900000000006
0.9027143 0.13371700000000025
0.9037143 0.1351210000000002
0.9047143 0.13654099999999994
0.9057143 0.13797849999999953
0.9067143 0.1394340000000004
0.9077143 0.14090700000000045
0.9087143 0.14239749999999968
0.9097143 0.14390549999999946
0.9107143 0.14543099999999978
0.9117143 0.14697400000000066
0.9127143 0.14853450000000074
0.9137143 0.15011199999999927
0.9147143 0.1517049999999996
0.9157143 0.15331300000000095
0.9167143 0.1549359999999993
0.9177143 0.15657299999999996
0.9187143 0.15822450000000096
0.9197143 0.1598890000000002
0.9207143 0.1615659999999996
0.9217143 0.16325649999999928
0.9227143 0.1649589999999998
0.9237143 0.1666740000000005
0.9247143 0.16840150000000004
0.9257143 0.17014000000000037
0.9267143 0.17189099999999954
0.9277143 0.1736549999999996
0.9287143 0.17543100000000053
0.9297143 0.17722050000000034
0.9307143 0.1790245000000005
0.9317143 0.18084299999999964
0.9327143 0.1826774999999999
0.9337143 0.1845274999999992
0.9347143 0.18639449999999974
0.9357143 0.18828000000000084
0.9367143 0.19018399999999985
0.9377143 0.1921064999999995
0.9387143 0.19404749999999976
0.9397143 0.19600950000000014
0.9407143 0.19799050000000049
0.9417143 0.19999100000000014
0.9427143 0.20201299999999933
0.9437143 0.2040529999999997
0.9447143 0.20611250000000084
0.9457143 0.20819200000000057
0.9467143 0.21028950000000027
0.9477143 0.21240549999999922
0.9487143 0.2145390000000001
0.9497143 0.21669050000000084
0.9507143 0.21885999999999875
0.9517143 0.22104649999999926
0.9527143 0.22324950000000024
0.9537143 0.2254700000000004
0.9547143 0.22770850000000045
0.9557143 0.22996400000000033
0.9567143 0.23223699999999947
0.9577143 0.23452749999999908
0.9587143 0.236836
0.9597143 0.23916300000000013
0.9607143 0.2415085000000009
0.9617143 0.24387449999999974
0.9627143 0.2462615
0.9637143 0.24866900000000106
0.9647143 0.25109849999999956
0.9657143 0.25355149999999904
0.9667143 0.25602799999999953
0.9677143 0.25852850000000027
0.9687143 0.2610540000000001
0.9697143 0.2636040000000009
0.9707143 0.26617900000000083
0.9717143 0.26878149999999923
0.9727143 0.2714109999999982
0.9737143 0.27406499999999956
0.9747143 0.2767425000000019
0.9757143 0.27944450000000115
0.9767143 0.28217300000000023
0.9777143 0.2849250000000003
0.9787143 0.28769999999999796
0.9797143 0.29049999999999865
0.9807143 0.29332300000000233
0.9817143 0.29616949999999886
0.9827143 0.29903899999999833
0.9837143 0.3019305000000021
0.9847143 0.3048455000000013
0.9857143 0.30778149999999804
0.9867143 0.3107399999999997
0.9877143 0.3137245000000004
0.9887143 0.3167324999999994
0.9897143 0.31976550000000153
0.9907143 0.32282399999999933
0.9917143 0.32590750000000024
0.9927143 0.3290175000000009
0.9937143 0.33215349999999805
0.9947143 0.33531699999999914
0.9957143 0.3385080000000015
0.9967143 0.3417284999999997
0.9977143 0.3449794999999981
0.9987143 0.3482590000000019
0.9997143 0.35156950000000103
1.000714 0.3549109999999983
1.001714 0.35828300000000113
1.002714 0.36168350000000116
1.003714 0.36511349999999987
1.004714 0.3685739999999987
1.005714 0.37206300000000014
1.006714 0.3755805000000016
1.007714 0.37912699999999827
1.008714 0.38270099999999896
1.009714 0.386299500000002
1.010714 0.38992400000000144
1.011714 0.3935739999999993
1.012714 0.3972484999999995
1.013714 0.4009474999999994
1.014714 0.40467149999999974
1.015714 0.40842149999999916
1.016714 0.4121975000000003
1.017714 0.415998500000002
1.018714 0.4198255000000001
1.019714 0.42368049999999996
1.020714 0.42756149999999915
1.021714 0.4314714999999989
1.022714 0.4354139999999989
1.023714 0.43938749999999965
1.024714 0.4433935000000008
1.025714 0.4474325
1.026714 0.45150550000000167
1.027714 0.4556114999999989
1.028714 0.45975149999999854
1.029714 0.46392950000000077
1.030714 0.4681440000000008
1.031714 0.47239300000000123
1.032714 0.47667849999999956
1.033714 0.48100200000000043
1.034714 0.48536149999999845
1.035714 0.4897579999999977
1.036714 0.4941890000000027
1.037714 0.49865599999999943
1.038714 0.5031585000000007
1.039714 0.5076930000000041
1.040714 0.5122624999999978
1.041714 0.5168639999999992
1.042714 0.5214940000000006
1.043714 0.5261564999999967
1.044714 0.5308510000000006
1.045714 0.5355745000000024
1.046714 0.5403275000000001
1.047714 0.5451114999999986
1.048714 0.5499285000000009
1.049714 0.5547774999999999
1.050714 0.5596634999999974
1.051714 0.5645849999999996
1.052714 0.5695415000000027
1.053714 0.5745360000000005
1.054714 0.5795649999999959
1.055714 0.5846350000000009
1.056714 0.5897455000000013
1.057714 0.5948934999999982
1.058714 0.6000830000000027
1.059714 0.6053135000000007
1.060714 0.6105869999999949
1.061714 0.6159039999999996
1.062714 0.621265000000002
1.063714 0.6266719999999993
1.064714 0.632120499999999
1.065714 0.6376130000000018
1.066714 0.6431510000000016
1.067714 0.6487270000000013
1.068714 0.6543444999999979
1.069714 0.6600049999999961
1.070714 0.665706500000004
1.071714 0.6714515000000006
1.072714 0.6772344999999972
1.073714 0.6830525000000003
1.074714 0.688908
1.075714 0.6947955000000019
1.076714 0.7007179999999995
1.077714 0.7066819999999993
1.078714 0.7126830000000031
1.079714 0.7187220000000012
1.080714 0.7248049999999973
1.081714 0.7309280000000014
1.082714 0.7370919999999989
1.083714 0.7433004999999975
1.084714 0.7495490000000044
1.085714 0.7558409999999999
1.086714 0.7621799999999974
1.087714 0.7685679999999998
1.088714 0.7750054999999996
1.089714 0.7814900000000011
1.090714 0.7880240000000002
1.091714 0.7946074999999966
1.092714 0.8012375000000023
1.093714 0.807916500000002
1.094714 0.8146424999999982
1.095714 0.8214180000000025
1.096714 0.8282484999999985
1.097714 0.8351345000000004
1.098714 0.8420725000000008
1.099714 0.8490604999999962
1.100714 0.8560950000000012
1.101714 0.8631759999999992
1.102714 0.870303500000001
1.103714 0.8774745000000026
1.104714 0.8846925000000008
1.105714 0.8919594999999981
1.106714 0.8992764999999964
1.107714 0.9066340000000062
1.108714 0.9140345000000069
1.109714 0.9214864999999914
1.110714 0.9289774999999938
1.111714 0.9365150000000053
1.112714 0.9441000000000007
1.113714 0.9517300000000004
1.114714 0.9594099999999957
1.115714 0.9671500000000003
1.116714 0.9749450000000023
1.117714 0.9827899999999994
1.118714 0.9906900000000045
1.119714 0.9986449999999959
1.120714 1.0066549999999952
1.121714 1.014709999999999
1.122714 1.0228199999999998
1.123714 1.0309850000000085
1.124714 1.0392050000000035
1.125714 1.047474999999994
1.126714 1.0558050000000045
1.127714 1.0641950000000033
1.128714 1.0726249999999942
1.129714 1.0811099999999927
1.130714 1.0896449999999975
1.131714 1.098225000000007
1.132714 1.1068550000000006
1.133714 1.1155449999999933
1.134714 1.124285000000003
1.135714 1.1330650000000047
1.136714 1.1419000000000032
1.137714 1.1507799999999957
1.138714 1.1597099999999942
1.139714 1.168695000000001
1.140714 1.1777199999999992
1.141714 1.1867950000000038
1.142714 1.1959300000000073
1.143714 1.205119999999997
1.144714 1.2143649999999946
1.145714 1.2236599999999982
1.146714 1.233009999999999
1.147714 1.2424250000000006
1.148714 1.2518949999999989
1.149714 1.261425000000007
1.150714 1.271015000000003
1.151714 1.2806549999999943
1.152714 1.290354999999995
1.153714 1.3001249999999984
1.154714 1.3099600000000018
1.155714 1.3198550000000042
1.156714 1.3298050000000037
1.157714 1.339815000000002
1.158714 1.3498950000000023
1.159714 1.3600299999999999
1.160714 1.3702149999999926
1.161714 1.3804599999999951
1.162714 1.390755000000004
1.163714 1.4010950000000062
1.164714 1.4114999999999982
1.165714 1.421965
1.166714 1.432475000000006
1.167714 1.4430299999999947
1.168714 1.453649999999995
1.169714 1.4643250000000032
1.170714 1.4750549999999978
1.171714 1.4858499999999926
1.172714 1.496704999999997
1.173714 1.507625000000002
1.174714 1.5186050000000058
1.175714 1.5296450000000084
1.176714 1.5407449999999987
1.177714 1.5518949999999954
1.178714 1.5631
1.179714 1.5743749999999959
1.180714 1.5857100000000013
1.181714 1.5971149999999983
1.182714 1.608594999999999
1.183714 1.6201300000000078
1.184714 1.631734999999997
1.185714 1.6434000000000066
1.186714 1.655130000000006
1.187714 1.666939999999989
1.188714 1.6788100000000035
1.189714 1.6907600000000018
1.190714 1.7027750000000008
1.191714 1.7148449999999968
1.192714 1.7269749999999917
1.193714 1.7391500000000018
1.194714 1.7513850000000104
1.195714 1.7636799999999966
1.196714 1.776019999999998
1.197714 1.7884300000000013
1.198714 1.8009099999999854
1.199714 1.8134350000000063
1.200714 1.8260200000000046
1.201714 1.838675000000005
1.202714 1.8514000000000073
1.203714 1.8641849999999869
1.204714 1.8770249999999853
1.205714 1.8899300000000057
1.206714 1.9029100000000083
1.207714 1.9159649999999935
1.208714 1.9290749999999972
1.209714 1.9422399999999977
1.210714 1.9554750000000005
1.211714 1.9687700000000024
1.212714 1.982120000000001
1.213714 1.9955450000000037
1.214714 2.0090250000000034
1.215714 2.0225750000000056
1.216714 2.036209999999993
1.217714 2.049910000000003
1.218714 2.0636849999999947
1.219714 2.0775149999999836
1.220714 2.091400000000013
1.221714 2.105344999999998
1.222714 2.1193500000000034
1.223714 2.1334150000000074
1.224714 2.147549999999992
1.225714 2.1617399999999956
1.226714 2.175974999999992
1.227714 2.1902600000000065
1.228714 2.204605000000019
1.229714 2.219005000000007
1.230714 2.2334499999999893
1.231714 2.247969999999997
1.232714 2.2625550000000048
1.233714 2.277209999999993
1.234714 2.291939999999985
1.235714 2.3067349999999998
1.236714 2.321590000000013
1.237714 2.336489999999998
1.238714 2.351450000000004
1.239714 2.3664700000000085
1.240714 2.3815549999999917
1.241714 2.396709999999999
1.242714 2.41194000000001
1.243714 2.427250000000005
1.244714 2.4426250000000005
1.245714 2.4580599999999944
1.246714 2.4735699999999925
1.247714 2.4891449999999913
1.248714 2.5047799999999882
1.249714 2.5204850000000096
1.250714 2.5362600000000115
1.251714 2.552104999999994
1.252714 2.568014999999998
1.253714 2.583990000000003
1.254714 2.5999999999999983
1.255714 2.616050000000007
1.256714 2.6321599999999927
1.257714 2.648329999999999
1.258714 2.6645700000000074
1.259714 2.6808950000000014
1.260714 2.6972749999999928
1.261714 2.713710000000003
1.262714 2.7302200000000165
1.263714 2.746774999999981
1.264714 2.763370000000002
1.265714 2.780045000000007
1.266714 2.796784999999991
1.267714 2.8135949999999985
1.268714 2.8304800000000103
1.269714 2.847400000000012
1.270714 2.8643849999999924
1.271714 2.8814299999999937
1.272714 2.898530000000014
1.273714 2.915680000000007
1.274714 2.9328749999999943
1.275714 2.950154999999989
1.276714 2.9674999999999843
1.277714 2.9848849999999927
1.278714 3.0023249999999986
1.279714 3.019840000000008
1.280714 3.037440000000025
1.281714 3.055084999999992
1.282714 3.0727599999999695
1.283714 3.0904999999999907
1.284714 3.108290000000029
1.285714 3.126125000000018
1.286714 3.144005
1.287714 3.161910000000012
1.288714 3.1798599999999753
1.289714 3.1978349999999685
1.290714 3.215854999999998
1.291714 3.233925000000002
1.292714 3.252015000000012
1.293714 3.2701750000000036
1.294714 3.2884099999999985
1.295714 3.306709999999994
1.296714 3.325054999999983
1.297714 3.343445000000009
1.298714 3.361885000000009
1.299714 3.380355000000019
1.300714 3.398864999999999
1.301714 3.41743999999998
1.302714 3.4360650000000206
1.303714 3.4547200000000293
1.304714 3.4734149999999637
1.305714 3.4921549999999795
1.306714 3.510945000000012
1.307714 3.5297850000000177
1.308714 3.548664999999994
1.309714 3.567589999999964
1.310714 3.586595000000005
1.311714 3.6056650000000023
1.312714 3.6248250000000306
1.313714 3.6440549999999967
1.314714 3.6633099999999925
1.315714 3.6826100000000253
1.316714 3.7019350000000015
1.317714 3.721289999999988
1.318714 3.740679999999965
1.319714 3.7601200000000023
1.320714 3.7795900000000064
1.321714 3.7990950000000003
1.322714 3.8186749999999985
1.323714 3.838309999999994
1.324714 3.857985000000003
1.325714 3.877674999999995
1.326714 3.897420000000028
1.327714 3.917260000000028
1.328714 3.937144999999979
1.329714 3.9570749999999664
1.330714 3.977069999999997
1.331714 3.9970950000000385
1.332714 4.017119999999993
1.333714 4.037164999999999
1.334714 4.057215000000027
1.335714 4.077264999999969
1.336714 4.097354999999967
1.337714 4.117490000000003
1.338714 4.137680000000036
1.339714 4.157890000000032
1.340714 4.1781449999999785
1.341714 4.198449999999985
1.342714 4.218774999999999
1.343714 4.239125
1.344714 4.259475
1.345714 4.279845000000008
1.346714 4.300240000000001
1.347714 4.320659999999983
1.348714 4.341104999999994
1.349714 4.361550000000006
1.350714 4.381989999999993
1.351714 4.402429999999981
1.352714 4.422874999999992
1.353714 4.443315000000024
1.354714 4.4637800000000425
1.355714 4.484274999999983
1.356714 4.504784999999996
1.357714 4.525319999999994
1.358714 4.545879999999979
1.359714 4.566480000000022
1.360714 4.587085000000001
1.361714 4.607695000000003
1.362714 4.62835
1.363714 4.6489999999999725
1.364714 4.669649999999988
1.365714 4.690305000000028
1.366714 4.710910000000007
1.367714 4.731489999999999
1.368714 4.752075000000016
1.369714 4.772655000000007
1.370714 4.793235
1.371714 4.813844999999959
1.372714 4.834475000000012
1.373714 4.855124999999984
1.374714 4.875775
1.375714 4.896380000000023
1.376714 4.917009999999989
1.377714 4.937685000000036
1.378714 4.958359999999995
1.379714 4.979040000000022
1.380714 4.999714999999981
1.381714 5.020339999999967
1.382714 5.040920000000046
1.383714 5.061505000000018
1.384714 5.08208999999999
1.385714 5.102624999999989
1.386714 5.123110000000014
1.387714 5.143600000000019
1.388714 5.164095000000004
1.389714 5.184624999999936
1.390714 5.205204999999928
1.391714 5.2257899999999875
1.392714 5.246375000000046
1.393714 5.2669550000000385
1.394714 5.28748999999995
1.395714 5.307980000000042
1.396714 5.328470000000047
1.397714 5.348914999999971
1.398714 5.369305000000029
1.399714 5.38969999999998
1.400714 5.410054999999917
1.401714 5.430359999999967
1.402714 5.450610000000064
1.403714 5.47082000000006
1.404714 5.490984999999976
1.405714 5.511144999999998
1.406714 5.531310000000001
1.407714 5.5514750000000035
1.408714 5.571640000000007
1.409714 5.591709999999955
1.410714 5.6117300000000165
1.411714 5.631755000000058
1.412714 5.651684999999959
1.413714 5.671474999999985
1.414714 5.691220000000017
1.415714 5.710984999999971
1.416714 5.730640000000016
1.417714 5.750300000000042
1.418714 5.76995000000002
1.419714 5.789349999999957
1.420714 5.80874999999998
1.421714 5.82810000000003
1.422714 5.84734999999996
1.423714 5.866599999999975
1.424714 5.8858000000000175
1.425714 5.905050000000033
1.426714 5.9243000000000485
1.427714 5.9434499999999435
1.428714 5.962499999999978
1.429714 5.981400000000005
1.430714 6.000199999999997
1.431714 6.018900000000042
1.432714 6.037499999999967
1.433714 6.0560500000000035
1.434714 6.074600000000041
1.435714 6.0931000000000175
1.436714 6.111449999999987
1.437714 6.129749999999983
1.438714 6.148000000000004
1.439714 6.166100000000018
1.440714 6.184149999999971
1.441714 6.202249999999985
1.442714 6.220300000000026
1.443714 6.238249999999946
1.444714 6.256149999999977
1.445714 6.273950000000063
1.446714 6.29150000000002
1.447714 6.3088999999999675
1.448714 6.326149999999996
1.449714 6.3432999999999895
1.450714 6.360449999999982
1.451714 6.377449999999968
1.452714 6.394350000000007
1.453714 6.411300000000018
1.454714 6.42819999999997
1.455714 6.444850000000053
1.456714 6.461400000000015
1.457714 6.477900000000004
1.458714 6.494300000000046
1.459714 6.51064999999994
1.460714 6.5268500000000005
1.461714 6.542900000000053
1.462714 6.5588499999999845
1.463714 6.574599999999934
1.464714 6.590149999999989
1.465714 6.6055500000000364
1.466714 6.620799999999989
1.467714 6.635999999999968
1.468714 6.6511000000000005
1.469714 6.666050000000023
1.470714 6.681000000000048
1.471714 6.695949999999986
1.472714 6.710699999999941
1.473714 6.725250000000002
1.474714 6.739650000000055
1.475714 6.753900000000014
1.476714 6.767949999999991
1.477714 6.781799999999986
1.478714 6.795549999999949
1.479714 6.809149999999989
1.480714 6.822550000000048
1.481714 6.835750000000039
1.482714 6.848849999999997
1.483714 6.861749999999972
1.484714 6.874449999999966
1.485714 6.887099999999986
1.486714 6.899649999999973
1.487714 6.912000000000064
1.488714 6.924200000000061
1.489714 6.9363499999999965
1.490714 6.948299999999952
1.491714 6.959949999999979
1.492714 6.971400000000023
1.493714 6.982699999999974
1.494714 6.993749999999968
1.495714 7.0044499999999745
1.496714 7.015100000000006
1.497714 7.02560000000003
1.498714 7.035850000000013
1.499714 7.046000000000048
1.500714 7.0559999999999885
1.501714 7.065849999999922
1.502714 7.075450000000074
1.503714 7.084899999999957
1.504714 7.094149999999945
1.505714 7.103200000000038
1.506714 7.112150000000011
1.507714 7.1209000000000895
1.508714 7.129300000000005
1.509714 7.137399999999905
1.510714 7.145199999999963
1.511714 7.152700000000005
1.512714 7.160200000000047
1.513714 7.167500000000021
1.514714 7.174400000000032
1.515714 7.1812000000000955
1.516714 7.187950000000012
1.517714 7.194499999999861
1.518714 7.200749999999867
1.519714 7.2066500000000575
1.520714 7.212300000000033
1.521714 7.217950000000008
1.522714 7.223249999999994
1.523714 7.228249999999964
1.524714 7.233149999999987
1.525714 7.237600000000073
1.526714 7.24174999999997
1.527714 7.245699999999973
1.528714 7.249350000000134
1.529714 7.252649999999957
1.530714 7.255749999999887
1.531714 7.258650000000095
1.532714 7.261400000000036
1.533714 7.264049999999855
1.534714 7.266300000000059
1.535714 7.268300000000047
1.536714 7.2700999999999665
1.537714 7.271500000000097
1.538714 7.272600000000039
1.539714 7.273349999999991
1.540714 7.273799999999928
1.541714 7.274099999999943
1.542714 7.274100000000116
1.543714 7.27369999999998
1.544714 7.273049999999976
1.545714 7.272150000000102
1.546714 7.270849999999919
1.547714 7.269349999999841
1.548714 7.267650000000042
1.549714 7.26560000000008
1.550714 7.263400000000024
1.551714 7.261000000000073
1.552714 7.2582499999999595
1.553714 7.255249999999977
1.554714 7.2519499999999795
1.555714 7.248199999999871
1.556714 7.244099999999948
1.557714 7.239650000000035
1.558714 7.234800000000159
1.559714 7.2296500000000945
1.560714 7.224349999999935
1.561714 7.2187999999999075
1.562714 7.212799999999943
1.563714 7.20655000000011
1.564714 7.200050000000062
1.565714 7.193199999999851
1.566714 7.185999999999998
1.567714 7.178550000000103
1.568714 7.170750000000045
1.569714 7.162500000000051
1.570714 7.153949999999868
1.571714 7.144999999999895
1.572714 7.135599999999985
1.573714 7.125850000000086
1.574714 7.115650000000078
1.575714 7.105149999999879
1.576714 7.094350000000013
1.577714 7.0831500000000105
1.578714 7.071749999999939
1.579714 7.060000000000052
1.580714 7.047949999999976
1.581714 7.035600000000058
1.582714 7.022750000000057
1.583714 7.009499999999918
1.584714 6.995800000000017
1.585714 6.981749999999954
1.586714 6.967299999999926
1.587714 6.952400000000136
1.588714 6.93715000000001
1.589714 6.921499999999921
1.590714 6.9056000000001365
1.591714 6.889300000000043
1.592714 6.872499999999865
1.593714 6.855350000000045
1.594714 6.837850000000062
1.595714 6.820099999999864
1.596714 6.801900000000076
1.597714 6.783350000000126
1.598714 6.764499999999986
1.599714 6.745099999999963
1.600714 6.725250000000002
1.601714 6.704899999999958
1.602714 6.683999999999857
1.603714 6.662649999999992
1.604714 6.640900000000165
1.605714 6.618849999999974
1.606714 6.596399999999996
1.607714 6.573450000000106
1.608714 6.55025
1.609714 6.526699999999906
1.610714 6.502599999999928
1.611714 6.478000000000039
1.612714 6.453049999999988
1.613714 6.427600000000027
1.614714 6.401800000000075
1.615714 6.375649999999962
1.616714 6.348899999999991
1.617714 6.321750000000057
1.618714 6.294199999999986
1.619714 6.266100000000032
1.620714 6.237499999999993
1.621714 6.208499999999992
1.622714 6.17904999999988
1.623714 6.149299999999927
1.624714 6.119350000000079
1.625714 6.088899999999973
1.626714 6.058050000000079
1.627714 6.026800000000048
1.628714 5.994949999999985
1.629714 5.962600000000013
1.630714 5.929749999999956
1.631714 5.896399999999989
1.632714 5.862449999999991
1.633714 5.82810000000003
1.634714 5.793399999999907
1.635714 5.758199999999873
1.636714 5.722500000000102
1.637714 5.686300000000075
1.638714 5.649500000000016
1.639714 5.612299999999994
1.640714 5.574799999999956
1.641714 5.536800000000008
1.642714 5.498450000000071
1.643714 5.459600000000051
1.644714 5.420199999999972
1.645714 5.38025000000001
1.646714 5.339749999999991
1.647714 5.298699999999913
1.648714 5.257049999999978
1.649714 5.2149500000001066
1.650714 5.172250000000031
1.651714 5.129149999999992
1.652714 5.085699999999964
1.653714 5.041699999999878
1.654714 4.997200000000055
1.655714 4.952199999999976
1.656714 4.906849999999907
1.657714 4.860950000000128
1.658714 4.814449999999971
1.659714 4.767550000000023
1.660714 4.720149999999992
1.661714 4.6722499999998774
1.662714 4.6239
1.663714 4.574950000000092
1.664714 4.525300000000031
1.665714 4.475099999999912
1.666714 4.424350000000084
1.667714 4.373000000000051
1.668714 4.321249999999881
1.669714 4.268999999999974
1.670714 4.216350000000105
1.671714 4.163400000000046
1.672714 4.109949999999904
1.673714 4.055899999999904
1.674714 4.001349999999994
1.675714 3.9462000000000526
1.676714 3.8905000000000536
1.677714 3.8343499999999446
1.678714 3.7775999999999783
1.679714 3.720450000000049
1.680714 3.6626500000001143
1.681714 3.604150000000028
1.682714 3.545049999999911
1.683714 3.4854500000000566
1.684714 3.4253499999999453
1.685714 3.3646000000000025
1.686714 3.3034500000000966
1.687714 3.2419499999998544
1.688714 3.1800000000000233
1.689714 3.117600000000081
1.690714 3.0545499999999617
1.691714 2.9909999999999313
1.692714 2.9269999999999645
1.693714 2.862150000000098
1.694714 2.7967500000000007
1.695714 2.730899999999967
1.696714 2.664599999999996
1.697714 2.597749999999968
1.698714 2.5301999999999616
1.699714 2.462249999999992
1.700714 2.3936999999999915
1.701714 2.3244999999999862
1.702714 2.254850000000044
1.703714 2.1847000000000185
1.704714 2.114100000000056
1.705714 2.04300000000001
1.706714 1.9715000000000011
1.707714 1.8995500000000554
1.708714 1.8268999999999578
1.709714 1.7536000000000287
1.710714 1.6797000000000686
1.711714 1.6053000000000248
1.712714 1.5302499999999761
1.713714 1.4546499999998699
1.714714 1.378550000000027
1.715714 1.3019500000001003
1.716714 1.2250000000000107
1.717714 1.1472999999999691
1.718714 1.0690499999998702
1.719714 0.9903000000000342
1.720714 0.9109499999999937
1.721714 0.8310999999998694
1.722714 0.7507000000000347
1.723714 0.6698000000001161
1.724714 0.5885000000000612
1.725714 0.5067499999998961
1.726714 0.42424999999995244
1.727714 0.34115000000015105
1.728714 0.2573999999999979
1.729714 0.1730499999999871
1.730714 0.08809999999994517
1.731714 0.0025999999998457812
1.732714 -0.08334999999984327
1.733714 -0.1698999999999104
1.734714 -0.25685000000011393
1.735714 -0.34419999999993345
1.736714 -0.43214999999995757
1.737714 -0.5206000000000655
1.738714 -0.6095500000000836
1.739714 -0.6990499999999857
1.740714 -0.788999999999998
1.741714 -0.8795500000000414
1.742714 -0.9706499999999687
1.743714 -1.0622000000000063
1.744714 -1.1543499999999014
1.745714 -1.2471999999999483
1.746714 -1.3406500000000265
1.747714 -1.434600000000015
1.748714 -1.5291500000000346
1.749714 -1.6242499999999382
1.750714 -1.7196500000000308
1.751714 -1.8154000000001127
1.752714 -1.911549999999984
1.753714 -2.0081499999999655
1.754714 -2.10514999999991
1.755714 -2.2027500000000586
1.756714 -2.3009500000000656
1.757714 -2.3996499999999825
1.758714 -2.4990000000000774
1.759714 -2.5989500000000305
1.760714 -2.6994499999998673
1.761714 -2.800499999999935
1.762714 -2.902000000000113
1.763714 -3.004050000000001
1.764714 -3.106799999999868
1.765714 -3.210099999999966
1.766714 -3.31385
1.767714 -3.4178500000000764
1.768714 -3.5222500000001156
1.769714 -3.627049999999944
1.770714 -3.7320999999999884
1.771714 -3.8376999999999164
1.772714 -3.9438499999999017
1.773714 -4.050600000000092
1.774714 -4.1581000000000605
1.775714 -4.266099999999939
1.776714 -4.3746000000000755
1.777714 -4.483549999999975
1.778714 -4.592900000000011
1.779714 -4.7027500000001305
1.780714 -4.813099999999987
1.781714 -4.923800000000006
1.782714 -5.034899999999988
1.783714 -5.146550000000028
1.784714 -5.258699999999977
1.785714 -5.371149999999942
1.786714 -5.483899999999924
1.787714 -5.5971499999999885
1.788714 -5.710899999999963
1.789714 -5.825150000000022
1.790714 -5.939950000000138
1.791714 -6.0553499999999385
1.792714 -6.1713499999999435
1.793714 -6.287750000000085
1.794714 -6.40459999999999
1.795714 -6.521849999999857
1.796714 -6.639400000000087
1.797714 -6.757200000000012
1.798714 -6.8753999999999
1.799714 -6.994050000000071
1.800714 -7.113050000000058
1.801714 -7.232549999999955
1.802714 -7.352499999999964
1.803714 -7.472850000000107
1.804714 -7.593449999999946
1.805714 -7.714449999999921
1.806714 -7.835900000000007
1.807714 -7.957750000000055
1.808714 -8.080250000000108
1.809714 -8.203199999999924
1.810714 -8.326349999999982
1.811714 -8.449999999999951
1.812714 -8.574049999999882
1.813714 -8.698250000000082
1.814714 -8.822700000000149
1.815714 -8.94759999999998
1.816714 -9.072749999999852
1.817714 -9.198300000000033
1.818714 -9.3244000000001
1.819714 -9.450849999999983
1.820714 -9.577749999999975
1.821714 -9.70504999999993
1.822714 -9.832599999999928
1.823714 -9.960500000000087
1.824714 -10.08885000000001
1.825714 -10.217549999999923
1.826714 -10.34650000000005
1.827714 -10.47585000000014
1.828714 -10.605649999999994
1.829714 -10.735549999999968
1.830714 -10.865650000000011
1.831714 -10.995949999999949
1.832714 -11.12639999999998
1.833714 -11.257249999999976
1.834714 -11.388500000000107
1.835714 -11.520000000000106
1.836714 -11.651799999999948
1.837714 -11.783949999999953
1.838714 -11.916449999999946
1.839714 -12.049249999999956
1.840714 -12.18234999999998
1.841714 -12.315549999999952
1.842714 -12.448949999999993
1.843714 -12.582700000000022
1.844714 -12.716700000000095
1.845714 -12.850950000000033
1.846714 -12.985400000000041
1.847714 -13.120100000000093
1.848714 -13.25494999999989
1.849714 -13.38999999999993
1.850714 -13.525399999999957
1.851714 -13.661100000000001
1.852714 -13.797000000000114
1.853714 -13.933149999999921
1.854714 -14.069700000000038
1.855714 -14.206400000000077
1.856714 -14.34319999999989
1.857714 -14.480099999999997
1.858714 -14.617199999999997
1.859714 -14.754500000000064
1.860714 -14.89185000000011
1.861714 -15.029299999999926
1.862714 -15.166949999999984
1.863714 -15.304799999999938
1.864714 -15.44275000000001
1.865714 -15.580850000000007
1.866714 -15.719099999999923
1.867714 -15.857650000000028
1.868714 -15.996249999999934
1.869714 -16.13485000000001
1.870714 -16.273700000000133
1.871714 -16.4127
1.872714 -16.551749999999842
1.873714 -16.69089999999998
1.874714 -16.830050000000117
1.875714 -16.969150000000106
1.876714 -17.108499999999964
1.877714 -17.247999999999916
1.878714 -17.387500000000042
1.879714 -17.527150000000088
1.880714 -17.666899999999906
1.881714 -17.806849999999883
1.882714 -17.946950000000044
1.883714 -18.087050000000023
1.884714 -18.22715000000001
1.885714 -18.36724999999999
1.886714 -18.507400000000036
1.887714 -18.647549999999992
1.888714 -18.787649999999974
1.889714 -18.927699999999984
1.890714 -19.067599999999988
1.891714 -19.207500000000074
1.892714 -19.347450000000048
1.893714 -19.487349999999964
1.894714 -19.62729999999994
1.895714 -19.767350000000036
1.896714 -19.90740000000005
1.897714 -20.04744999999997
1.898714 -20.187549999999955
1.899714 -20.327500000000015
1.900714 -20.467400000000016
1.901714 -20.607199999999985
1.902714 -20.746799999999972
1.903714 -20.88639999999996
1.904714 -21.025850000000023
1.905714 -21.165149999999993
1.906714 -21.304350000000017
1.907714 -21.443400000000032
1.908714 -21.58239999999999
1.909714 -21.721250000000023
1.910714 -21.859944999999982
1.911714 -21.99862999999998
1.912714 -22.137305000000023
1.913714 -22.275885000000006
1.914714 -22.41432500000003
1.915714 -22.552535000000017
1.916714 -22.690509999999993
1.917714 -22.82820499999996
1.918714 -22.96562499999998
1.919714 -23.102829999999997
1.920714 -23.23977999999999
1.921714 -23.376525000000022
1.922714 -23.513079999999988
1.923714 -23.649470000000008
1.924714 -23.78565
1.925714 -23.921669999999978
1.926714 -24.057555000000022
1.927714 -24.19324500000002
1.928714 -24.328749999999975
1.929714 -24.464099999999984
1.930714 -24.599255
1.931714 -24.734180000000013
1.932714 -24.86880500000002
1.933714 -25.003055000000003
1.934714 -25.136885000000014
1.935714 -25.270284999999994
1.936714 -25.403289999999984
1.937714 -25.53593499999998
1.938714 -25.66827500000001
1.939714 -25.800360000000012
1.940714 -25.93221499999998
1.941714 -26.06380499999999
1.942714 -26.19511000000001
1.943714 -26.326120000000003
1.944714 -26.456794999999993
1.945714 -26.587105
1.946714 -26.717044
1.947714 -26.846606
1.948714 -26.975786000000003
1.949714 -27.104544450000002
1.950714 -27.232826999999997
1.951714 -27.36057755
1.952714 -27.487792
1.953714 -27.614486999999997
1.954714 -27.740700999999994
1.955714 -27.866520000000005
1.956714 -27.992010000000008
1.957714 -28.11723499999999
1.958714 -28.242204999999988
1.959714 -28.36684000000001
1.960714 -28.491040000000012
1.961714 -28.61471000000001
1.962714 -28.737774999999992
1.963714 -28.860199999999995
1.964714 -28.98200500000001
1.965714 -29.10326000000001
1.966714 -29.224014999999987
1.967714 -29.34424999999998
1.968714 -29.463949999999993
1.969714 -29.583089999999984
1.970714 -29.70162500000001
1.971714 -29.819575000000025
1.972714 -29.936990000000012
1.973714 -30.05391999999999
1.974714 -30.17043
1.975714 -30.28656
1.976714 -30.40225500000001
1.977714 -30.51741500000003
1.978714 -30.631944999999973
1.979714 -30.74570999999993
1.980714 -30.85863000000001
1.981714 -30.970665000000075
1.982714 -31.081909999999997
1.983714 -31.192505000000004
1.984714 -31.30245999999996
1.985714 -31.411839999999962
1.986714 -31.52070000000005
1.987714 -31.62894999999997
1.988714 -31.73665000000001
1.989714 -31.84364999999998
1.990714 -31.9499
1.991714 -32.055500000000016
1.992714 -32.16039999999996
1.993714 -32.264700000000055
1.994714 -32.368350000000056
1.995714 -32.47129999999999
1.996714 -32.57339999999994
1.997714 -32.674549999999954
1.998714 -32.77475000000003
1.999714 -32.87400000000001
2.000714 -32.97235000000002
2.001714 -33.069799999999994
2.002714 -33.16664999999993
2.003714 -33.26309999999999
2.004714 -33.35895000000002
2.005714 -33.454200000000014
2.006714 -33.54875000000004
2.007714 -33.64230000000006
2.008714 -33.73484999999992
2.009714 -33.82644999999993
2.010714 -33.917200000000044
2.011714 -34.00715000000005
2.012714 -34.096349999999944
2.013714 -34.1847499999999
2.014714 -34.272100000000066
2.015714 -34.358550000000015
2.016714 -34.443949999999994
2.017714 -34.528250000000035
2.018714 -34.611600000000045
2.019714 -34.69405000000002
2.020714 -34.77594999999993
2.021714 -34.85729999999996
2.022714 -34.937900000000035
2.023714 -35.01779999999996
2.024714 -35.096899999999955
2.025714 -35.174750000000095
2.026714 -35.25130000000004
2.027714 -35.326750000000054
2.028714 -35.40095000000004
2.029714 -35.474149999999845
2.030714 -35.54665000000002
2.031714 -35.61825000000015
2.032714 -35.688949999999885
2.033714 -35.75869999999995
2.034714 -35.82730000000009
2.035714 -35.89484999999993
2.036714 -35.96134999999997
2.037714 -36.02680000000004
2.038714 -36.091549999999955
2.039714 -36.155650000000044
2.040714 -36.21885000000009
2.041714 -36.281149999999904
2.042714 -36.342250000000014
2.043714 -36.401949999999985
2.044714 -36.460149999999885
2.045714 -36.51690000000002
2.046714 -36.572499999999906
2.047714 -36.627100000000134
2.048714 -36.681050000000184
2.049714 -36.734349999999885
2.050714 -36.78689999999998
2.051714 -36.83829999999999
2.052714 -36.88835000000002
2.053714 -36.937349999999896
2.054714 -36.98489999999985
2.055714 -37.03110000000016
2.056714 -37.07650000000021
2.057714 -37.121199999999924
2.058714 -37.16479999999987
2.059714 -37.20705000000019
2.060714 -37.24805000000011
2.061714 -37.28739999999987
2.062714 -37.325199999999754
2.063714 -37.36165
2.064714 -37.39685000000021
2.065714 -37.43119999999981
2.066714 -37.46469999999988
2.067714 -37.497450000000335
2.068714 -37.52950000000011
2.069714 -37.56024999999989
2.070714 -37.58950000000011
2.071714 -37.6172000000001
2.072714 -37.64329999999989
2.073714 -37.66829999999992
2.074714 -37.692099999999876
2.075714 -37.71485000000005
2.076714 -37.73665000000002
2.077714 -37.757100000000015
2.078714 -37.77629999999997
2.079714 -37.794000000000025
2.080714 -37.809850000000004
2.081714 -37.82435000000001
2.082714 -37.837950000000134
2.083714 -37.85084999999994
2.084714 -37.863100000000074
2.085714 -37.87445
2.086714 -37.88454999999989
2.087714 -37.893099999999905
2.088714 -37.89979999999984
2.089714 -37.90465000000007
2.090714 -37.90800000000004
2.091714 -37.91005
2.092714 -37.91095000000022
2.093714 -37.91074999999998
2.094714 -37.90969999999984
2.095714 -37.90725000000009
2.096714 -37.90330000000009
2.097714 -37.89815000000002
2.098714 -37.89124999999983
2.099714 -37.88284999999975
2.100714 -37.87355000000013
2.101714 -37.863299999999974
2.102714 -37.85209999999997
2.103714 -37.8398000000002
2.104714 -37.82605000000015
2.105714 -37.81059999999996
2.106714 -37.79304999999983
2.107714 -37.77369999999995
2.108714 -37.75285000000017
2.109714 -37.73065000000006
2.110714 -37.70739999999981
2.111714 -37.683200000000056
2.112714 -37.658000000000136
2.113714 -37.631549999999834
2.114714 -37.603649999999945
2.115714 -37.574400000000075
2.116714 -37.54364999999996
2.117714 -37.511449999999904
2.118714 -37.47810000000011
2.119714 -37.44344999999996
2.120714 -37.40770000000004
2.121714 -37.370600000000145
2.122714 -37.3318999999997
2.123714 -37.2912999999999
2.124714 -37.24880000000007
2.125714 -37.20465000000006
2.126714 -37.15885000000023
2.127714 -37.11170000000006
2.128714 -37.06379999999995
2.129714 -37.01524999999983
2.130714 -36.96535000000007
2.131714 -36.91425000000026
2.132714 -36.862099999999955
2.133714 -36.808099999999925
2.134714 -36.75220000000021
2.135714 -36.69484999999986
2.136714 -36.6356499999998
2.137714 -36.57530000000034
2.138714 -36.513800000000096
2.139714 -36.450849999999924
2.140714 -36.386399999999846
2.141714 -36.320100000000046
2.142714 -36.252650000000166
2.143714 -36.183749999999655
2.144714 -36.112999999999424
2.145714 -36.04104999999983
2.146714 -35.96805000000008
2.147714 -35.894300000000044
2.148714 -35.819399999999916
2.149714 -35.74305000000055
2.150714 -35.66555000000041
2.151714 -35.58579999999936
2.152714 -35.503900000000144
2.153714 -35.42045000000035
2.154714 -35.33544999999999
2.155714 -35.24904999999967
2.156714 -35.161200000000115
2.157714 -35.0721500000005
2.158714 -34.98229999999991
2.159714 -34.891050000000064
2.160714 -34.798299999999614
2.161714 -34.70404999999996
2.162714 -34.60835000000037
2.163714 -34.511450000000025
2.164714 -34.413499999999544
2.165714 -34.314399999999665
2.166714 -34.213800000000575
2.167714 -34.111750000000164
2.168714 -34.007799999999364
2.169714 -33.90164999999973
2.170714 -33.793600000000396
2.171714 -33.684450000000254
2.172714 -33.574150000000024
2.173714 -33.46239999999987
2.174714 -33.34995000000007
2.175714 -33.23665000000003
2.176714 -33.12190000000007
2.177714 -33.00570000000017
2.178714 -32.887999999999664
2.179714 -32.76840000000017
2.180714 -32.64730000000007
2.181714 -32.52514999999983
2.182714 -32.4018500000002
2.183714 -32.27739999999979
2.184714 -32.151499999999444
2.185714 -32.02375000000007
2.186714 -31.89405000000034
2.187714 -31.762899999999984
2.188714 -31.63034999999967
2.189714 -31.49625000000017
2.190714 -31.36095000000061
2.191714 -31.225
2.192714 -31.087949999999974
2.193714 -30.949699999999886
2.194714 -30.810399999999653
2.195714 -30.66955000000024
2.196714 -30.5272500000002
2.197714 -30.383099999999747
2.198714 -30.23745000000008
2.199714 -30.090700000000304
2.200714 -29.94234999999998
2.201714 -29.792599999999698
2.202714 -29.641799999999968
2.203714 -29.489800000000177
2.204714 -29.336249999999815
2.205714 -29.18094999999968
2.206714 -29.024150000000333
2.207714 -28.866500000000045
2.208714 -28.707799999999615
2.209714 -28.547999999999767
2.210714 -28.387099999999805
2.211714 -28.22470000000063
2.212714 -28.061100000000007
2.213714 -27.896449999999934
2.214714 -27.730350000000627
2.215714 -27.56270000000005
2.216714 -27.39354999999957
2.217714 -27.222899999999882
2.218714 -27.05120000000005
2.219714 -26.878350000000133
2.220714 -26.704350000000126
2.221714 -26.529299999999978
2.222714 -26.352699999999952
2.223714 -26.17460000000002
2.224714 -25.99544999999995
2.225714 -25.815149999999786
2.226714 -25.633349999999723
2.227714 -25.45080000000005
2.228714 -25.267150000000267
2.229714 -25.082049999999857
2.230714 -24.895750000000078
2.231714 -24.708350000000184
2.232714 -24.519850000000176
2.233714 -24.329499999999754
2.234714 -24.13804999999991
2.235714 -23.945400000000006
2.236714 -23.75169999999996
2.237714 -23.557650000000095
2.238714 -23.36240000000017
2.239714 -23.165699999999624
2.240714 -22.967899999999652
2.241714 -22.768950000000288
2.242714 -22.568950000000086
2.243714 -22.3677999999998
2.244714 -22.165450000000142
2.245714 -21.962450000000132
2.246714 -21.758300000000037
2.247714 -21.55299999999985
2.248714 -21.346299999999708
2.249714 -21.13845000000017
2.250714 -20.929399999999877
2.251714 -20.71895000000032
2.252714 -20.507750000000463
2.253714 -20.294699999999498
2.254714 -20.08374999999951
2.255714 -19.870000000000303
2.256714 -19.650000000000222
2.257714 -19.435000000000286
2.258714 -19.220000000000347
2.259714 -18.999999999999574
2.260714 -18.784999999999634
2.261714 -18.565000000000246
2.262714 -18.340000000000025
2.263714 -18.1149999999998
2.264714 -17.894999999999715
2.265714 -17.67500000000033
2.266714 -17.445000000000654
2.267714 -17.21499999999959
2.268714 -16.989999999999366
2.269714 -16.764999999999837
2.270714 -16.53500000000016
2.271714 -16.305000000000486
2.272714 -16.075000000000117
2.273714 -15.839999999999604
2.274714 -15.60999999999993
2.275714 -15.380000000000255
2.276714 -15.144999999999742
2.277714 -14.909999999999924
2.278714 -14.670000000000655
2.279714 -14.435000000000143
2.280714 -14.19999999999963
2.281714 -13.964999999999812
2.282714 -13.724999999999849
2.283714 -13.479999999999743
2.284714 -13.240000000000475
2.285714 -13.000000000000512
2.286714 -12.759999999999854
2.287714 -12.514999999999748
2.288714 -12.269999999999643
2.289714 -12.02500000000023
2.290714 -11.780000000000124
2.291714 -11.535000000000018
2.292714 -11.285000000000462
2.293714 -11.039999999999662
2.294714 -10.794999999999554
2.295714 -10.544999999999998
2.296714 -10.2900000000003
2.297714 -10.040000000000049
2.298714 -9.794999999999943
2.299714 -9.540000000000243
2.300714 -9.28499999999985
2.301714 -9.030000000000149
2.302714 -8.779999999999898
2.303714 -8.524999999999505
2.304714 -8.265000000000356
2.305714 -8.015000000000105
2.306714 -7.759999999999712
2.307714 -7.505000000000011
2.308714 -7.245000000000168
2.309714 -6.9850000000003245
2.310714 -6.72999999999993
2.311714 -6.470000000000087
2.312714 -6.210000000000243
2.313714 -5.949999999999705
2.314714 -5.684999999999718
2.315714 -5.424999999999875
2.316714 -5.170000000000174
2.317714 -4.905000000000187
2.318714 -4.639999999999506
2.319714 -4.375000000000212
2.320714 -4.115000000000368
2.321714 -3.849999999999687
2.322714 -3.5849999999996998
2.323714 -3.324999999999856
2.324714 -3.0550000000004185
2.325714 -2.790000000000431
2.326714 -2.52499999999975
2.327714 -2.2549999999996184
2.328714 -1.9900000000003248
2.329714 -1.7250000000003374
2.330714 -1.4549999999995122
2.331714 -1.1850000000000749
2.332714 -0.9200000000000874
2.333714 -0.6549999999994061
2.334714 -0.3849999999999687
2.335714 -0.11500000000053134
2.336714 0.1549999999995999
2.337714 0.42500000000042504
2.338714 0.6950000000005563
2.339714 0.9649999999999936
2.340714 1.234999999999431
2.341714 1.5049999999995622
2.342714 1.7750000000003874
2.343714 2.0499999999999687
2.344714 2.32499999999955
2.345714 2.590000000000231
2.346714 2.865000000000506
2.347714 3.140000000000087
2.348714 3.405000000000075
2.349714 3.679999999999656
2.350714 3.954999999999931
2.351714 4.225000000000062
2.352714 4.494999999999499
2.353714 4.765000000000325
2.354714 5.0400000000006
2.355714 5.319999999999631
2.356714 5.589999999999762
2.357714 5.860000000000587
2.358714 6.139999999999618
2.359714 6.40999999999975
2.360714 6.680000000000574
2.361714 6.960000000000299
2.362714 7.229999999999737
2.363714 7.499999999999868
2.364714 7.7750000000001425
2.365714 8.049999999999724
2.366714 8.325
2.367714 8.59500000000013
2.368714 8.869999999999711
2.369714 9.144999999999987
2.370714 9.415000000000118
2.371714 9.68500000000025
2.372714 9.95999999999983
2.373714 10.239999999999554
2.374714 10.51000000000038
2.375714 10.784999999999961
2.376714 11.059999999999542
2.377714 11.330000000000368
2.378714 11.600000000000499
2.379714 11.869999999999937
2.380714 12.144999999999516
2.381714 12.41499999999965
2.382714 12.689999999999923
2.383714 12.960000000000054
2.384714 13.230000000000185
2.385714 13.50500000000046
2.386714 13.770000000000449
2.387714 14.039999999999885
2.388714 14.314999999999467
2.389714 14.580000000000148
2.390714 14.85000000000028
2.391714 15.124999999999861
2.392714 15.394999999999992
2.393714 15.659999999999979
2.394714 15.93000000000011
2.395714 16.199999999999548
2.396714 16.464999999999534
2.397714 16.730000000000217
2.398714 16.995000000000203
2.399714 17.265000000000335
2.400714 17.530000000000324
2.401714 17.794999999999618
2.402714 18.059999999999604
2.403714 18.325000000000287
2.404714 18.595000000000418
2.405714 18.85999999999971
2.406714 19.119999999999553
2.407714 19.385000000000236
2.408714 19.650000000000222
2.409714 19.91500000000021
2.410714 20.175000000000054
2.411714 20.4349999999999
2.412714 20.699999999999886
2.413714 20.954999999999586
2.414714 21.213300000000324
2.415714 21.474400000000283
2.416714 21.73149999999957
2.417714 21.990399999999994
2.418714 22.249300000000417
2.419714 22.507449999999846
2.420714 22.76484999999967
2.421714 23.021549999999863
2.422714 23.27709999999997
2.423714 23.53195000000044
2.424714 23.78634999999976
2.425714 24.040399999999963
2.426714 24.29375000000053
2.427714 24.54594999999962
2.428714 24.797049999999988
2.429714 25.04735000000008
2.430714 25.296550000000057
2.431714 25.544699999999892
2.432714 25.792799999999755
2.433714 26.04050000000052
2.434714 26.288249999999874
2.435714 26.53599999999992
2.436714 26.783350000000176
2.437714 27.02994999999944
2.438714 27.275449999999978
2.439714 27.520200000000216
2.440714 27.763849999999646
2.441714 28.005999999999865
2.442714 28.24740000000048
2.443714 28.488050000000097
2.444714 28.727950000000114
2.445714 28.967099999999828
2.446714 29.204799999999615
2.447714 29.441350000000003
2.448714 29.677499999999913
2.449714 29.912950000000187
2.450714 30.147650000000166
2.451714 30.382000000000325
2.452714 30.61595
2.453714 30.849499999999892
2.454714 31.082300000000174
2.455714 31.31440000000013
2.456714 31.545050000000156
2.457714 31.773749999999822
2.458714 32.000949999999584
2.459714 32.2270999999999
2.460714 32.452150000000096
2.461714 32.67600000000023
2.462714 32.89915000000004
2.463714 33.12195000000004
2.464714 33.34394999999976
2.465714 33.564850000000064
2.466714 33.78505000000004
2.467714 34.00484999999953
2.468714 34.22419999999995
2.469714 34.44290000000002
2.470714 34.660850000000494
2.471714 34.87765000000017
2.472714 35.09299999999993
2.473714 35.30684999999978
2.474714 35.518799999999935
2.475714 35.72885000000039
2.476714 35.93785000000002
2.477714 36.14574999999953
2.478714 36.35249999999965
2.479714 36.55850000000016
2.480714 36.764150000000164
2.481714 36.96980000000016
2.482714 37.17464999999989
2.483714 37.37804999999969
2.484714 37.58074999999986
2.485714 37.782650000000444
2.486714 37.983450000000225
2.487714 38.18309999999991
2.488714 38.381300000000365
2.489714 38.57800000000022
2.490714 38.773149999999504
2.491714 38.966549999999714
2.492714 39.15805000000022
2.493714 39.34800000000016
2.494714 39.53650000000017
2.495714 39.723900000000064
2.496714 39.91089999999947
2.497714 40.097899999999576
2.498714 40.284150000000075
2.499714 40.46930000000046
2.500714 40.653750000000514
2.501714 40.83699999999982
2.502714 41.0191499999997
2.503714 41.19984999999965
2.504714 41.37905000000039
2.505714 41.55710000000035
2.506714 41.73329999999989
2.507714 41.907699999999686
2.508714 42.08049999999963
2.509714 42.25145000000055
2.510714 42.42065000000031
2.511714 42.5882999999995
2.512714 42.755499999999614
2.513714 42.92280000000037
2.514714 43.08935000000014
2.515714 43.255049999999656
2.516714 43.420450000000024
2.517714 43.58480000000026
2.518714 43.74759999999991
2.519714 43.90889999999967
2.520714 44.06794999999991
2.521714 44.22550000000025
2.522714 44.38159999999996
2.523714 44.53550000000014
2.524714 44.68750000000028
2.525714 44.83794999999985
2.526714 44.98694999999983
2.527714 45.13470000000012
2.528714 45.28145000000025
2.529714 45.427499999999704
2.530714 45.57315000000006
2.531714 45.71840000000028
2.532714 45.8629999999998
2.533714 46.00659999999985
2.534714 46.1487
2.535714 46.28880000000016
2.536714 46.42680000000003
2.537714 46.56294999999984
2.538714 46.697100000000006
2.539714 46.82930000000016
2.540714 46.96005000000003
2.541714 47.089349999999975
2.542714 47.21729999999994
2.543714 47.34414999999978
2.544714 47.4701000000001
2.545714 47.59545000000004
2.546714 47.72005000000002
2.547714 47.84370000000017
2.548714 47.96664999999998
2.549714 48.08864999999996
2.550714 48.209150000000015
2.551714 48.328049999999884
2.552714 48.44499999999974
2.553714 48.559500000000185
2.554714 48.67185000000003
2.555714 48.78209999999994
2.556714 48.890700000000024
2.557714 48.99819999999999
2.558714 49.104349999999975
2.559714 49.209399999999846
2.560714 49.31370000000011
2.561714 49.41710000000016
2.562714 49.5197499999999
2.563714 49.62160000000007
2.564714 49.72235000000012
2.565714 49.822049999999685
2.566714 49.920200000000065
2.567714 50.01670000000027
2.568714 50.11109999999985
2.569714 50.20329999999989
2.570714 50.293499999999945
2.571714 50.3815500000001
2.572714 50.46800000000003
2.573714 50.55294999999973
2.574714 50.636550000000135
2.575714 50.71945000000022
2.576714 50.8017999999999
2.577714 50.883399999999966
2.578714 50.963999999999864
2.579714 51.0436999999999
2.580714 51.12235000000014
2.581714 51.19965000000004
2.582714 51.27525000000015
2.583714 51.34905000000016
2.584714 51.420949999999785
2.585714 51.49074999999982
2.586714 51.55860000000019
2.587714 51.62434999999993
2.588714 51.68839999999987
2.589714 51.751150000000145
2.590714 51.812900000000084
2.591714 51.87384999999992
2.592714 51.93409999999995
2.593714 51.9938000000001
2.594714 52.05279999999992
2.595714 52.110950000000024
2.596714 52.167699999999996
2.597714 52.22270000000001
2.598714 52.27595000000008
2.599714 52.32724999999997
2.600714 52.376550000000044
2.601714 52.423899999999925
2.602714 52.46924999999999
2.603714 52.51279999999997
2.604714 52.55490000000002
2.605714 52.59570000000004
2.606714 52.63544999999994
2.607714 52.67440000000009
2.608714 52.71275000000002
2.609714 52.750549999999905
2.610714 52.787550000000024
2.611714 52.82350000000001
2.612714 52.85824999999994
2.613714 52.89140000000001
2.614714 52.92270000000001
2.615714 52.95205000000001
2.616714 52.979300000000066
2.617714 53.00470000000005
2.618714 53.02834999999991
2.619714 53.05024999999992
2.620714 53.0707
2.621714 53.09015
2.622714 53.108750000000015
2.623714 53.12659999999998
2.624714 53.14379999999995
2.625714 53.16030000000003
2.626714 53.17584999999999
2.627714 53.19024999999996
2.628714 53.203300000000034
2.629714 53.214695000000034
2.630714 53.22425999999998
2.631714 53.23178999999999
2.632714 53.23737500000006
2.633714 53.241035000000004
2.634714 53.242829999999984
2.635714 53.24298999999999
2.636714 53.241825000000006
2.637714 53.23970499999998
2.638714 53.23691499999998
2.639714 53.233605000000026
2.640714 53.22986500000001
2.641714 53.225584999999995
2.642714 53.220509999999976
2.643714 53.21435499999999
2.644714 53.20684
2.645714 53.19775
2.646714 53.186900500000014
2.647714 53.17422745000001
2.648714 53.159715
2.649714 53.14343255
2.650714 53.1255245
2.651714 53.106185
2.652714 53.085604999999994
2.653714 53.06399
2.654714 53.04156
2.655714 53.01846000000001
2.656714 52.994710000000026
2.657714 52.97029499999996
2.658714 52.94505999999997
2.659714 52.91866000000003
2.660714 52.89088000000001
2.661714 52.86147
2.662714 52.83025000000002
2.663714 52.797099999999986
2.664714 52.76198500000001
2.665714 52.72519499999999
2.666714 52.687039999999975
2.667714 52.647875
2.668714 52.60769999999998
2.669714 52.566649999999996
2.670714 52.52515000000007
2.671714 52.48300000000005
2.672714 52.44014999999996
2.673714 52.396599999999985
2.674714 52.35209999999999
2.675714 52.306550000000016
2.676714 52.259850000000064
2.677714 52.21160000000003
2.678714 52.161700000000025
2.679714 52.11019999999989
2.680714 52.056999999999974
2.681714 52.00215000000005
2.682714 51.94589999999999
2.683714 51.888649999999934
2.684714 51.83045000000004
2.685714 51.77154999999999
2.686714 51.71224999999998
2.687714 51.652400000000085
2.688714 51.59169999999994
2.689714 51.5301499999999
2.690714 51.46769999999998
2.691714 51.40395000000005
2.692714 51.3389500000001
2.693714 51.27269999999993
2.694714 51.204899999999874
2.695714 51.135450000000006
2.696714 51.06450000000006
2.697714 50.99205000000002
2.698714 50.91829999999998
2.699714 50.843450000000004
2.700714 50.767699999999984
2.701714 50.69150000000001
2.702714 50.61495000000006
2.703714 50.5381000000001
2.704714 50.46069999999989
2.705714 50.38249999999994
2.706714 50.30320000000005
2.707714 50.22245000000005
2.708714 50.14025000000012
2.709714 50.056499999999794
2.710714 49.97160000000007
2.711714 49.885550000000265
2.712714 49.798199999999746
2.713714 49.709749999999815
2.714714 49.620300000000064
2.715714 49.529950000000085
2.716714 49.43869999999989
2.717714 49.34670000000009
2.718714 49.25410000000026
2.719714 49.16134999999981
2.720714 49.068199999999926
2.721714 48.97449999999998
2.722714 48.88010000000005
2.723714 48.784350000000146
2.724714 48.68714999999996
2.725714 48.588249999999974
2.726714 48.48780000000011
2.727714 48.38609999999986
2.728714 48.28329999999985
2.729714 48.179549999999985
2.730714 48.07504999999983
2.731714 47.970000000000304
2.732714 47.86440000000003
2.733714 47.758049999999805
2.734714 47.65115000000021
2.735714 47.54364999999989
2.736714 47.43539999999997
2.737714 47.32645000000007
2.738714 47.21640000000006
2.739714 47.10535000000022
2.740714 46.99305000000001
2.741714 46.87944999999978
2.742714 46.76449999999991
2.743714 46.64810000000012
2.744714 46.53054999999989
2.745714 46.412049999999816
2.746714 46.293249999999894
2.747714 46.17444999999998
2.748714 46.05540000000019
2.749714 45.936000000000234
2.750714 45.81619999999981
2.751714 45.69589999999998
2.752714 45.57465000000031
2.753714 45.452049999999964
2.754714 45.32819999999993
2.755714 45.20359999999994
2.756714 45.078049999999756
2.757714 44.95124999999989
2.758714 44.82345000000019
2.759714 44.6949000000002
2.760714 44.56544999999999
2.761714 44.43490000000001
2.762714 44.30360000000008
2.763714 44.17185000000004
2.764714 44.03979999999981
2.765714 43.9076
2.766714 43.77535000000022
2.767714 43.64269999999996
2.768714 43.50914999999983
2.769714 43.374300000000034
2.770714 43.23814999999988
2.771714 43.10069999999971
2.772714 42.961900000000256
2.773714 42.821999999999996
2.774714 42.681399999999755
2.775714 42.54060000000032
2.776714 42.39920000000015
2.777714 42.25704999999969
2.778714 42.114800000000315
2.779714 41.97210000000048
2.780714 41.82864999999966
2.781714 41.684549999999874
2.782714 41.539599999999844
2.783714 41.394299999999994
2.784714 41.24829999999982
2.785714 41.10109999999958
2.786714 40.953200000000415
2.787714 40.80460000000022
2.788714 40.655249999999725
2.789714 40.504699999999865
2.790714 40.35270000000008
2.791714 40.20034999999977
2.792714 40.048000000000165
2.793714 39.89565000000056
2.794714 39.74325000000029
2.795714 39.5904999999995
2.796714 39.43739999999959
2.797714 39.28320000000027
2.798714 39.12819999999997
2.799714 38.972150000000234
2.800714 38.8149500000004
2.801714 38.65730000000012
2.802714 38.49899999999948
2.803714 38.33994999999993
2.804714 38.18015000000008
2.805714 38.01919999999945
2.806714 37.857100000000116
2.807714 37.69475000000022
2.808714 37.53194999999987
2.809714 37.36874999999973
2.810714 37.20560000000025
2.811714 37.0428000000006
2.812714 36.880000000000244
2.813714 36.71679999999941
2.814714 36.55289999999964
2.815714 36.38715000000015
2.816714 36.21990000000005
2.817714 36.051499999999876
2.818714 35.882000000000275
2.819714 35.712150000000165
2.820714 35.542249999999385
2.821714 35.372000000000185
2.822714 35.201350000000495
2.823714 35.03040000000027
2.824714 34.85869999999974
2.825714 34.686149999999664
2.826714 34.51370000000023
2.827714 34.34120000000013
2.828714 34.16834999999951
2.829714 33.99554999999957
2.830714 33.82230000000055
2.831714 33.648300000000546
2.832714 33.47319999999973
2.833714 33.29664999999968
2.834714 33.118599999999724
2.835714 32.93940000000037
2.836714 32.75980000000053
2.837714 32.58024999999998
2.838714 32.400700000000114
2.839714 32.22114999999956
2.840714 32.0415999999997
2.841714 31.861650000000047
2.842714 31.68100000000007
2.843714 31.499950000000304
2.844714 31.318150000000237
2.845714 31.13525000000006
2.846714 30.951949999999396
2.847714 30.76829999999961
2.848714 30.584250000000036
2.849714 30.39945000000016
2.850714 30.213200000000356
2.851714 30.025849999999743
2.852714 29.83775000000022
2.853714 29.648850000000422
2.854714 29.459949999999928
2.855714 29.27184999999971
2.856714 29.084100000000003
2.857714 28.89630000000032
2.858714 28.708549999999917
2.859714 28.520849999999488
2.860714 28.33194999999969
2.861714 28.141600000000654
2.862714 27.950100000000145
2.863714 27.75785000000003
2.864714 27.564950000000255
2.865714 27.37119999999954
2.866714 27.177099999999704
2.867714 26.982300000000237
2.868714 26.7866999999998
2.869714 26.590749999999552
2.870714 26.394400000000207
2.871714 26.197700000000353
2.872714 26.001049999999776
2.873714 25.80434999999992
2.874714 25.607650000000064
2.875714 25.41135
2.876714 25.214650000000145
2.877714 25.0168000000002
2.878714 24.817850000000142
2.879714 24.617099999999642
2.880714 24.41519999999975
2.881714 24.212900000000065
2.882714 24.01024999999987
2.883714 23.8075500000004
2.884714 23.604900000000207
2.885714 23.402299999999986
2.886714 23.199250000000006
2.887714 22.99384999999987
2.888714 22.79010000000026
2.889714 22.59000000000011
2.890714 22.384999999999767
2.891714 22.180000000000117
2.892714 21.974999999999774
2.893714 21.769999999999428
2.894714 21.56000000000033
2.895714 21.354999999999986
2.896714 21.14999999999964
2.897714 20.935000000000397
2.898714 20.725000000000605
2.899714 20.519999999999566
2.900714 20.30999999999977
2.901714 20.095000000000528
2.902714 19.88500000000004
2.903714 19.674999999999553
2.904714 19.464999999999762
2.905714 19.254999999999967
2.906714 19.040000000000028
2.907714 18.830000000000236
2.908714 18.61999999999975
2.909714 18.40499999999981
2.910714 18.190000000000566
2.911714 17.974999999999934
2.912714 17.759999999999998
2.913714 17.545000000000062
2.914714 17.32999999999943
2.915714 17.110000000000042
2.916714 16.890000000000654
2.917714 16.675000000000022
2.918714 16.459999999999393
2.919714 16.240000000000006
2.920714 16.020000000000618
2.921714 15.804999999999986
2.922714 15.589999999999355
2.923714 15.364999999999823
2.924714 15.145000000000437
2.925714 14.930000000000499
2.926714 14.704999999999579
2.927714 14.480000000000048
2.928714 14.259999999999968
2.929714 14.034999999999743
2.930714 13.810000000000212
2.931714 13.584999999999987
2.932714 13.360000000000454
2.933714 13.140000000000374
2.934714 12.914999999999456
2.935714 12.689999999999923
2.936714 12.465000000000392
2.937714 12.239999999999473
2.938714 12.020000000000087
2.939714 11.790000000000411
2.940714 11.560000000000043
2.941714 11.33999999999996
2.942714 11.109999999999593
2.943714 10.874999999999774
2.944714 10.650000000000242
2.945714 10.419999999999874
2.946714 10.185000000000056
2.947714 9.960000000000523
2.948714 9.72999999999946
2.949714 9.494999999999642
2.950714 9.265000000000661
2.951714 9.030000000000149
2.952714 8.79999999999978
2.953714 8.570000000000105
2.954714 8.334999999999592
2.955714 8.104999999999919
2.956714 7.870000000000099
2.957714 7.634999999999587
2.958714 7.400000000000462
2.959714 7.165000000000643
2.960714 6.9249999999999865
2.961714 6.689999999999474
2.962714 6.4549999999996555
2.963714 6.215000000000387
2.964714 5.979999999999874
2.965714 5.739999999999911
2.966714 5.499999999999949
2.967714 5.259999999999987
2.968714 5.025000000000168
2.969714 4.789999999999655
2.970714 4.550000000000387
2.971714 4.315000000000568
2.972714 4.074999999999912
2.973714 3.8299999999998056
2.974714 3.5899999999998435
2.975714 3.344999999999737
2.976714 3.099999999999631
2.977714 2.8600000000003623
2.978714 2.6200000000004
2.979714 2.3749999999995994
2.980714 2.1300000000001873
2.981714 1.8900000000002248
2.982714 1.6449999999994247
2.983714 1.4000000000000123
2.984714 1.1550000000006
2.985714 0.9099999999997999
2.986714 0.6649999999996936
2.987714 0.42000000000028126
2.988714 0.17500000000017502
2.989714 -0.075000000000075
2.990714 -0.32000000000018125
2.991714 -0.5699999999997374
2.992714 -0.8199999999999874
2.993714 -1.0700000000002374
2.994714 -1.3199999999997936
2.995714 -1.5700000000000436
2.996714 -1.8200000000002936
2.997714 -2.064999999999706
2.998714 -2.309999999999812
2.999714 -2.5600000000000622
3.000714 -2.8149999999997624
3.001714 -3.065000000000012
3.002714 -3.3150000000002624
3.003714 -3.565000000000512
3.004714 -3.8150000000000683
3.005714 -4.0699999999997685
3.006714 -4.325000000000162
3.007714 -4.574999999999719
3.008714 -4.830000000000112
3.009714 -5.085000000000505
3.010714 -5.339999999999511
3.011714 -5.600000000000049
3.012714 -5.8500000000003
3.013714 -6.099999999999856
3.014714 -6.359999999999699
3.015714 -6.60999999999995
3.016714 -6.865000000000343
3.017714 -7.120000000000043
3.018714 -7.374999999999742
3.019714 -7.634999999999587
3.020714 -7.88999999999998
3.021714 -8.150000000000517
3.022714 -8.410000000000363
3.023714 -8.665000000000061
3.024714 -8.924999999999905
3.025714 -9.184999999999748
3.026714 -9.440000000000143
3.027714 -9.699999999999987
3.028714 -9.95999999999983
3.029714 -10.219999999999674
3.030714 -10.475000000000067
3.031714 -10.735000000000605
3.032714 -10.994999999999756
3.033714 -11.249999999999455
3.034714 -11.509999999999993
3.035714 -11.77000000000053
3.036714 -12.034999999999824
3.037714 -12.29999999999981
3.038714 -12.560000000000349
3.039714 -12.824999999999642
3.040714 -13.08500000000018
3.041714 -13.345000000000024
3.042714 -13.61000000000001
3.043714 -13.869999999999855
3.044714 -14.129999999999699
3.045714 -14.39500000000038
3.046714 -14.659999999999673
3.047714 -14.920000000000211
3.048714 -15.180000000000055
3.049714 -15.445000000000043
3.050714 -15.71000000000003
3.051714 -15.969999999999873
3.052714 -16.235000000000554
3.053714 -16.499999999999847
3.054714 -16.764999999999837
3.055714 -17.034999999999968
3.056714 -17.3050000000001
3.057714 -17.570000000000086
3.058714 -17.82999999999993
3.059714 -18.094999999999917
3.060714 -18.359999999999904
3.061714 -18.61999999999975
3.062714 -18.87999999999959
3.063714 -19.145000000000273
3.064714 -19.415000000000404
3.065714 -19.684999999999842
3.066714 -19.944999999999684
3.067714 -20.210000000000367
3.068714 -20.475000000000353
3.069714 -20.739999999999647
3.070714 -21.009999999999778
3.071714 -21.270000000000316
3.072714 -21.540000000000447
3.073714 -21.809999999999885
3.074714 -22.07499999999987
3.075714 -22.345000000000002
3.076714 -22.609999999999992
3.077714 -22.869999999999834
3.078714 -23.12999999999968
3.079714 -23.39500000000036
3.080714 -23.664999999999797
3.081714 -23.929999999999787
3.082714 -24.195000000000466
3.083714 -24.464999999999904
3.084714 -24.729949999999917
3.085714 -24.99460000000009
3.086714 -25.261549999999744
3.087714 -25.526449999999784
3.088714 -25.79244999999994
3.089714 -26.059150000000418
3.090714 -26.325850000000205
3.091714 -26.592599999999965
3.092714 -26.85860000000012
3.093714 -27.12274999999986
3.094714 -27.38499999999991
3.095714 -27.64609999999987
3.096714 -27.9072499999998
3.097714 -28.169900000000332
3.098714 -28.434399999999886
3.099714 -28.69999999999956
3.100714 -28.9664000000002
3.101714 -29.23275000000017
3.102714 -29.49795000000005
3.103714 -29.761350000000185
3.104714 -30.023600000000233
3.105714 -30.285849999999588
3.106714 -30.548500000000118
3.107714 -30.811500000000464
3.108714 -31.07449999999942
3.109714 -31.337499999999768
3.110714 -31.5994
3.111714 -31.859800000000327
3.112714 -32.119100000000536
3.113714 -32.37764999999976
3.114714 -32.636499999999515
3.115714 -32.896550000000026
3.116714 -33.15845000000026
3.117714 -33.421399999999934
3.118714 -33.68404999999977
3.119714 -33.94599999999998
3.120714 -34.2064000000003
3.121714 -34.46449999999976
3.122714 -34.72080000000016
3.123714 -34.97675000000006
3.124714 -35.233049999999764
3.125714 -35.48935000000017
3.126714 -35.74640000000018
3.127714 -36.003800000000005
3.128714 -36.2604999999995
3.129714 -36.5160500000003
3.130714 -36.77045000000032
3.131714 -37.02419999999998
3.132714 -37.27825000000018
3.133714 -37.5333999999998
3.134714 -37.78934999999969
3.135714 -38.045650000000094
3.136714 -38.3012000000002
3.137714 -38.55524999999971
3.138714 -38.80709999999968
3.139714 -39.05630000000035
3.140714 -39.304050000000395
3.141714 -39.55144999999993
3.142714 -39.79910000000003
3.143714 -40.04759999999968
3.144714 -40.29684999999964
3.145714 -40.54605000000031
3.146714 -40.79454999999996
3.147714 -41.04189999999952
3.148714 -41.287750000000564
3.149714 -41.53215000000029
3.150714 -41.77614999999954
3.151714 -42.02089999999978
3.152714 -42.26604999999981
3.153714 -42.51075000000007
3.154714 -42.75440000000019
3.155714 -42.9961999999999
3.156714 -43.23570000000013
3.157714 -43.47340000000061
3.158714 -43.709599999999796
3.159714 -43.945399999999886
3.160714 -44.18195000000028
3.161714 -44.41924999999958
3.162714 -44.65729999999987
3.163714 -44.895699999999984
3.164714 -45.13299999999998
3.165714 -45.36845000000025
3.166714 -45.60239999999993
3.167714 -45.834849999999705
3.168714 -46.06620000000006
3.169714 -46.297550000000406
3.170714 -46.52885000000009
3.171714 -46.75904999999966
3.172714 -46.988199999999786
3.173714 -47.21545000000022
3.174714 -47.44045000000044
3.175714 -47.66360000000025
3.176714 -47.88564999999995
3.177714 -48.107649999999666
3.178714 -48.33004999999987
3.179714 -48.55320000000038
3.180714 -48.776700000000005
3.181714 -48.999500000000005
3.182714 -49.2204000000003
3.183714 -49.43869999999989
3.184714 -49.6547999999996
3.185714 -49.86914999999988
3.186714 -50.082400000000035
3.187714 -50.29535000000001
3.188714 -50.50784999999988
3.189714 -50.71985000000001
3.190714 -50.93070000000005
3.191714 -51.139999999999866
3.192714 -51.347700000000174
3.193714 -51.55394999999986
3.194714 -51.75899999999983
3.195714 -51.96369999999999
3.196714 -52.168799999999926
3.197714 -52.373850000000246
3.198714 -52.57855000000006
3.199714 -52.78194999999985
3.200714 -52.98315000000011
3.201714 -53.18150000000015
3.202714 -53.37685000000002
3.203714 -53.57044999999977
3.204714 -53.76264999999991
3.205714 -53.9541000000001
3.206714 -54.14559999999992
3.207714 -54.336900000000185
3.208714 -54.52730000000023
3.209714 -54.71614999999971
3.210714 -54.90314999999981
3.211714 -55.08825000000023
3.212714 -55.2720999999999
3.213714 -55.45524999999996
3.214714 -55.63780000000031
3.215714 -55.81974999999996
3.216714 -56.00079999999973
3.217714 -56.17979999999988
3.218714 -56.356150000000035
3.219714 -56.53000000000012
3.220714 -56.70115000000025
3.221714 -56.87044999999995
3.222714 -57.03869999999986
3.223714 -57.20630000000011
3.224714 -57.3737500000001
3.225714 -57.54065000000003
3.226714 -57.70624999999995
3.227714 -57.869949999999825
3.228714 -58.03160000000008
3.229714 -58.19129999999999
3.230714 -58.34924999999976
3.231714 -58.50585000000026
3.232714 -58.66120000000002
3.233714 -58.81545000000001
3.234714 -58.96835000000002
3.235714 -59.1192499999997
3.236714 -59.26769999999998
3.237714 -59.41370000000015
3.238714 -59.55755000000007
3.239714 -59.69964999999987
3.240714 -59.84089999999994
3.241714 -59.981650000000094
3.242714 -60.12180000000006
3.243714 -60.26104999999997
3.244714 -60.39870000000003
3.245714 -60.534200000000006
3.246714 -60.667000000000016
3.247714 -60.79689999999999
3.248714 -60.92449999999996
3.249714 -61.05025000000004
3.250714 -61.17450000000003
3.251714 -61.297400000000046
3.252714 -61.4189499999999
3.253714 -61.53875
3.254714 -61.656149999999954
3.255714 -61.77114999999996
3.256714 -61.88415000000016
3.257714 -61.995649999999934
3.258714 -62.10589999999985
3.259714 -62.215250000000054
3.260714 -62.32365000000007
3.261714 -62.430550000000004
3.262714 -62.53535000000001
3.263714 -62.637299999999954
3.264714 -62.73619999999993
3.265714 -62.832150000000084
3.266714 -62.92560000000008
3.267714 -63.017299999999956
3.268714 -63.10779999999993
3.269714 -63.197199999999974
3.270714 -63.28510000000003
3.271714 -63.37115000000001
3.272714 -63.454950000000046
3.273714 -63.536100000000005
3.274714 -63.61494999999996
3.275714 -63.691825
3.276714 -63.76709500000004
3.277714 -63.841089999999966
3.278714 -63.913549999999965
3.279714 -63.98403000000001
3.280714 -64.05189499999997
3.281714 -64.11664500000003
3.282714 -64.17814000000003
3.283714 -64.23666999999999
3.284714 -64.29283
3.285714 -64.347325
3.286714 -64.40066499999999
3.287714 -64.45291
3.288714 -64.50372500000002
3.289714 -64.55250050000001
3.290714 -64.59866
3.291714 -64.6419475
3.292714 -64.68251
3.293714 -64.720767
3.294714 -64.75717499999999
3.295714 -64.79195
3.296714 -64.82496500000002
3.297714 -64.855835
3.298714 -64.88405499999999
3.299714 -64.90925000000001
3.300714 -64.9313
3.301714 -64.95057499999999
3.302714 -64.96768999999999
3.303714 -64.98321999999995
3.304714 -64.99751499999999
3.305714 -65.01036500000008
3.306714 -65.02123000000005
3.307714 -65.02954499999994
3.308714 -65.03489999999998
3.309714 -65.03710000000002
3.310714 -65.03645000000003
3.311714 -65.03335
3.312714 -65.02825
3.313714 -65.02139999999996
3.314714 -65.01254999999993
3.315714 -65.00155000000001
3.316714 -64.98785000000011
3.317714 -64.97099999999996
3.318714 -64.95129999999992
3.319714 -64.9292000000001
3.320714 -64.90515000000009
3.321714 -64.8794999999999
3.322714 -64.85219999999985
3.323714 -64.8227500000001
3.324714 -64.79060000000003
3.325714 -64.75539999999998
3.326714 -64.7168
3.327714 -64.67485000000005
3.328714 -64.63040000000004
3.329714 -64.584
3.330714 -64.53575000000006
3.331714 -64.4858
3.332714 -64.43374999999997
3.333714 -64.37904999999998
3.334714 -64.32139999999997
3.335714 -64.26060000000004
3.336714 -64.19690000000008
3.337714 -64.13084999999998
3.338714 -64.06299999999997
3.339714 -63.99335000000003
3.340714 -63.92149999999985
3.341714 -63.846999999999866
3.342714 -63.76950000000006
3.343714 -63.68885000000019
3.344714 -63.60484999999999
3.345714 -63.51789999999996
3.346714 -63.42870000000007
3.347714 -63.33775000000007
3.348714 -63.24514999999988
3.349714 -63.15054999999972
3.350714 -63.05355000000012
3.351714 -62.95350000000005
3.352714 -62.85010000000001
3.353714 -62.743200000000066
3.354714 -62.63329999999997
3.355714 -62.52100000000011
3.356714 -62.40645000000002
3.357714 -62.29019999999981
3.358714 -62.171750000000046
3.359714 -62.05050000000003
3.360714 -61.92639999999978
3.361714 -61.79920000000012
3.362714 -61.66885000000004
3.363714 -61.53584999999996
3.364714 -61.40079999999992
3.365714 -61.26384999999984
3.366714 -61.12510000000001
3.367714 -60.9843500000002
3.368714 -60.840900000000076
3.369714 -60.69409999999997
3.370714 -60.54379999999998
3.371714 -60.39029999999994
3.372714 -60.233850000000054
3.373714 -60.07514999999998
3.374714 -59.9147500000001
3.375714 -59.75255000000013
3.376714 -59.58824999999987
3.377714 -59.42154999999983
3.378714 -59.25170000000007
3.379714 -59.07825000000012
3.380714 -58.901650000000096
3.381714 -58.722500000000025
3.382714 -58.541099999999744
3.383714 -58.357599999999884
3.384714 -58.17190000000013
3.385714 -57.98340000000013
3.386714 -57.79189999999996
3.387714 -57.597049999999825
3.388714 -57.39854999999988
3.389714 -57.19685000000023
3.390714 -56.99245000000026
3.391714 -56.7864500000001
3.392714 -56.578949999999686
3.393714 -56.36995000000006
3.394714 -56.15950000000049
3.395714 -55.946399999999564
3.396714 -55.73034999999948
3.397714 -55.51094999999978
3.398714 -55.28779999999996
3.399714 -55.06200000000017
3.400714 -54.83439999999992
3.401714 -54.60494999999995
3.402714 -54.37320000000051
3.403714 -54.13855000000051
3.404714 -53.90124999999981
3.405714 -53.66054999999953
3.406714 -53.41619999999977
3.407714 -53.169200000000025
3.408714 -52.91995000000007
3.409714 -52.66930000000016
3.410714 -52.4174500000002
3.411714 -52.164100000000325
3.412714 -51.90895000000001
3.413714 -51.65079999999988
3.414714 -51.38889999999965
3.415714 -51.123250000000006
3.416714 -50.85390000000023
3.417714 -50.58164999999989
3.418714 -50.30710000000007
3.419714 -50.03059999999989
3.420714 -49.752749999999736
3.421714 -49.472600000000085
3.422714 -49.189850000000426
3.423714 -48.90415000000023
3.424714 -48.61539999999956
3.425714 -48.32444999999935
3.426714 -48.03130000000031
3.427714 -47.73664999999996
3.428714 -47.44044999999974
3.429714 -47.1424000000005
3.430714 -46.84215000000033
3.431714 -46.538549999999844
3.432714 -46.23124999999992
3.433714 -45.92019999999988
3.434714 -45.60534999999977
3.435714 -45.2879500000003
3.436714 -44.96875000000039
3.437714 -44.64799999999991
3.438714 -44.32610000000003
3.439714 -44.003100000000046
3.440714 -43.678299999999616
3.441714 -43.35084999999989
3.442714 -43.02075000000016
3.443714 -42.68845000000021
3.444714 -42.354299999999846
3.445714 -42.01829999999976
3.446714 -41.68039999999998
3.447714 -41.34029999999997
3.448714 -40.99759999999994
3.449714 -40.65109999999983
3.450714 -40.300900000000276
3.451714 -39.94745000000036
3.452714 -39.59055000000017
3.453714 -39.232150000000075
3.454714 -38.87304999999966
3.455714 -38.51314999999966
3.456714 -38.15255000000003
3.457714 -37.79085000000029
3.458714 -37.427250000000164
3.459714 -37.06064999999953
3.460714 -36.69109999999976
3.461714 -36.31900000000063
3.462714 -35.94420000000015
3.463714 -35.56719999999944
3.464714 -35.18799999999989
3.465714 -34.80610000000037
3.466714 -34.42130000000029
3.467714 -34.03354999999969
3.468714 -33.64309999999981
3.469714 -33.250049999999916
3.470714 -32.85555000000009
3.471714 -32.45750000000005
3.472714 -32.063449999999996
3.473714 -31.670000000000307
3.474714 -31.275000000000052
3.475714 -30.874999999999652
3.476714 -30.469999999999803
3.477714 -30.070000000000096
3.478714 -29.660000000000103
3.479714 -29.25000000000011
3.480714 -28.840000000000117
3.481714 -28.42499999999998
3.482714 -28.00999999999984
3.483714 -27.590000000000252
3.484714 -27.169999999999973
3.485714 -26.74999999999969
3.486714 -26.32499999999996
3.487714 -25.90000000000023
3.488714 -25.474999999999802
3.489714 -25.044999999999927
3.490714 -24.620000000000196
3.491714 -24.18999999999963
3.492714 -23.759999999999753
3.493714 -23.330000000000574
3.494714 -22.895000000000554
3.495714 -22.454999999999696
3.496714 -22.014999999999535
3.497714 -21.569999999999922
3.498714 -21.120000000000168
3.499714 -20.67499999999986
3.500714 -20.225000000000104
3.501714 -19.78000000000049
3.502714 -19.33000000000004
3.503714 -18.87499999999945
3.504714 -18.42499999999969
3.505714 -17.970000000000486
3.506714 -17.515000000000587
3.507714 -17.05999999999999
3.508714 -16.599999999999948
3.509714 -16.14500000000005
3.510714 -15.685000000000004
3.511714 -15.219999999999818
3.512714 -14.75499999999963
3.513714 -14.284999999999993
3.514714 -13.815000000000355
3.515714 -13.345000000000024
3.516714 -12.869999999999548
3.517714 -12.394999999999767
3.518714 -11.92500000000013
3.519714 -11.45000000000035
3.520714 -10.974999999999874
3.521714 -10.500000000000092
3.522714 -10.025000000000311
3.523714 -9.549999999999837
3.524714 -9.069999999999911
3.525714 -8.584999999999843
3.526714 -8.104999999999919
3.527714 -7.624999999999993
3.528714 -7.13499999999978
3.529714 -6.645000000000262
3.530714 -6.155000000000049
3.531714 -5.659999999999693
3.532714 -5.165000000000031
3.533714 -4.674999999999818
3.534714 -4.180000000000156
3.535714 -3.690000000000637
3.536714 -3.199999999999731
3.537714 -2.704999999999375
3.538714 -2.210000000000406
3.539714 -1.7150000000000498
3.540714 -1.2199999999996936
3.541714 -0.7200000000005813
3.542714 -0.22000000000008124
3.543714 0.2800000000004188
3.544714 0.7849999999996748
3.545714 1.2949999999997686
3.546714 1.8000000000004124
3.547714 2.305000000000362
3.548714 2.8099999999996186
3.549714 3.319999999999712
3.550714 3.8300000000004997
3.551714 4.334999999999756
3.552714 4.839999999999706
3.553714 5.34500000000035
3.554714 5.854999999999749
3.555714 6.359999999999699
3.556714 6.870000000000487
3.557714 7.38500000000003
3.558714 7.89499999999943
3.559714 8.410000000000363
3.560714 8.93000000000005
3.561714 9.449999999999736
3.562714 9.964999999999973
3.563714 10.480000000000212
3.564714 11.000000000000593
3.565714 11.515000000000136
3.566714 12.02999999999968
3.567714 12.550000000000061
3.568714 13.069999999999748
3.569714 13.584999999999987
3.570714 14.100000000000223
3.571714 14.614999999999768
3.572714 15.130000000000004
3.573714 15.649999999999691
3.574714 16.170000000000073
3.575714 16.695000000000597
3.576714 17.22499999999988
3.577714 17.74999999999971
3.578714 18.270000000000092
3.579714 18.794999999999924
3.580714 19.315000000000303
3.581714 19.83499999999999
3.582714 20.359999999999822
3.583714 20.880000000000205
3.584714 21.399999999999892
3.585714 21.91999999999958
3.586714 22.43999999999996
3.587714 22.960000000000342
3.588714 23.48000000000003
3.589714 23.999999999999716
3.590714 24.52500000000024
3.591714 25.05000000000007
3.592714 25.574999999999903
3.593714 26.100000000000428
3.594714 26.624999999999567
3.595714 27.15499999999954
3.596714 27.680000000000067
3.597714 28.200000000000447
3.598714 28.72500000000028
3.599714 29.244999999999965
3.600714 29.760000000000204
3.601714 30.274999999999746
3.602714 30.794999999999433
3.603714 31.319999999999958
3.604714 31.84000000000034
3.605714 32.36000000000003
3.606714 32.87999999999972
3.607714 33.4000000000001
3.608714 33.924999999999926
3.609714 34.44999999999976
3.610714 34.96900000000067
3.611714 35.49015000000044
3.612714 36.01199999999985
3.613714 36.53019999999979
3.614714 37.045749999999735
3.615714 37.55874999999964
3.616714 38.070250000000335
3.617714 38.58135000000054
3.618714 39.092450000000056
3.619714 39.60469999999966
3.620714 40.11839999999989
3.621714 40.632449999999935
3.622714 41.146200000000135
3.623714 41.659549999999854
3.624714 42.17254999999975
3.625714 42.68475000000008
3.626714 43.19659999999989
3.627714 43.7084500000004
3.628714 44.21954999999991
3.629714 44.72884999999968
3.630714 45.23619999999978
3.631714 45.74094999999986
3.632714 46.24350000000041
3.633714 46.74460000000033
3.634714 47.24489999999998
3.635714 47.74589999999995
3.636714 48.2477000000002
3.637714 48.75064999999984
3.638714 49.254699999999595
3.639714 49.758350000000256
3.640714 50.26085000000013
3.641714 50.76155000000027
3.642714 51.25964999999968
3.643714 51.75579999999943
3.644714 52.250150000000126
3.645714 52.74265000000041
3.646714 53.23404999999989
3.647714 53.72389999999949
3.648714 54.211550000000244
3.649714 54.69735000000059
3.650714 55.18160000000035
3.651714 55.664750000000005
3.652714 56.14794999999964
3.653714 56.63189999999957
3.654714 57.11690000000033
3.655714 57.602300000000184
3.656714 58.087299999999566
3.657714 58.570849999999695
3.658714 59.05145
3.659714 59.529050000000495
3.660714 60.00325000000001
3.661714 60.47484999999949
3.662714 60.94464999999993
3.663714 61.412549999999975
3.664714 61.87965000000045
3.665714 62.346050000000595
3.666714 62.81139999999991
3.667714 63.275549999999846
3.668714 63.738599999999664
3.669714 64.20094999999986
3.670714 64.6624500000005
3.671714 65.12399999999974
3.672714 65.58559999999963
3.673714 66.04605000000014
3.674714 66.50465000000023
3.675714 66.9602499999998
3.676714 67.41169999999948
3.677714 67.85950000000041
3.678714 68.30435000000008
3.679714 68.74649999999983
3.680714 69.1872000000003
3.681714 69.6279000000001
3.682714 70.06859999999989
3.683714 70.50894999999987
3.684714 70.9485499999999
3.685714 71.38645000000012
3.686714 71.82244999999998
3.687714 72.25665000000005
3.688714 72.68919999999997
3.689714 73.11999999999979
3.690714 73.54915000000011
3.691714 73.97605000000023
3.692714 74.40000000000015
3.693714 74.82024999999996
3.694714 75.23649999999978
3.695714 75.64944999999996
3.696714 76.0596500000002
3.697714 76.46829999999987
3.698714 76.87654999999974
3.699714 77.28505000000018
3.700714 77.69395000000006
3.701714 78.10239999999982
3.702714 78.50935000000004
3.703714 78.91414999999998
3.704714 79.31590000000016
3.705714 79.71450000000026
3.706714 80.11014999999982
3.707714 80.50314999999975
3.708714 80.89390000000016
3.709714 81.28210000000018
3.710714 81.66749999999993
3.711714 82.04969999999999
3.712714 82.42860000000005
3.713714 82.80479999999979
3.714714 83.17940000000003
3.715714 83.55325000000032
3.716714 83.92685000000004
3.717714 84.30034999999981
3.718714 84.67324999999991
3.719714 85.0446500000001
3.720714 85.4131000000001
3.721714 85.77749999999999
3.722714 86.13764999999984
3.723714 86.49369999999996
3.724714 86.84620000000004
3.725714 87.19574999999993
3.726714 87.54279999999991
3.727714 87.88774999999998
3.728714 88.23045000000002
3.729714 88.57064999999997
3.730714 88.9084
3.731714 89.24400000000013
3.732714 89.57800000000005
3.733714 89.91079999999991
3.734714 90.2426999999999
3.735714 90.57365000000004
3.736714 90.90270000000015
3.737714 91.22864999999997
3.738714 91.55064999999996
3.739714 91.86819999999997
3.740714 92.18109999999999
3.741714 92.48995000000005
3.742714 92.79574999999997
3.743714 93.09935000000003
3.744714 93.40140500000001
3.745714 93.70209499999999
3.746714 94.00117999999995
3.747714 94.29826999999995
3.748714 94.59299000000001
3.749714 94.88524000000001
3.750714 95.17509000000001
3.751714 95.46266999999999
3.752714 95.74802
3.753714 96.030815
3.754714 96.31044399999999
3.755714 96.5861955
3.756714 96.85752099999999
3.757714 97.1243145
3.758714 97.386995
3.759714 97.64640999999999
3.760714 97.903575
3.761714 98.15935000000003
3.762714 98.41415999999997
3.763714 98.66778500000001
3.764714 98.91958999999999
3.765714 99.16880499999999
3.766714 99.41478000000001
3.767714 99.65719999999993
3.768714 99.89604999999997
3.769714 100.13149999999999
3.770714 100.36380000000003
3.771714 100.59295000000006
3.772714 100.81864999999992
3.773714 101.04060000000001
3.774714 101.25860000000011
3.775714 101.47289999999988
3.776714 101.68404999999994
3.777714 101.89275000000009
3.778714 102.09985000000002
3.779714 102.30580000000002
3.780714 102.51050000000002
3.781714 102.7133999999999
3.782714 102.91364999999996
3.783714 103.11045000000011
3.784714 103.30305000000004
3.785714 103.49124999999985
3.786714 103.67520000000002
3.787714 103.85535000000007
3.788714 104.03229999999992
3.789714 104.20624999999997
3.790714 104.37720000000019
3.791714 104.54519999999987
3.792714 104.70989999999993
3.793714 104.87124999999999
3.794714 105.02974999999984
3.795714 105.18580000000026
3.796714 105.33985000000004
3.797714 105.49179999999984
3.798714 105.6414000000002
3.799714 105.78800000000005
3.800714 105.93064999999993
3.801714 106.0689
3.802714 106.2024499999998
3.803714 106.33134999999996
3.804714 106.45615000000018
3.805714 106.57775000000001
3.806714 106.69695000000006
3.807714 106.81375
3.808714 106.9281499999998
3.809714 107.04009999999985
3.810714 107.14920000000004
3.811714 107.25535000000002
3.812714 107.35880000000002
3.813714 107.45940000000016
3.814714 107.55710000000009
3.815714 107.65230000000028
3.816714 107.74454999999996
3.817714 107.83299999999953
3.818714 107.9172000000003
3.819714 107.99655000000018
3.820714 108.07139999999964
3.821714 108.14254999999966
3.822714 108.21000000000025
3.823714 108.27445000000033
3.824714 108.3362999999997
3.825714 108.39590000000024
3.826714 108.45285000000008
3.827714 108.50649999999962
3.828714 108.5572
3.829714 108.60415000000026
3.830714 108.64734999999972
3.831714 108.68719999999956
3.832714 108.72370000000046
3.833714 108.75690000000036
3.834714 108.78629999999944
3.835714 108.8119999999998
3.836714 108.8336500000002
3.837714 108.85110000000002
3.838714 108.8649000000004
3.839714 108.87534999999974
3.840714 108.88349999999963
3.841714 108.88950000000064
3.842714 108.89325000000005
3.843714 108.89469999999999
3.844714 108.89320000000006
3.845714 108.88834999999986
3.846714 108.88015
3.847714 108.86789999999951
3.848714 108.85115
3.849714 108.83060000000042
3.850714 108.80564999999966
3.851714 108.78095000000019
3.852714 108.7500000000005
3.853714 108.71000000000006
3.854714 108.67499999999974
3.855714 108.63499999999998
3.856714 108.58499999999994
3.857714 108.53499999999987
3.858714 108.48499999999983
3.859714 108.43499999999977
3.860714 108.37500000000013
3.861714 108.3149999999998
3.862714 108.25500000000015
3.863714 108.18500000000022
3.864714 108.1150000000003
3.865714 108.04000000000022
3.866714 107.96
3.867714 107.87999999999978
3.868714 107.79499999999942
3.869714 107.7050000000003
3.870714 107.61000000000034
3.871714 107.51499999999969
3.872714 107.41999999999973
3.873714 107.3149999999995
3.874714 107.2049999999998
3.875714 107.10000000000024
3.876714 106.98999999999985
3.877714 106.87000000000057
3.878714 106.7499999999999
3.879714 106.62999999999923
3.880714 106.50500000000119
3.881714 106.37500000000021
3.882714 106.23999999999911
3.883714 106.10500000000079
3.884714 105.96500000000091
3.885714 105.81999999999951
3.886714 105.67499999999951
3.887714 105.52499999999935
3.888714 105.37000000000046
3.889714 105.21000000000002
3.890714 105.05499999999972
3.891714 104.89000000000053
3.892714 104.71499999999966
3.893714 104.55000000000048
3.894714 104.3749999999996
3.895714 104.19499999999996
3.896714 104.0200000000005
3.897714 103.83999999999949
3.898714 103.64999999999958
3.899714 103.45999999999967
3.900714 103.26999999999975
3.901714 103.07000000000093
3.902714 102.86500000000058
3.903714 102.65999999999886
3.904714 102.4549999999999
3.905714 102.2450000000008
3.906714 102.03000000000017
3.907714 101.80499999999925
3.908714 101.58499999999987
3.909714 101.36000000000034
3.910714 101.13000000000065
3.911714 100.8999999999996
3.912714 100.66499999999978
3.913714 100.4250000000012
3.914714 100.18499999999986
3.915714 99.93999999999976
3.916714 99.6899999999995
3.917714 99.4449999999994
3.918714 99.18500000000024
3.919714 98.92499999999971
3.920714 98.66500000000056
3.921714 98.39500000000112
3.922714 98.1249999999989
3.923714 97.85499999999946
3.924714 97.58500000000004
3.925714 97.3050000000003
3.926714 97.02500000000059
3.927714 96.73999999999933
3.928714 96.44999999999932
3.929714 96.1600000000007
3.930714 95.86500000000053
3.931714 95.56999999999898
3.932714 95.27000000000008
3.933714 94.96500000000103
3.934714 94.65500000000043
3.935714 94.34499999999984
3.936714 94.02999999999912
3.937714 93.70499999999949
3.938714 93.38499999999999
3.939714 93.06000000000037
3.940714 92.73000000000059
3.941714 92.39999999999942
3.942714 92.06499999999951
3.943714 91.72500000000083
3.944714 91.38500000000077
3.945714 91.04499999999932
3.946714 90.69499999999897
3.947714 90.35000000000015
3.948714 90.0000000000012
3.949714 89.64000000000055
3.950714 89.27999999999992
3.951714 88.91999999999928
3.952714 88.54999999999974
3.953714 88.1800000000002
3.954714 87.80999999999928
3.955714 87.42999999999945
3.956714 87.05000000000102
3.957714 86.66500000000104
3.958714 86.27999999999969
3.959714 85.89499999999973
3.960714 85.50499999999961
3.961714 85.10999999999936
3.962714 84.71500000000049
3.963714 84.31500000000008
3.964714 83.90999999999954
3.965714 83.50500000000038
3.966714 83.08999999999955
3.967714 82.67500000000011
3.968714 82.26500000000081
3.969714 81.84499999999983
3.970714 81.41499999999996
3.971714 80.99000000000022
3.972714 80.56000000000036
3.973714 80.12500000000034
3.974714 79.69499999999907
3.975714 79.25499999999892
3.976714 78.80999999999999
3.977714 78.37500000000136
3.978714 77.93000000000106
3.979714 77.47999999999922
3.980714 77.02999999999876
3.981714 76.56999999999941
3.982714 76.11500000000021
3.983714 75.65000000000072
3.984714 75.1799999999997
3.985714 74.7150000000002
3.986714 74.24000000000042
3.987714 73.76499999999925
3.988714 73.29000000000086
3.989714 72.80500000000079
3.990714 72.31999999999933
3.991714 71.8399999999994
3.992714 71.35500000000073
3.993714 70.8650000000005
3.994714 70.37999999999906
3.995714 69.88500000000009
3.996714 69.3849999999996
3.997714 68.88499999999908
3.998714 68.38000000000122
3.999714 67.87000000000043
4.000714 67.35499999999949
4.001714 66.83999999999996
4.002714 66.32000000000026
4.003714 65.80000000000058
4.004714 65.27499999999937
4.005714 64.74999999999953
4.006714 64.22999999999985
4.007714 63.69999999999987
4.008714 63.165000000001136
4.009714 62.62999999999963
4.010714 62.09499999999951
4.011714 61.55500000000064
4.012714 61.01500000000038
4.013714 60.46999999999997
4.014714 59.914999999999274
4.015714 59.35999999999997
4.016714 58.80500000000066
4.017715 58.24500000000121
4.018714 57.6749999999987
4.019714 57.109999999999104
4.020714 56.549999999999656
4.021714 55.97999999999992
4.022714 55.41000000000018
4.023714 54.840000000000444
4.024714 54.27000000000071
4.025714 53.69999999999819
4.026714 53.12000000000094
4.027714 52.53500000000078
4.028714 51.95000000000061
4.029714 51.37000000000058
4.030715 50.77999999999749
4.031714 50.179999999999666
4.032714 49.58500000000199
4.033714 48.99000000000153
4.034714 48.384999999998016
4.035714 47.7749999999999
4.036714 47.170000000001934
4.037714 46.56499999999841
4.038714 45.955000000000304
4.039714 45.344999999999416
4.040714 44.73499999999853
4.041714 44.12000000000027
4.042714 43.50499999999924
4.043715 42.89000000000098
4.044714 42.26500000000244
4.045714 41.63500000000098
4.046714 40.99999999999937
4.047714 40.364999999997764
4.048714 39.734999999999076
4.049714 39.0950000000001
4.050714 38.45500000000113
4.051714 37.81500000000215
4.052714 37.17000000000026
4.053714 36.524999999998364
4.054714 35.87999999999924
4.055714 35.23500000000013
4.056714 34.58500000000087
4.057714 33.939999999998975
4.058714 33.28999999999971
4.059714 32.6350000000003
4.060714 31.97999999999812
4.061714 31.315000000001202
4.062714 30.65000000000151
4.063715 29.98499999999904
4.064714 29.309999999999057
4.065714 28.635000000001853
4.066714 27.96499999999924
4.067714 27.28999999999926
4.068714 26.615000000002055
4.069714 25.939999999999298
4.070714 25.259999999999174
4.071714 24.58499999999919
4.072714 23.904999999999067
4.073714 23.220000000001573
4.074714 22.535000000001304
4.075714 21.84999999999826
4.076715 21.165000000000767
4.077714 20.470000000000212
4.078714 19.774999999999654
4.079714 19.07500000000173
4.080714 18.374999999998252
4.081714 17.67500000000033
4.082714 16.965000000002117
4.083714 16.264999999998643
4.084714 15.56499999999794
4.085714 14.85499999999973
4.086714 14.155000000001806
4.087714 13.450000000000962
4.088714 12.739999999999974
4.089714 12.029999999998985
4.090714 11.314999999997855
4.091714 10.604999999999642
4.092714 9.885000000001142
4.093714 9.164999999999868
4.094714 8.445000000001368
4.095714 7.719999999999949
4.096714 6.99499999999853
4.097714 6.260000000002375
4.098714 5.530000000000812
4.099714 4.799999999999249
4.100714 4.070000000000462
4.101714 3.3399999999988994
4.102714 2.6100000000001122
4.103714 1.8850000000014688
4.104714 1.154999999999906
4.105714 0.42499999999834337
4.106714 -0.3100000000005876
4.107714 -1.054999999999806
4.108714 -1.8000000000018002
4.109715 -2.5399999999980993
4.110714 -3.284999999997318
4.111714 -4.0300000000020875
4.112714 -4.78000000000145
4.113714 -5.5299999999980365
4.114714 -6.2750000000000306
4.115714 -7.025000000002168
4.116714 -7.774999999998755
4.117714 -8.524999999998117
4.118714 -9.280000000000399
4.119714 -10.029999999999761
4.120714 -10.780000000001898
4.121714 -11.530000000001262
4.122715 -12.284999999997993
4.123714 -13.045000000000417
4.124714 -13.799999999999923
4.125714 -14.564999999999717
4.126714 -15.330000000002286
4.127714 -16.094999999999303
4.128714 -16.86499999999924
4.129714 -17.629999999999036
4.130714 -18.389999999998686
4.131714 -19.155000000001255
4.132714 -19.92500000000119
4.133714 -20.68500000000084
4.134714 -21.450000000000635
4.135714 -22.220000000000574
4.136714 -22.980000000000224
4.137714 -23.745000000000015
4.138714 -24.514999999999954
4.139714 -25.28499999999989
4.140714 -26.05499999999983
4.141714 -26.82999999999991
4.142715 -27.610000000000134
4.143714 -28.385000000000215
4.144714 -29.164999999997665
4.145714 -29.94499999999789
4.146714 -30.720000000000745
4.147714 -31.500000000000973
4.148714 -32.27500000000105
4.149714 -33.04500000000099
4.150714 -33.819999999998295
4.151714 -34.59999999999852
4.152714 -35.38000000000152
4.153714 -36.1550000000016
4.154714 -36.929999999998905
4.155715 -37.71499999999928
4.156714 -38.499999999999645
4.157714 -39.27999999999987
4.158714 -40.060000000000095
4.159714 -40.84500000000047
4.160714 -41.630000000000834
4.161714 -42.409999999998284
4.162714 -43.19499999999865
4.163714 -43.97500000000165
4.164714 -44.75500000000188
4.165714 -45.53499999999933
4.166714 -46.309999999999405
4.167714 -47.08499999999949
4.168715 -47.86499999999971
4.169714 -48.64499999999994
4.170714 -49.42500000000016
4.171714 -50.21500000000068
4.172714 -51.000000000001044
4.173714 -51.78499999999864
4.174714 -52.56499999999886
4.175714 -53.350000000002005
4.176714 -54.1349999999996
4.177714 -54.91499999999982
4.178714 -55.70500000000034
4.179714 -56.48500000000056
4.180714 -57.260000000000645
4.181714 -58.039999999998095
4.182714 -58.819999999998316
4.183714 -59.600000000001316
4.184714 -60.3750000000014
4.185714 -61.149999999998705
4.186714 -61.93499999999907
4.187714 -62.719999999999445
4.188715 -63.499999999999666
4.189714 -64.27999999999989
4.190714 -65.06500000000027
4.191714 -65.85000000000063
4.192714 -66.62500000000071
4.193714 -67.40000000000079
4.194714 -68.17999999999962
4.195714 -68.95499999999971
4.196714 -69.72500000000103
4.197714 -70.49499999999959
4.198714 -71.26499999999952
4.199714 -72.03500000000085
4.200714 -72.8049999999994
4.201715 -73.57499999999933
4.202714 -74.34500000000067
4.203714 -75.12000000000074
4.204714 -75.89999999999958
4.205714 -76.66999999999952
4.206714 -77.44000000000084
4.207714 -78.21499999999953
4.208714 -78.98499999999947
4.209714 -79.75500000000079
4.210714 -80.51500000000044
4.211714 -81.26999999999995
4.212714 -82.0299999999996
4.213714 -82.78999999999925
4.214714 -83.5500000000003
4.215714 -84.30500000000119
4.216714 -85.06499999999944
4.217714 -85.8249999999991
4.218714 -86.57999999999998
4.219714 -87.33999999999963
4.220714 -88.10000000000068
4.221714 -88.86000000000033
4.222714 -89.61499999999984
4.223714 -90.37000000000073
4.224714 -91.12000000000009
4.225714 -91.86499999999931
4.226714 -92.61500000000005
4.227714 -93.35500000000052
4.228714 -94.0949999999996
4.229714 -94.83500000000006
4.230714 -95.57000000000038
4.231714 -96.30999999999945
4.232714 -97.04999999999991
4.233714 -97.79000000000038
4.234715 -98.52999999999945
4.235714 -99.26999999999991
4.236714 -100.00500000000024
4.237714 -100.74000000000053
4.238714 -101.47499999999947
4.239714 -102.20499999999966
4.240714 -102.93500000000122
4.241714 -103.65499999999972
4.242714 -104.3749999999996
4.243714 -105.09499999999949
4.244714 -105.80999999999922
4.245714 -106.52500000000036
4.246714 -107.24000000000011
4.247715 -107.9499999999997
4.248714 -108.6600000000007
4.249714 -109.38000000000059
4.250714 -110.09000000000017
4.251714 -110.79999999999978
4.252714 -111.50999999999938
4.253714 -112.21500000000022
4.254714 -112.91999999999969
4.255714 -113.62499999999913
4.256714 -114.32000000000109
4.257714 -115.01500000000024
4.258714 -115.70999999999943
4.259714 -116.39000000000092
4.260714 -117.07499999999982
4.261714 -117.76000000000009
4.262714 -118.44000000000021
4.263714 -119.12499999999908
4.264714 -119.80999999999935
4.265714 -120.48500000000072
4.266714 -121.16500000000086
4.267715 -121.84999999999972
4.268714 -122.52499999999971
4.269714 -123.19499999999954
4.270714 -123.86499999999938
4.271714 -124.53000000000047
4.272714 -125.19000000000003
4.273714 -125.84999999999957
4.274714 -126.50000000000021
4.275714 -127.15000000000087
4.276714 -127.80500000000028
4.277714 -128.4499999999994
4.278714 -129.08999999999975
4.279714 -129.73000000000013
4.280715 -130.37500000000063
4.281714 -131.01999999999973
4.282714 -131.6600000000001
4.283714 -132.3050000000006
4.284714 -132.93999999999943
4.285714 -133.5699999999995
4.286714 -134.1999999999996
4.287714 -134.8199999999994
4.288714 -135.43500000000043
4.289714 -136.05000000000004
4.290714 -136.65999999999957
4.291714 -137.27000000000044
4.292714 -137.87999999999994
4.293715 -138.48000000000053
4.294714 -139.0849999999999
4.295714 -139.6849999999991
4.296714 -140.28000000000097
4.297714 -140.88000000000017
4.298714 -141.47499999999923
4.299714 -142.06499999999954
4.300714 -142.65499999999986
4.301714 -143.24000000000004
4.302714 -143.82000000000005
4.303714 -144.39499999999995
4.304714 -144.96500000000106
4.305714 -145.53000000000065
4.306714 -146.0899999999994
4.307714 -146.65000000000026
4.308714 -147.20500000000024
4.309714 -147.75999999999956
4.310714 -148.3199999999997
4.311714 -148.87000000000026
4.312714 -149.4200000000001
4.313715 -149.96999999999997
4.314714 -150.51000000000022
4.315714 -151.04999999999978
4.316714 -151.5849999999999
4.317714 -152.12000000000003
4.318714 -152.64499999999984
4.319714 -153.16500000000025
4.320714 -153.68499999999995
4.321714 -154.19500000000002
4.322714 -154.70500000000013
4.323714 -155.20924999999977
4.324714 -155.70815000000016
4.325714 -156.20740000000035
4.326715 -156.7065499999999
4.327714 -157.20539999999963
4.328714 -157.70199999999983
4.329714 -158.19445000000013
4.330714 -158.6821000000002
4.331714 -159.16374999999996
4.332714 -159.63909999999956
4.333714 -160.1092499999998
4.334714 -160.57490000000035
4.335714 -161.03650000000025
4.336714 -161.49435000000003
4.337714 -161.9480499999999
4.338714 -162.39769999999987
4.339714 -162.8432499999999
4.340714 -163.28504999999979
4.341714 -163.72389999999984
4.342714 -164.1605000000004
4.343714 -164.5956000000004
4.344714 -165.02924999999973
4.345714 -165.46064999999956
4.346714 -165.8881000000001
4.347714 -166.3100000000004
4.348714 -166.72479999999996
4.349714 -167.13214999999997
4.350714 -167.53285
4.351714 -167.92804999999979
4.352714 -168.3193999999999
4.353714 -168.70780000000016
4.354714 -169.09369999999998
4.355714 -169.4770499999998
4.356714 -169.8572500000002
4.357714 -170.23365000000018
4.358714 -170.60619999999977
4.359715 -170.97499999999994
4.360714 -171.34040000000016
4.361714 -171.70289999999983
4.362714 -172.0617000000001
4.363714 -172.41595000000024
4.364714 -172.76440000000005
4.365714 -173.10574999999992
4.366714 -173.43984999999978
4.367714 -173.76695000000004
4.368714 -174.08809999999997
4.369714 -174.40519999999992
4.370714 -174.71985000000018
4.371714 -175.0329
4.372715 -175.34449999999993
4.373714 -175.65385
4.374714 -175.9595
4.375714 -176.26035000000002
4.376714 -176.55564999999996
4.377714 -176.84510499999996
4.378714 -177.12913000000003
4.379714 -177.408055
4.380714 -177.68192
4.381714 -177.95040500000002
4.382714 -178.212974
4.383714 -178.46923999999999
4.384714 -178.719316
4.385714 -178.96399
4.386714 -179.20452
4.387714 -179.44234500000002
4.388714 -179.67853999999997
4.389714 -179.91325999999995
4.390714 -180.14575
4.391714 -180.37454999999994
4.392715 -180.59805000000003
4.393714 -180.81490000000002
4.394714 -181.0242
4.395714 -181.22625
4.396714 -181.4218500000001
4.397714 -181.61170000000007
4.398714 -181.79669999999984
4.399714 -181.97709999999995
4.400714 -182.15280000000013
4.401714 -182.32399999999984
4.402714 -182.49039999999988
4.403714 -182.65245000000027
4.404714 -182.8110000000001
4.405715 -182.96649999999977
4.406714 -183.11904999999996
4.407714 -183.26830000000015
4.408714 -183.4134000000001
4.409714 -183.5525000000001
4.410714 -183.68419999999983
4.411714 -183.8076499999997
4.412714 -183.9229500000001
4.413714 -184.03105000000008
4.414714 -184.13330000000005
4.415714 -184.2312500000002
4.416714 -184.3260499999999
4.417714 -184.41805000000005
4.418715 -184.5067500000002
4.419714 -184.59149999999966
4.420714 -184.67230000000015
4.421714 -184.74870000000018
4.422714 -184.82025
4.423714 -184.8868999999996
4.424714 -184.9486999999997
4.425714 -185.0053500000004
4.426714 -185.05605000000008
4.427714 -185.09965000000003
4.428714 -185.13574999999975
4.429714 -185.16439999999994
4.430714 -185.18605000000034
4.431714 -185.20245000000003
4.432714 -185.2147499999998
4.433714 -185.22404999999978
4.434714 -185.23110000000023
4.435714 -185.23595000000046
4.436714 -185.23744999999968
4.437714 -185.23239999999953
4.438715 -185.22384999999989
4.439714 -185.21500000000037
4.440714 -185.19000000000034
4.441714 -185.15999999999948
4.442714 -185.13000000000002
4.443714 -185.0850000000001
4.444714 -185.03500000000005
4.445714 -184.985
4.446714 -184.92499999999967
4.447714 -184.8599999999999
4.448714 -184.78999999999994
4.449714 -184.71500000000057
4.450714 -184.6400000000005
4.451715 -184.5599999999996
4.452714 -184.4749999999992
4.453714 -184.3849999999994
4.454714 -184.29500000000098
4.455714 -184.20000000000104
4.456714 -184.09499999999937
4.457714 -183.98000000000025
4.458714 -183.85499999999945
4.459714 -183.72499999999985
4.460714 -183.59500000000028
4.461714 -183.45499999999905
4.462714 -183.31000000000043
4.463714 -183.16000000000025
4.464714 -183.00499999999997
4.465714 -182.85499999999982
4.466714 -182.6949999999994
4.467714 -182.52500000000003
4.468714 -182.36000000000087
4.469714 -182.1900000000001
4.470714 -182.01499999999925
4.471714 -181.83000000000087
4.472714 -181.64000000000095
4.473714 -181.4449999999995
4.474714 -181.23499999999905
4.475714 -181.02499999999992
4.476714 -180.80500000000055
4.477714 -180.57999999999964
4.478714 -180.34999999999994
4.479714 -180.11500000000012
4.480714 -179.8800000000003
4.481714 -179.6450000000005
4.482714 -179.40499999999915
4.483714 -179.15500000000029
4.484715 -178.8999999999999
4.485714 -178.6449999999995
4.486714 -178.3900000000005
4.487714 -178.11999999999966
4.488714 -177.83999999999992
4.489714 -177.5600000000002
4.490714 -177.27000000000018
4.491714 -176.97500000000005
4.492714 -176.6699999999996
4.493714 -176.3600000000004
4.494714 -176.0499999999998
4.495714 -175.73499999999908
4.496714 -175.415000000001
4.497715 -175.08999999999997
4.498714 -174.7699999999991
4.499714 -174.4400000000007
4.500714 -174.10500000000079
4.501714 -173.76499999999933
4.502714 -173.41999999999913
4.503714 -173.07000000000016
4.504714 -172.70500000000078
4.505714 -172.33499999999984
4.506714 -171.9650000000003
4.507714 -171.58500000000046
4.508714 -171.194999999999
4.509714 -170.80500000000026
4.510714 -170.41500000000013
4.511714 -170.01999999999987
4.512714 -169.61500000000075
4.513714 -169.2100000000002
4.514714 -168.8099999999998
4.515714 -168.3999999999991
4.516714 -167.9799999999995
4.517715 -167.55999999999995
4.518714 -167.1350000000002
4.519714 -166.7000000000002
4.520714 -166.26000000000002
4.521714 -165.80999999999958
4.522714 -165.35000000000022
4.523714 -164.89000000000087
4.524714 -164.4249999999986
4.525714 -163.94999999999882
4.526714 -163.4750000000018
4.527714 -163.00000000000205
4.528714 -162.52499999999947
4.529714 -162.04499999999956
4.530715 -161.55499999999932
4.531714 -161.06499999999912
4.532714 -160.5750000000017
4.533714 -160.07500000000118
4.534714 -159.56499999999764
4.535714 -159.04999999999947
4.536714 -158.52500000000103
4.537714 -157.9999999999998
4.538714 -157.46500000000108
4.539714 -156.92499999999941
4.540714 -156.38499999999777
4.541714 -155.8350000000014
4.542714 -155.2850000000022
4.543715 -154.73000000000013
4.544714 -154.17499999999805
4.545714 -153.61999999999875
4.546714 -153.06000000000208
4.547714 -152.49499999999972
4.548714 -151.92499999999998
4.549714 -151.3500000000001
4.550714 -150.76499999999993
4.551714 -150.1749999999996
4.552714 -149.57499999999902
4.553714 -148.97000000000105
4.554714 -148.36000000000016
4.555714 -147.74499999999912
4.556714 -147.13000000000088
4.557714 -146.51499999999984
4.558714 -145.8899999999985
4.559714 -145.265
4.560714 -144.64000000000144
4.561714 -144.00499999999982
4.562714 -143.3699999999982
4.563715 -142.730000000002
4.564714 -142.08500000000012
4.565714 -141.43999999999824
4.566714 -140.78500000000162
4.567714 -140.1200000000019
4.568714 -139.45499999999944
4.569714 -138.77999999999946
4.570714 -138.09999999999934
4.571714 -137.41499999999905
4.572714 -136.72500000000142
4.573714 -136.03500000000102
4.574714 -135.34499999999784
4.575714 -134.6550000000002
4.576715 -133.96499999999978
4.577714 -133.26499999999908
4.578714 -132.560000000001
4.579714 -131.85500000000016
4.580714 -131.1449999999992
4.581714 -130.4250000000007
4.582714 -129.70500000000217
4.583714 -128.97999999999797
4.584714 -128.2399999999989
4.585714 -127.50499999999998
4.586714 -126.76000000000076
4.587714 -126.0100000000014
4.588714 -125.25999999999927
4.589714 -124.49999999999962
4.590714 -123.7450000000001
4.591714 -122.9900000000006
4.592714 -122.23000000000096
4.593714 -121.46999999999852
4.594714 -120.70999999999887
4.595714 -119.94500000000185
4.596714 -119.16999999999899
4.597714 -118.38999999999878
4.598714 -117.60500000000118
4.599714 -116.81000000000053
4.600714 -116.01499999999987
4.601714 -115.21999999999922
4.602714 -114.42000000000118
4.603714 -113.61500000000024
4.604714 -112.80499999999915
4.605714 -111.99500000000084
4.606714 -111.17999999999961
4.607714 -110.35999999999824
4.608714 -109.54499999999979
4.609715 -108.73500000000146
4.610714 -107.90999999999995
4.611714 -107.0850000000012
4.612714 -106.26499999999983
4.613714 -105.42499999999788
4.614714 -104.58000000000133
4.615714 -103.73500000000202
4.616714 -102.87999999999964
4.617714 -102.01999999999988
4.618714 -101.16500000000028
4.619714 -100.3099999999979
4.620714 -99.44999999999816
4.621714 -98.59000000000118
4.622715 -97.72500000000129
4.623714 -96.85499999999847
4.624714 -95.98999999999857
4.625714 -95.12000000000131
4.626714 -94.24500000000113
4.627714 -93.3750000000011
4.628714 -92.49500000000077
4.629714 -91.60999999999753
4.630714 -90.72999999999998
4.631714 -89.835000000002
4.632714 -88.93499999999833
4.633714 -88.04000000000033
4.634714 -87.13500000000207
4.635714 -86.2249999999981
4.636714 -85.31999999999984
4.637714 -84.42000000000172
4.638714 -83.5149999999979
4.639714 -82.60499999999948
4.640714 -81.69500000000107
4.641714 -80.77999999999975
4.642715 -79.86000000000104
4.643714 -78.93499999999942
4.644714 -78.01499999999794
4.645714 -77.09000000000188
4.646714 -76.15499999999997
4.647714 -75.2249999999982
4.648714 -74.29000000000185
4.649714 -73.34499999999966
4.650714 -72.40500000000038
4.651714 -71.46500000000111
4.652714 -70.51499999999878
4.653714 -69.56999999999935
4.654714 -68.62499999999994
4.655715 -67.68000000000052
4.656714 -66.74000000000125
4.657714 -65.78999999999891
4.658714 -64.8349999999992
4.659714 -63.884999999999636
4.660714 -62.924999999999784
4.661714 -61.960000000002566
4.662714 -60.99999999999994
4.663714 -60.0299999999998
4.664714 -59.05999999999967
4.665714 -58.09999999999982
4.666714 -57.12499999999954
4.667714 -56.14999999999925
4.668715 -55.1800000000019
4.669714 -54.199999999998695
4.670714 -53.22499999999841
4.671714 -52.25000000000091
4.672714 -51.27000000000048
4.673714 -50.2950000000002
4.674714 -49.31499999999978
4.675714 -48.334999999999354
4.676714 -47.35000000000156
4.677714 -46.3550000000007
4.678714 -45.37000000000013
4.679714 -44.374999999999275
4.680714 -43.37499999999827
4.681714 -42.38500000000034
4.682714 -41.38999999999948
4.683714 -40.3950000000014
4.684714 -39.40500000000069
4.685714 -38.40999999999983
4.686714 -37.414999999998976
4.687714 -36.414999999997974
4.688715 -35.410000000002384
4.689714 -34.41000000000138
4.690714 -33.414999999997754
4.691714 -32.41499999999953
4.692714 -31.41000000000116
4.693714 -30.405000000000015
4.694714 -29.399999999998872
4.695714 -28.39000000000036
4.696714 -27.380000000001846
4.697714 -26.37000000000056
4.698714 -25.349999999998985
4.699714 -24.340000000000472
4.700714 -23.33499999999933
4.701715 -22.32499999999804
4.702714 -21.31499999999953
4.703714 -20.305000000001016
4.704714 -19.295000000002503
4.705714 -18.280000000001074
4.706714 -17.26499999999964
4.707714 -16.24999999999821
4.708714 -15.22999999999941
4.709714 -14.220000000000898
4.710714 -13.20999999999961
4.711714 -12.190000000000811
4.712714 -11.169999999999236
4.713714 -10.154999999997806
4.714714 -9.135000000001781
4.715714 -8.115000000000204
4.716714 -7.099999999998774
4.717714 -6.085000000000118
4.718714 -5.070000000001462
4.719714 -4.055000000000031
4.720714 -3.0399999999985994
4.721714 -2.0249999999999435
4.722714 -1.0050000000011439
4.723714 0.010000000000287557
4.724714 1.025000000001719
4.725714 2.044999999997743
4.726714 3.0599999999991745
4.727714 4.075000000000606
4.728714 5.089999999999262
4.729714 6.105000000000693
4.730714 7.115000000001981
4.731714 8.130000000000637
4.732714 9.144999999999293
4.733714 10.159999999997948
4.734715 11.174999999999379
4.735714 12.190000000000811
4.736714 13.199999999999324
4.737714 14.210000000000612
4.738714 15.225000000002042
4.739714 16.235000000000554
4.740714 17.244999999999067
4.741714 18.255000000000354
4.742714 19.264999999998867
4.743714 20.275000000000155
4.744714 21.285000000001443
4.745714 22.294999999999952
4.746714 23.29999999999832
4.747715 24.299999999999322
4.748714 25.300000000000324
4.749714 26.304999999998692
4.750714 27.309999999999835
4.751714 28.310000000000834
4.752714 29.310000000001835
4.753714 30.304999999999914
4.754714 31.304999999998138
4.755714 32.299999999998995
4.756714 33.28999999999971
4.757714 34.285000000000565
4.758714 35.27500000000128
4.759714 36.26500000000199
4.760714 37.24999999999979
4.761714 38.23999999999772
4.762714 39.23500000000135
4.763714 40.22000000000192
4.764714 41.204999999999714
4.765714 42.18500000000014
4.766714 43.16499999999779
4.767715 44.14999999999836
4.768714 45.13000000000156
4.769714 46.10500000000184
4.770714 47.08499999999949
4.771714 48.05999999999977
4.772714 49.02999999999991
4.773714 50.00500000000019
4.774714 50.970000000000184
4.775714 51.9349999999974
4.776714 52.90000000000017
4.777714 53.865000000000165
4.778714 54.830000000000155
4.779714 55.790000000000006
4.780715 56.74999999999986
4.781714 57.71000000000248
4.782714 58.66499999999941
4.783714 59.609999999998834
4.784714 60.56000000000117
4.785714 61.51000000000073
4.786714 62.45
4.787714 63.39499999999943
4.788714 64.33999999999884
4.789714 65.27500000000074
4.790714 66.20499999999974
4.791714 67.13999999999886
4.792714 68.07500000000077
4.793715 69.0099999999999
4.794714 69.93999999999889
4.795714 70.86000000000037
4.796714 71.79000000000212
4.797714 72.71500000000097
4.798714 73.63499999999968
4.799714 74.55499999999837
4.800714 75.46499999999956
4.801714 76.37500000000075
4.802714 77.27999999999902
4.803714 78.17999999999992
4.804714 79.08500000000096
4.805714 79.98499999999909
4.806714 80.87999999999984
4.807714 81.7750000000006
4.808714 82.66500000000121
4.809714 83.55499999999904
4.810714 84.44499999999965
4.811714 85.33500000000028
4.812714 86.21499999999781
4.813715 87.09000000000077
4.814714 87.97000000000111
4.815714 88.84500000000128
4.816714 89.71500000000133
4.817714 90.57999999999844
4.818714 91.4399999999982
4.819714 92.29500000000057
4.820714 93.15000000000018
4.821714 93.99999999999964
4.822714 94.84500000000173
4.823714 95.6950000000012
4.824714 96.53999999999773
4.825714 97.38499999999983
4.826715 98.23000000000192
4.827714 99.06499999999818
4.828714 99.89999999999999
4.829714 100.73500000000179
4.830714 101.55999999999776
4.831714 102.37999999999914
4.832714 103.19500000000036
4.833714 104.00999999999883
4.834714 104.82500000000006
4.835714 105.630000000001
4.836714 106.4300000000018
4.837714 107.22499999999968
4.838714 108.02000000000034
4.839714 108.81500000000099
4.840714 109.60499999999873
4.841714 110.39499999999924
4.842714 111.18499999999976
4.843714 111.97500000000026
4.844714 112.75500000000049
4.845714 113.52500000000043
4.846714 114.30000000000051
4.847714 115.07000000000045
4.848714 115.82499999999996
4.849714 116.57999999999946
4.850714 117.33499999999897
4.851714 118.08499999999833
4.852714 118.83000000000033
4.853714 119.57000000000218
4.854714 120.31000000000125
4.855714 121.04500000000019
4.856714 121.7799999999991
4.857714 122.5099999999979
4.858714 123.23499999999932
4.859715 123.96000000000073
4.860714 124.67999999999924
4.861714 125.39500000000037
4.862714 126.10000000000122
4.863714 126.80499999999928
4.864714 127.51000000000012
4.865714 128.20000000000053
4.866714 128.88500000000082
4.867714 129.57000000000107
4.868714 130.24499999999827
4.869714 130.91999999999825
4.870714 131.59500000000102
4.871714 132.26500000000087
4.872715 132.93500000000068
4.873714 133.6000000000004
4.874714 134.25999999999993
4.875714 134.91499999999934
4.876714 135.56999999999874
4.877714 136.2200000000008
4.878714 136.85999999999976
4.879714 137.49499999999858
4.880714 138.1300000000002
4.881714 138.75500000000153
4.882714 139.36999999999978
4.883714 139.98999999999816
4.884714 140.60000000000184
4.885714 141.2049999999998
4.886714 141.80499999999762
4.887714 142.405000000001
4.888714 143.01000000000175
4.889714 143.60499999999942
4.890714 144.19499999999974
4.891714 144.7900000000002
4.892715 145.37500000000037
4.893714 145.9450000000001
4.894714 146.51499999999984
4.895714 147.07999999999944
4.896714 147.63999999999888
4.897714 148.19500000000096
4.898714 148.73999999999998
4.899714 149.284999999999
4.900714 149.82500000000064
4.901714 150.36000000000215
4.902714 150.89000000000075
4.903714 151.41999999999933
4.904714 151.94499999999778
4.905715 152.46499999999884
4.906714 152.99000000000007
4.907714 153.50000000000085
4.908714 154.01000000000164
4.909714 154.51999999999967
4.910714 155.01500000000001
4.911714 155.50000000000009
4.912714 155.98500000000016
4.913714 156.4650000000001
4.914714 156.92999999999958
4.915714 157.3999999999992
4.916714 157.8649999999987
4.917714 158.32000000000068
4.918715 158.78000000000003
4.919714 159.2299999999991
4.920714 159.68000000000094
4.921714 160.13
4.922714 160.56999999999877
4.923714 161.00500000000017
4.924714 161.43500000000145
4.925714 161.86499999999992
4.926714 162.28999999999965
4.927714 162.70000000000172
4.928714 163.10500000000087
4.929714 163.50999999999866
4.930714 163.89999999999876
4.931714 164.29000000000028
4.932714 164.67500000000024
4.933714 165.05500000000006
4.934714 165.4349999999999
4.935714 165.8050000000008
4.936714 166.1800000000005
4.937714 166.55500000000018
4.938715 166.91999999999956
4.939714 167.27499999999867
4.940714 167.6250000000004
4.941714 167.97000000000062
4.942714 168.30500000000052
4.943714 168.63000000000017
4.944714 168.95499999999979
4.945714 169.27999999999943
4.946714 169.59500000000017
4.947714 169.9000000000006
4.948714 170.20499999999964
4.949714 170.5100000000001
4.950714 170.80500000000026
4.951715 171.10000000000042
4.952714 171.3949999999992
4.953714 171.67999999999907
4.954714 171.97000000000045
4.955714 172.2550000000003
4.956714 172.52499999999975
4.957714 172.79000000000045
4.958714 173.0450000000008
4.959714 173.28999999999954
4.960714 173.53499999999966
4.961714 173.77999999999975
4.962714 174.00999999999945
4.963714 174.2400000000005
4.964714 174.4750000000003
4.965714 174.69999999999985
4.966714 174.91999999999922
4.967714 175.13499999999988
4.968714 175.34500000000034
4.969714 175.55499999999947
4.970714 175.75499999999965
4.971714 175.95499999999987
4.972714 176.15000000000128
4.973714 176.33000000000092
4.974714 176.50999999999917
4.975714 176.6799999999999
4.976714 176.84000000000032
4.977714 176.99499999999924
4.978714 177.14499999999938
4.979714 177.29500000000093
4.980714 177.44000000000094
4.981714 177.58499999999955
4.982714 177.72999999999954
4.983714 177.8699999999994
4.984715 178.00000000000037
4.985714 178.13000000000133
4.986714 178.24999999999923
4.987714 178.36499999999978
4.988714 178.47500000000016
4.989714 178.57499999999885
4.990714 178.68000000000052
4.991714 178.77000000000032
4.992714 178.855
4.993714 178.93500000000088
4.994714 179.00500000000014
4.995714 179.07499999999936
4.996714 179.13999999999984
4.997715 179.20500000000033
4.998714 179.27499999999955
4.999714 179.33499999999992
5.000714 179.3900000000001
5.001714 179.44499999999962
5.002714 179.48500000000004
5.003714 179.52000000000038
5.004714 179.555
5.005714 179.57499999999987
5.006714 179.58500000000015
5.007714 179.59499999999974
5.008714 179.60500000000005
5.009714 179.61500000000032
5.010714 179.6099999999995
5.011714 179.60500000000005
5.012714 179.5975500000005
5.013714 179.5798500000001
5.014714 179.5660999999997
5.015714 179.5474499999998
5.016714 179.5258000000001
5.017715 179.50014999999973
5.018714 179.46885000000023
5.019714 179.43045000000032
5.020714 179.38355000000004
5.021714 179.3276499999996
5.022714 179.26429999999965
5.023714 179.19615000000013
5.024714 179.1253999999999
5.025714 179.05310000000048
5.026714 178.97970000000026
5.027714 178.9044999999996
5.028714 178.82585000000006
5.029714 178.7424000000003
5.030715 178.65374999999975
5.031714 178.56024999999968
5.032714 178.4619000000001
5.033714 178.35960000000017
5.034714 178.25344999999984
5.035714 178.14229999999972
5.036714 178.0251
5.037714 177.90105000000008
5.038714 177.76955000000027
5.039714 177.63115000000022
5.040714 177.48734999999994
5.041714 177.34019999999967
5.042714 177.19195
5.043715 177.04330000000016
5.044714 176.8935499999999
5.045714 176.74134999999987
5.046714 176.58434999999992
5.047714 176.42065000000005
5.048714 176.24944999999997
5.049714 176.0710000000002
5.050714 175.88650000000015
5.051714 175.69744999999995
5.052714 175.50494999999995
5.053714 175.30909999999983
5.054714 175.10930000000005
5.055714 174.90505000000016
5.056714 174.6962999999999
5.057714 174.48309999999987
5.058714 174.26635
5.059714 174.04755000000006
5.060714 173.82780000000002
5.061714 173.60719999999998
5.062714 173.3847
5.063715 173.15830499999998
5.064714 172.92582500000003
5.065714 172.68576
5.066714 172.43764499999997
5.067714 172.18246
5.068714 171.92221599999996
5.069714 171.65907
5.070714 171.394529
5.071714 171.12903000000003
5.072714 170.86171000000002
5.073714 170.591285
5.074714 170.316825
5.075714 170.03764
5.076715 169.75374999999994
5.077714 169.46619999999996
5.078714 169.1756
5.079714 168.88204999999994
5.080714 168.58524999999995
5.081714 168.28365
5.082714 167.97575000000003
5.083714 167.66060000000004
5.084714 167.33865000000003
5.085714 167.0116000000001
5.086714 166.68155
5.087714 166.35124999999985
5.088714 166.02185000000011
5.089714 165.6934500000002
5.090714 165.3650999999999
5.091714 165.03409999999997
5.092714 164.6980499999999
5.093714 164.35604999999984
5.094714 164.00795000000022
5.095714 163.6542500000001
5.096714 163.2962499999998
5.097714 162.93544999999992
5.098714 162.57205000000005
5.099714 162.20509999999993
5.100714 161.83385
5.101714 161.45759999999996
5.102714 161.0767499999999
5.103714 160.69245000000024
5.104714 160.30630000000016
5.105714 159.92019999999974
5.106714 159.53500000000022
5.107714 159.15000000000026
5.108714 158.76329999999982
5.109715 158.37250000000012
5.110714 157.97614999999988
5.111714 157.57235000000009
5.112714 157.16070000000028
5.113714 156.74379999999974
5.114714 156.32434999999987
5.115714 155.90340000000006
5.116714 155.48204999999982
5.117714 155.06115
5.118714 154.63870000000034
5.119714 154.21359999999996
5.120714 153.78554999999974
5.121714 153.3538000000001
5.122715 152.91980000000024
5.123714 152.48469999999958
5.124714 152.0484999999995
5.125714 151.61075000000025
5.126714 151.16930000000016
5.127714 150.72265000000002
5.128714 150.26959999999977
5.129714 149.80954999999975
5.130714 149.34115000000068
5.131714 148.87220000000048
5.132714 148.40499999999938
5.133714 147.93999999999988
5.134714 147.47500000000036
5.135714 147.00500000000005
5.136714 146.53999999999988
5.137714 146.0799999999998
5.138714 145.61000000000018
5.139714 145.13000000000025
5.140714 144.64999999999964
5.141714 144.17499999999984
5.142715 143.69499999999994
5.143714 143.20499999999973
5.144714 142.7150000000002
5.145714 142.21999999999983
5.146714 141.7250000000002
5.147714 141.22500000000036
5.148714 140.7150000000003
5.149714 140.21000000000032
5.150714 139.70499999999967
5.151714 139.2049999999992
5.152714 138.71000000000024
5.153714 138.20999999999972
5.154714 137.7099999999992
5.155715 137.20500000000135
5.156714 136.69500000000056
5.157714 136.17999999999964
5.158714 135.6549999999998
5.159714 135.12499999999983
5.160714 134.59499999999986
5.161714 134.07000000000002
5.162714 133.5450000000002
5.163714 133.0150000000002
5.164714 132.48000000000008
5.165714 131.95000000000013
5.166714 131.42000000000013
5.167714 130.88500000000002
5.168715 130.35500000000005
5.169714 129.82500000000007
5.170714 129.30000000000024
5.171714 128.76999999999887
5.172714 128.23
5.173714 127.6949999999999
5.174714 127.14999999999948
5.175714 126.59000000000003
5.176714 126.03499999999934
5.177714 125.48000000000003
5.178714 124.92500000000074
5.179714 124.37500000000017
5.180714 123.82999999999977
5.181714 123.28000000000061
5.182714 122.73000000000005
5.183714 122.17999999999951
5.184714 121.63000000000035
5.185714 121.07999999999979
5.186714 120.52499999999911
5.187714 119.9699999999998
5.188715 119.41000000000035
5.189714 118.84500000000075
5.190714 118.27999999999976
5.191714 117.71500000000017
5.192714 117.14000000000028
5.193714 116.56000000000026
5.194714 115.98500000000038
5.195714 115.40999999999913
5.196714 114.84499999999953
5.197714 114.28500000000008
5.198714 113.72500000000063
5.199714 113.16499999999978
5.200714 112.6000000000002
5.201715 112.0350000000006
5.202714 111.46499999999948
5.203714 110.89499999999974
5.204714 110.31999999999987
5.205714 109.73999999999984
5.206714 109.16499999999996
5.207714 108.58499999999994
5.208714 107.99499999999962
5.209714 107.41000000000082
5.210714 106.83000000000081
5.211714 106.24499999999925
5.212714 105.66499999999922
5.213714 105.09000000000073
5.214714 104.51500000000084
5.215714 103.94999999999987
5.216714 103.38000000000014
5.217714 102.80999999999901
5.218714 102.23499999999912
5.219714 101.64500000000021
5.220714 101.06000000000004
5.221714 100.47499999999987
5.222714 99.8800000000008
5.223714 99.29000000000049
5.224714 98.70499999999893
5.225714 98.11500000000001
5.226714 97.53000000000122
5.227714 96.94999999999982
5.228714 96.36499999999964
5.229714 95.78499999999963
5.230714 95.21499999999989
5.231714 94.64
5.232714 94.05999999999997
5.233714 93.49000000000024
5.234715 92.91500000000036
5.235714 92.33000000000018
5.236714 91.73999999999988
5.237714 91.1450000000008
5.238714 90.55000000000035
5.239714 89.9549999999999
5.240714 89.36499999999958
5.241714 88.77499999999927
5.242714 88.1899999999991
5.243714 87.6150000000006
5.244714 87.04000000000073
5.245714 86.46499999999946
5.246714 85.88999999999957
5.247715 85.31999999999984
5.248714 84.7500000000001
5.249714 84.17500000000022
5.250714 83.60000000000034
5.251714 83.02000000000032
5.252714 82.4400000000003
5.253714 81.84999999999998
5.254714 81.25999999999966
5.255714 80.6749999999995
5.256714 80.08500000000058
5.257714 79.5000000000004
5.258714 78.92499999999913
5.259714 78.3549999999994
5.260714 77.78499999999966
5.261714 77.22500000000021
5.262714 76.66499999999937
5.263714 76.09500000000102
5.264714 75.53000000000142
5.265714 74.96499999999907
5.266714 74.38999999999918
5.267715 73.80999999999915
5.268714 73.23499999999927
5.269714 72.65500000000202
5.270714 72.07000000000185
5.271714 71.48999999999906
5.272714 70.91499999999917
5.273714 70.34499999999943
5.274714 69.77999999999984
5.275714 69.21500000000024
5.276714 68.66000000000095
5.277714 68.11499999999914
5.278714 67.57000000000014
5.279714 67.02000000000096
5.280715 66.46999999999903
5.281714 65.91999999999987
5.282714 65.36000000000041
5.283714 64.79500000000083
5.284714 64.23000000000123
5.285714 63.66499999999886
5.286714 63.09999999999927
5.287714 62.52999999999953
5.288714 61.96499999999994
5.289714 61.415000000000774
5.290714 60.85999999999869
5.291714 60.30999999999953
5.292714 59.7750000000008
5.293715 59.24000000000207
5.294714 58.70500000000056
5.295714 58.16999999999906
5.296714 57.63000000000018
5.297714 57.08499999999839
5.298714 56.53999999999937
5.299714 55.99500000000035
5.300714 55.44000000000104
5.301714 54.89000000000188
5.302714 54.33999999999995
5.303714 53.79499999999815
5.304714 53.25499999999928
5.305714 52.7150000000004
5.306714 52.184999999999036
5.307714 51.66000000000059
5.308714 51.14499999999966
5.309714 50.62999999999873
5.310714 50.11500000000058
5.311714 49.60499999999979
5.312714 49.09000000000163
5.313715 48.56500000000041
5.314714 48.039999999999196
5.315714 47.51000000000061
5.316714 46.969999999998954
5.317714 46.44000000000037
5.318714 45.915000000001925
5.319714 45.39000000000071
5.320714 44.87499999999977
5.321714 44.364999999998986
5.322714 43.859999999998344
5.323714 43.35500000000047
5.324714 42.854999999999976
5.325714 42.35999999999962
5.326715 41.86499999999926
5.327714 41.36999999999891
5.328714 40.87500000000133
5.329714 40.375000000000824
5.330714 39.87000000000018
5.331714 39.359999999999395
5.332714 38.844999999998464
5.333714 38.33500000000045
5.334714 37.82500000000244
5.335714 37.32500000000194
5.336714 36.83499999999895
5.337714 36.349999999998886
5.338714 35.874999999999105
5.339714 35.40499999999946
5.340714 34.92999999999968
5.341714 34.44999999999976
5.342714 33.98000000000012
5.343714 33.50500000000034
5.344714 33.02500000000042
5.345714 32.55000000000064
5.346714 32.065000000000566
5.347714 31.58500000000064
5.348714 31.105000000000715
5.349714 30.61499999999773
5.350714 30.135000000000577
5.351714 29.660000000000796
5.352714 29.18499999999824
5.353714 28.725000000001664
5.354714 28.274999999999828
5.355714 27.829999999998133
5.356714 27.38500000000199
5.357714 26.94500000000044
5.358714 26.499999999998746
5.359715 26.04499999999954
5.360714 25.590000000000334
5.361714 25.130000000000983
5.362714 24.664999999998717
5.363714 24.204999999999366
5.364714 23.755000000000305
5.365714 23.3000000000011
5.366714 22.840000000001748
5.367714 22.389999999999908
5.368714 21.94999999999836
5.369714 21.509999999999586
5.370714 21.075000000000955
5.371714 20.649999999999835
5.372715 20.234999999999005
5.373714 19.82000000000095
5.374714 19.399999999999974
5.375714 18.974999999998854
5.376714 18.545000000000368
5.377714 18.109999999998962
5.378714 17.670000000000186
5.379714 17.23000000000141
5.380714 16.795000000000005
5.381714 16.36499999999874
5.382714 15.9400000000004
5.383714 15.524999999999567
5.384714 15.11499999999888
5.385714 14.705000000000968
5.386714 14.300000000000423
5.387714 13.900000000000023
5.388714 13.504999999999768
5.389714 13.109999999999511
5.390714 12.714999999999254
5.391714 12.320000000001773
5.392715 11.920000000001373
5.393714 11.50999999999791
5.394714 11.099999999999998
5.395714 10.685000000001942
5.396714 10.265000000000967
5.397714 9.860000000000424
5.398714 9.460000000000024
5.399714 9.064999999999767
5.400714 8.679999999999799
5.401714 8.305000000000117
5.402714 7.930000000000437
5.403714 7.549999999997836
5.404714 7.174999999998155
5.405715 6.8000000000012495
5.406714 6.425000000001568
5.407714 6.049999999999112
5.408714 5.669999999999287
5.409714 5.289999999999462
5.410714 4.904999999999493
5.411714 4.5200000000023
5.412714 4.134999999999556
5.413714 3.749999999999587
5.414714 3.369999999999762
5.415714 2.995000000000081
5.416714 2.6300000000006873
5.417714 2.269999999998662
5.418715 1.9199999999996997
5.419714 1.5750000000008813
5.420714 1.2200000000017752
5.421714 0.8700000000000374
5.422714 0.5149999999981558
5.423714 0.14999999999876223
5.424714 -0.21000000000048757
5.425714 -0.5699999999997374
5.426714 -0.9299999999989872
5.427714 -1.289999999998237
5.428714 -1.6500000000002624
5.429714 -2.0100000000022877
5.430714 -2.364999999998618
5.431714 -2.7099999999974367
5.432714 -3.06000000000195
5.433714 -3.4000000000006247
5.434714 -3.724999999998868
5.435714 -4.055000000000031
5.436714 -4.3850000000011935
5.437714 -4.714999999999581
5.438715 -5.044999999997968
5.439714 -5.385000000002194
5.440714 -5.730000000001012
5.441714 -6.0749999999998305
5.442714 -6.424999999998793
5.443714 -6.770000000000387
5.444714 -7.105000000001693
5.445714 -7.439999999997449
5.446714 -7.774999999998755
5.447714 -8.104999999999919
5.448714 -8.425000000000793
5.449714 -8.745000000001667
5.450714 -9.064999999999767
5.451715 -9.375000000000355
5.452714 -9.690000000001087
5.453714 -9.999999999998899
5.454714 -10.31499999999963
5.455714 -10.635000000000506
5.456714 -10.954999999998606
5.457714 -11.284999999999767
5.458714 -11.61500000000093
5.459714 -11.939999999999173
5.460714 -12.265000000000192
5.461714 -12.585000000001067
5.462714 -12.899999999999023
5.463714 -13.204999999999467
5.464714 -13.504999999999768
5.465714 -13.810000000000212
5.466714 -14.110000000000511
5.467714 -14.41000000000081
5.468714 -14.710000000001111
5.469714 -15.009999999998636
5.470714 -15.31499999999908
5.471714 -15.619999999999523
5.472714 -15.924999999999967
5.473714 -16.2400000000007
5.474714 -16.555000000001428
5.475714 -16.86499999999924
5.476714 -17.17999999999997
5.477714 -17.495000000000704
5.478714 -17.79499999999823
5.479714 -18.09000000000116
5.480714 -18.380000000001175
5.481714 -18.664999999998265
5.482714 -18.950000000000912
5.483714 -19.23500000000078
5.484715 -19.524999999998016
5.485714 -19.82000000000095
5.486714 -20.120000000001248
5.487714 -20.419999999998772
5.488714 -20.71499999999893
5.489714 -21.015000000002004
5.490714 -21.31499999999953
5.491714 -21.609999999999687
5.492714 -21.915000000000127
5.493714 -22.210000000000285
5.494714 -22.5000000000003
5.495714 -22.789999999997534
5.496714 -23.070000000000036
5.497715 -23.345000000002393
5.498714 -23.619999999999198
5.499714 -23.899999999998922
5.500714 -24.18000000000142
5.501714 -24.464999999998515
5.502714 -24.759999999998673
5.503714 -25.055000000001606
5.504714 -25.345000000001615
5.505714 -25.639999999999
5.506714 -25.939999999999298
5.507714 -26.230000000002086
5.508714 -26.514999999999176
5.509714 -26.799999999999045
5.510714 -27.085000000001692
5.511714 -27.369999999998782
5.512714 -27.64999999999851
5.513714 -27.925000000000864
5.514714 -28.200000000000447
5.515714 -28.469999999999885
5.516714 -28.744999999999465
5.517715 -29.029999999999333
5.518714 -29.310000000001835
5.519714 -29.595000000001704
5.520714 -29.89499999999923
5.521714 -30.189999999999383
5.522714 -30.479999999999396
5.523714 -30.76999999999941
5.524714 -31.05000000000191
5.525714 -31.32500000000149
5.526714 -31.60499999999844
5.527714 -31.884999999998165
5.528714 -32.15500000000038
5.529714 -32.4350000000001
5.530715 -32.714999999999826
5.531714 -32.98999999999941
5.532714 -33.26499999999899
5.533714 -33.545000000001494
5.534714 -33.8350000000015
5.535714 -34.1199999999986
5.536714 -34.404999999998466
5.537714 -34.700000000001396
5.538714 -34.99500000000155
5.539714 -35.28499999999879
5.540714 -35.5749999999988
5.541714 -35.855000000001304
5.542714 -36.130000000000884
5.543715 -36.41000000000061
5.544714 -36.69000000000033
5.545714 -36.9750000000002
5.546714 -37.254999999999924
5.547714 -37.534999999999656
5.548714 -37.82499999999966
5.549714 -38.114999999999675
5.550714 -38.399999999999544
5.551714 -38.68499999999941
5.552714 -38.974999999999426
5.553714 -39.26499999999944
5.554714 -39.5599999999996
5.555714 -39.85999999999989
5.556714 -40.15500000000005
5.557714 -40.445000000000064
5.558714 -40.72999999999993
5.559714 -41.0149999999998
5.560714 -41.30000000000245
5.561714 -41.579999999999394
5.562714 -41.85999999999912
5.563715 -42.15000000000191
5.564714 -42.44499999999929
5.565714 -42.74499999999959
5.566714 -43.03999999999974
5.567714 -43.3349999999999
5.568714 -43.635000000000204
5.569714 -43.92500000000021
5.570714 -44.22000000000037
5.571714 -44.52000000000067
5.572714 -44.820000000000974
5.573714 -45.1199999999985
5.574714 -45.419999999998794
5.575714 -45.710000000001585
5.576715 -46.00000000000159
5.577714 -46.29499999999898
5.578714 -46.584999999998985
5.579714 -46.87999999999914
5.580714 -47.18499999999959
5.581714 -47.49000000000003
5.582714 -47.79500000000048
5.583714 -48.11000000000121
5.584714 -48.424999999999166
5.585714 -48.73499999999975
5.586714 -49.04000000000019
5.587714 -49.34500000000064
5.588714 -49.65500000000122
5.589714 -49.96499999999904
5.590714 -50.27999999999977
5.591714 -50.59000000000036
5.592714 -50.8950000000008
5.593714 -51.20499999999861
5.594714 -51.5149999999992
5.595714 -51.82000000000242
5.596714 -52.125000000000085
5.597714 -52.439999999998044
5.598714 -52.75999999999892
5.599714 -53.07999999999979
5.600714 -53.40500000000081
5.601714 -53.73000000000183
5.602714 -54.05500000000008
5.603714 -54.37999999999832
5.604714 -54.69499999999905
5.605714 -55.00999999999978
5.606714 -55.33000000000066
5.607714 -55.65000000000153
5.608714 -55.96999999999963
5.609715 -56.29500000000065
5.610714 -56.619999999998896
5.611714 -56.944999999999915
5.612714 -57.270000000000934
5.613714 -57.594999999999175
5.614714 -57.92000000000019
5.615714 -58.24999999999997
5.616714 -58.59000000000003
5.617714 -58.93000000000009
5.618714 -59.2750000000003
5.619714 -59.619999999999116
5.620714 -59.955000000000425
5.621714 -60.29000000000034
5.622715 -60.629999999999015
5.623714 -60.96000000000018
5.624714 -61.28999999999996
5.625714 -61.63000000000002
5.626714 -61.97500000000022
5.627714 -62.320000000000434
5.628714 -62.66500000000064
5.629714 -63.00999999999946
5.630714 -63.34999999999952
5.631714 -63.69499999999972
5.632714 -64.03999999999994
5.633714 -64.39000000000028
5.634714 -64.74500000000077
5.635714 -65.09999999999988
5.636714 -65.45999999999913
5.637714 -65.81499999999963
5.638714 -66.17000000000012
5.639714 -66.52500000000062
5.640714 -66.87499999999957
5.641714 -67.21999999999979
5.642715 -67.57500000000027
5.643714 -67.93999999999967
5.644714 -68.30000000000031
5.645714 -68.66500000000109
5.646714 -69.03000000000048
5.647714 -69.39499999999987
5.648714 -69.75999999999927
5.649714 -70.1199999999999
5.650714 -70.48000000000054
5.651714 -70.85000000000008
5.652714 -71.22499999999977
5.653714 -71.5949999999993
5.654714 -71.96500000000022
5.655715 -72.3399999999999
5.656714 -72.70999999999944
5.657714 -73.08000000000037
5.658714 -73.44499999999977
5.659714 -73.81000000000054
5.660714 -74.19000000000037
5.661714 -74.56500000000005
5.662714 -74.94499999999988
5.663714 -75.32999999999984
5.664714 -75.7149999999998
5.665714 -76.09999999999978
5.666714 -76.48000000000098
5.667714 -76.85999999999943
5.668715 -77.2449999999994
5.669714 -77.63000000000075
5.670714 -78.01999999999948
5.671714 -78.41499999999974
5.672714 -78.80500000000123
5.673714 -79.19499999999996
5.674714 -79.58499999999869
5.675714 -79.97500000000018
5.676714 -80.36000000000016
5.677714 -80.74500000000012
5.678714 -81.13500000000023
5.679714 -81.5299999999991
5.680714 -81.92500000000075
5.681714 -82.32500000000115
5.682714 -82.73499999999906
5.683714 -83.13499999999947
5.684714 -83.53000000000111
5.685714 -83.92499999999997
5.686714 -84.32499999999898
5.687714 -84.72999999999954
5.688715 -85.12999999999992
5.689714 -85.53000000000033
5.690714 -85.94000000000102
5.691714 -86.34500000000017
5.692714 -86.73999999999904
5.693714 -87.14499999999958
5.694714 -87.54499999999999
5.695714 -87.94500000000039
5.696714 -88.35000000000093
5.697714 -88.76000000000023
5.698714 -89.17499999999967
5.699714 -89.58500000000036
5.700714 -90.00499999999995
5.701715 -90.41999999999939
5.702714 -90.83000000000008
5.703714 -91.24499999999952
5.704714 -91.65000000000006
5.705714 -92.06000000000076
5.706714 -92.48000000000035
5.707714 -92.89499999999978
5.708714 -93.30999999999922
5.709714 -93.72500000000005
5.710714 -94.1399999999995
5.711714 -94.56000000000047
5.712714 -94.97000000000116
5.713714 -95.37999999999907
5.714714 -95.80000000000005
5.715714 -96.22000000000102
5.716714 -96.64499999999937
5.717714 -97.07499999999925
5.718714 -97.50000000000037
5.719714 -97.9250000000001
5.720714 -98.34999999999982
5.721714 -98.76999999999941
5.722714 -99.18500000000024
5.723714 -99.60000000000107
5.724714 -100.02499999999941
5.725714 -100.44999999999915
5.726714 -100.87000000000013
5.727714 -101.29499999999985
5.728714 -101.71999999999959
5.729714 -102.14000000000057
5.730714 -102.56000000000014
5.731714 -102.97999999999973
5.732714 -103.40000000000072
5.733714 -103.82500000000043
5.734715 -104.25500000000032
5.735714 -104.68500000000019
5.736714 -105.11499999999867
5.737714 -105.5399999999998
5.738714 -105.95500000000062
5.739714 -106.37500000000021
5.740714 -106.79499999999979
5.741714 -107.20999999999925
5.742714 -107.63000000000022
5.743714 -108.0499999999998
5.744714 -108.47999999999969
5.745714 -108.90500000000081
5.746714 -109.33000000000052
5.747715 -109.75999999999901
5.748714 -110.17999999999999
5.749714 -110.60500000000111
5.750714 -111.0349999999996
5.751714 -111.45999999999934
5.752714 -111.88500000000046
5.753714 -112.31500000000032
5.754714 -112.7450000000002
5.755714 -113.16499999999978
5.756714 -113.57999999999923
5.757714 -113.98999999999992
5.758714 -114.40500000000075
5.759714 -114.82000000000019
5.760714 -115.2299999999995
5.761714 -115.64999999999979
5.762714 -116.07000000000005
5.763714 -116.49000000000034
5.764714 -116.90999999999994
5.765714 -117.32999999999952
5.766714 -117.74499999999965
5.767715 -118.16000000000048
5.768714 -118.58000000000007
5.769714 -118.99499999999952
5.770714 -119.41000000000035
5.771714 -119.83000000000064
5.772714 -120.23999999999992
5.773714 -120.64999999999992
5.774714 -121.05499999999978
5.775714 -121.45499999999947
5.776714 -121.86000000000001
5.777714 -122.26000000000042
5.778714 -122.66500000000026
5.779714 -123.07499999999958
5.780715 -123.48000000000012
5.781714 -123.8892500000005
5.782714 -124.29995000000014
5.783714 -124.70335000000013
5.784714 -125.1052999999995
5.785714 -125.50424999999976
5.786714 -125.90180000000007
5.787714 -126.2981499999996
5.788714 -126.69299999999994
5.789714 -127.08645000000031
5.790714 -127.47795000000033
5.791714 -127.86610000000003
5.792714 -128.25095000000007
5.793715 -128.63389999999976
5.794714 -129.01649999999958
5.795714 -129.39980000000045
5.796714 -129.7850000000003
5.797714 -130.1720999999999
5.798714 -130.55984999999978
5.799714 -130.94729999999984
5.800714 -131.33255000000037
5.801714 -131.71395000000018
5.802714 -132.0905499999997
5.803714 -132.46314999999996
5.804714 -132.83195000000012
5.805714 -133.19739999999996
5.806714 -133.56134999999992
5.807714 -133.92414999999977
5.808714 -134.28554999999966
5.809714 -134.64465000000007
5.810714 -135.00155000000026
5.811714 -135.3569500000002
5.812714 -135.71134999999998
5.813715 -136.0656499999998
5.814714 -136.4203500000001
5.815714 -136.7753499999999
5.816714 -137.1298
5.817714 -137.4824
5.818714 -137.83144999999985
5.819714 -138.17550000000017
5.820714 -138.51390000000006
5.821714 -138.8473500000001
5.822714 -139.17685000000012
5.823714 -139.50389999999973
5.824714 -139.83009999999976
5.825714 -140.15585000000004
5.826715 -140.48145000000005
5.827714 -140.8063000000001
5.828714 -141.1296499999999
5.829714 -141.4509500000001
5.830714 -141.7700000000001
5.831714 -142.08704999999975
5.832714 -142.40220000000002
5.833714 -142.7155000000001
5.834714 -143.02610000000004
5.835714 -143.33295
5.836714 -143.6349
5.837714 -143.93059999999994
5.838714 -144.21959999999999
5.839714 -144.50269999999998
5.840714 -144.78124999999994
5.841714 -145.0571500000001
5.842714 -145.33225000000013
5.843714 -145.60764999999992
5.844714 -145.88354999999993
5.845714 -146.15950000000004
5.846714 -146.43435000000005
5.847714 -146.70686500000002
5.848714 -146.97623
5.849714 -147.24209499999995
5.850714 -147.50428999999997
5.851714 -147.762825
5.852714 -148.01759
5.853714 -148.2679875
5.854714 -148.5134525
5.855714 -148.75325249999997
5.856714 -148.9870425
5.857714 -149.21522
5.858714 -149.43894999999998
5.859715 -149.66002500000002
5.860714 -149.880045
5.861714 -150.10012999999998
5.862714 -150.32045
5.863714 -150.53990000000002
5.864714 -150.75664999999998
5.865714 -150.96879999999996
5.866714 -151.17524999999995
5.867714 -151.37570000000008
5.868714 -151.57030000000003
5.869714 -151.75975000000003
5.870714 -151.94474999999997
5.871714 -152.12559999999985
5.872715 -152.3021500000001
5.873714 -152.47404999999998
5.874714 -152.64105000000004
5.875714 -152.80350000000004
5.876714 -152.96249999999998
5.877714 -153.11970000000014
5.878714 -153.27629999999994
5.879714 -153.4325999999999
5.880714 -153.5881499999999
5.881714 -153.74104999999992
5.882714 -153.88875000000024
5.883714 -154.0294000000001
5.884714 -154.1616499999999
5.885714 -154.28549999999993
5.886714 -154.40190000000007
5.887714 -154.51214999999996
5.888714 -154.61820000000003
5.889714 -154.7208500000001
5.890714 -154.82045000000005
5.891714 -154.91709999999986
5.892715 -155.01004999999984
5.893714 -155.09930000000006
5.894714 -155.18519999999992
5.895714 -155.2680499999997
5.896714 -155.34869999999992
5.897714 -155.42730000000017
5.898714 -155.50255000000013
5.899714 -155.57260000000005
5.900714 -155.63590000000002
5.901714 -155.6907000000003
5.902714 -155.7364999999998
5.903714 -155.7737499999996
5.904714 -155.80435000000017
5.905715 -155.83040000000034
5.906714 -155.85344999999998
5.907714 -155.87504999999973
5.908714 -155.89520000000024
5.909714 -155.91309999999982
5.910714 -155.92759999999984
5.911714 -155.93765000000008
5.912714 -155.9429000000001
5.913714 -155.9429000000001
5.914714 -155.93694999999977
5.915714 -155.9249999999998
5.916714 -155.90634999999992
5.917714 -155.87994999999992
5.918715 -155.84454999999983
5.919714 -155.79795000000007
5.920714 -155.74575000000047
5.921714 -155.69
5.922714 -155.62000000000006
5.923714 -155.55000000000013
5.924714 -155.48499999999964
5.925714 -155.41500000000042
5.926714 -155.34499999999977
5.927714 -155.2699999999997
5.928714 -155.19500000000033
5.929714 -155.11500000000012
5.930714 -155.0250000000003
5.931714 -154.9349999999998
5.932714 -154.82999999999956
5.933714 -154.7150000000004
5.934714 -154.59500000000043
5.935714 -154.46499999999946
5.936714 -154.32999999999976
5.937714 -154.18499999999972
5.938715 -154.0349999999996
5.939714 -153.88000000000068
5.940714 -153.72000000000023
5.941714 -153.5599999999998
5.942714 -153.40000000000074
5.943714 -153.23500000000016
5.944714 -153.06499999999946
5.945714 -152.89500000000012
5.946714 -152.71999999999923
5.947714 -152.52999999999932
5.948714 -152.33500000000066
5.949714 -152.1300000000003
5.950714 -151.90999999999954
5.951715 -151.69000000000014
5.952714 -151.4600000000005
5.953714 -151.22499999999928
5.954714 -150.9849999999993
5.955714 -150.73500000000044
5.956714 -150.4850000000002
5.957714 -150.23499999999993
5.958714 -149.98000000000093
5.959714 -149.72500000000056
5.960714 -149.465
5.961714 -149.1949999999992
5.962714 -148.91999999999962
5.963714 -148.63999999999987
5.964714 -148.34499999999971
5.965714 -148.04000000000065
5.966714 -147.73000000000008
5.967714 -147.4099999999992
5.968714 -147.07999999999944
5.969714 -146.7350000000006
5.970714 -146.39500000000055
5.971714 -146.0550000000005
5.972714 -145.70500000000013
5.973714 -145.3549999999998
5.974714 -144.9999999999993
5.975714 -144.64500000000018
5.976714 -144.28500000000093
5.977714 -143.92000000000016
5.978714 -143.54999999999922
5.979714 -143.15999999999912
5.980714 -142.7700000000004
5.981714 -142.37
5.982714 -141.9600000000007
5.983714 -141.5399999999997
5.984715 -141.10999999999984
5.985714 -140.67999999999995
5.986714 -140.2399999999998
5.987714 -139.7950000000009
5.988714 -139.34499999999906
5.989714 -138.89499999999998
5.990714 -138.44500000000093
5.991714 -137.9949999999991
5.992714 -137.53499999999974
5.993714 -137.0650000000001
5.994714 -136.59000000000032
5.995714 -136.1100000000004
5.996714 -135.61500000000004
5.997715 -135.10500000000064
5.998714 -134.59499999999986
5.999714 -134.07500000000016
6.000714 -133.54000000000005
6.001714 -133.00499999999994
6.002714 -132.4699999999998
6.003714 -131.92499999999941
6.004714 -131.37500000000023
6.005714 -130.82499999999968
6.006714 -130.269999999999
6.007714 -129.71000000000092
6.008714 -129.1500000000001
6.009714 -128.57999999999896
6.010714 -128.00500000000048
6.011714 -127.42500000000045
6.012714 -126.83
6.013714 -126.22500000000063
6.014714 -125.6099999999996
6.015714 -124.98499999999967
6.016714 -124.36000000000114
6.017715 -123.72499999999953
6.018714 -123.07999999999902
6.019714 -122.44000000000004
6.020714 -121.79999999999968
6.021714 -121.15000000000042
6.022714 -120.49000000000088
6.023714 -119.82999999999993
6.024714 -119.16499999999886
6.025714 -118.48999999999887
6.026714 -117.81000000000152
6.027714 -117.1300000000014
6.028714 -116.43499999999807
6.029714 -115.72499999999985
6.030715 -115.0100000000015
6.031714 -114.28500000000008
6.032714 -113.55000000000115
6.033714 -112.81499999999944
6.034714 -112.08499999999788
6.035714 -111.33999999999867
6.036714 -110.59499999999944
6.037714 -109.86000000000051
6.038714 -109.11000000000115
6.039714 -108.35500000000164
6.040714 -107.59499999999922
6.041714 -106.82499999999928
6.042714 -106.05000000000197
6.043715 -105.25999999999868
6.044714 -104.46499999999803
6.045714 -103.665
6.046714 -102.8550000000017
6.047714 -102.04000000000046
6.048714 -101.21499999999895
6.049714 -100.37999999999991
6.050714 -99.54500000000088
6.051714 -98.7050000000017
6.052714 -97.86499999999975
6.053714 -97.0249999999978
6.054714 -96.17999999999849
6.055714 -95.34000000000209
6.056714 -94.48999999999985
6.057714 -93.62499999999996
6.058714 -92.7550000000027
6.059714 -91.8749999999996
6.060714 -90.98499999999899
6.061714 -90.090000000001
6.062714 -89.1900000000001
6.063715 -88.27999999999892
6.064714 -87.36500000000036
6.065714 -86.44999999999902
6.066714 -85.52500000000019
6.067714 -84.60000000000134
6.068714 -83.67499999999973
6.069714 -82.74500000000073
6.070714 -81.80999999999882
6.071714 -80.86999999999955
6.072714 -79.93500000000043
6.073714 -78.98999999999823
6.074714 -78.03000000000115
6.075714 -77.06000000000101
6.076715 -76.08499999999796
6.077714 -75.10000000000016
6.078714 -74.10000000000194
6.079714 -73.10000000000095
6.080714 -72.10500000000009
6.081714 -71.10499999999908
6.082714 -70.10499999999809
6.083714 -69.10499999999986
6.084714 -68.10000000000149
6.085714 -67.09500000000035
6.086714 -66.07499999999877
6.087714 -65.04999999999983
6.088714 -64.03000000000102
6.089714 -62.99999999999917
6.090714 -61.959999999999795
6.091714 -60.92000000000042
6.092714 -59.87000000000076
6.093714 -58.810000000000805
6.094714 -57.73999999999779
6.095714 -56.66500000000019
6.096714 -55.59000000000258
6.097714 -54.514999999999425
6.098714 -53.439999999999046
6.099714 -52.36499999999866
6.100714 -51.294999999998424
6.101714 -50.21500000000068
6.102714 -49.13000000000001
6.103714 -48.039999999999196
6.104714 -46.93500000000073
6.105714 -45.83000000000226
6.106714 -44.71500000000073
6.107714 -43.594999999999054
6.108714 -42.47500000000015
6.109715 -41.35000000000111
6.110714 -40.22499999999929
6.111714 -39.084999999999816
6.112714 -37.94500000000034
6.113714 -36.80499999999809
6.114714 -35.66000000000125
6.115714 -34.52000000000177
6.116714 -33.384999999999664
6.117714 -32.250000000000334
6.118714 -31.10499999999794
6.119714 -29.95499999999818
6.120714 -28.80000000000105
6.121714 -27.635000000000854
6.122715 -26.46000000000037
6.123714 -25.274999999999604
6.124714 -24.089999999998835
6.125714 -22.910000000000984
6.126714 -21.725000000000215
6.127714 -20.53999999999945
6.128714 -19.355000000001453
6.129714 -18.160000000000398
6.130714 -16.969999999999487
6.131714 -15.774999999998428
6.132714 -14.575000000000005
6.133714 -13.385000000001867
6.134714 -12.190000000000811
6.135714 -10.984999999999467
6.136714 -9.779999999998124
6.137714 -8.574999999999555
6.138714 -7.3550000000005555
6.139714 -6.1299999999986365
6.140714 -4.899999999999349
6.141714 -3.6649999999999183
6.142715 -2.435000000000631
6.143714 -1.2050000000013439
6.144714 0.020000000000575113
6.145714 1.2449999999997186
6.146714 2.469999999998862
6.147714 3.695000000000781
6.148714 4.925000000000068
6.149714 6.159999999999499
6.150714 7.395000000001706
6.151714 8.630000000001136
6.152714 9.87499999999808
6.153714 11.119999999997798
6.154714 12.365000000000293
6.155715 13.6200000000003
6.156714 14.880000000000448
6.157714 16.140000000000597
6.158714 17.405000000000893
6.159714 18.670000000001185
6.160714 19.92999999999856
6.161714 21.179999999998422
6.162714 22.425000000000917
6.163714 23.67500000000078
6.164714 24.92500000000064
6.165714 26.1750000000005
6.166714 27.434999999997878
6.167714 28.69999999999817
6.168715 29.96500000000124
6.169714 31.235000000001676
6.170714 32.4999999999992
6.171714 33.769999999999634
6.172714 35.045000000000215
6.173714 36.31500000000065
6.174714 37.58500000000109
6.175714 38.85499999999875
6.176714 40.129999999999335
6.177714 41.39999999999977
6.178714 42.654999999999774
6.179714 43.90999999999978
6.180714 45.164999999999786
6.181714 46.42499999999994
6.182714 47.68500000000009
6.183714 48.945000000000235
6.184714 50.22000000000082
6.185714 51.50000000000154
6.186714 52.77499999999935
6.187714 54.04999999999993
6.188715 55.32000000000037
6.189714 56.58999999999803
6.190714 57.859999999998465
6.191714 59.1200000000014
6.192714 60.390000000001834
6.193714 61.65499999999935
6.194714 62.9149999999995
6.195714 64.1699999999995
6.196714 65.41999999999936
6.197714 66.67500000000214
6.198714 67.91999999999909
6.199714 69.16499999999881
6.200714 70.4200000000016
6.201715 71.67499999999882
6.202714 72.93999999999912
6.203714 74.20500000000219
6.204714 75.45999999999941
6.205714 76.71999999999957
6.206714 77.96500000000206
6.207714 79.20499999999886
6.208714 80.44499999999843
6.209714 81.68000000000065
6.210714 82.91500000000008
6.211714 84.15499999999965
6.212714 85.39000000000185
6.213714 86.615000000001
6.214714 87.84499999999751
6.215714 89.06999999999942
6.216714 90.29500000000135
6.217714 91.5200000000005
6.218714 92.74499999999964
6.219714 93.97499999999891
6.220714 95.20500000000098
6.221714 96.43000000000012
6.222714 97.63999999999884
6.223714 98.84500000000018
6.224714 100.05000000000153
6.225714 101.23999999999967
6.226714 102.4299999999978
6.227714 103.62500000000163
6.228714 104.8100000000024
6.229714 105.99999999999777
6.230714 107.19499999999881
6.231714 108.38000000000237
6.232714 109.56000000000022
6.233714 110.73999999999806
6.234715 111.91999999999868
6.235714 113.0900000000018
6.236714 114.26500000000229
6.237714 115.43999999999998
6.238714 116.60000000000004
6.239714 117.76000000000009
6.240714 118.91499999999999
6.241714 120.05499999999947
6.242714 121.1899999999988
6.243714 122.31999999999799
6.244714 123.44999999999995
6.245714 124.58000000000192
6.246714 125.7100000000011
6.247715 126.84000000000029
6.248714 127.96499999999934
6.249714 129.08499999999822
6.250714 130.19499999999962
6.251714 131.30000000000086
6.252714 132.39999999999918
6.253714 133.49500000000015
6.254714 134.5900000000011
6.255714 135.67999999999913
6.256714 136.75999999999965
6.257714 137.83000000000126
6.258714 138.89499999999998
6.259714 139.95499999999993
6.260714 141.0049999999996
6.261714 142.05499999999927
6.262714 143.1050000000003
6.263714 144.15499999999997
6.264714 145.20499999999964
6.265714 146.2450000000004
6.266714 147.280000000001
6.267715 148.3100000000001
6.268714 149.32500000000016
6.269714 150.33500000000004
6.270714 151.3399999999998
6.271714 152.33499999999927
6.272714 153.325
6.273714 154.31500000000068
6.274714 155.30500000000004
6.275714 156.2800000000003
6.276714 157.2449999999989
6.277714 158.2099999999989
6.278714 159.16000000000125
6.279714 160.1100000000008
6.280715 161.05999999999898
6.281714 162.00499999999977
6.282714 162.94500000000045
6.283714 163.87499999999943
6.284714 164.79999999999967
6.285714 165.71000000000083
6.286714 166.60500000000022
6.287714 167.49999999999957
6.288714 168.39000000000019
6.289714 169.27000000000052
6.290714 170.14999999999947
6.291714 171.02499999999964
6.292714 171.89000000000092
6.293715 172.74499999999915
6.294714 173.595
6.295714 174.4400000000007
6.296714 175.26999999999958
6.297714 176.09499999999971
6.298714 176.91999999999985
6.299714 177.73999999999984
6.300714 178.54999999999956
6.301714 179.3450000000002
6.302714 180.1350000000007
6.303714 180.91499999999954
6.304714 181.68499999999946
6.305714 182.44500000000053
6.306714 183.20000000000002
6.307714 183.95999999999967
6.308714 184.7100000000004
6.309714 185.44500000000076
6.310714 186.17999999999967
6.311714 186.9049999999997
6.312714 187.61000000000055
6.313715 188.30999999999986
6.314714 189.00499999999903
6.315714 189.69000000000068
6.316714 190.37000000000083
6.317714 191.0449999999994
6.318714 191.7099999999991
6.319714 192.37000000000003
6.320714 193.0200000000007
6.321714 193.65499999999952
6.322714 194.27999999999946
6.323714 194.90000000000063
6.324714 195.51500000000027
6.325714 196.11999999999964
6.326715 196.7150000000001
6.327714 197.3050000000004
6.328714 197.88000000000028
6.329714 198.44499999999988
6.330714 198.99499999999972
6.331714 199.535
6.332714 200.07500000000027
6.333714 200.60500000000025
6.334714 201.12499999999991
6.335714 201.64499999999958
6.336714 202.15999999999985
6.337714 202.6550000000002
6.338714 203.14499999999973
6.339714 203.62000000000018
6.340714 204.08500000000038
6.341714 204.54654999999963
6.342714 204.99334999999968
6.343714 205.4311500000003
6.344714 205.86140000000003
6.345714 206.28050000000007
6.346714 206.6876500000002
6.347714 207.0832999999994
6.348714 207.46775000000036
6.349714 207.8436000000003
6.350714 208.21359999999984
6.351714 208.5786499999999
6.352714 208.93884999999975
6.353714 209.2924000000003
6.354714 209.63625000000042
6.355714 209.96780000000007
6.356714 210.28555000000006
6.357714 210.58954999999963
6.358714 210.88049999999984
6.359715 211.16080000000008
6.360714 211.43219999999982
6.361714 211.69485000000003
6.362714 211.94850000000008
6.363714 212.19194999999996
6.364714 212.42464999999996
6.365714 212.6465000000001
6.366714 212.85825000000003
6.367714 213.06219999999985
6.368714 213.25965
6.369714 213.45055000000016
6.370714 213.63419999999996
6.371714 213.80800000000005
6.372715 213.9690999999999
6.373714 214.11534999999998
6.374714 214.24595000000005
6.375714 214.3619499999999
6.376714 214.46569999999997
6.377714 214.55980000000002
6.378714 214.64600000000013
6.379714 214.72515000000007
6.380714 214.79680000000002
6.381714 214.85969999999998
6.382714 214.91269999999994
6.383714 214.95524999999995
6.384714 214.98771000000002
6.385714 215.010825
6.386714 215.02508499999996
6.387714 215.030185
6.388714 215.024737
6.389714 215.006685
6.390714 214.974113
6.391714 214.92610500000004
6.392715 214.863265
6.393714 214.7876
6.394714 214.70194
6.395714 214.60889999999995
6.396714 214.5100999999999
6.397714 214.40564999999995
6.398714 214.29425000000015
6.399714 214.17410000000007
6.400714 214.04324999999994
6.401714 213.90065
6.402714 213.74615
6.403714 213.58004999999997
6.404714 213.4027
6.405715 213.2140000000001
6.406714 213.01324999999997
6.407714 212.79939999999976
6.408714 212.5719500000001
6.409714 212.33090000000004
6.410714 212.0775999999998
6.411714 211.8144500000002
6.412714 211.5437500000001
6.413714 211.26715
6.414714 210.9848000000001
6.415714 210.69589999999985
6.416714 210.3984499999999
6.417714 210.0900000000003
6.418715 209.76849999999985
6.419714 209.43319999999974
6.420714 209.08450000000008
6.421714 208.72280000000038
6.422714 208.34914999999995
6.423714 207.96469999999968
6.424714 207.56985000000006
6.425714 207.1641499999999
6.426714 206.74764999999985
6.427714 206.32070000000041
6.428714 205.88485000000017
6.429714 205.44119999999984
6.430714 204.99005000000002
6.431714 204.5322499999995
6.432714 204.06660000000034
6.433714 203.59120000000007
6.434714 203.1039499999998
6.435714 202.60290000000057
6.436714 202.08820000000017
6.437714 201.55879999999988
6.438715 201.00999999999937
6.439714 200.4550000000001
6.440714 199.89500000000064
6.441714 199.32000000000005
6.442714 198.73499999999987
6.443714 198.14499999999958
6.444714 197.55499999999995
6.445714 196.9499999999999
6.446714 196.33000000000013
6.447714 195.71500000000046
6.448714 195.0849999999997
6.449714 194.44500000000002
6.450714 193.79999999999953
6.451715 193.13499999999982
6.452714 192.465
6.453714 191.77499999999958
6.454714 191.0700000000001
6.455714 190.3550000000004
6.456714 189.6250000000002
6.457714 188.89500000000004
6.458714 188.15000000000083
6.459714 187.39499999999992
6.460714 186.6449999999992
6.461714 185.87999999999937
6.462714 185.10500000000067
6.463714 184.33000000000058
6.464714 183.54000000000008
6.465714 182.73500000000053
6.466714 181.92999999999958
6.467714 181.1099999999996
6.468714 180.27499999999918
6.469714 179.42999999999986
6.470714 178.5700000000001
6.471714 177.7050000000002
6.472714 176.8249999999999
6.473714 175.9349999999993
6.474714 175.0399999999999
6.475714 174.14500000000055
6.476714 173.2400000000009
6.477714 172.32499999999956
6.478714 171.40999999999963
6.479714 170.48000000000064
6.480714 169.5450000000001
6.481714 168.60499999999945
6.482714 167.64999999999975
6.483714 166.6799999999996
6.484715 165.69500000000042
6.485714 164.7050000000011
6.486714 163.7050000000001
6.487714 162.6950000000002
6.488714 161.66999999999987
6.489714 160.6399999999994
6.490714 159.60500000000016
6.491714 158.5649999999994
6.492714 157.51999999999987
6.493714 156.4650000000001
6.494714 155.41000000000028
6.495714 154.34500000000017
6.496714 153.26999999999978
6.497715 152.1850000000005
6.498714 151.08999999999955
6.499714 149.9849999999997
6.500714 148.8650000000008
6.501714 147.74000000000035
6.502714 146.6099999999998
6.503714 145.46500000000017
6.504714 144.314999999999
6.505714 143.15999999999912
6.506714 142.00000000000045
6.507714 140.83500000000026
6.508714 139.6599999999998
6.509714 138.48500000000067
6.510714 137.3100000000002
6.511714 136.1199999999993
6.512714 134.91500000000073
6.513714 133.71000000000078
6.514714 132.489999999999
6.515714 131.25499999999957
6.516714 130.015
6.517715 128.76500000000013
6.518714 127.51500000000027
6.519714 126.25500000000012
6.520714 124.98499999999967
6.521714 123.71499999999924
6.522714 122.44000000000004
6.523714 121.16500000000086
6.524714 119.88500000000013
6.525714 118.59499999999912
6.526714 117.30500000000089
6.527714 116.00500000000096
6.528714 114.69499999999937
6.529714 113.37999999999904
6.530715 112.04999999999966
6.531714 110.70999999999998
6.532714 109.36500000000015
6.533714 108.01000000000005
6.534714 106.6499999999998
6.535714 105.2849999999994
6.536714 103.92000000000179
6.537714 102.5550000000014
6.538714 101.18499999999808
6.539714 99.81500000000032
6.540714 98.43499999999949
6.541714 97.04999999999853
6.542714 95.67000000000047
6.543715 94.275000000002
6.544714 92.86500000000031
6.545714 91.45499999999862
6.546714 90.03999999999957
6.547714 88.61000000000007
6.548714 87.1700000000003
6.549714 85.72500000000038
6.550714 84.27500000000032
6.551714 82.83000000000041
6.552714 81.38000000000034
6.553714 79.93500000000043
6.554714 78.4900000000005
6.555714 77.03999999999766
6.556714 75.59500000000052
6.557714 74.13500000000018
6.558714 72.67499999999983
6.559714 71.21000000000211
6.560714 69.72499999999826
6.561714 68.23999999999997
6.562714 66.75500000000167
6.563715 65.25500000000018
6.564714 63.74999999999853
6.565714 62.24999999999981
6.566714 60.74000000000079
6.567714 59.224999999998865
6.568714 57.71499999999985
6.569714 56.21000000000098
6.570714 54.70499999999934
6.571714 53.19500000000033
6.572714 51.68500000000131
6.573714 50.17499999999953
6.574714 48.660000000000366
6.575714 47.13499999999815
6.576715 45.59499999999828
6.577714 44.04500000000089
6.578714 42.49500000000073
6.579714 40.94500000000056
6.580714 39.390000000000256
6.581714 37.83499999999995
6.582714 36.28499999999979
6.583714 34.73499999999963
6.584714 33.18499999999946
6.585714 31.6349999999993
6.586714 30.08499999999914
6.587714 28.53500000000175
6.588714 26.99500000000188
6.589714 25.449999999999086
6.590714 23.889999999998636
6.591714 22.335000000001102
6.592714 20.77000000000051
6.593714 19.19499999999963
6.594714 17.61500000000138
6.595714 16.03000000000021
6.596714 14.449999999999186
6.597714 12.86999999999816
6.598714 11.295000000000055
6.599714 9.725000000002094
6.600714 8.15499999999858
6.601714 6.584999999997843
6.602714 5.020000000000024
6.603714 3.4549999999994307
6.604714 1.8850000000014688
6.605714 0.31500000000073136
6.606714 -1.255000000000006
6.607714 -2.8250000000007436
6.608714 -4.400000000001625
6.609715 -5.979999999999874
6.610714 -7.569999999998411
6.611714 -9.159999999999723
6.612714 -10.745000000000893
6.613714 -12.329999999999286
6.614714 -13.910000000000311
6.615714 -15.48999999999856
6.616714 -17.054999999999154
6.617714 -18.61500000000238
6.618714 -20.1800000000002
6.619714 -21.73999999999787
6.620714 -23.3000000000011
6.621714 -24.865000000001693
6.622715 -26.42999999999951
6.623714 -28.00000000000025
6.624714 -29.56999999999821
6.625714 -31.139999999998945
6.626714 -32.71000000000246
6.627714 -34.28000000000042
6.628714 -35.854999999998526
6.629714 -37.41999999999912
6.630714 -38.97999999999957
6.631714 -40.54000000000002
6.632714 -42.085000000000036
6.633714 -43.61999999999977
6.634714 -45.15999999999964
6.635714 -46.694999999999375
6.636714 -48.22500000000174
6.637714 -49.755000000001324
6.638714 -51.28999999999828
6.639714 -52.83000000000093
6.640714 -54.37500000000095
6.641714 -55.91499999999805
6.642715 -57.4550000000007
6.643714 -58.99000000000043
6.644714 -60.50999999999973
6.645714 -62.03500000000195
6.646714 -63.54999999999833
6.647714 -65.05999999999734
6.648714 -66.57000000000191
6.649714 -68.06500000000048
6.650714 -69.55499999999893
6.651714 -71.03999999999999
6.652714 -72.52000000000092
6.653714 -74.00000000000185
6.654714 -75.48500000000014
6.655715 -76.97499999999857
6.656714 -78.46499999999979
6.657714 -79.955000000001
6.658714 -81.43499999999915
6.659714 -82.91500000000008
6.660714 -84.38500000000072
6.661714 -85.84499999999828
6.662714 -87.29499999999834
6.663714 -88.7350000000009
6.664714 -90.17500000000067
6.665714 -91.60500000000016
6.666714 -93.0299999999995
6.667714 -94.44500000000133
6.668715 -95.86500000000053
6.669714 -97.28499999999973
6.670714 -98.69000000000128
6.671714 -100.1000000000002
6.672714 -101.51499999999925
6.673714 -102.92499999999816
6.674714 -104.3299999999997
6.675714 -105.7300000000011
6.676714 -107.12499999999959
6.677714 -108.50500000000041
6.678714 -109.87500000000094
6.679714 -111.22999999999827
6.680714 -112.57500000000087
6.681714 -113.92000000000068
6.682714 -115.25499999999882
6.683714 -116.58999999999975
6.684714 -117.92000000000051
6.685714 -119.24499999999976
6.686714 -120.569999999999
6.687714 -121.89000000000088
6.688715 -123.20500000000123
6.689714 -124.51500000000004
6.690714 -125.81499999999994
6.691714 -127.10999999999973
6.692714 -128.4049999999995
6.693714 -129.6850000000002
6.694714 -130.95499999999927
6.695714 -132.20999999999927
6.696714 -133.45000000000022
6.697714 -134.6899999999998
6.698714 -135.92000000000047
6.699714 -137.14000000000087
6.700714 -138.35999999999987
6.701715 -139.58000000000027
6.702714 -140.7950000000005
6.703714 -141.99999999999906
6.704714 -143.20499999999902
6.705714 -144.40500000000023
6.706714 -145.590000000001
6.707714 -146.7700000000002
6.708714 -147.93999999999917
6.709714 -149.09500000000045
6.710714 -150.24500000000023
6.711714 -151.37999999999957
6.712714 -152.505
6.713714 -153.62500000000028
6.714714 -154.73000000000013
6.715714 -155.8249999999997
6.716714 -156.92000000000067
6.717714 -158.00499999999994
6.718714 -159.0899999999992
6.719714 -160.16999999999973
6.720714 -161.23999999999998
6.721714 -162.31000000000023
6.722714 -163.36500000000004
6.723714 -164.4049999999994
6.724714 -165.4349999999999
6.725714 -166.4600000000002
6.726714 -167.4700000000001
6.727714 -168.46500000000097
6.728714 -169.45000000000016
6.729714 -170.42999999999918
6.730714 -171.39999999999932
6.731714 -172.36000000000055
6.732714 -173.31500000000025
6.733714 -174.25999999999968
6.734715 -175.20000000000036
6.735714 -176.12999999999934
6.736714 -177.05499999999955
6.737714 -177.97500000000105
6.738714 -178.8800000000007
6.739714 -179.7800000000002
6.740714 -180.6649999999993
6.741714 -181.5299999999992
6.742714 -182.39000000000033
6.743714 -183.23999999999978
6.744714 -184.07500000000022
6.745714 -184.89500000000018
6.746714 -185.71000000000004
6.747715 -186.51999999999973
6.748714 -187.3150000000004
6.749714 -188.11000000000104
6.750714 -188.8899999999999
6.751714 -189.65999999999983
6.752714 -190.42999999999978
6.753714 -191.18499999999926
6.754714 -191.92499999999973
6.755714 -192.66000000000005
6.756714 -193.38500000000008
6.757714 -194.08999999999955
6.758714 -194.7850000000001
6.759714 -195.47000000000037
6.760714 -196.1399999999995
6.761714 -196.80000000000044
6.762714 -197.4500000000004
6.763714 -198.08499999999992
6.764714 -198.715
6.765714 -199.33999999999995
6.766714 -199.9549999999996
6.767715 -200.56000000000034
6.768714 -201.15500000000006
6.769714 -201.73999999999955
6.770714 -202.3150000000001
6.771714 -202.87500000000028
6.772714 -203.42
6.773714 -203.9516999999998
6.774714 -204.47359999999986
6.775714 -204.9856000000003
6.776714 -205.4836500000004
6.777714 -205.9705499999995
6.778714 -206.4462499999996
6.779714 -206.91155000000032
6.780715 -207.36720000000054
6.781714 -207.81309999999968
6.782714 -208.24969999999956
6.783714 -208.6777000000005
6.784714 -209.09640000000005
6.785714 -209.50439999999975
6.786714 -209.90040000000016
6.787714 -210.28370000000032
6.788714 -210.6532500000001
6.789714 -211.0089999999995
6.790714 -211.35169999999954
6.791714 -211.68140000000017
6.792714 -211.99920000000043
6.793715 -212.30580000000003
6.794714 -212.60139999999987
6.795714 -212.88580000000005
6.796714 -213.15870000000007
6.797714 -213.42019999999985
6.798714 -213.67034999999998
6.799714 -213.90915000000024
6.800714 -214.13729999999984
6.801714 -214.35529999999994
6.802714 -214.56275000000002
6.803714 -214.75925
6.804714 -214.94384999999997
6.805714 -215.11554999999998
6.806714 -215.27395000000004
6.807714 -215.41909999999996
6.808714 -215.55180000000001
6.809714 -215.6731
6.810714 -215.78390000000002
6.811714 -215.8845499999999
6.812714 -215.97489999999988
6.813715 -216.05425
6.814714 -216.12154999999998
6.815714 -216.176355
6.816714 -216.21859000000003
6.817714 -216.24874499999999
6.818714 -216.26768499999994
6.819714 -216.2760785
6.820714 -216.27412
6.821714 -216.26136150000002
6.822714 -216.236845
6.823714 -216.19953999999998
6.824714 -216.14881000000005
6.825714 -216.08462
6.826715 -216.00774999999993
6.827714 -215.91925000000006
6.828714 -215.81989999999993
6.829714 -215.71009999999998
6.830714 -215.58955000000012
6.831714 -215.45719999999986
6.832714 -215.31219999999985
6.833714 -215.15415000000013
6.834714 -214.98315000000014
6.835714 -214.8004499999998
6.836714 -214.60724999999985
6.837714 -214.4044000000001
6.838714 -214.19244999999995
6.839714 -213.97080000000005
6.840714 -213.73780000000022
6.841714 -213.4918999999999
6.842714 -213.23244999999974
6.843714 -212.9594000000002
6.844714 -212.6733000000002
6.845714 -212.37524999999994
6.846714 -212.06679999999994
6.847714 -211.74815000000007
6.848714 -211.41879999999995
6.849714 -211.07829999999979
6.850714 -210.7255000000002
6.851714 -210.3604000000002
6.852714 -209.98345000000015
6.853714 -209.59564999999958
6.854714 -209.19849999999974
6.855714 -208.79285000000024
6.856714 -208.37859999999972
6.857714 -207.9546500000001
6.858714 -207.5191500000004
6.859715 -207.07059999999987
6.860714 -206.60794999999982
6.861714 -206.1311500000003
6.862714 -205.6415999999998
6.863714 -205.1408999999997
6.864714 -204.63019999999997
6.865714 -204.1105500000001
6.866714 -203.58190000000013
6.867714 -203.04145000000008
6.868714 -202.49390000000034
6.869714 -201.92999999999947
6.870714 -201.3549999999996
6.871714 -200.77500000000023
6.872715 -200.1799999999998
6.873714 -199.5799999999999
6.874714 -198.9700000000004
6.875714 -198.34500000000045
6.876714 -197.71000000000026
6.877714 -197.06499999999974
6.878714 -196.4049999999995
6.879714 -195.72500000000005
6.880714 -195.03500000000034
6.881714 -194.33999999999978
6.882714 -193.64000000000047
6.883714 -192.9299999999995
6.884714 -192.20999999999958
6.885714 -191.48500000000095
6.886714 -190.74999999999923
6.887714 -190.01000000000016
6.888714 -189.2500000000005
6.889714 -188.4799999999992
6.890714 -187.7050000000005
6.891714 -186.915
6.892715 -186.11999999999932
6.893714 -185.30999999999963
6.894714 -184.48999999999964
6.895714 -183.6550000000006
6.896714 -182.80999999999992
6.897714 -181.95500000000033
6.898714 -181.08000000000013
6.899714 -180.2100000000001
6.900714 -179.33499999999992
6.901714 -178.44999999999945
6.902714 -177.5600000000002
6.903714 -176.6600000000007
6.904714 -175.75499999999965
6.905715 -174.83499999999955
6.906714 -173.90000000000043
6.907714 -172.9499999999995
6.908714 -171.99499999999978
6.909714 -171.04000000000008
6.910714 -170.0649999999998
6.911714 -169.0800000000006
6.912714 -168.09500000000003
6.913714 -167.09499999999903
6.914714 -166.08000000000038
6.915714 -165.06500000000034
6.916714 -164.04000000000002
6.917714 -163.01000000000093
6.918715 -161.98000000000044
6.919714 -160.93999999999969
6.920714 -159.90000000000032
6.921714 -158.84000000000037
6.922714 -157.76999999999873
6.923714 -156.6899999999996
6.924714 -155.59500000000003
6.925714 -154.49000000000018
6.926714 -153.3800000000002
6.927714 -152.27000000000018
6.928714 -151.14499999999975
6.929714 -150.01499999999916
6.930714 -148.88000000000125
6.931714 -147.7350000000002
6.932714 -146.58499999999907
6.933714 -145.4250000000004
6.934714 -144.26000000000022
6.935714 -143.09500000000003
6.936714 -141.91999999999953
6.937714 -140.7399999999989
6.938715 -139.55000000000078
6.939714 -138.34500000000082
6.940714 -137.13499999999934
6.941714 -135.9100000000002
6.942714 -134.67500000000078
6.943714 -133.44500000000008
6.944714 -132.20499999999913
6.945714 -130.95499999999927
6.946714 -129.71000000000092
6.947714 -128.46499999999983
6.948714 -127.20499999999969
6.949714 -125.93500000000061
6.950714 -124.66500000000018
6.951715 -123.3899999999996
6.952714 -122.10500000000013
6.953714 -120.8150000000005
6.954714 -119.51499999999919
6.955714 -118.20999999999916
6.956714 -116.90000000000033
6.957714 -115.5750000000011
6.958714 -114.2450000000003
6.959714 -112.90500000000063
6.960714 -111.55999999999943
6.961714 -110.21999999999976
6.962714 -108.87499999999994
6.963714 -107.52499999999998
6.964714 -106.18000000000016
6.965714 -104.82500000000006
6.966714 -103.4649999999998
6.967714 -102.09999999999941
6.968714 -100.7250000000015
6.969714 -99.34500000000068
6.970714 -97.95999999999971
6.971714 -96.57499999999874
6.972714 -95.17500000000013
6.973714 -93.77000000000135
6.974714 -92.36499999999981
6.975714 -90.94999999999797
6.976714 -89.52999999999878
6.977714 -88.10999999999957
6.978714 -86.69000000000038
6.979714 -85.26500000000104
6.980714 -83.83999999999891
6.981714 -82.41999999999972
6.982714 -80.99000000000022
6.983714 -79.5550000000006
6.984715 -78.12000000000097
6.985714 -76.6700000000009
6.986714 -75.2150000000007
6.987714 -73.75999999999772
6.988714 -72.295
6.989714 -70.83000000000229
6.990714 -69.36499999999901
6.991714 -67.89499999999838
6.992714 -66.42500000000051
6.993714 -64.95499999999987
6.994714 -63.48499999999924
6.995714 -62.00500000000109
6.996714 -60.52500000000016
6.997715 -59.054999999999524
6.998714 -57.575000000001374
6.999714 -56.095000000000454
7.000714 -54.614999999999526
7.001714 -53.12000000000094
7.002714 -51.62499999999959
7.003714 -50.119999999997944
7.004714 -48.609999999998934
7.005714 -47.10500000000006
7.006714 -45.59500000000105
7.007714 -44.08500000000204
7.008714 -42.580000000000396
7.009714 -41.07499999999875
7.010714 -39.56999999999988
7.011714 -38.07000000000116
7.012714 -36.564999999999515
7.013714 -35.054999999997726
7.014714 -33.54999999999886
7.015714 -32.03999999999985
7.016714 -30.530000000000832
7.017715 -29.020000000001822
7.018714 -27.499999999999748
7.019714 -25.975000000000303
7.020714 -24.45000000000086
7.021714 -22.919999999998495
7.022714 -21.38999999999891
7.023714 -19.86999999999961
7.024714 -18.35000000000031
7.025714 -16.835000000001155
7.026714 -15.319999999999222
7.027714 -13.810000000000212
7.028714 -12.300000000001198
7.029714 -10.779999999999124
7.030715 -9.264999999999969
7.031714 -7.750000000000812
7.032714 -6.230000000001512
7.033714 -4.714999999999581
7.034714 -3.1949999999975054
7.035714 -1.6750000000009813
7.036714 -0.15500000000168157
7.037714 1.3650000000003937
7.038714 2.8849999999996934
7.039714 4.405000000001769
7.040714 5.915000000000781
7.041714 7.424999999999793
7.042714 8.92999999999866
7.043715 10.425000000000018
7.044714 11.920000000001373
7.045714 13.425000000000242
7.046714 14.924999999998967
7.047714 16.419999999997547
7.048714 17.925000000001965
7.049714 19.430000000000835
7.050714 20.92999999999956
7.051714 22.425000000000917
7.052714 23.914999999999353
7.053714 25.41000000000071
7.054714 26.899999999999146
7.055714 28.389999999997585
7.056714 29.875000000001428
7.057714 31.355000000002352
7.058714 32.83000000000036
7.059714 34.294999999998076
7.060714 35.75999999999857
7.061714 37.22500000000184
7.062714 38.68499999999941
7.063715 40.14499999999976
7.064714 41.610000000000255
7.065714 43.06999999999783
7.066714 44.525000000000816
7.067714 45.98000000000102
7.068714 47.43000000000108
7.069714 48.875000000001
7.070714 50.314999999998
7.071714 51.74500000000026
7.072714 53.17499999999975
7.073714 54.59999999999909
7.074714 56.02000000000107
7.075714 57.44000000000027
7.076715 58.85499999999932
7.077714 60.26500000000101
7.078714 61.66499999999964
7.079714 63.064999999998264
7.080714 64.47000000000259
7.081714 65.86500000000106
7.082714 67.26499999999969
7.083714 68.65999999999816
7.084714 70.04499999999913
7.085714 71.42499999999995
7.086714 72.80000000000064
7.087714 74.16500000000103
7.088714 75.52499999999851
7.089714 76.88000000000139
7.090714 78.23000000000135
7.091714 79.5749999999984
7.092714 80.91499999999807
7.093714 82.25000000000038
7.094714 83.58000000000254
7.095714 84.904999999999
7.096714 86.21999999999797
7.097714 87.53999999999984
7.098714 88.85000000000143
7.099714 90.1550000000001
7.100714 91.45999999999876
7.101714 92.75499999999992
7.102714 94.04500000000094
7.103714 95.32000000000151
7.104714 96.58999999999918
7.105714 97.85499999999946
7.106714 99.10999999999947
7.107714 100.36499999999948
7.108714 101.61500000000213
7.109715 102.8550000000017
7.110714 104.08999999999835
7.111714 105.32499999999779
7.112714 106.54499999999956
7.113714 107.76500000000134
7.114714 108.98000000000157
7.115714 110.17999999999999
7.116714 111.37999999999981
7.117714 112.57499999999948
7.118714 113.764999999999
7.119714 114.945000000001
7.120714 116.11000000000121
7.121714 117.26499999999973
7.122715 118.4149999999995
7.123714 119.5599999999991
7.124714 120.69499999999982
7.125714 121.8250000000004
7.126714 122.94999999999945
7.127714 124.06999999999972
7.128714 125.18000000000112
7.129714 126.28500000000098
7.130714 127.37999999999916
7.131714 128.46499999999983
7.132714 129.54000000000022
7.133714 130.60999999999905
7.134714 131.6800000000007
7.135714 132.7350000000005
7.136714 133.78499999999875
7.137714 134.82999999999967
7.138714 135.86000000000013
7.139714 136.8750000000002
7.140714 137.8900000000002
7.141714 138.90000000000015
7.142715 139.895000000001
7.143714 140.89000000000044
7.144714 141.88499999999993
7.145714 142.8600000000002
7.146714 143.82999999999896
7.147714 144.7899999999988
7.148714 145.73500000000098
7.149714 146.67000000000013
7.150714 147.5999999999991
7.151714 148.52500000000072
7.152714 149.44000000000068
7.153714 150.34999999999908
7.154714 151.25
7.155715 152.13500000000047
7.156714 153.00999999999925
7.157714 153.88000000000068
7.158714 154.74000000000044
7.159714 155.5899999999999
7.160714 156.4350000000006
7.161714 157.2699999999996
7.162714 158.0999999999999
7.163714 158.91999999999987
7.164714 159.72499999999945
7.165714 160.5200000000001
7.166714 161.30000000000032
7.167714 162.07999999999916
7.168715 162.84999999999908
7.169714 163.61000000000016
7.170714 164.3600000000009
7.171714 165.11000000000024
7.172714 165.8499999999993
7.173714 166.5700000000006
7.174714 167.2800000000002
7.175714 167.9799999999995
7.176714 168.66999999999993
7.177714 169.3550000000002
7.178714 170.0350000000003
7.179714 170.69499999999985
7.180714 171.35499999999942
7.181714 172.00500000000008
7.182714 172.63500000000013
7.183714 173.26000000000008
7.184714 173.87499999999972
7.185714 174.4750000000003
7.186714 175.07500000000093
7.187714 175.67
7.188715 176.25000000000003
7.189714 176.83000000000004
7.190714 177.3899999999995
7.191714 177.9349999999999
7.192714 178.47500000000016
7.193714 178.99499999999983
7.194714 179.50500000000062
7.195714 180.0099999999999
7.196714 180.509999999999
7.197714 180.99999999999991
7.198714 181.48000000000053
7.199714 181.95000000000016
7.200714 182.39999999999992
7.201715 182.84499999999952
7.202714 183.28499999999968
7.203714 183.70499999999998
7.204714 184.12500000000026
7.205714 184.5400000000004
7.206714 184.9400000000001
7.207714 185.3300000000002
7.208714 185.7049999999999
7.209714 186.06499999999983
7.210714 186.41000000000005
7.211714 186.74585000000022
7.212714 187.0738999999996
7.213714 187.39554999999964
7.214714 187.7121500000002
7.215714 188.02244999999996
7.216714 188.3227500000001
7.217714 188.6106999999998
7.218714 188.88524999999962
7.219714 189.14680000000004
7.220714 189.39785000000043
7.221714 189.64035000000047
7.222714 189.87544999999952
7.223714 190.10229999999947
7.224714 190.31875000000002
7.225714 190.5225500000003
7.226714 190.71180000000064
7.227714 190.88685000000007
7.228714 191.04924999999994
7.229714 191.20274999999964
7.230714 191.35064999999983
7.231714 191.49390000000045
7.232714 191.63209999999987
7.233714 191.76229999999967
7.234715 191.88039999999995
7.235714 191.98340000000022
7.236714 192.07055000000014
7.237714 192.14299999999983
7.238714 192.20354999999986
7.239714 192.25515000000013
7.240714 192.29969999999992
7.241714 192.33674999999982
7.242714 192.36465000000007
7.243714 192.38125000000002
7.244714 192.3847999999999
7.245714 192.37585000000007
7.246714 192.3567000000001
7.247715 192.33024999999998
7.248714 192.29880000000003
7.249714 192.26295
7.250714 192.22054999999995
7.251714 192.16760000000005
7.252714 192.10015
7.253714 192.01575000000003
7.254714 191.91410000000008
7.255714 191.79764999999998
7.256714 191.67059999999998
7.257714 191.53699999999995
7.258714 191.39891999999998
7.259714 191.25616000000002
7.260714 191.106695
7.261714 190.94759000000002
7.262714 190.7767975
7.263714 190.59405999999998
7.264714 190.4008525
7.265714 190.199515
7.266714 189.99170499999997
7.267715 189.77723
7.268714 189.55378000000002
7.269714 189.31784500000003
7.270714 189.06619999999995
7.271714 188.79749999999999
7.272714 188.51295000000007
7.273714 188.21654999999996
7.274714 187.91325
7.275714 187.60675
7.276714 187.29884999999987
7.277714 186.98824999999994
7.278714 186.67140000000003
7.279714 186.34440000000006
7.280715 186.00405
7.281714 185.64949999999996
7.282714 185.2819500000002
7.283714 184.90385000000003
7.284714 184.51774999999998
7.285714 184.12395000000012
7.286714 183.72104999999985
7.287714 183.3069999999999
7.288714 182.8798999999999
7.289714 182.4394
7.290714 181.98750000000018
7.291714 181.52835000000005
7.292714 181.06625000000008
7.293715 180.60394999999986
7.294714 180.14124999999984
7.295714 179.67519999999985
7.296714 179.20080000000013
7.297714 178.71260000000032
7.298714 178.2075000000001
7.299714 177.68519999999955
7.300714 177.1483499999997
7.301714 176.6003500000002
7.302714 176.0445499999999
7.303714 175.4831499999998
7.304714 174.91580000000008
7.305714 174.34100000000007
7.306714 173.75685000000016
7.307714 173.16340000000028
7.308714 172.56250000000014
7.309714 171.9567999999998
7.310714 171.34884999999989
7.311714 170.73900000000032
7.312714 170.12615000000022
7.313715 169.50704999999996
7.314714 168.87599999999975
7.315714 168.22815000000006
7.316714 167.56245000000004
7.317714 166.88029999999964
7.318714 166.18465000000015
7.319714 165.48200000000014
7.320714 164.7799999999998
7.321714 164.07500000000033
7.322714 163.36500000000004
7.323714 162.6499999999996
7.324714 161.93499999999986
7.325714 161.21499999999997
7.326715 160.48000000000033
7.327714 159.7399999999999
7.328714 158.9999999999994
7.329714 158.25000000000006
7.330714 157.4900000000004
7.331714 156.7249999999999
7.332714 155.94499999999968
7.333714 155.15000000000043
7.334714 154.34000000000003
7.335714 153.52000000000004
7.336714 152.6949999999999
7.337714 151.85999999999947
7.338714 151.0300000000006
7.339714 150.20500000000047
7.340714 149.38000000000034
7.341714 148.55000000000007
7.342714 147.71499999999963
7.343714 146.87000000000032
7.344714 146.0099999999992
7.345714 145.1449999999993
7.346714 144.26500000000036
7.347714 143.37999999999988
7.348714 142.4949999999994
7.349714 141.5949999999999
7.350714 140.68500000000012
7.351714 139.76500000000001
7.352714 138.8400000000012
7.353714 137.9100000000008
7.354714 136.96999999999875
7.355714 136.03499999999963
7.356714 135.10500000000064
7.357714 134.17500000000027
7.358714 133.2449999999999
7.359715 132.30999999999938
7.360714 131.36499999999995
7.361714 130.40500000000011
7.362714 129.42999999999984
7.363714 128.44500000000062
7.364714 127.45499999999991
7.365714 126.45999999999906
7.366714 125.46000000000083
7.367714 124.4549999999997
7.368714 123.44999999999995
7.369714 122.44000000000004
7.370714 121.42500000000001
7.371714 120.40999999999995
7.372715 119.38999999999977
7.373714 118.37000000000097
7.374714 117.3499999999994
7.375714 116.3299999999992
7.376714 115.3100000000004
7.377714 114.27999999999994
7.378714 113.23500000000041
7.379714 112.18000000000062
7.380714 111.10999999999898
7.381714 110.035
7.382714 108.95500000000085
7.383714 107.87000000000018
7.384714 106.78999999999965
7.385714 105.71499999999926
7.386714 104.64000000000028
7.387714 103.555000000001
7.388714 102.4749999999991
7.389714 101.3899999999998
7.390714 100.29500000000024
7.391714 99.20499999999943
7.392715 98.10999999999986
7.393714 97.01000000000015
7.394714 95.9050000000003
7.395714 94.79000000000015
7.396714 93.66499999999972
7.397714 92.53000000000038
7.398714 91.39000000000091
7.399714 90.25000000000006
7.400714 89.10999999999919
7.401714 87.97499999999985
7.402714 86.84500000000067
7.403714 85.72000000000024
7.404714 84.59999999999995
7.405715 83.46999999999937
7.406714 82.33500000000005
7.407714 81.19500000000058
7.408714 80.04499999999942
7.409714 78.89499999999965
7.410714 77.73999999999975
7.411714 76.5799999999997
7.412714 75.42000000000104
7.413714 74.25000000000071
7.414714 73.07500000000022
7.415714 71.89999999999974
7.416714 70.71999999999912
7.417714 69.54500000000003
7.418715 68.37499999999969
7.419714 67.20499999999934
7.420714 66.04000000000055
7.421714 64.88000000000049
7.422714 63.72000000000044
7.423714 62.550000000000104
7.424714 61.37499999999962
7.425714 60.194999999999
7.426714 59.00499999999948
7.427714 57.81500000000134
7.428714 56.62000000000028
7.429714 55.42499999999922
7.430714 54.239999999999846
7.431714 53.05000000000032
7.432714 51.860000000000795
7.433714 50.66999999999988
7.434714 49.47999999999897
7.435714 48.299999999999734
7.436714 47.11500000000035
7.437714 45.92500000000083
7.438715 44.75000000000035
7.439714 43.56999999999972
7.440714 42.38500000000034
7.441714 41.194999999999425
7.442714 39.994999999999614
7.443714 38.79999999999995
7.444714 37.59499999999999
7.445714 36.38499999999989
7.446714 35.18500000000008
7.447714 33.99500000000055
7.448714 32.7999999999995
7.449714 31.60999999999997
7.450714 30.42500000000059
7.451715 29.23999999999982
7.452714 28.05500000000044
7.453714 26.86999999999967
7.454714 25.689999999999046
7.455714 24.504999999999665
7.456714 23.32500000000043
7.457714 22.14000000000105
7.458714 20.950000000000134
7.459714 19.764999999999368
7.460714 18.574999999999843
7.461714 17.380000000000173
7.462714 16.18999999999926
7.463714 15.00499999999988
7.464714 13.820000000000498
7.465714 12.645000000000017
7.466714 11.47499999999968
7.467714 10.309999999999487
7.468714 9.14500000000068
7.469714 7.9750000000003425
7.470714 6.81000000000015
7.471714 5.644999999999955
7.472714 4.474999999999618
7.473714 3.3050000000006685
7.474714 2.140000000000475
7.475714 0.9750000000002812
7.476714 -0.18999999999991246
7.477714 -1.3499999999999623
7.478714 -2.510000000000012
7.479714 -3.6649999999999183
7.480714 -4.820000000001212
7.481714 -5.970000000000974
7.482714 -7.1099999999990615
7.483714 -8.249999999999924
7.484715 -9.3800000000005
7.485714 -10.509999999999685
7.486714 -11.645000000000405
7.487714 -12.774999999999592
7.488714 -13.900000000000023
7.489714 -15.035000000000743
7.490714 -16.169999999998687
7.491714 -17.294999999999117
7.492714 -18.420000000000936
7.493714 -19.54000000000122
7.494714 -20.65499999999998
7.495714 -21.769999999998735
7.496714 -22.87499999999998
7.497715 -23.975000000001078
7.498714 -25.079999999999547
7.499714 -26.174999999999116
7.500714 -27.259999999999785
7.501714 -28.3500000000006
7.502714 -29.434999999999878
7.503714 -30.515000000000402
7.504714 -31.59500000000093
7.505714 -32.66999999999992
7.506714 -33.74999999999906
7.507714 -34.82499999999944
7.508714 -35.89500000000106
7.509714 -36.96499999999992
7.510714 -38.024999999999864
7.511714 -39.07499999999953
7.512714 -40.119999999999045
7.513714 -41.1600000000012
7.514714 -42.20000000000057
7.515714 -43.2349999999998
7.516714 -44.26000000000013
7.517715 -45.28499999999907
7.518714 -46.309999999999405
7.519714 -47.33000000000098
7.520714 -48.35000000000117
7.521714 -49.35999999999968
7.522714 -50.36999999999958
7.523714 -51.379999999999484
7.524714 -52.38499999999924
7.525714 -53.38500000000024
7.526714 -54.37500000000095
7.527714 -55.360000000000134
7.528714 -56.34499999999931
7.529714 -57.319999999999595
7.530715 -58.284999999999584
7.531714 -59.250000000000966
7.532714 -60.21000000000082
7.533714 -61.16499999999914
7.534714 -62.11500000000009
7.535714 -63.065000000001035
7.536714 -64.00500000000031
7.537714 -64.94499999999958
7.538714 -65.88000000000011
7.539714 -66.80500000000033
7.540714 -67.72999999999918
7.541714 -68.63999999999898
7.542714 -69.54500000000003
7.543715 -70.45000000000107
7.544714 -71.35000000000058
7.545714 -72.23999999999981
7.546714 -73.12499999999889
7.547714 -74.00999999999935
7.548714 -74.88500000000093
7.549714 -75.75499999999957
7.550714 -76.61999999999946
7.551714 -77.48500000000075
7.552714 -78.3450000000005
7.553714 -79.19499999999996
7.554714 -80.03999999999928
7.555714 -80.88499999999999
7.556714 -81.72500000000055
7.557714 -82.54999999999929
7.558714 -83.37000000000067
7.559714 -84.18500000000051
7.560714 -84.98999999999867
7.561714 -85.79499999999962
7.562714 -86.59500000000043
7.563715 -87.38500000000093
7.564714 -88.17500000000005
7.565714 -88.95500000000028
7.566714 -89.73000000000036
7.567714 -90.50499999999906
7.568714 -91.2650000000001
7.569714 -92.01500000000084
7.570714 -92.76000000000006
7.571714 -93.49999999999913
7.572714 -94.2399999999996
7.573714 -94.96499999999963
7.574714 -95.68499999999952
7.575714 -96.4050000000008
7.576715 -97.11000000000026
7.577714 -97.80999999999956
7.578714 -98.51000000000026
7.579714 -99.20500000000082
7.580714 -99.8899999999997
7.581714 -100.57499999999997
7.582714 -101.26000000000023
7.583714 -101.93499999999882
7.584714 -102.59499999999977
7.585714 -103.25000000000055
7.586714 -103.89499999999967
7.587714 -104.5299999999999
7.588714 -105.15999999999997
7.589714 -105.77999999999976
7.590714 -106.40000000000094
7.591714 -107.01500000000057
7.592714 -107.61999999999993
7.593714 -108.22499999999928
7.594714 -108.81999999999974
7.595714 -109.4049999999999
7.596714 -109.99000000000008
7.597714 -110.5700000000001
7.598714 -111.13999999999984
7.599714 -111.70500000000084
7.600714 -112.26000000000013
7.601714 -112.80499999999915
7.602714 -113.3449999999994
7.603714 -113.87000000000063
7.604714 -114.39000000000033
7.605714 -114.89999999999971
7.606714 -115.40500000000036
7.607714 -115.90999999999963
7.608714 -116.41000000000012
7.609715 -116.90500000000048
7.610714 -117.3949999999993
7.611714 -117.88000000000076
7.612714 -118.36000000000068
7.613714 -118.83499999999907
7.614714 -119.29499999999982
7.615714 -119.74500000000026
7.616714 -120.18500000000043
7.617714 -120.62000000000043
7.618714 -121.04999999999893
7.619714 -121.46499999999976
7.620714 -121.8700000000003
7.621714 -122.26999999999933
7.622715 -122.66999999999972
7.623714 -123.05500000000107
7.624714 -123.44000000000104
7.625714 -123.82499999999963
7.626714 -124.1999999999993
7.627714 -124.57999999999913
7.628714 -124.95000000000005
7.629714 -125.3100000000007
7.630714 -125.66000000000035
7.631714 -125.99999999999972
7.632714 -126.3299999999995
7.633714 -126.64500000000022
7.634714 -126.95500000000013
7.635714 -127.25999999999986
7.636714 -127.56000000000016
7.637714 -127.85000000000018
7.638714 -128.13500000000005
7.639714 -128.41499999999976
7.640714 -128.69000000000005
7.641714 -128.96500000000032
7.642715 -129.22999999999962
7.643714 -129.48999999999947
7.644714 -129.74499999999986
7.645714 -129.99500000000012
7.646714 -130.23000000000062
7.647714 -130.45500000000015
7.648714 -130.67499999999953
7.649714 -130.87999999999988
7.650714 -131.07595000000015
7.651714 -131.26320000000013
7.652714 -131.44390000000007
7.653714 -131.62125000000037
7.654714 -131.79555000000022
7.655715 -131.96724999999935
7.656714 -132.13644999999983
7.657714 -132.3011000000006
7.658714 -132.45939999999982
7.659714 -132.61065000000002
7.660714 -132.75405000000018
7.661714 -132.88854999999947
7.662714 -133.0133499999997
7.663714 -133.12884999999997
7.664714 -133.23465000000047
7.665714 -133.33035000000007
7.666714 -133.41679999999968
7.667714 -133.49465000000032
7.668715 -133.56580000000034
7.669714 -133.63249999999994
7.670714 -133.6958499999999
7.671714 -133.75694999999965
7.672714 -133.8161499999997
7.673714 -133.87239999999994
7.674714 -133.92379999999994
7.675714 -133.9681500000002
7.676714 -134.00314999999983
7.677714 -134.02700000000044
7.678714 -134.03990000000024
7.679714 -134.04224999999968
7.680714 -134.03500000000005
7.681714 -134.0197500000001
7.682714 -133.99755
7.683714 -133.96964999999977
7.684714 -133.93649999999985
7.685714 -133.89885000000024
7.686714 -133.85770000000005
7.687714 -133.81314999999992
7.688715 -133.76564999999994
7.689714 -133.71504999999985
7.690714 -133.66005
7.691714 -133.59930000000006
7.692714 -133.53080000000003
7.693714 -133.45220000000012
7.694714 -133.36205000000004
7.695714 -133.2601499999999
7.696714 -133.14745000000022
7.697714 -133.02604999999994
7.698714 -132.8981
7.699714 -132.7657999999999
7.700714 -132.63110000000003
7.701715 -132.4945000000001
7.702714 -132.35574999999974
7.703714 -132.21410000000006
7.704714 -132.06825000000015
7.705714 -131.91709999999992
7.706714 -131.75999999999985
7.707714 -131.59625000000003
7.708714 -131.42495000000014
7.709714 -131.2453
7.710714 -131.05639999999985
7.711714 -130.85735
7.712714 -130.64815000000013
7.713714 -130.42960000000008
7.714714 -130.20329999999993
7.715714 -129.9718
7.716714 -129.73754999999997
7.717714 -129.50224999999995
7.718714 -129.266675
7.719714 -129.03019000000003
7.720714 -128.79097000000002
7.721714 -128.54681999999997
7.722714 -128.2957
7.723714 -128.03617
7.724714 -127.76764999999999
7.725714 -127.49036546
7.726714 -127.20492999999999
7.727714 -126.91197954
7.728714 -126.61197999999997
7.729714 -126.30528999999999
7.730714 -125.99238
7.731714 -125.67402000000001
7.732714 -125.35149999999997
7.733714 -125.02631499999994
7.734715 -124.69981500000003
7.735714 -124.37254999999998
7.736714 -124.04405000000003
7.737714 -123.71280000000004
7.738714 -123.3762499999999
7.739714 -123.03220000000006
7.740714 -122.6788500000001
7.741714 -122.31559999999995
7.742714 -121.94319999999993
7.743714 -121.56305000000003
7.744714 -121.17715
7.745714 -120.78709999999992
7.746714 -120.39384999999996
7.747715 -119.99764999999998
7.748714 -119.59830000000011
7.749714 -119.19535000000006
7.750714 -118.78854999999993
7.751714 -118.37814999999998
7.752714 -117.96465000000009
7.753714 -117.54780000000007
7.754714 -117.12704999999983
7.755714 -116.70109999999991
7.756714 -116.26794999999994
7.757714 -115.8267000000001
7.758714 -115.37655000000007
7.759714 -114.91794999999998
7.760714 -114.45285000000021
7.761714 -113.98344999999989
7.762714 -113.51219999999988
7.763714 -113.04074999999996
7.764714 -112.56930000000006
7.765714 -112.0968
7.766714 -111.62164999999995
7.767715 -111.14270000000018
7.768714 -110.65879999999986
7.769714 -110.16969999999986
7.770714 -109.67570000000002
7.771714 -109.17689999999993
7.772714 -108.67365000000011
7.773714 -108.16530000000017
7.774714 -107.65119999999982
7.775714 -107.1308
7.776714 -106.60400000000007
7.777714 -106.07164999999993
7.778714 -105.53545000000011
7.779714 -104.99714999999965
7.780715 -104.45824999999984
7.781714 -103.91920000000012
7.782714 -103.37904999999994
7.783714 -102.83665000000025
7.784714 -102.29009999999997
7.785714 -101.73765000000002
7.786714 -101.1793000000004
7.787714 -100.61489999999978
7.788714 -100.04490000000004
7.789714 -99.47154999999998
7.790714 -98.89564999999989
7.791714 -98.31715000000047
7.792714 -97.73594999999969
7.793715 -97.15184999999973
7.794714 -96.56400000000038
7.795714 -95.97275000000002
7.796714 -95.3789999999996
7.797714 -94.78335000000018
7.798714 -94.1861500000002
7.799714 -93.58744999999959
7.800714 -92.98660000000014
7.801714 -92.38165000000006
7.802714 -91.77174999999981
7.803714 -91.15594999999989
7.804714 -90.5338999999998
7.805714 -89.90690000000023
7.806714 -89.27695000000013
7.807714 -88.64589999999991
7.808714 -88.01444999999991
7.809714 -87.38304999999987
7.810714 -86.7508000000003
7.811714 -86.11640000000045
7.812714 -85.4793999999999
7.813715 -84.83899999999974
7.814714 -84.19564999999976
7.815714 -83.54969999999975
7.816714 -82.90115000000043
7.817714 -82.24995000000041
7.818714 -81.59614999999967
7.819714 -80.94134999999947
7.820714 -80.27700000000011
7.821714 -79.6100000000001
7.822714 -78.94499999999971
7.823714 -78.27499999999988
7.824714 -77.60500000000003
7.825714 -76.93000000000005
7.826715 -76.26000000000022
7.827714 -75.59000000000037
7.828714 -74.91000000000025
7.829714 -74.23999999999971
7.830714 -73.56499999999974
7.831714 -72.87500000000003
7.832714 -72.18999999999976
7.833714 -71.50500000000018
7.834714 -70.81500000000047
7.835714 -70.1199999999999
7.836714 -69.42500000000004
7.837714 -68.73000000000017
7.838714 -68.03499999999963
7.839714 -67.33999999999976
7.840714 -66.6350000000003
7.841714 -65.9350000000003
7.842714 -65.23999999999974
7.843714 -64.53999999999974
7.844714 -63.840000000000416
7.845714 -63.14000000000042
7.846714 -62.434999999999576
7.847714 -61.72999999999942
7.848714 -61.02499999999996
7.849714 -60.310000000000215
7.850714 -59.59000000000033
7.851714 -58.8749999999999
7.852714 -58.16000000000015
7.853714 -57.44000000000027
7.854714 -56.71999999999968
7.855714 -56.00499999999994
7.856714 -55.28999999999951
7.857714 -54.57500000000045
7.858714 -53.854999999999876
7.859715 -53.129999999999846
7.860714 -52.409999999999954
7.861714 -51.69000000000007
7.862714 -50.970000000000184
7.863714 -50.245000000000154
7.864714 -49.52000000000012
7.865714 -48.78999999999994
7.866714 -48.055000000001016
7.867714 -47.32499999999945
7.868714 -46.594999999999274
7.869714 -45.86500000000049
7.870714 -45.13500000000031
7.871714 -44.409999999998895
7.872715 -43.690000000000396
7.873714 -42.965000000000366
7.874714 -42.23999999999894
7.875714 -41.5150000000003
7.876714 -40.785000000000124
7.877714 -40.05499999999995
7.878714 -39.31999999999963
7.879714 -38.58499999999931
7.880714 -37.85500000000053
7.881714 -37.115000000000066
7.882714 -36.3749999999996
7.883714 -35.64000000000067
7.884714 -34.90500000000035
7.885714 -34.17000000000003
7.886714 -33.43499999999972
7.887714 -32.70499999999954
7.888714 -31.975000000000755
7.889714 -31.25000000000072
7.890714 -30.524999999999302
7.891714 -29.794999999999128
7.892715 -29.06500000000034
7.893714 -28.335000000000164
7.894714 -27.599999999999845
7.895714 -26.860000000000774
7.896714 -26.12000000000031
7.897714 -25.38499999999999
7.898714 -24.64999999999967
7.899714 -23.914999999999353
7.900714 -23.19000000000071
7.901714 -22.46500000000068
7.902714 -21.734999999999115
7.903714 -21.009999999999085
7.904714 -20.29500000000073
7.905715 -19.580000000000986
7.906714 -18.85999999999971
7.907714 -18.139999999999823
7.908714 -17.419999999999934
7.909714 -16.694999999999904
7.910714 -15.96499999999973
7.911714 -15.234999999999555
7.912714 -14.500000000000624
7.913714 -13.770000000000449
7.914714 -13.04499999999903
7.915714 -12.320000000000386
7.916714 -11.600000000000499
7.917714 -10.884999999999367
7.918715 -10.174999999999768
7.919714 -9.470000000000312
7.920714 -8.760000000000712
7.921714 -8.049999999999724
7.922714 -7.349999999999024
7.923714 -6.644999999999568
7.924714 -5.9349999999999685
7.925714 -5.230000000000512
7.926714 -4.520000000000913
7.927714 -3.799999999999637
7.928714 -3.0799999999997496
7.929714 -2.3700000000001498
7.930714 -1.66000000000055
7.931714 -0.9549999999997061
7.932714 -0.2649999999992936
7.933714 0.42499999999973115
7.934714 1.1150000000001437
7.935714 1.8000000000004124
7.936714 2.4799999999991496
7.937714 3.1649999999994183
7.938715 3.8550000000012186
7.939714 4.545000000000243
7.940714 5.229999999999125
7.941714 5.919999999999536
7.942714 6.615000000000093
7.943714 7.305000000000506
7.944714 7.99499999999953
7.945714 8.684999999999942
7.946714 9.375000000000355
7.947714 10.059999999999237
7.948714 10.735000000000605
7.949714 11.400000000000299
7.950714 12.054999999999705
7.951715 12.710000000000498
7.952714 13.364999999999904
7.953714 14.01999999999931
7.954714 14.680000000000248
7.955714 15.339999999999797
7.956714 16.00499999999949
7.957714 16.670000000000574
7.958714 17.335000000000267
7.959714 17.99999999999996
7.960714 18.654999999999365
7.961714 19.305000000000017
7.962714 19.955000000000666
7.963714 20.60499999999993
7.964714 21.250000000000433
7.965714 21.890000000000796
7.966714 22.519999999999484
7.967714 23.144999999999417
7.968714 23.76500000000059
7.969714 24.385000000000378
7.970714 25.014999999999066
7.971714 25.64499999999914
7.972714 26.280000000000747
7.973714 26.92000000000111
7.974714 27.55499999999994
7.975714 28.189999999998772
7.976714 28.820000000000235
7.977714 29.434999999999878
7.978714 30.044999999999376
7.979714 30.645000000001367
7.980714 31.240000000000435
7.981714 31.839999999999648
7.982714 32.4350000000001
7.983714 33.024999999999025
7.984715 33.6099999999992
7.985714 34.19500000000075
7.986714 34.78499999999968
7.987714 35.37499999999999
7.988714 35.96000000000016
7.989714 36.554999999999225
7.990714 37.15499999999983
7.991714 37.750000000000284
7.992714 38.34500000000074
7.993714 38.925000000000765
7.994714 39.4950000000005
7.995714 40.05499999999995
7.996714 40.604999999999116
7.997715 41.14999999999952
7.998714 41.700000000000074
7.999714 42.25000000000062
8.000714 42.80499999999993
8.001715 43.36499999999938
8.002714 43.92000000000007
8.003715 44.47000000000062
8.004714 45.01999999999978
8.005714 45.56999999999894
8.006714 46.11500000000074
8.007714 46.665000000001285
8.008715 47.210000000000306
8.009714 47.74499999999904
8.010715 48.27499999999901
8.011714 48.79500000000009
8.012714 49.30000000000073
8.013714 49.79999999999984
8.014714 50.294999999999504
8.015715 50.785000000000416
8.016714 51.290000000000354
8.017715 51.799999999999756
8.018714 52.30999999999986
8.019714 52.83000000000023
8.020715 53.34499999999978
8.021714 53.854999999999876
8.022715 54.35500000000037
8.023714 54.844999999999885
8.024714 55.3350000000001
8.025714 55.815000000000026
8.026714 56.29499999999995
8.027715 56.77000000000043
8.028714 57.23499999999993
8.029715 57.694999999999965
8.030714 58.13999999999958
8.031714 58.59000000000003
8.032714 59.04000000000048
8.033714 59.48999999999954
8.034715 59.95499999999973
8.035714 60.42500000000006
8.036715 60.89000000000024
8.037714 61.35000000000029
8.038714 61.80999999999964
8.039714 62.25499999999995
8.040714 62.684999999999825
8.041715 63.10999999999956
8.042714 63.52500000000039
8.043715 63.940000000000516
8.044714 64.34999999999982
8.045714 64.75999999999982
8.046714 65.17499999999995
8.047714 65.5799999999998
8.048715 65.98500000000035
8.049714 66.3900000000002
8.050714 66.79500000000004
8.051714 67.21000000000018
8.052714 67.62499999999963
8.053715 68.03499999999963
8.054714 68.44290000000002
8.055715 68.8422000000001
8.056714 69.22705000000015
8.057714 69.59659999999992
8.058714 69.9531499999996
8.059714 70.30179999999997
8.060715 70.6490000000004
8.061714 70.99919999999995
8.062715 71.35424999999972
8.063714 71.71410000000044
8.064714 72.07615000000001
8.065714 72.43749999999993
8.066714 72.79590000000002
8.067715 73.15055000000001
8.068714 73.50259999999997
8.069715 73.85239999999973
8.070714 74.19920000000037
8.071714 74.54120000000009
8.072714 74.87534999999976
8.073714 75.19834999999975
8.074715 75.50830000000036
8.075714 75.80630000000032
8.076715 76.09649999999954
8.077714 76.38520000000022
8.078714 76.67839999999995
8.079714 76.97939999999971
8.080714 77.28895000000054
8.081715 77.60374999999999
8.082714 77.91814999999966
8.083714 78.22739999999995
8.084714 78.5273000000003
8.085714 78.81669999999993
8.086715 79.09759999999989
8.087714 79.3714000000001
8.088715 79.63959999999977
8.089714 79.9026500000001
8.090714 80.15930000000033
8.091714 80.40890000000009
8.092714 80.6514499999994
8.093715 80.88870000000011
8.094714 81.1249
8.095715 81.3644499999995
8.096714 81.61065000000036
8.097714 81.86474999999984
8.098714 82.12439999999988
8.099714 82.3840500000006
8.100715 82.63699999999999
8.101714 82.87839999999991
8.102715 83.10524999999986
8.103714 83.31759999999979
8.104714 83.5190000000003
8.105714 83.71380000000012
8.106714 83.90599999999992
8.107715 84.09764999999999
8.108714 84.2888
8.109715 84.47879999999991
8.110714 84.66724999999994
8.111714 84.85444999999994
8.112714 85.04205000000007
8.113714 85.23204999999999
8.114715 85.42539999999987
8.115714 85.62114999999989
8.116714 85.81539999999998
8.117714 86.00300000000011
8.118714 86.1788500000002
8.119715 86.33954999999992
8.120714 86.4847999999998
8.121715 86.6176500000003
8.122714 86.74340000000002
8.123714 86.86799999999967
8.124714 86.99615000000021
8.125714 87.1295000000001
8.126715 87.26735000000006
8.127714 87.40724999999998
8.128715 87.54634999999996
8.129714 87.68305000000018
8.130714 87.81664999999994
8.131714 87.94704999999999
8.132714 88.07464999999979
8.133715 88.19849999999984
8.134714 88.31600000000009
8.135715 88.42405000000011
8.136714 88.52015000000019
8.137714 88.60359999999997
8.138714 88.67644999999979
8.139714 88.74290000000003
8.140715 88.80850000000002
8.141714 88.87844999999999
8.142715 88.9553500000001
8.143714 89.03890000000001
8.144714 89.12609999999991
8.145715 89.2124499999999
8.146714 89.29355000000007
8.147715 89.36654999999998
8.148714 89.43059999999991
8.149714 89.48660000000011
8.150714 89.53564999999996
8.151714 89.57869999999986
8.152715 89.6158000000001
8.153714 89.64610000000012
8.154715 89.6694
8.155714 89.68629999999995
8.156714 89.6989
8.157714 89.71080000000006
8.158714 89.72564999999997
8.159715 89.74579999999995
8.160714 89.77120000000002
8.161715 89.79915000000005
8.162714 89.82540000000002
8.163714 89.8449
8.164714 89.85379999999999
8.165714 89.85071999999998
8.166715 89.83649499999997
8.167714 89.81378999999997
8.168715 89.78583
8.169714 89.75528
8.170714 89.72354499999999
8.171714 89.69081500000001
8.172714 89.656785
8.173715 89.6214265
8.174714 89.5853985
8.175714 89.5498535
8.176714 89.51576649999998
8.177714 89.48308
8.178715 89.45011000000001
8.179714 89.41367
8.180715 89.36994499999999
8.181714 89.31565499999999
8.182714 89.24911000000002
8.183714 89.17097000000003
8.184714 89.08408000000001
8.185715 88.99234
8.186714 88.89953499999996
8.187715 88.80819999999993
8.188714 88.71915000000004
8.189714 88.63155
8.190714 88.54384999999994
8.191714 88.45455000000003
8.192715 88.36249999999998
8.193714 88.2674
8.194715 88.16925000000013
8.195714 88.06730000000002
8.196714 87.96024999999999
8.197714 87.84650000000002
8.198714 87.72449999999988
8.199715 87.59370000000001
8.200714 87.45465000000002
8.201715 87.30954999999987
8.202714 87.16185000000009
8.203714 87.01465000000002
8.204714 86.87030000000001
8.205714 86.72950000000006
8.206715 86.59099999999992
8.207714 86.45265000000006
8.208714 86.31165000000003
8.209714 86.16560000000005
8.210714 86.01320000000013
8.211715 85.8541499999997
8.212714 85.68819999999998
8.213715 85.51570000000022
8.214714 85.33709999999985
8.215714 85.15229999999998
8.216714 84.96175000000001
8.217714 84.7661999999999
8.218715 84.56709999999991
8.219714 84.36645000000006
8.220715 84.16660000000013
8.221714 83.96864999999988
8.222714 83.77265000000001
8.223714 83.57759999999999
8.224714 83.38110000000003
8.225715 83.18055000000012
8.226714 82.97359999999976
8.227715 82.75914999999988
8.228714 82.53735000000006
8.229714 82.3090000000002
8.230714 82.0752000000001
8.231714 81.83735000000004
8.232715 81.59615000000002
8.233714 81.35214999999974
8.234715 81.10609999999984
8.235714 80.85835000000013
8.236714 80.60970000000022
8.237714 80.36065000000015
8.238714 80.11144999999983
8.239715 79.86149999999991
8.240714 79.60959999999996
8.241714 79.35409999999983
8.242714 79.09279999999997
8.243714 78.82449999999999
8.244715 78.54885000000006
8.245714 78.26650000000018
8.246715 77.97905000000021
8.247714 77.68850000000015
8.248714 77.39664999999972
8.249714 77.10419999999996
8.250714 76.81100000000023
8.251715 76.5170999999995
8.252714 76.22170000000025
8.253715 75.92440000000062
8.254714 75.62559999999968
8.255714 75.3245999999999
8.256714 75.0206500000003
8.257714 74.7132999999997
8.258715 74.40114999999955
8.259714 74.08299999999979
8.260715 73.7584999999999
8.261714 73.42770000000054
8.262714 73.09170000000044
8.263714 72.75269999999986
8.264714 72.41254999999988
8.265715 72.07244999999986
8.266714 71.73269999999967
8.267715 71.39219999999987
8.268714 71.05025000000015
8.269714 70.70524999999994
8.270715 70.35579999999999
8.271714 70.00195000000028
8.272715 69.64394999999998
8.273714 69.28184999999975
8.274714 68.91600000000011
8.275714 68.54680000000015
8.276714 68.17395000000003
8.277715 67.79729999999984
8.278714 67.41730000000001
8.279715 67.03475000000014
8.280714 66.65105000000018
8.281714 66.26730000000025
8.282714 65.88469999999971
8.283714 65.50289999999944
8.284715 65.11994999999978
8.285714 64.73440000000011
8.286715 64.34324999999991
8.287714 63.94535000000048
8.288714 63.54075000000042
8.289714 63.12989999999948
8.290714 62.71455000000022
8.291715 62.29650000000031
8.292714 61.87739999999955
8.293715 61.45759999999986
8.294714 61.03665000000008
8.295714 60.614200000000395
8.296714 60.190300000000086
8.297714 59.76449999999939
8.298715 59.33750000000001
8.299714 58.90985000000028
8.300714 58.48074999999994
8.301714 58.04969999999992
8.302714 57.61270000000026
8.303715 57.17090000000036
8.304714 56.724999999999824
8.305715 56.26999999999993
8.306714 55.80999999999988
8.307714 55.3449999999997
8.308714 54.88000000000021
8.309714 54.41500000000001
8.310715 53.95499999999998
8.311714 53.50000000000007
8.312715 53.04500000000017
8.313714 52.58500000000013
8.314714 52.11999999999995
8.315714 51.65499999999975
8.316714 51.18499999999943
8.317715 50.71499999999979
8.318714 50.235000000000554
8.319715 49.75000000000049
8.320714 49.26499999999972
8.321714 48.77000000000006
8.322714 48.27000000000026
8.323714 47.769999999999754
8.324715 47.26499999999981
8.325714 46.765
8.326715 46.26500000000019
8.327714 45.764999999999695
8.328714 45.27499999999948
8.329714 44.78499999999996
8.330714 44.290000000000305
8.331715 43.7900000000005
8.332714 43.284999999999854
8.333714 42.76999999999961
8.334714 42.255000000000074
8.335714 41.73000000000024
8.336715 41.200000000000266
8.337714 40.67499999999974
8.338715 40.149999999999906
8.339714 39.61999999999993
8.340714 39.084999999999816
8.341714 38.55500000000053
8.342714 38.024999999999864
8.343715 37.49499999999989
8.344714 36.970000000000056
8.345715 36.44500000000023
8.346714 35.9200000000004
8.347714 35.38999999999973
8.348714 34.854999999999606
8.349714 34.31500000000004
8.350715 33.76000000000004
8.351714 33.199999999999896
8.352715 32.6350000000003
8.353714 32.070000000000014
8.354714 31.50999999999987
8.355714 30.94999999999973
8.356714 30.394999999999726
8.357715 29.840000000000423
8.358714 29.285000000000423
8.359715 28.73499999999987
8.360714 28.185000000000016
8.361714 27.630000000000017
8.362714 27.07499999999932
8.363714 26.51999999999932
8.364715 25.955000000001117
8.365714 25.38499999999999
8.366714 24.804999999999964
8.367714 24.220000000001185
8.368714 23.63499999999963
8.369715 23.044999999999316
8.370714 22.450000000000248
8.371715 21.859999999999935
8.372714 21.27999999999991
8.373714 20.71000000000017
8.374714 20.13999999999905
8.375714 19.565000000000556
8.376715 18.990000000000673
8.377714 18.414999999999402
8.378715 17.839999999999524
8.379714 17.25500000000074
8.380714 16.66500000000043
8.381714 16.06499999999983
8.382714 15.464999999999229
8.383715 14.865000000000016
8.384714 14.250000000000373
8.385715 13.639999999999485
8.386714 13.03500000000013
8.387714 12.429999999999385
8.388714 11.830000000000174
8.389714 11.235000000001104
8.390715 10.64999999999955
8.391714 10.06499999999938
8.392715 9.475000000000456
8.393714 8.890000000000287
8.394714 8.299999999999974
8.395715 7.69499999999923
8.396714 7.079999999999586
8.397715 6.464999999999943
8.398714 5.845000000000155
8.399714 5.225000000000368
8.400714 4.605000000000581
8.401714 3.9800000000006497
8.402715 3.3599999999994745
8.403714 2.7499999999999747
8.404715 2.140000000000475
8.405714 1.5299999999995872
8.406714 0.930000000000375
8.407714 0.3299999999997749
8.408714 -0.27000000000082514
8.409715 -0.8700000000000374
8.410714 -1.4699999999992497
8.411715 -2.085000000000281
8.412714 -2.7100000000002122
8.413714 -3.3399999999988994
8.414714 -3.970000000000362
8.415714 -4.605000000000581
8.416715 -5.239999999999412
8.417714 -5.864999999999343
8.418715 -6.490000000000662
8.419714 -7.110000000000449
8.420714 -7.719999999999949
8.421714 -8.325000000000692
8.422714 -8.93000000000005
8.423715 -9.534999999999405
8.424714 -10.14000000000015
8.425714 -10.73999999999936
8.426714 -11.355000000000393
8.427714 -11.975000000000179
8.428715 -12.589999999999824
8.429714 -13.2199999999999
8.430715 -13.855000000000118
8.431714 -14.490000000000336
8.432714 -15.12999999999931
8.433714 -15.760000000000773
8.434714 -16.385000000000705
8.435715 -17.004999999999104
8.436714 -17.61499999999999
8.437715 -18.220000000000734
8.438714 -18.819999999999947
8.439714 -19.424999999999304
8.440714 -20.034999999998803
8.441714 -20.640000000000935
8.442715 -21.255000000000578
8.443714 -21.874999999998977
8.444715 -22.495000000000154
8.445714 -23.125000000000227
8.446714 -23.755000000000305
8.447714 -24.385000000000378
8.448714 -25.014999999999066
8.449715 -25.63500000000024
8.450714 -26.245000000001127
8.451715 -26.85499999999924
8.452714 -27.459999999999983
8.453714 -28.060000000000585
8.454714 -28.64999999999951
8.455714 -29.23999999999982
8.456715 -29.839999999999726
8.457714 -30.439999999999635
8.458714 -31.040000000000234
8.459714 -31.655000000000573
8.460714 -32.270000000000216
8.461715 -32.884999999999856
8.462714 -33.50499999999965
8.463715 -34.11999999999998
8.464714 -34.730000000000175
8.465714 -35.330000000000084
8.466714 -35.92999999999999
8.467714 -36.52499999999975
8.468715 -37.10999999999992
8.469714 -37.68999999999995
8.470715 -38.27500000000011
8.471714 -38.85500000000014
8.472714 -39.435000000000166
8.473714 -40.024999999999785
8.474714 -40.615000000000094
8.475715 -41.20999999999986
8.476714 -41.814999999999905
8.477715 -42.41500000000051
8.478714 -43.00999999999958
8.479714 -43.60500000000003
8.480714 -44.19500000000035
8.481714 -44.779999999999816
8.482715 -45.3549999999997
8.483714 -45.91999999999999
8.484715 -46.48000000000013
8.485714 -47.040000000000276
8.486714 -47.595000000000276
8.487714 -48.14999999999958
8.488714 -48.71499999999987
8.489715 -49.28000000000016
8.490714 -49.84499999999975
8.491714 -50.41999999999963
8.492714 -50.99000000000006
8.493714 -51.56000000000049
8.494715 -52.135000000000375
8.495714 -52.69499999999982
8.496715 -53.24999999999982
8.497714 -53.799999999999685
8.498714 -54.33999999999995
8.499714 -54.88000000000021
8.500714 -55.41000000000018
8.501715 -55.93500000000001
8.502714 -56.46499999999999
8.503715 -56.99499999999996
8.504714 -57.52999999999938
8.505714 -58.0650000000002
8.506714 -58.60500000000046
8.507714 -59.15000000000017
8.508715 -59.68999999999974
8.509714 -60.229599999999515
8.510715 -60.764199999999846
8.511714 -61.29105000000009
8.512714 -61.81035000000015
8.513714 -62.32150000000033
8.514714 -62.8251500000003
8.515715 -63.32324999999972
8.516714 -63.81759999999972
8.517715 -64.31005000000003
8.518714 -64.80329999999992
8.519714 -65.29799999999975
8.520715 -65.79454999999997
8.521714 -66.29380000000018
8.522715 -66.79485000000012
8.523714 -67.2958500000001
8.524714 -67.79545000000012
8.525714 -68.29130000000002
8.526714 -68.78074999999984
8.527715 -69.26169999999995
8.528714 -69.73410000000041
8.529715 -70.19825000000036
8.530714 -70.65459999999953
8.531714 -71.1060999999999
8.532714 -71.55500000000022
8.533714 -72.00355000000005
8.534715 -72.45354999999981
8.535714 -72.90579999999977
8.536715 -73.36105000000023
8.537714 -73.81774999999993
8.538714 -74.27370000000002
8.539714 -74.7277999999997
8.540714 -75.17819999999993
8.541715 -75.62265000000053
8.542714 -76.06000000000002
8.543715 -76.48914999999964
8.544714 -76.90939999999979
8.545714 -77.32140000000012
8.546714 -77.72664999999984
8.547714 -78.12639999999968
8.548715 -78.52320000000037
8.549714 -78.92030000000022
8.550714 -79.31885
8.551714 -79.71969999999995
8.552714 -80.1231999999999
8.553715 -80.52774999999997
8.554714 -80.93080000000016
8.555715 -81.33015000000022
8.556714 -81.72354999999992
8.557714 -82.10874999999979
8.558714 -82.48464999999968
8.559714 -82.85120000000035
8.560715 -83.20920000000031
8.561714 -83.5599499999999
8.562715 -83.90524999999995
8.563714 -84.24669999999995
8.564714 -84.58609999999999
8.565714 -84.92545000000004
8.566714 -85.26610000000011
8.567715 -85.60864999999987
8.568714 -85.95269999999988
8.569715 -86.29710000000006
8.570714 -86.63959999999985
8.571714 -86.97769999999987
8.572714 -87.30870000000014
8.573714 -87.63020000000023
8.574715 -87.9411
8.575714 -88.24149999999975
8.576715 -88.53264999999985
8.577714 -88.81670000000021
8.578714 -89.09605000000028
8.579714 -89.37324999999974
8.580714 -89.65025000000001
8.581715 -89.92815000000014
8.582714 -90.2071499999997
8.583714 -90.48689999999992
8.584714 -90.76650000000019
8.585714 -91.04384999999992
8.586715 -91.31729999999997
8.587714 -91.58500000000028
8.588715 -91.84464999999996
8.589714 -92.0947499999998
8.590714 -92.3343
8.591714 -92.56340000000016
8.592714 -92.78315000000002
8.593715 -92.99554999999994
8.594714 -93.2034499999998
8.595715 -93.40979999999995
8.596714 -93.61690000000023
8.597714 -93.82580000000009
8.598714 -94.03654999999999
8.599714 -94.24804999999988
8.600715 -94.45819999999993
8.601714 -94.66450000000012
8.602715 -94.86449999999996
8.603714 -95.05604999999994
8.604714 -95.23770000000007
8.605714 -95.4089
8.606714 -95.56974999999998
8.607715 -95.72104999999998
8.608714 -95.86454999999991
8.609715 -96.00225000000012
8.610714 -96.13645000000007
8.611714 -96.26929999999987
8.612714 -96.40259999999998
8.613714 -96.53725000000006
8.614715 -96.67314999999999
8.615714 -96.8094
8.616714 -96.94395000000004
8.617714 -97.07415000000003
8.618714 -97.19719999999997
8.619715 -97.31071999999992
8.620714 -97.41303500000001
8.621715 -97.50356000000005
8.622714 -97.582955
8.623714 -97.65292
8.624714 -97.71586999999997
8.625714 -97.774435
8.626715 -97.83111500000003
8.627714 -97.88774899999999
8.628715 -97.945199
8.629714 -98.003396
8.630714 -98.061346
8.631714 -98.117405
8.632714 -98.16954999999999
8.633715 -98.21560000000001
8.634714 -98.25350500000003
8.635715 -98.28161000000001
8.636714 -98.29881499999995
8.637714 -98.30479999999999
8.638714 -98.30016
8.639714 -98.28645500000005
8.640715 -98.26620000000005
8.641714 -98.24199999999993
8.642715 -98.21639999999998
8.643714 -98.19170000000005
8.644714 -98.16864999999996
8.645715 -98.14669999999998
8.646714 -98.12429999999996
8.647715 -98.09899999999992
8.648714 -98.06789999999998
8.649714 -98.02839999999996
8.650714 -97.9787000000001
8.651714 -97.91805000000011
8.652715 -97.84670000000003
8.653714 -97.76549999999992
8.654715 -97.67569999999999
8.655714 -97.57900000000006
8.656714 -97.47734999999996
8.657714 -97.3725
8.658714 -97.26604999999999
8.659715 -97.15929999999997
8.660714 -97.05300000000007
8.661715 -96.94725000000004
8.662714 -96.8403999999999
8.663714 -96.72995000000012
8.664714 -96.61320000000015
8.665714 -96.48685000000003
8.666715 -96.34864999999992
8.667714 -96.19779999999987
8.668715 -96.03499999999987
8.669714 -95.86214999999994
8.670714 -95.68205000000003
8.671714 -95.49764999999995
8.672714 -95.3111999999999
8.673715 -95.12454999999996
8.674714 -94.93805000000029
8.675714 -94.75125000000007
8.676714 -94.56354999999999
8.677714 -94.37355000000008
8.678715 -94.18014999999987
8.679714 -93.98215
8.680715 -93.77770000000008
8.681714 -93.56459999999983
8.682714 -93.34064999999974
8.683714 -93.10470000000008
8.684714 -92.85639999999998
8.685715 -92.59710000000011
8.686714 -92.32985000000026
8.687715 -92.05844999999984
8.688714 -91.78629999999978
8.689714 -91.5158499999999
8.690714 -91.24820000000027
8.691714 -90.98200000000021
8.692715 -90.71489999999994
8.693714 -90.44429999999977
8.694715 -90.1669499999997
8.695714 -89.88119999999988
8.696714 -89.58615000000044
8.697714 -89.28140000000056
8.698714 -88.96774999999981
8.699715 -88.6447999999998
8.700714 -88.31249999999984
8.701715 -87.97195000000008
8.702714 -87.62439999999982
8.703714 -87.27200000000003
8.704714 -86.91770000000056
8.705714 -86.56384999999946
8.706715 -86.21219999999998
8.707714 -85.86345000000037
8.708714 -85.51549999999963
8.709714 -85.16464999999972
8.710714 -84.80660000000015
8.711715 -84.43815000000049
8.712714 -84.05709999999983
8.713715 -83.66329999999962
8.714714 -83.25875000000023
8.715714 -82.8460000000003
8.716714 -82.42799999999967
8.717714 -82.00670000000007
8.718715 -81.5831000000003
8.719714 -81.15804999999989
8.720715 -80.73154999999956
8.721714 -80.30384999999987
8.722714 -79.87615000000017
8.723714 -79.44890000000024
8.724714 -79.02124999999982
8.725715 -78.5916999999997
8.726714 -78.15735000000004
8.727715 -77.71364999999975
8.728714 -77.25805000000015
8.729714 -76.78830000000039
8.730714 -76.30470000000028
8.731714 -75.81039999999956
8.732715 -75.30939999999958
8.733714 -74.80680000000045
8.734715 -74.30535000000002
8.735714 -73.80654999999959
8.736714 -73.31035000000054
8.737714 -72.81455000000061
8.738714 -72.3164499999998
8.739715 -71.8147499999995
8.740714 -71.30654999999986
8.741714 -70.79499999999989
8.742714 -70.2750000000002
8.743714 -69.75000000000037
8.744715 -69.21499999999955
8.745714 -68.66999999999985
8.746715 -68.11999999999998
8.747714 -67.55500000000039
8.748714 -66.9800000000005
8.749714 -66.40499999999993
8.750714 -65.8349999999995
8.751715 -65.26499999999976
8.752714 -64.70000000000017
8.753715 -64.14000000000003
8.754714 -63.579999999999885
8.755714 -63.024999999999885
8.756714 -62.46000000000029
8.757714 -61.87500000000013
8.758715 -61.28499999999981
8.759714 -60.6849999999999
8.760715 -60.0750000000004
8.761714 -59.46500000000021
8.762714 -58.84499999999973
8.763714 -58.21499999999965
8.764714 -57.58500000000028
8.765715 -56.95000000000006
8.766714 -56.314999999999834
8.767715 -55.680000000000305
8.768714 -55.04999999999954
8.769714 -54.42999999999976
8.770715 -53.80500000000051
8.771714 -53.18500000000004
8.772715 -52.56000000000011
8.773714 -51.92499999999989
8.774714 -51.27499999999993
8.775714 -50.610000000000234
8.776714 -49.93499999999956
8.777715 -49.249999999999986
8.778714 -48.56500000000041
8.779715 -47.875
8.780714 -47.189999999999735
8.781714 -46.5100000000003
8.782714 -45.834999999999624
8.783714 -45.154999999999504
8.784715 -44.47000000000062
8.785714 -43.79500000000064
8.786715 -43.11999999999927
8.787714 -42.439999999999145
8.788714 -41.76000000000041
8.789714 -41.07500000000014
8.790714 -40.37499999999944
8.791715 -39.664999999999836
8.792714 -38.94500000000134
8.793715 -38.20500000000088
8.794714 -37.46499999999903
8.795714 -36.72499999999995
8.796714 -35.980000000000736
8.797714 -35.25499999999931
8.798715 -34.53999999999957
8.799714 -33.81999999999968
8.800714 -33.110000000000085
8.801714 -32.39500000000034
8.802714 -31.675000000000452
8.803715 -30.950000000000422
8.804714 -30.21999999999886
8.805715 -29.48499999999993
8.806714 -28.74000000000071
8.807714 -27.98999999999996
8.808714 -27.23000000000031
8.809714 -26.46499999999913
8.810715 -25.689999999999046
8.811714 -24.905000000000065
8.812715 -24.129999999999985
8.813714 -23.36500000000019
8.814714 -22.60500000000054
8.815714 -21.859999999999935
8.816714 -21.11999999999947
8.817715 -20.375000000000256
8.818714 -19.630000000001036
8.819715 -18.880000000000287
8.820714 -18.114999999999103
8.821714 -17.340000000000412
8.822714 -16.560000000000187
8.823714 -15.769999999999673
8.824715 -14.975000000000405
8.825714 -14.179999999999747
8.826715 -13.380000000000337
8.827714 -12.58499999999968
8.828714 -11.789999999999024
8.829714 -10.994999999999756
8.830714 -10.215000000000918
8.831715 -9.440000000000836
8.832714 -8.674999999999656
8.833714 -7.920000000000149
8.834714 -7.1550000000003555
8.835714 -6.38499999999903
8.836715 -5.60999999999895
8.837714 -4.820000000001212
8.838715 -4.010000000000124
8.839714 -3.194999999998893
8.840714 -2.3800000000004373
8.841714 -1.56000000000045
8.842714 -0.7499999999993623
8.843715 0.05500000000019378
8.844714 0.8549999999996061
8.845715 1.6500000000002624
8.846714 2.439999999999387
8.847714 3.224999999999756
8.848714 4.010000000000124
8.849714 4.785000000000206
8.850715 5.5600000000002865
8.851714 6.339999999999124
8.852715 7.124999999999493
8.853714 7.920000000000149
8.854714 8.72999999999985
8.855714 9.549999999999837
8.856714 10.374999999999968
8.857715 11.200000000000099
8.858714 12.01500000000133
8.859715 12.820000000000887
8.860714 13.614999999998767
8.861714 14.399999999999135
8.862714 15.18000000000075
8.863714 15.95500000000083
8.864715 16.72499999999938
8.865714 17.49999999999946
8.866714 18.280000000001074
8.867714 19.065000000000055
8.868714 19.849999999999035
8.869715 20.639999999999546
8.870714 21.440000000000346
8.871715 22.250000000000046
8.872714 23.06499999999989
8.873714 23.87500000000098
8.874714 24.689999999999436
8.875714 25.494999999998992
8.876715 26.275000000000603
8.877714 27.050000000000686
8.878715 27.815000000000477
8.879714 28.56499999999984
8.880714 29.314999999999202
8.881714 30.07500000000024
8.882714 30.840000000000035
8.883715 31.604999999999826
8.884714 32.385000000000055
8.885715 33.17000000000042
8.886714 33.95000000000065
8.887714 34.73499999999963
8.888714 35.519999999999996
8.889714 36.300000000000225
8.890715 37.07999999999906
8.891714 37.85499999999914
8.892715 38.62000000000032
8.893714 39.365000000000926
8.894714 40.09999999999986
8.895715 40.82499999999989
8.896714 41.544999999999774
8.897715 42.27499999999995
8.898714 42.999999999999986
8.899714 43.73999999999906
8.900714 44.490000000001196
8.901714 45.2450000000007
8.902715 46.004999999998965
8.903714 46.759999999999856
8.904715 47.515000000000754
8.905714 48.254999999999825
8.906714 48.985
8.907714 49.715000000000174
8.908714 50.435000000000066
8.909715 51.14000000000021
8.910714 51.834999999999376
8.911715 52.524999999999785
8.912714 53.21000000000006
8.913714 53.890000000000185
8.914714 54.57500000000045
8.915714 55.26999999999962
8.916715 55.974999999999774
8.917714 56.685000000000066
8.918715 57.39999999999981
8.919714 58.11500000000025
8.920714 58.82000000000039
8.921714 59.51499999999956
8.922714 60.19999999999983
8.923715 60.87000000000037
8.924714 61.529999999999916
8.925714 62.17999999999987
8.926714 62.820000000000235
8.927714 63.465000000000046
8.928715 64.1049999999997
8.929714 64.73499999999979
8.930715 65.37500000000016
8.931714 66.01499999999983
8.932714 66.65500000000019
8.933714 67.30500000000013
8.934714 67.9549999999994
8.935715 68.6100000000002
8.936714 69.26000000000016
8.937715 69.89499999999967
8.938714 70.51500000000016
8.939714 71.1200000000002
8.940714 71.71499999999997
8.941714 72.295
8.942715 72.86999999999988
8.943714 73.44499999999977
8.944715 74.01605000000033
8.945714 74.59205000000037
8.946714 75.17150000000001
8.947714 75.75044999999989
8.948714 76.32934999999979
8.949715 76.90860000000022
8.950714 77.48750000000013
8.951715 78.0641999999998
8.952714 78.63604999999995
8.953714 79.19929999999977
8.954714 79.74990000000001
8.955714 80.28485000000015
8.956715 80.8041500000002
8.957714 81.31045000000017
8.958714 81.80849999999961
8.959714 82.30394999999973
8.960714 82.80130000000024
8.961715 83.30230000000022
8.962714 83.80745000000009
8.963715 84.31490000000014
8.964714 84.82074999999963
8.965714 85.3228999999997
8.966714 85.81915000000009
8.967714 86.30830000000006
8.968715 86.7899499999998
8.969714 87.2630499999999
8.970715 87.72615000000039
8.971714 88.17725000000026
8.972714 88.61604999999967
8.973714 89.04299999999976
8.974714 89.4602500000001
8.975715 89.87225000000043
8.976714 90.28390000000024
8.977715 90.69854999999988
8.978714 91.11764999999994
8.979714 91.54045000000013
8.980714 91.96360000000014
8.981714 92.38234999999969
8.982715 92.7921499999998
8.983714 93.19034999999975
8.984715 93.57595000000009
8.985714 93.94960000000049
8.986714 94.31239999999966
8.987714 94.66594999999953
8.988714 95.01150000000014
8.989715 95.34880000000024
8.990714 95.67829999999992
8.991714 96.00184999999996
8.992714 96.32185000000015
8.993714 96.64129999999993
8.994715 96.96299999999991
8.995714 97.28779999999999
8.996715 97.61414999999995
8.997714 97.93810000000013
8.998714 98.25435000000022
8.999714 98.55829999999982
9.000714 98.84699999999982
9.001715 99.12010000000005
9.002714 99.37960000000017
9.003715 99.62865000000022
9.004714 99.87090000000003
9.005714 100.10895
9.006714 100.34334999999976
9.007714 100.57409999999976
9.008715 100.80095000000004
9.009714 101.02355000000014
9.010715 101.24295000000019
9.011714 101.46070000000007
9.012714 101.67694999999969
9.013714 101.89074999999991
9.014714 102.09940000000009
9.015715 102.29835000000014
9.016714 102.48384999999998
9.017715 102.65354999999983
9.018714 102.80699999999989
9.019714 102.94730000000013
9.020715 103.07920000000009
9.021714 103.20729999999996
9.022715 103.33535000000005
9.023714 103.46449999999989
9.024714 103.59360000000011
9.025714 103.72009999999999
9.026714 103.84134999999999
9.027715 103.95590000000006
9.028714 104.0632999999999
9.029715 104.16395000000003
9.030714 104.25820000000002
9.031714 104.34495
9.032714 104.42209999999996
9.033714 104.48709999999993
9.034715 104.53789999999998
9.035714 104.57435000000007
9.036715 104.59875000000005
9.037714 104.61545000000004
9.038714 104.62939999999996
9.039714 104.64465000000001
9.040714 104.66258499999998
9.041715 104.68167499999994
9.042714 104.698235
9.043715 104.70780500000001
9.044714 104.70689999999998
9.045714 104.694
9.046714 104.66971500000002
9.047714 104.63582500000001
9.048715 104.59406600000001
9.049714 104.5450725
9.050714 104.488124
9.051714 104.42183750000001
9.052714 104.345315
9.053715 104.25918999999999
9.054714 104.165965
9.055715 104.06935999999997
9.056714 103.97284999999998
9.057714 103.87802000000002
9.058714 103.78362999999999
9.059714 103.68591500000004
9.060715 103.57976499999997
9.061714 103.46054999999998
9.062715 103.32585
9.063714 103.17614999999998
9.064714 103.01439999999992
9.065714 102.84455000000008
9.066714 102.66985000000008
9.067715 102.49175
9.068714 102.30970000000006
9.069715 102.12204999999994
9.070714 101.92739999999989
9.071714 101.72545000000002
9.072714 101.51780000000001
9.073714 101.30674999999991
9.074715 101.09420000000007
9.075714 100.88035000000006
9.076715 100.66254999999987
9.077714 100.43689999999997
9.078714 100.19895000000014
9.079714 99.94570000000004
9.080714 99.67714999999984
9.081715 99.39604999999983
9.082714 99.10745000000011
9.083714 98.81595000000021
9.084714 98.52459999999986
9.085714 98.2338499999999
9.086715 97.94125000000021
9.087714 97.64374999999998
9.088715 97.33829999999978
9.089714 97.02335000000006
9.090714 96.69975000000004
9.091714 96.36950000000006
9.092714 96.03445000000016
9.093715 95.69455000000005
9.094714 95.34790000000001
9.095715 94.99154999999988
9.096714 94.62274999999971
9.097714 94.24050000000003
9.098714 93.84635000000003
9.099714 93.4448000000001
9.100715 93.04100000000031
9.101714 92.63884999999999
9.102715 92.23984999999976
9.103714 91.84219999999986
9.104714 91.44175000000004
9.105714 91.03324999999995
9.106714 90.61320000000005
9.107715 90.1809
9.108714 89.73759999999983
9.109715 89.28605000000019
9.110714 88.829
9.111714 88.36779999999989
9.112714 87.90140000000008
9.113714 87.4273499999998
9.114715 86.94415000000018
9.115714 86.45170000000022
9.116714 85.95174999999968
9.117714 85.44809999999971
9.118714 84.94445000000044
9.119715 84.44340000000051
9.120714 83.94419999999958
9.121715 83.44279999999982
9.122714 82.93465000000013
9.123714 82.41459999999978
9.124714 81.88000000000014
9.125714 81.33165000000011
9.126715 80.7725000000002
9.127714 80.20769999999983
9.128715 79.64074999999987
9.129714 79.07305000000031
9.130714 78.50454999999978
9.131714 77.93229999999984
9.132714 77.35379999999972
9.133715 76.76855000000037
9.134714 76.17770000000051
9.135715 75.58389999999943
9.136714 74.98935000000012
9.137714 74.39480000000012
9.138714 73.79834999999973
9.139714 73.1963500000002
9.140715 72.58394999999986
9.141714 71.95735000000009
9.142715 71.31660000000012
9.143714 70.6646499999998
9.144714 70.00600000000023
9.145715 69.34590000000004
9.146714 68.68839999999987
9.147715 68.0339000000002
9.148714 67.38004999999949
9.149714 66.72365000000013
9.150714 66.0613500000004
9.151714 65.3914999999998
9.152715 64.71460000000012
9.153714 64.0329000000002
9.154715 63.34895000000007
9.155714 62.66349999999934
9.156714 61.9750499999995
9.157714 61.280650000000016
9.158714 60.57655000000008
9.159715 59.86130000000047
9.160714 59.136400000000386
9.161715 58.404749999999694
9.162714 57.671949999999605
9.163714 56.94215000000003
9.164714 56.21724999999994
9.165714 55.494300000000216
9.166715 54.776150000000044
9.167714 54.04999999999993
9.168715 53.31000000000016
9.169714 52.56500000000025
9.170714 51.81500000000019
9.171714 51.05499999999985
9.172714 50.290000000000056
9.173715 49.52499999999957
9.174714 48.75499999999963
9.175714 47.98500000000039
9.176714 47.210000000000306
9.177714 46.42499999999994
9.178715 45.63500000000012
9.179714 44.84000000000016
9.180715 44.04999999999964
9.181714 43.27000000000012
9.182714 42.484999999999744
9.183714 41.70499999999952
9.184714 40.92499999999999
9.185715 40.13500000000017
9.186714 39.335000000000065
9.187715 38.52000000000022
9.188714 37.70000000000023
9.189714 36.879999999999555
9.190714 36.06000000000026
9.191714 35.24500000000042
9.192715 34.424999999999734
9.193714 33.60499999999975
9.194715 32.78499999999976
9.195714 31.955000000000176
9.196714 31.124999999999904
9.197714 30.290000000000177
9.198714 29.460000000000598
9.199715 28.63499999999977
9.200714 27.80999999999964
9.201715 26.985000000000202
9.202714 26.149999999999785
9.203714 25.304999999999772
9.204714 24.45500000000031
9.205714 23.594999999999867
9.206715 22.729999999999972
9.207714 21.875000000000366
9.208714 21.020000000000067
9.209714 20.164999999999765
9.210714 19.319999999999755
9.211715 18.474999999999742
9.212714 17.62500000000028
9.213715 16.76999999999998
9.214714 15.91000000000023
9.215714 15.05000000000048
9.216714 14.194999999999485
9.217714 13.334999999999736
9.218715 12.474999999999985
9.219714 11.619999999999687
9.220715 10.759999999999936
9.221714 9.890000000000592
9.222714 9.010000000000268
9.223714 8.134999999999392
9.224714 7.259999999999906
9.225715 6.385000000000418
9.226714 5.519999999999831
9.227715 4.665000000000225
9.228714 3.805000000000475
9.229714 2.945000000000031
9.230714 2.0899999999997307
9.231714 1.2199999999996936
9.232715 0.3400000000000625
9.233714 -0.5350000000001187
9.234715 -1.4100000000003
9.235714 -2.284999999999787
9.236714 -3.1499999999996806
9.237714 -4.020000000000412
9.238714 -4.889999999999755
9.239715 -5.759999999999793
9.240714 -6.634999999999974
9.241714 -7.505000000000011
9.242714 -8.37500000000005
9.243714 -9.239999999999943
9.244715 -10.095000000000242
9.245714 -10.944999999999705
9.246715 -11.794999999999861
9.247714 -12.650000000000162
9.248714 -13.515000000000054
9.249714 -14.385000000000092
9.250714 -15.249999999999986
9.251715 -16.11499999999988
9.252714 -16.984999999999918
9.253715 -17.84500000000036
9.254714 -18.694999999999823
9.255714 -19.54499999999998
9.256714 -20.40000000000028
9.257714 -21.24999999999974
9.258715 -22.094999999999754
9.259714 -22.94499999999991
9.260715 -23.790000000000617
9.261714 -24.62999999999979
9.262714 -25.464999999999517
9.263714 -26.30000000000063
9.264714 -27.135000000000353
9.265715 -27.969999999999384
9.266714 -28.809999999999945
9.267715 -29.65000000000051
9.268714 -30.489999999999682
9.269714 -31.329999999999554
9.270715 -32.16000000000052
9.271714 -32.98000000000051
9.272715 -33.789999999999516
9.273714 -34.59999999999991
9.274714 -35.41500000000045
9.275714 -36.22500000000014
9.276714 -37.03499999999985
9.277715 -37.844999999999544
9.278714 -38.64999999999979
9.279715 -39.45500000000005
9.280714 -40.25500000000015
9.281714 -41.05000000000011
9.282714 -41.84500000000008
9.283714 -42.6349999999999
9.284715 -43.42999999999986
9.285714 -44.22499999999982
9.286715 -45.01000000000019
9.287714 -45.79000000000041
9.288714 -46.5649999999998
9.289714 -47.32999999999959
9.290714 -48.084999999999795
9.291715 -48.839999999999996
9.292714 -49.600000000000335
9.293715 -50.35500000000054
9.294714 -51.11000000000004
9.295714 -51.86999999999969
9.296714 -52.624999999999886
9.297714 -53.369999999999806
9.298715 -54.105000000000125
9.299714 -54.84020000000034
9.300714 -55.57314999999965
9.301714 -56.299149999999855
9.302714 -57.02455000000036
9.303715 -57.74575000000032
9.304714 -58.46019999999965
9.305715 -59.1668999999996
9.306714 -59.866150000000005
9.307714 -60.55910000000026
9.308714 -61.24825000000042
9.309714 -61.93705000000007
9.310715 -62.626599999999335
9.311714 -63.3164999999998
9.312715 -64.00495000000033
9.313714 -64.68854999999995
9.314714 -65.3643500000002
9.315714 -66.03115000000034
9.316714 -66.68974999999993
9.317715 -67.34134999999975
9.318714 -67.98805000000004
9.319715 -68.63135000000005
9.320714 -69.27104999999989
9.321714 -69.90659999999981
9.322714 -70.53610000000016
9.323714 -71.15784999999971
9.324715 -71.77259999999949
9.325714 -72.38240000000047
9.326715 -72.98885000000045
9.327714 -73.59315000000018
9.328714 -74.19585000000006
9.329714 -74.7963499999997
9.330714 -75.39169999999997
9.331715 -75.97879999999974
9.332714 -76.55579999999995
9.333714 -77.12205000000027
9.334714 -77.67939999999973
9.335714 -78.23034999999979
9.336715 -78.77760000000039
9.337714 -79.3226000000001
9.338715 -79.86539999999958
9.339714 -80.40445000000035
9.340714 -80.93784999999993
9.341714 -81.46429999999968
9.342714 -81.98360000000044
9.343715 -82.49729999999997
9.344714 -83.00619999999994
9.345715 -83.51095000000002
9.346714 -84.01159999999949
9.347714 -84.5066999999998
9.348714 -84.99400000000004
9.349714 -85.47120000000005
9.350715 -85.93760000000019
9.351714 -86.39375000000018
9.352715 -86.84190000000022
9.353714 -87.28525
9.354714 -87.7257499999999
9.355714 -88.16399999999996
9.356714 -88.59934999999979
9.357715 -89.03000000000002
9.358714 -89.45335000000027
9.359715 -89.86815000000016
9.360714 -90.27440000000004
9.361714 -90.67264999999998
9.362714 -91.06394999999975
9.363714 -91.44949999999979
9.364715 -91.82935000000003
9.365714 -92.20205000000023
9.366714 -92.56600000000017
9.367714 -92.92049999999989
9.368714 -93.26565000000002
9.369715 -93.60240000000005
9.370714 -93.93319999999976
9.371715 -94.26044999999993
9.372714 -94.5851000000001
9.373714 -94.90699999999997
9.374714 -95.22440000000014
9.375714 -95.53469999999987
9.376715 -95.83584999999991
9.377714 -96.1266500000002
9.378715 -96.40719999999999
9.379714 -96.67889999999991
9.380714 -96.94339999999981
9.381714 -97.20159999999991
9.382714 -97.45375000000007
9.383715 -97.69925000000026
9.384714 -97.93695000000004
9.385715 -98.1661499999998
9.386714 -98.38715000000005
9.387714 -98.6012500000001
9.388714 -98.81019999999994
9.389714 -99.01504999999983
9.390715 -99.21619999999996
9.391714 -99.41265000000011
9.392715 -99.60215000000011
9.393714 -99.78255000000004
9.394714 -99.95224999999989
9.395715 -100.11064999999996
9.396714 -100.25854999999999
9.397715 -100.39779999999992
9.398714 -100.52995000000008
9.399714 -100.65609999999995
9.400714 -100.77649999999998
9.401714 -100.89025000000005
9.402715 -100.99645000000001
9.403714 -101.09475000000006
9.404715 -101.18515
9.405714 -101.2685
9.406714 -101.34600999999994
9.407714 -101.41828999999996
9.408714 -101.485125
9.409715 -101.54538000000002
9.410714 -101.59737499999999
9.411715 -101.63946999999997
9.412714 -101.67081
9.413714 -101.69169500000001
9.414714 -101.70342000000001
9.415714 -101.7077725
9.416715 -101.70625699999998
9.417714 -101.6995675
9.418715 -101.68745300000002
9.419714 -101.66900000000001
9.420714 -101.64312499999998
9.421714 -101.60910999999999
9.422714 -101.56694499999999
9.423715 -101.51730499999996
9.424714 -101.46091000000006
9.425714 -101.39816500000005
9.426714 -101.32876999999996
9.427714 -101.25179499999997
9.428715 -101.16609999999997
9.429714 -101.07064999999997
9.430715 -100.96525000000003
9.431714 -100.85059999999993
9.432714 -100.72814999999993
9.433714 -100.5994500000001
9.434714 -100.46530000000011
9.435715 -100.3259499999999
9.436714 -100.18099999999987
9.437715 -100.02924999999996
9.438714 -99.86969999999997
9.439714 -99.70175000000008
9.440714 -99.52530000000014
9.441714 -99.34120000000007
9.442715 -99.15009999999988
9.443714 -98.95224999999994
9.444715 -98.74749999999997
9.445714 -98.53494999999997
9.446714 -98.31405000000001
9.447714 -98.0842000000001
9.448714 -97.84565000000023
9.449715 -97.59945000000005
9.450714 -97.34614999999981
9.451715 -97.08699999999986
9.452714 -96.8229000000001
9.453714 -96.55340000000005
9.454714 -96.2776999999998
9.455714 -95.99515000000002
9.456715 -95.70495000000012
9.457714 -95.40674999999992
9.458714 -95.10070000000003
9.459714 -94.78740000000013
9.460714 -94.46739999999994
9.461715 -94.14049999999993
9.462714 -93.80670000000008
9.463715 -93.46564999999987
9.464714 -93.11665000000004
9.465714 -92.75935000000007
9.466714 -92.39425000000003
9.467714 -92.02194999999996
9.468715 -91.6432499999998
9.469714 -91.25900000000013
9.470715 -90.86935000000018
9.471714 -90.47405000000009
9.472714 -90.07264999999973
9.473714 -89.66459999999975
9.474714 -89.24920000000016
9.475715 -88.82655000000024
9.476714 -88.39725
9.477715 -87.96139999999973
9.478714 -87.51900000000013
9.479714 -87.07044999999997
9.480714 -86.6154000000001
9.481714 -86.15350000000035
9.482715 -85.68429999999961
9.483714 -85.2074500000001
9.484715 -84.72389999999996
9.485714 -84.23474999999999
9.486714 -83.74005000000018
9.487714 -83.23974999999983
9.488714 -82.73459999999996
9.489715 -82.22459999999987
9.490714 -81.7083000000003
9.491714 -81.18564999999994
9.492714 -80.65659999999947
9.493714 -80.1205499999999
9.494715 -79.57820000000018
9.495714 -79.03014999999999
9.496715 -78.47654999999995
9.497714 -77.91670000000042
9.498714 -77.3504500000001
9.499714 -76.77749999999983
9.500714 -76.19820000000013
9.501715 -75.61295000000008
9.502714 -75.0221500000002
9.503715 -74.42645000000012
9.504714 -73.82629999999959
9.505714 -73.22244999999963
9.506714 -72.61409999999997
9.507714 -72.00014999999976
9.508715 -71.3806500000004
9.509714 -70.7556000000005
9.510715 -70.1241499999998
9.511714 -69.48669999999947
9.512714 -68.84374999999999
9.513714 -68.19514999999998
9.514714 -67.54134999999994
9.515715 -66.88240000000053
9.516714 -66.21814999999975
9.517715 -65.54869999999963
9.518714 -64.87444999999994
9.519714 -64.19569999999986
9.520715 -63.51360000000014
9.521714 -62.828500000000616
9.522715 -62.14005000000008
9.523714 -61.448299999999904
9.524714 -60.75280000000029
9.525714 -60.05244999999978
9.526714 -59.34574999999983
9.527715 -58.63305000000027
9.528714 -57.91444999999964
9.529715 -57.19029999999986
9.530714 -56.461250000000575
9.531714 -55.727349999999674
9.532714 -54.98975000000003
9.533714 -54.24815000000041
9.534715 -53.50304999999985
9.535714 -52.75499999999946
9.536715 -51.99999999999996
9.537714 -51.24500000000045
9.538714 -50.489999999999554
9.539714 -49.72999999999991
9.540714 -48.96500000000012
9.541715 -48.19999999999963
9.542714 -47.43000000000039
9.543715 -46.65500000000031
9.544714 -45.875000000000085
9.545714 -45.085000000000264
9.546714 -44.29499999999975
9.547714 -43.49999999999979
9.548715 -42.69999999999968
9.549714 -41.90000000000027
9.550714 -41.100000000000165
9.551714 -40.299999999999365
9.552714 -39.49000000000036
9.553715 -38.68000000000066
9.554714 -37.874999999999716
9.555715 -37.06499999999932
9.556714 -36.25000000000017
9.557714 -35.430000000000184
9.558714 -34.6100000000002
9.559714 -33.78500000000007
9.560715 -32.95999999999994
9.561714 -32.13000000000035
9.562715 -31.28999999999979
9.563714 -30.44999999999992
9.564714 -29.604999999999908
9.565714 -28.7599999999999
9.566714 -27.914999999999885
9.567715 -27.064999999999728
9.568714 -26.22000000000041
9.569715 -25.379999999999846
9.570714 -24.534999999999833
9.571714 -23.680000000000227
9.572714 -22.830000000000073
9.573714 -21.98500000000006
9.574715 -21.12999999999976
9.575714 -20.27000000000001
9.576715 -19.405000000000115
9.577714 -18.545000000000368
9.578714 -17.67999999999978
9.579714 -16.809999999999743
9.580714 -15.9400000000004
9.581715 -15.069999999999666
9.582714 -14.194999999999485
9.583714 -13.319999999999999
9.584714 -12.455000000000105
9.585714 -11.590000000000211
9.586715 -10.720000000000173
9.587714 -9.855000000000281
9.588715 -8.990000000000386
9.589714 -8.114999999999512
9.590714 -7.249999999999618
9.591714 -6.375000000000131
9.592714 -5.4900000000003555
9.593715 -4.615000000000174
9.594714 -3.7349999999998493
9.595715 -2.8550000000002185
9.596714 -1.9749999999998935
9.597714 -1.0899999999994248
9.598714 -0.21499999999993746
9.599714 0.6649999999996936
9.600715 1.5450000000000186
9.601714 2.4200000000001998
9.602715 3.290000000000237
9.603714 4.159999999999581
9.604714 5.034999999999762
9.605714 5.905000000000493
9.606714 6.774999999999837
9.607715 7.650000000000018
9.608714 8.5250000000002
9.609715 9.40499999999983
9.610714 10.285000000000155
9.611714 11.159999999999643
9.612714 12.039999999999967
9.613714 12.915000000000148
9.614715 13.784999999999492
9.615714 14.655000000000223
9.616714 15.520000000000117
9.617714 16.385000000000012
9.618714 17.25500000000005
9.619715 18.1149999999998
9.620714 18.9700000000001
9.621715 19.82999999999985
9.622714 20.690000000000293
9.623714 21.5449999999999
9.624714 22.404999999999646
9.625714 23.265000000000093
9.626715 24.120000000000392
9.627714 24.980000000000143
9.628715 25.83499999999975
9.629714 26.684999999999903
9.630714 27.53500000000006
9.631714 28.37499999999993
9.632714 29.209999999999653
9.633715 30.045000000000073
9.634714 30.875000000000348
9.635715 31.704999999999927
9.636714 32.53999999999965
9.637714 33.369999999999926
9.638714 34.19000000000061
9.639714 35.02000000000019
9.640715 35.849999999999774
9.641714 36.66500000000031
9.642715 37.4849999999996
9.643714 38.30999999999973
9.644714 39.12500000000027
9.645715 39.94000000000011
9.646714 40.749999999999815
9.647715 41.54999999999992
9.648714 42.35000000000003
9.649714 43.14499999999999
9.650714 43.930000000000355
9.651714 44.71500000000003
9.652715 45.50499999999985
9.653714 46.285000000000075
9.654715 47.0650000000003
9.655714 47.85500000000012
9.656714 48.63499999999965
9.657714 49.40499999999959
9.658714 50.17500000000021
9.659715 50.94500000000015
9.660714 51.7049999999998
9.661715 52.45499999999986
9.662714 53.20840000000021
9.663714 53.95785000000055
9.664714 54.69845000000001
9.665714 55.43529999999935
9.666715 56.16695000000005
9.667714 56.893000000000214
9.668715 57.61494999999977
9.669714 58.33434999999998
9.670714 59.05219999999961
9.671714 59.768899999999846
9.672714 60.48455000000064
9.673715 61.197950000000525
9.674714 61.906149999999684
9.675714 62.6072499999998
9.676714 63.3001000000001
9.677714 63.984450000000024
9.678715 64.66175000000018
9.679714 65.33379999999963
9.680715 66.00209999999967
9.681714 66.6674000000006
9.682714 67.32939999999978
9.683714 67.98694999999994
9.684714 68.63920000000009
9.685715 69.2858999999997
9.686714 69.92744999999995
9.687715 70.5652000000001
9.688714 71.19995000000046
9.689714 71.83180000000024
9.690714 72.46024999999975
9.691714 73.08384999999973
9.692715 73.70039999999995
9.693714 74.30760000000022
9.694715 74.90480000000022
9.695714 75.49304999999936
9.696714 76.0741499999995
9.697714 76.65045000000009
9.698714 77.22415000000066
9.699715 77.79595000000013
9.700714 78.36484999999976
9.701715 78.92960000000018
9.702714 79.4883499999996
9.703714 80.0397500000001
9.704714 80.58400000000022
9.705714 81.12229999999998
9.706715 81.6554000000004
9.707714 82.18399999999973
9.708714 82.70774999999952
9.709714 83.22519999999986
9.710714 83.73485000000014
9.711715 84.23474999999999
9.712714 84.72505000000005
9.713715 85.20634999999999
9.714714 85.68090000000001
9.715714 86.1514500000004
9.716714 86.61954999999999
9.717714 87.08574999999989
9.718715 87.54839999999993
9.719714 88.00509999999997
9.720715 88.45350000000023
9.721714 88.89215000000006
9.722714 89.32124999999971
9.723714 89.74245000000005
9.724714 90.15724999999996
9.725715 90.56699999999974
9.726714 90.97235000000009
9.727715 91.3720500000003
9.728714 91.76450000000015
9.729714 92.14804999999986
9.730714 92.5216999999999
9.731714 92.88655000000007
9.732715 93.24510000000008
9.733714 93.5995999999998
9.734715 93.95129999999995
9.735714 94.3003500000001
9.736714 94.64450000000006
9.737714 94.98110000000017
9.738714 95.30784999999993
9.739715 95.6233499999997
9.740714 95.92824999999985
9.741714 96.22445000000008
9.742714 96.51464999999997
9.743714 96.80074999999995
9.744715 97.08275000000002
9.745714 97.35950000000007
9.746715 97.62905000000009
9.747714 97.8890999999999
9.748714 98.13870000000003
9.749714 98.37850000000009
9.750714 98.61065000000002
9.751715 98.83770000000003
9.752714 99.06115000000003
9.753715 99.28084999999992
9.754714 99.49504999999994
9.755714 99.70110000000008
9.756714 99.89655000000008
9.757714 100.08064999999998
9.758715 100.25434999999996
9.759714 100.4201500000001
9.760715 100.58059999999998
9.761714 100.7375999999999
9.762714 100.89120000000007
9.763714 101.03939999999996
9.764714 101.17934999999993
9.765715 101.3085500000001
9.766714 101.42610000000008
9.767715 101.53279999999994
9.768714 101.63109999999998
9.769714 101.72390000000004
9.770715 101.81307499999994
9.771714 101.89872999999996
9.772715 101.97919000000002
9.773714 102.05167500000003
9.774714 102.11393500000001
9.775714 102.16510999999997
9.776714 102.20617999999999
9.777715 102.239495
9.778714 102.2676235
9.779715 102.292075
9.780714 102.3124615
9.781714 102.326655
9.782714 102.33172999999998
9.783714 102.32526
9.784715 102.30660000000003
9.785714 102.277195
9.786715 102.23998499999998
9.787714 102.19814499999997
9.788714 102.153655
9.789714 102.10646000000006
9.790714 102.054465
9.791715 101.99464999999996
9.792714 101.92435000000002
9.793715 101.84254999999996
9.794714 101.75009999999996
9.795714 101.64925000000005
9.796714 101.54259999999996
9.797714 101.43175000000004
9.798715 101.31645000000003
9.799714 101.19459999999995
9.800714 101.06374999999997
9.801714 100.92204999999996
9.802714 100.76900000000002
9.803715 100.60650000000004
9.804714 100.43765000000009
9.805715 100.26515
9.806714 100.09054999999995
9.807714 99.91310000000003
9.808714 99.73029999999997
9.809714 99.53875000000001
9.810715 99.33569999999985
9.811714 99.11999999999976
9.812715 98.89270000000006
9.813714 98.65684999999999
9.814714 98.41545000000008
9.815714 98.1702000000001
9.816714 97.92110000000007
9.817715 97.66684999999997
9.818714 97.40534999999988
9.819715 97.13470000000008
9.820714 96.85460000000006
9.821714 96.56640000000016
9.822714 96.27284999999992
9.823714 95.9759999999997
9.824715 95.67605000000007
9.825714 95.37225000000004
9.826715 95.06199999999993
9.827714 94.74175000000022
9.828714 94.40925000000003
9.829714 94.06414999999987
9.830714 93.70820000000023
9.831715 93.34479999999999
9.832714 92.97729999999983
9.833714 92.60775000000005
9.834714 92.23629999999989
9.835714 91.86114999999995
9.836715 91.47955000000026
9.837714 91.08970000000008
9.838715 90.69089999999974
9.839714 90.28370000000001
9.840714 89.87020000000012
9.841714 89.45185000000001
9.842714 89.02920000000009
9.843715 88.60119999999985
9.844714 88.16569999999975
9.845715 87.72054999999986
9.846714 87.26380000000019
9.847714 86.79624999999996
9.848714 86.32059999999983
9.849714 85.84000000000022
9.850715 85.3582999999998
9.851714 84.87665000000005
9.852715 84.39385000000021
9.853714 83.90844999999966
9.854714 83.41670000000036
9.855714 82.91600000000024
9.856714 82.40529999999981
9.857715 81.88490000000034
9.858714 81.35734999999977
9.859715 80.82425000000003
9.860714 80.28635000000006
9.861714 79.74319999999938
9.862714 79.19404999999976
9.863714 78.63750000000059
9.864715 78.07240000000034
9.865714 77.50019999999968
9.866714 76.92315000000019
9.867714 76.34425000000029
9.868714 75.76534999999967
9.869715 75.1863999999998
9.870714 74.60565000000015
9.871715 74.02005000000031
9.872714 73.42654999999976
9.873714 72.82234999999999
9.874714 72.20694999999985
9.875714 71.5818
9.876715 70.94925000000057
9.877714 70.31189999999951
9.878715 69.67150000000005
9.879714 69.02890000000036
9.880714 68.38329999999948
9.881714 67.73319999999957
9.882714 67.0779500000003
9.883715 66.41819999999993
9.884714 65.75585000000022
9.885715 65.09200000000061
9.886714 64.42739999999932
9.887714 63.7609499999997
9.888714 63.09040000000016
9.889714 62.41314999999997
9.890715 61.725850000000214
9.891714 61.02769999999993
9.892715 60.31989999999987
9.893714 59.60465000000026
9.894714 58.88294999999988
9.895715 58.165199999999494
9.896714 57.44500000000041
9.897715 56.72500000000053
9.898714 56.00499999999994
9.899714 55.27999999999991
9.900714 54.56000000000002
9.901714 53.82999999999984
9.902715 53.09499999999952
9.903714 52.35999999999991
9.904715 51.62000000000013
9.905714 50.87500000000023
9.906714 50.12500000000016
9.907714 49.36999999999997
9.908714 48.60000000000003
9.909715 47.82499999999995
9.910714 47.044999999999725
9.911715 46.26000000000005
9.912714 45.47500000000038
9.913714 44.69500000000015
9.914714 43.91499999999993
9.915714 43.139999999999844
9.916715 42.369999999999905
9.917714 41.589999999999684
9.918715 40.80500000000001
9.919714 40.01500000000019
9.920714 39.220000000000226
9.921714 38.42000000000012
9.922714 37.60999999999973
9.923715 36.800000000000026
9.924714 35.99000000000033
9.925714 35.169999999999646
9.926714 34.344999999999516
9.927714 33.51499999999994
9.928715 32.68500000000035
9.929714 31.86000000000022
9.930715 31.03999999999954
9.931714 30.225000000000392
9.932714 29.414999999999996
9.933714 28.599999999999458
9.934714 27.78500000000031
9.935715 26.965000000000323
9.936714 26.135000000000048
9.937715 25.29500000000018
9.938714 24.45500000000031
9.939714 23.609999999999605
9.940714 22.755
9.941714 21.90499999999984
9.942715 21.054999999999684
9.943714 20.200000000000077
9.944715 19.34499999999978
9.945714 18.500000000000462
9.946714 17.65500000000045
9.947714 16.809999999999743
9.948714 15.969999999999873
9.949715 15.135000000000149
9.950714 14.299999999999729
9.951715 13.454999999999718
9.952714 12.605000000000254
9.953714 11.749999999999956
9.954714 10.885000000000062
9.955714 10.015000000000024
9.956715 9.144999999999987
9.957714 8.274999999999949
9.958714 7.404999999999911
9.959714 6.535000000000569
9.960714 5.675000000000124
9.961715 4.824999999999968
9.962714 3.9699999999996685
9.963715 3.119999999999512
9.964714 2.2750000000001935
9.965714 1.4250000000000373
9.966714 0.5800000000000249
9.967714 -0.26499999999998747
9.968715 -1.1200000000002874
9.969714 -1.9800000000000373
9.970715 -2.844999999999931
9.971714 -3.720000000000112
9.972714 -4.599999999999743
9.973714 -5.474999999999924
9.974714 -6.344999999999962
9.975715 -7.204999999999711
9.976714 -8.060000000000011
9.977715 -8.915000000000312
9.978714 -9.75500000000018
9.979714 -10.595000000000049
9.980714 -11.434999999999917
9.981714 -12.264999999999498
9.982715 -13.10500000000006
9.983714 -13.950000000000074
9.984715 -14.795000000000085
9.985714 -15.645000000000241
9.986714 -16.499999999999847
9.987714 -17.359999999999598
9.988714 -18.22000000000004
9.989715 -19.080000000000485
9.990714 -19.93500000000009
9.991714 -20.780000000000104
9.992714 -21.614999999999828
9.993714 -22.43999999999996
9.994715 -23.25999999999995
9.995714 -24.06999999999965
9.996715 -24.88000000000004
9.997714 -25.690000000000435
9.998714 -26.50500000000028
9.999714 -27.324999999999573
10.00071 -28.14499999999956
10.00171 -28.974999999999834
10.00271 -29.799999999999965
10.00371 -30.63000000000024
10.00471 -31.464999999999964
10.00571 -32.2900000000001
10.00671 -33.110000000000085
10.00771 -33.924999999999926
10.00871 -34.72500000000004
10.00971 -35.51499999999985
10.01071 -36.29500000000008
10.01171 -37.07000000000016
10.01271 -37.840000000000096
10.01371 -38.60499999999989
10.01471 -39.37999999999997
10.01571 -40.160000000000196
10.01671 -40.93999999999973
10.01771 -41.73000000000024
10.01871 -42.525000000000205
10.01971 -43.31500000000002
10.02071 -44.09500000000025
10.02171 -44.87499999999977
10.02271 -45.64499999999971
10.02371 -46.40500000000006
10.02471 -47.155000000000115
10.02571 -47.88999999999974
10.02671 -48.62500000000006
10.02771 -49.34499999999994
10.02871 -50.05999999999968
10.02971 -50.77500000000013
10.03071 -51.490000000000556
10.03171 -52.214999999999904
10.03271 -52.94500000000008
10.03371 -53.67500000000025
10.03471 -54.40999999999987
10.03571 -55.14999999999964
10.03671 -55.87999999999982
10.03771 -56.59500000000025
10.03871 -57.299999999999706
10.03971 -57.99599999999974
10.04071 -58.67865000000055
10.04171 -59.34835000000055
10.04271 -60.01110000000004
10.04371 -60.66784999999991
10.04471 -61.32084999999967
10.04571 -61.972449999999476
10.04671 -62.6251500000001
10.04771 -63.28075000000057
10.04871 -63.94009999999978
10.04971 -64.60359999999956
10.05071 -65.26895000000046
10.05171 -65.93280000000007
10.05271 -66.59104999999984
10.05371 -67.23925000000006
10.05471 -67.87369999999987
10.05571 -68.49280000000013
10.05671 -69.0973999999997
10.05771 -69.68899999999985
10.05871 -70.27130000000005
10.05971 -70.84835000000025
10.06071 -71.42310000000026
10.06171 -71.99869999999983
10.06271 -72.57649999999963
10.06371 -73.15609999999985
10.06471 -73.73724999999997
10.06571 -74.31920000000036
10.06671 -74.90035000000047
10.06771 -75.4780999999996
10.06871 -76.04920000000016
10.06971 -76.61095000000006
10.07071 -77.1600499999997
10.07171 -77.69389999999973
10.07271 -78.21284999999996
10.07371 -78.71800000000053
10.07471 -79.21195000000006
10.07571 -79.69959999999942
10.07671 -80.18539999999976
10.07771 -80.67265000000003
10.07871 -81.16324999999993
10.07971 -81.65725000000012
10.08071 -82.15310000000004
10.08171 -82.64779999999985
10.08271 -83.13840000000044
10.08371 -83.62235000000037
10.08471 -84.09694999999967
10.08571 -84.56000000000019
10.08671 -85.00999999999993
10.08771 -85.44620000000003
10.08871 -85.86870000000037
10.08971 -86.2781
10.09071 -86.67689999999963
10.09171 -87.06844999999963
10.09271 -87.45660000000002
10.09371 -87.84530000000012
10.09471 -88.23685000000012
10.09571 -88.63230000000013
10.09671 -89.03050000000009
10.09771 -89.42859999999976
10.09871 -89.82234999999999
10.09971 -90.20770000000012
10.10071 -90.5813499999998
10.10171 -90.94119999999984
10.10271 -91.28639999999993
10.10371 -91.61719999999998
10.10471 -91.93550000000002
10.10571 -92.24305000000015
10.10671 -92.54180000000008
10.10771 -92.8344000000001
10.10871 -93.12350000000025
10.10971 -93.41149999999992
10.11071 -93.69999999999969
10.11171 -93.9897999999998
10.11271 -94.28075000000001
10.11371 -94.57075000000003
10.11471 -94.85635000000026
10.11571 -95.1335000000001
10.11671 -95.39814999999993
10.11771 -95.64775000000004
10.11871 -95.88115000000002
10.11971 -96.09889999999989
10.12071 -96.3031999999999
10.12171 -96.49730000000008
10.12271 -96.68510000000012
10.12371 -96.86949999999985
10.12471 -97.05274999999986
10.12571 -97.23630000000004
10.12671 -97.42050000000006
10.12771 -97.60515000000001
10.12871 -97.78879999999997
10.12971 -97.96950000000008
10.13071 -98.14474999999996
10.13171 -98.31110000000001
10.13271 -98.46535
10.13371 -98.60505000000002
10.13471 -98.72874999999996
10.13571 -98.83634999999987
10.13671 -98.92955000000009
10.13771 -99.01170000000003
10.13871 -99.08669999999994
10.13971 -99.15835000000006
10.14071 -99.22960000000002
10.14171 -99.30219999999996
10.14271 -99.37625000000003
10.14371 -99.4503
10.14471 -99.52220000000005
10.14571 -99.58912000000005
10.14671 -99.648195
10.14771 -99.6968
10.14871 -99.73260999999998
10.14971 -99.75412499999996
10.15071 -99.76075999999999
10.15171 -99.75292500000002
10.15271 -99.73225
10.15371 -99.70147999999999
10.15471 -99.66404250000001
10.15571 -99.6234855
10.15671 -99.58284249999998
10.15771 -99.5440145
10.15871 -99.50732500000001
10.15971 -99.47146000000001
10.16071 -99.43377000000001
10.16171 -99.39081499999998
10.16271 -99.33903499999997
10.16371 -99.27535
10.16471 -99.19752000000001
10.16571 -99.10447500000004
10.16671 -98.99629999999999
10.16771 -98.87419999999999
10.16871 -98.74035
10.16971 -98.59734999999999
10.17071 -98.44844999999997
10.17171 -98.29685000000005
10.17271 -98.14495000000004
10.17371 -97.99429999999987
10.17471 -97.84530000000007
10.17571 -97.69695000000009
10.17671 -97.5468
10.17771 -97.39174999999992
10.17871 -97.22819999999996
10.17971 -97.05314999999999
10.18071 -96.86434999999996
10.18171 -96.66064999999998
10.18271 -96.44254999999994
10.18371 -96.2114
10.18471 -95.96945000000002
10.18571 -95.71975000000013
10.18671 -95.46525
10.18771 -95.20844999999986
10.18871 -94.95164999999989
10.18971 -94.69575000000015
10.19071 -94.44060000000017
10.19171 -94.18505000000007
10.19271 -93.92649999999982
10.19371 -93.66214999999983
10.19471 -93.3887500000001
10.19571 -93.10340000000006
10.19671 -92.80439999999994
10.19771 -92.49115000000002
10.19871 -92.16425000000001
10.19971 -91.82540000000003
10.20071 -91.47730000000006
10.20171 -91.12284999999997
10.20271 -90.76485000000002
10.20371 -90.40589999999987
10.20471 -90.04750000000013
10.20571 -89.69030000000011
10.20671 -89.33394999999996
10.20771 -88.97704999999978
10.20871 -88.6175999999999
10.20971 -88.2525000000002
10.21071 -87.87849999999999
10.21171 -87.49289999999999
10.21271 -87.09410000000001
10.21371 -86.68135000000007
10.21471 -86.25535000000018
10.21571 -85.81860000000003
10.21671 -85.3734499999998
10.21771 -84.92284999999967
10.21871 -84.47000000000003
10.21971 -84.0168500000002
10.22071 -83.56425000000007
10.22171 -83.11249999999986
10.22271 -82.66099999999985
10.22371 -82.20765000000047
10.22471 -81.75040000000035
10.22571 -81.28734999999983
10.22671 -80.81604999999949
10.22771 -80.33474999999956
10.22871 -79.84190000000015
10.22971 -79.33640000000047
10.23071 -78.81895000000013
10.23171 -78.29144999999954
10.23271 -77.75689999999987
10.23371 -77.21780000000052
10.23471 -76.67724999999986
10.23571 -76.13749999999946
10.23671 -75.5992000000004
10.23771 -75.06235000000055
10.23871 -74.52555
10.23971 -73.98649999999992
10.24071 -73.44294999999946
10.24171 -72.8927499999997
10.24271 -72.3336000000005
10.24371 -71.76475000000015
10.24471 -71.18659999999984
10.24571 -70.59869999999981
10.24671 -70.00115000000001
10.24771 -69.39585000000011
10.24871 -68.78415000000012
10.24971 -68.16794999999972
10.25071 -67.55030000000008
10.25171 -66.93305000000024
10.25271 -66.31764999999942
10.25371 -65.70445000000021
10.25471 -65.09200000000061
10.25571 -64.47844999999953
10.25671 -63.86074999999991
10.25771 -63.236800000000116
10.25871 -62.60424999999999
10.25971 -61.96160000000034
10.26071 -61.309749999999966
10.26171 -60.64924999999999
10.26271 -59.98200000000009
10.26371 -59.309949999999944
10.26471 -58.633849999999846
10.26571 -57.95544999999957
10.26671 -57.27555000000009
10.26771 -56.59500000000025
10.26871 -55.91474999999957
10.26971 -55.23490000000005
10.27071 -54.55540000000036
10.27171 -53.874749999999885
10.27271 -53.191550000000056
10.27371 -52.5035
10.27471 -51.80799999999971
10.27571 -51.10389999999978
10.27671 -50.39090000000037
10.27771 -49.670050000000245
10.27871 -48.94239999999952
10.27971 -48.213450000000186
10.28071 -47.48000000000044
10.28171 -46.74999999999957
10.28271 -46.02000000000009
10.28371 -45.29000000000061
10.28471 -44.55999999999974
10.28571 -43.829999999999565
10.28671 -43.10000000000008
10.28771 -42.36499999999977
10.28871 -41.62499999999999
10.28971 -40.885000000000225
10.29071 -40.14499999999976
10.29171 -39.390000000000256
10.29271 -38.62999999999992
10.29371 -37.86999999999957
10.29471 -37.10000000000033
10.29571 -36.325000000000244
10.29671 -35.55000000000017
10.29771 -34.775000000000084
10.29871 -34.004999999999455
10.29971 -33.23999999999966
10.30071 -32.47000000000042
10.30171 -31.70500000000062
10.30271 -30.940000000000133
10.30371 -30.16499999999936
10.30471 -29.389999999999972
10.30571 -28.61000000000044
10.30671 -27.824999999999378
10.30771 -27.03499999999956
10.30871 -26.25000000000058
10.30971 -25.455000000000616
10.31071 -24.65999999999996
10.31171 -23.865
10.31271 -23.059999999999746
10.31371 -22.264999999999784
10.31471 -21.46999999999982
10.31571 -20.669999999999717
10.31671 -19.875000000000448
10.31771 -19.084999999999937
10.31871 -18.294999999999423
10.31971 -17.505000000000297
10.32071 -16.710000000000335
10.32171 -15.905000000000086
10.32271 -15.099999999999836
10.32371 -14.294999999999586
10.32471 -13.480000000000436
10.32571 -12.670000000000043
10.32671 -11.859999999999648
10.32771 -11.045000000000499
10.32871 -10.240000000000249
10.32971 -9.434999999999999
10.33071 -8.624999999999606
10.33171 -7.820000000000049
10.33271 -7.015000000000493
10.33371 -6.20999999999955
10.33471 -5.404999999999993
10.33571 -4.604999999999887
10.33671 -3.799999999999637
10.33771 -2.995000000000081
10.33871 -2.1899999999998307
10.33971 -1.3749999999999873
10.34071 -0.5650000000002875
10.34171 0.24999999999955613
10.34271 1.0650000000000936
10.34371 1.8750000000004874
10.34471 2.6800000000000432
10.34571 3.479999999999456
10.34671 4.284999999999705
10.34771 5.085000000000505
10.34871 5.880000000000468
10.34971 6.679999999999881
10.35071 7.484999999999436
10.35171 8.289999999999687
10.35271 9.090000000000487
10.35371 9.88500000000045
10.35471 10.684999999999862
10.35571 11.484999999999967
10.35671 12.27999999999993
10.35771 13.084999999999486
10.35871 13.885000000000286
10.35971 14.675000000000104
10.36071 15.469999999999374
10.36171 16.259999999999884
10.36271 17.04000000000011
10.36371 17.820000000000334
10.36471 18.60000000000056
10.36571 19.374999999999947
10.36671 20.149999999999334
10.36771 20.930000000000256
10.36871 21.71000000000048
10.36971 22.484999999999864
10.37071 23.25999999999995
10.37171 24.040000000000173
10.37271 24.81000000000011
10.37371 25.574999999999903
10.37471 26.339999999999698
10.37571 27.105000000000185
10.37671 27.86999999999998
10.37771 28.62999999999963
10.37871 29.389999999999972
10.37971 30.14000000000003
10.38071 30.88499999999994
10.38171 31.634999999999998
10.38271 32.37500000000046
10.38371 33.11500000000023
10.38471 33.859999999999445
10.38571 34.594999999999764
10.38671 35.33500000000023
10.38771 36.06999999999985
10.38871 36.800000000000026
10.38971 37.5300000000002
10.39071 38.24499999999995
10.39171 38.95999999999969
10.39271 39.675000000000125
10.39371 40.38500000000042
10.39471 41.09500000000002
10.39571 41.80499999999962
10.39671 42.50999999999977
10.39771 43.21000000000047
10.39871 43.91000000000048
10.39971 44.599999999999504
10.40071 45.289999999999914
10.40171 45.980000000000324
10.40271 46.6649999999999
10.40371 47.34809999999978
10.40471 48.02765000000014
10.40571 48.70630000000028
10.40671 49.37759999999944
10.40771 50.04220000000004
10.40871 50.69975000000018
10.40971 51.35199999999964
10.41071 52.00095000000016
10.41171 52.64765000000045
10.41271 53.29285000000017
10.41371 53.93624999999943
10.41471 54.576249999999796
10.41571 55.211050000000114
10.41671 55.83990000000011
10.41771 56.462349999999994
10.41871 57.07925000000002
10.41971 57.6921000000001
10.42071 58.3011500000001
10.42171 58.90725000000027
10.42271 59.510399999999905
10.42371 60.10870000000001
10.42471 60.70099999999981
10.42571 61.28694999999947
10.42671 61.866650000000355
10.42771 62.441100000000525
10.42871 63.0125499999995
10.42971 63.58214999999945
10.43071 64.14949999999988
10.43171 64.7142500000003
10.43271 65.2749000000001
10.43371 65.82919999999977
10.43471 66.37609999999988
10.43571 66.91514999999994
10.43671 67.44675000000046
10.43771 67.97239999999995
10.43871 68.49354999999974
10.43971 69.01140000000055
10.44071 69.52585000000039
10.44171 70.03619999999961
10.44271 70.54099999999966
10.44371 71.03905000000049
10.44471 71.5304
10.44571 72.01579999999986
10.44671 72.49714999999975
10.44771 72.97474999999956
10.44871 73.44890000000048
10.44971 73.91940000000055
10.45071 74.38399999999956
10.45171 74.84109999999974
10.45271 75.28960000000029
10.45371 75.72954999999978
10.45471 76.1620999999997
10.45571 76.58900000000052
10.45671 77.01215000000052
10.45771 77.4327499999998
10.45871 77.85114999999954
10.45971 78.26574999999988
10.46071 78.6747500000004
10.46171 79.07695
10.46271 79.47089999999976
10.46371 79.8571500000001
10.46471 80.23695000000004
10.46571 80.61119999999977
10.46671 80.98040000000007
10.46771 81.34415000000013
10.46871 81.70155000000005
10.46971 82.0511999999999
10.47071 82.39204999999986
10.47171 82.72469999999997
10.47271 83.05049999999987
10.47371 83.37125
10.47471 83.68885000000006
10.47571 84.00420000000027
10.47671 84.31690000000013
10.47771 84.62534999999978
10.47871 84.92714999999984
10.47971 85.22029999999992
10.48071 85.50395000000016
10.48171 85.77835000000006
10.48271 86.04489999999993
10.48371 86.30510000000001
10.48471 86.56029999999994
10.48571 86.8108499999999
10.48671 87.05555000000017
10.48771 87.29340000000023
10.48871 87.52364999999978
10.48971 87.74624999999988
10.49071 87.96210000000005
10.49171 88.17259999999993
10.49271 88.37920000000013
10.49371 88.58235000000005
10.49471 88.78109999999988
10.49571 88.97354999999989
10.49671 89.15755000000019
10.49771 89.33140000000009
10.49871 89.49469999999984
10.49971 89.6483
10.50071 89.79409999999993
10.50171 89.93445000000013
10.50271 90.07110000000002
10.50371 90.20444999999991
10.50471 90.33375000000004
10.50571 90.45749999999995
10.50671 90.57444999999997
10.50771 90.68390000000012
10.50871 90.78620000000006
10.50971 90.8820999999999
10.51071 90.97259999999996
10.51171 91.0582
10.51271 91.13799999999999
10.51371 91.21049999999998
10.51471 91.27379999999997
10.51571 91.32685000000006
10.51671 91.36990000000004
10.51771 91.4041
10.51871 91.43190000000003
10.51971 91.45569999999998
10.52071 91.47675000000001
10.52171 91.49518999999997
10.52271 91.50972000000002
10.52371 91.51825000000002
10.52471 91.51885499999999
10.52571 91.51043
10.52671 91.49301499999997
10.52771 91.46756499999998
10.52871 91.43533000000001
10.52971 91.397085
10.53071 91.35273500000001
10.53171 91.301428
10.53271 91.242078
10.53371 91.174102
10.53471 91.097867
10.53571 91.01482
10.53671 90.92694000000002
10.53771 90.835965
10.53871 90.74259999999997
10.53971 90.64614
10.54071 90.54476500000001
10.54171 90.43600999999994
10.54271 90.31784999999999
10.54371 90.18941500000005
10.54471 90.05114499999995
10.54571 89.90450000000003
10.54671 89.75115
10.54771 89.59254999999993
10.54871 89.42925000000002
10.54971 89.26050000000004
10.55071 89.08540000000008
10.55171 88.90340000000003
10.55271 88.71444999999991
10.55371 88.51929999999993
10.55471 88.31919999999997
10.55571 88.11524999999993
10.55671 87.90760000000012
10.55771 87.69525
10.55871 87.47644999999999
10.55971 87.24910000000013
10.56071 87.01184999999994
10.56171 86.76464999999995
10.56271 86.50845000000001
10.56371 86.24540000000003
10.56471 85.97775000000006
10.56571 85.7067999999999
10.56671 85.43300000000004
10.56771 85.15540000000009
10.56871 84.87244999999983
10.56971 84.58309999999982
10.57071 84.28675000000003
10.57171 83.98350000000005
10.57271 83.67389999999996
10.57371 83.35895000000023
10.57471 83.03895000000006
10.57571 82.71334999999969
10.57671 82.38090000000017
10.57771 82.04020000000013
10.57871 81.69079999999981
10.57971 81.33315000000002
10.58071 80.9689500000002
10.58171 80.60020000000002
10.58271 80.22845000000001
10.58371 79.85460000000006
10.58471 79.47849999999991
10.58571 79.09849999999975
10.58671 78.71240000000002
10.58771 78.31865000000015
10.58871 77.91649999999983
10.58971 77.50670000000008
10.59071 77.09060000000018
10.59171 76.66909999999999
10.59271 76.24309999999974
10.59371 75.8126500000001
10.59471 75.37715
10.59571 74.93604999999972
10.59671 74.48885000000023
10.59771 74.03625000000011
10.59871 73.57949999999974
10.59971 73.11979999999988
10.60071 72.65805000000007
10.60171 72.19390000000013
10.60271 71.72600000000008
10.60371 71.25229999999996
10.60471 70.77105
10.60571 70.28115000000008
10.60671 69.78249999999991
10.60771 69.27645000000017
10.60871 68.76455000000004
10.60971 68.2487999999995
10.61071 67.73024999999974
10.61171 67.20870000000018
10.61271 66.68385000000026
10.61371 66.15444999999997
10.61471 65.62059999999994
10.61571 65.08269999999996
10.61671 64.5409999999999
10.61771 63.99639999999997
10.61871 63.44880000000025
10.61971 62.897800000000224
10.62071 62.34234999999977
10.62171 61.78094999999967
10.62271 61.2117500000002
10.62371 60.635050000000525
10.62471 60.05239999999981
10.62571 59.46494999999954
10.62671 58.875250000000456
10.62771 58.284399999999906
10.62871 57.692449999999916
10.62971 57.09940000000052
10.63071 56.50334999999992
10.63171 55.9032000000001
10.63271 55.298200000000044
10.63371 54.68799999999996
10.63471 54.073699999999945
10.63571 53.45530000000001
10.63671 52.83280000000015
10.63771 52.20659999999946
10.63871 51.575549999999936
10.63971 50.93850000000011
10.64071 50.295899999999726
10.64171 49.64844999999982
10.64271 48.997600000000304
10.64371 48.34530000000017
10.64471 47.69339999999983
10.64571 47.04225000000048
10.64671 46.39069999999995
10.64771 45.73724999999973
10.64871 45.080449999999885
10.64971 44.419200000000295
10.65071 43.75245000000014
10.65171 43.08039999999999
10.65271 42.404199999999946
10.65371 41.72549999999983
10.65471 41.044500000000234
10.65571 40.36089999999992
10.65671 39.67474999999956
10.65771 38.985149999999635
10.65871 38.29225000000005
10.65971 37.596750000000455
10.66071 36.89975000000026
10.66171 36.20309999999988
10.66271 35.507599999999584
10.66371 34.81209999999999
10.66471 34.115450000000294
10.66571 33.41624999999987
10.66671 32.711800000000125
10.66771 32.001350000000066
10.66871 31.28569999999997
10.66971 30.565999999999928
10.67071 29.844049999999676
10.67171 29.121349999999822
10.67271 28.398649999999968
10.67371 27.675550000000328
10.67471 26.951350000000566
10.67571 26.225299999999702
10.67671 25.497349999999834
10.67771 24.767950000000038
10.67871 24.038199999999733
10.67971 23.309150000000443
10.68071 22.581199999999885
10.68171 21.854049999999596
10.68271 21.125749999999915
10.68371 20.394099999999916
10.68471 19.658000000000175
10.68571 18.91740000000003
10.68671 18.173850000000048
10.68771 17.429500000000488
10.68871 16.68630000000032
10.68971 15.945749999999453
10.69071 15.20699999999972
10.69171 14.469000000000287
10.69271 13.730299999999835
10.69371 12.989000000000056
10.69471 12.245050000000285
10.69571 11.499599999999916
10.69671 10.75339999999994
10.69771 10.007599999999755
10.69871 9.263300000000168
10.69971 8.51940000000037
10.70071 7.773950000000002
10.70171 7.025899999999613
10.70271 6.274900000000083
10.70371 5.521600000000376
10.70471 4.767999999999439
10.70571 4.01624999999961
10.70671 3.2685500000004253
10.70771 2.5250000000004436
10.70871 1.784399999999603
10.70971 1.0430999999998247
10.71071 0.30570000000007536
10.71171 -0.4380999999997748
10.71271 -1.1878499999999625
10.71371 -1.9331000000004372
10.71471 -2.67959999999956
10.71571 -3.4238999999998407
10.71671 -4.1656000000001026
10.71771 -4.90584999999974
10.71871 -5.645700000000281
10.71971 -6.386250000000454
10.72071 -7.1279500000000215
10.72171 -7.870049999999379
10.72271 -8.61065000000022
10.72371 -9.347850000000074
10.72471 -10.080599999999496
10.72571 -10.80895000000054
10.72671 -11.534250000000412
10.72771 -12.258799999999987
10.72871 -12.985249999999947
10.72971 -13.714299999999929
10.73071 -14.44479999999984
10.73171 -15.174949999999937
10.73271 -15.902549999999987
10.73371 -16.625599999999658
10.73471 -17.3437999999998
10.73571 -18.05870000000029
10.73671 -18.771750000000363
10.73771 -19.484399999999958
10.73871 -20.19740000000006
10.73971 -20.910049999999654
10.74071 -21.620849999999525
10.74171 -22.32755000000017
10.74271 -23.029399999999896
10.74371 -23.726749999999907
10.74471 -24.421500000000595
10.74571 -25.11625000000059
10.74671 -25.812549999999767
10.74771 -26.509949999999755
10.74871 -27.207249999999796
10.74971 -27.90204999999976
10.75071 -28.590850000000113
10.75171 -29.272949999999824
10.75271 -29.94875000000008
10.75371 -30.61965000000014
10.75471 -31.287950000000176
10.75571 -31.955900000000398
10.75671 -32.62424999999972
10.75771 -33.29219999999994
10.75871 -33.95789999999996
10.75971 -34.61909999999957
10.76071 -35.27514999999981
10.76171 -35.92630000000055
10.76271 -36.57415000000025
10.76371 -37.220500000000044
10.76471 -37.86720000000035
10.76571 -38.51394999999994
10.76671 -39.157999999999554
10.76771 -39.7968999999998
10.76871 -40.42870000000032
10.76971 -41.0530499999999
10.77071 -41.670349999999715
10.77171 -42.28314999999982
10.77271 -42.8945
10.77371 -43.50619999999999
10.77471 -44.11860000000031
10.77571 -44.730300000000305
10.77671 -45.33864999999998
10.77771 -45.94105000000001
10.77871 -46.536700000000124
10.77971 -47.1256499999996
10.78071 -47.709449999999705
10.78171 -48.290200000000034
10.78271 -48.869099999999946
10.78371 -49.445400000000525
10.78471 -50.017599999999796
10.78571 -50.58384999999943
10.78671 -51.1419000000006
10.78771 -51.69210000000035
10.78871 -52.23639999999974
10.78971 -52.77735000000019
10.79071 -53.31785000000019
10.79171 -53.85909999999979
10.79271 -54.40074999999989
10.79371 -54.94060000000023
10.79471 -55.47519999999986
10.79571 -56.001899999999495
10.79671 -56.51969999999964
10.79771 -57.02900000000011
10.79871 -57.53155000000065
10.79971 -58.02994999999991
10.80071 -58.52539999999934
10.80171 -59.01790000000031
10.80271 -59.50630000000068
10.80371 -59.98875
10.80471 -60.46369999999981
10.80571 -60.93159999999986
10.80671 -61.39390000000008
10.80771 -61.853199999999795
10.80871 -62.31219999999967
10.80971 -62.770399999999974
10.81071 -63.22674999999985
10.81171 -63.67825000000021
10.81271 -64.12155000000003
10.81371 -64.55444999999976
10.81471 -64.97615000000053
10.81571 -65.38850000000033
10.81671 -65.79419999999982
10.81771 -66.19619999999986
10.81871 -66.59644999999978
10.81971 -66.99505000000022
10.82071 -67.3904999999999
10.82171 -67.78110000000004
10.82271 -68.16535000000006
10.82371 -68.54329999999992
10.82471 -68.91585000000019
10.82571 -69.28460000000004
10.82671 -69.65079999999985
10.82771 -70.0137
10.82871 -70.37150000000005
10.82971 -70.72124999999984
10.83071 -71.06044999999999
10.83171 -71.38795000000003
10.83271 -71.70405000000018
10.83371 -72.01155
10.83471 -72.31439999999985
10.83571 -72.61559999999986
10.83671 -72.9164000000001
10.83771 -73.21645000000001
10.83871 -73.51375
10.83971 -73.80584999999995
10.84071 -74.09079999999985
10.84171 -74.36795000000002
10.84271 -74.63790000000019
10.84371 -74.90160000000017
10.84471 -75.15994999999982
10.84571 -75.41239999999983
10.84671 -75.65744999999991
10.84771 -75.89325000000001
10.84871 -76.1185000000001
10.84971 -76.33310000000026
10.85071 -76.53890000000018
10.85171 -76.73929999999982
10.85271 -76.93764999999985
10.85371 -77.13620000000012
10.85471 -77.3349999999999
10.85571 -77.53224999999982
10.85671 -77.72520000000026
10.85771 -77.91034999999995
10.85871 -78.08554999999984
10.85971 -78.25035000000018
10.86071 -78.40550000000005
10.86171 -78.55250000000005
10.86271 -78.69249999999991
10.86371 -78.82584999999997
10.86471 -78.95200000000001
10.86571 -79.07030000000003
10.86671 -79.1804
10.86771 -79.28314999999988
10.86871 -79.38054999999996
10.86971 -79.47505
10.87071 -79.56885000000007
10.87171 -79.66255000000002
10.87271 -79.75464999999994
10.87371 -79.84219999999999
10.87471 -79.92160000000001
10.87571 -79.99005000000007
10.87671 -80.04610000000005
10.87771 -80.09009999999996
10.87871 -80.12419999999997
10.87971 -80.15059999999995
10.88071 -80.17114999999998
10.88171 -80.18700000000005
10.88271 -80.19795000000002
10.88371 -80.20344999999998
10.88471 -80.20325
10.88571 -80.19776
10.88671 -80.18825000000001
10.88771 -80.17588500000001
10.88871 -80.16107999999997
10.88971 -80.14293999999998
10.89071 -80.11916500000001
10.89171 -80.08672999999999
10.89271 -80.04287999999997
10.89371 -79.98629000000001
10.89471 -79.91747500000001
10.89571 -79.83862
10.89671 -79.75283049999999
10.89771 -79.6630635
10.89871 -79.5711845
10.89971 -79.4775815
10.90071 -79.38145999999998
10.90171 -79.281425
10.90271 -79.17634000000001
10.90371 -79.065735
10.90471 -78.94961500000001
10.90571 -78.82800499999999
10.90671 -78.70039
10.90771 -78.56534999999995
10.90871 -78.42091999999997
10.90971 -78.26536500000003
10.91071 -78.09770999999999
10.91171 -77.91869999999997
10.91271 -77.73065
10.91371 -77.53684999999999
10.91471 -77.34070000000003
10.91571 -77.14430000000002
10.91671 -76.94829999999996
10.91771 -76.75170000000006
10.91871 -76.5521
10.91971 -76.34714999999997
10.92071 -76.13524999999996
10.92171 -75.91555000000007
10.92271 -75.68810000000009
10.92371 -75.45304999999996
10.92471 -75.21014999999996
10.92571 -74.9587999999999
10.92671 -74.69815000000004
10.92771 -74.42785000000008
10.92871 -74.14854999999999
10.92971 -73.86224999999993
10.93071 -73.57184999999996
10.93171 -73.28020000000012
10.93271 -72.98915000000014
10.93371 -72.69900000000003
10.93471 -72.40819999999991
10.93571 -72.11364999999986
10.93671 -71.81205000000006
10.93771 -71.50104999999999
10.93871 -71.17960000000006
10.93971 -70.84770000000007
10.94071 -70.50670000000002
10.94171 -70.15834999999984
10.94271 -69.8033499999997
10.94371 -69.4416500000003
10.94471 -69.07360000000008
10.94571 -68.69994999999969
10.94671 -68.32185000000025
10.94771 -67.94110000000013
10.94871 -67.55979999999995
10.94971 -67.17965000000021
10.95071 -66.80079999999977
10.95171 -66.42119999999974
10.95271 -66.03765000000004
10.95371 -65.64650000000019
10.95471 -65.24489999999994
10.95571 -64.83159999999995
10.95671 -64.40709999999996
10.95771 -63.973649999999814
10.95871 -63.53390000000021
10.95971 -63.09005
10.96071 -62.643349999999884
10.96171 -62.19390000000019
10.96271 -61.74110000000017
10.96371 -61.2853
10.96471 -60.82694999999978
10.96571 -60.36684999999979
10.96671 -59.906399999999984
10.96771 -59.44540000000011
10.96871 -58.982299999999974
10.96971 -58.514399999999924
10.97071 -58.03835000000001
10.97171 -57.55129999999997
10.97271 -57.0519000000002
10.97371 -56.54115000000015
10.97471 -56.02204999999999
10.97571 -55.49845000000011
10.97671 -54.9736999999998
10.97771 -54.449950000000015
10.97871 -53.927900000000015
10.97971 -53.40629999999978
10.98071 -52.88345000000021
10.98171 -52.358400000000046
10.98271 -51.83054999999999
10.98371 -51.30025000000017
10.98471 -50.76785000000007
10.98571 -50.23289999999992
10.98671 -49.69389999999983
10.98771 -49.14794999999992
10.98871 -48.59270000000006
10.98971 -48.026649999999975
10.99071 -47.4499500000003
10.99171 -46.86600000000027
10.99271 -46.27850000000003
10.99371 -45.69144999999955
10.99471 -45.10769999999942
10.99571 -44.52799999999993
10.99671 -43.951000000000406
10.99771 -43.37355000000043
10.99871 -42.79314999999992
10.99971 -42.20789999999988
11.00071 -41.617449999999806
11.00171 -41.0221500000002
11.00271 -40.42274999999998
11.00371 -39.82005000000011
11.00471 -39.21315000000036
11.00571 -38.60069999999938
11.00671 -37.98120000000002
11.00771 -37.353850000000634
11.00871 -36.72054999999952
11.00971 -36.08499999999959
11.01071 -35.45060000000044
11.01171 -34.820700000000315
11.01271 -34.19669999999986
11.01371 -33.57675000000005
11.01471 -32.9579999999996
11.01571 -32.336300000000016
11.01671 -31.70815000000035
11.01771 -31.07224999999991
11.01871 -30.429299999999714
11.01971 -29.781450000000014
11.02071 -29.13105000000027
11.02171 -28.479099999999953
11.02271 -27.82564999999973
11.02371 -27.16970000000013
11.02471 -26.509549999999965
11.02571 -25.845649999999694
11.02671 -25.17960000000055
11.02771 -24.514300000000322
11.02871 -23.853050000000042
11.02971 -23.1969999999998
11.03071 -22.546199999999573
11.03171 -21.898399999999846
11.03271 -21.248700000000426
11.03371 -20.593
11.03471 -19.92954999999949
11.03571 -19.25789999999983
11.03671 -18.579900000000038
11.03771 -17.899250000000254
11.03871 -17.21900000000026
11.03971 -16.540699999999937
11.04071 -15.864549999999866
11.04171 -15.189100000000122
11.04271 -14.512600000000237
11.04371 -13.834599999999753
11.04471 -13.156250000000147
11.04571 -12.479350000000473
11.04671 -11.806199999999517
11.04771 -11.13789999999948
11.04871 -10.472499999999997
11.04971 -9.807550000000276
11.05071 -9.139250000000237
11.05171 -8.463849999999773
11.05271 -7.781049999999734
11.05371 -7.092250000000078
11.05471 -6.400750000000455
11.05571 -5.711199999999805
11.05671 -5.0265500000000465
11.05771 -4.348200000000441
11.05871 -3.674999999999512
11.05971 -3.003699999999665
11.06071 -2.3320500000000024
11.06171 -1.6588500000004613
11.06271 -0.9846000000000854
11.06371 -0.311049999999341
11.06471 0.3602499999998121
11.06571 1.0285499999998504
11.06671 1.6946500000003528
11.06771 2.3614499999997927
11.06871 3.0320000000000347
11.06971 3.7073999999998053
11.07071 4.387250000000009
11.07171 5.069400000000391
11.07271 5.74964999999969
11.07371 6.423850000000092
11.07471 7.089600000000084
11.07571 7.747149999999536
11.07671 8.399399999999696
11.07771 9.04945000000032
11.07871 9.701050000000128
11.07971 10.355949999999586
11.08071 11.013049999999968
11.08171 11.670200000000325
11.08271 12.324749999999968
11.08371 12.975949999999987
11.08471 13.624500000000012
11.08571 14.271949999999922
11.08671 14.92054999999992
11.08771 15.57095000000036
11.08871 16.222500000000196
11.08971 16.872599999999405
11.09071 17.51744999999999
11.09171 18.154450000000544
11.09271 18.78214999999975
11.09371 19.402450000000073
11.09471 20.019350000000102
11.09571 20.636599999999948
11.09671 21.257250000000088
11.09771 21.881999999999458
11.09871 22.508599999999934
11.09971 23.13405000000032
11.10071 23.755400000000094
11.10171 24.370850000000193
11.10271 24.98069999999977
11.10371 25.586399999999454
11.10471 26.19025000000011
11.10571 26.79340000000044
11.10671 27.39505000000017
11.10771 27.992949999999794
11.10871 28.584549999999957
11.10971 29.16830000000009
11.11071 29.744550000000007
11.11171 30.31564999999986
11.11271 30.88529999999978
11.11371 31.456350000000356
11.11471 32.03040000000004
11.11571 32.60744999999954
11.11671 33.18414999999991
11.11771 33.75634999999988
11.11871 34.3211000000003
11.11971 34.87695000000055
11.12071 35.42490000000009
11.12171 35.966899999999995
11.12271 36.50560000000025
11.12371 37.0427999999999
11.12471 37.57849999999966
11.12571 38.1111999999996
11.12671 38.63835000000038
11.12771 39.15915000000034
11.12871 39.673949999999984
11.12971 40.18434999999987
11.13071 40.69319999999988
11.13171 41.20280000000018
11.13271 41.713200000000064
11.13371 42.222849999999646
11.13471 42.72869999999984
11.13571 43.22674999999998
11.13671 43.714450000000014
11.13771 44.19165000000037
11.13871 44.66044999999995
11.13971 45.12404999999983
11.14071 45.58579999999999
11.14171 46.04740000000024
11.14271 46.50819999999986
11.14371 46.9665999999997
11.14471 47.420349999999914
11.14571 47.86735000000021
11.14671 48.30750000000029
11.14771 48.74189999999993
11.14871 49.17234999999992
11.14971 49.60055000000005
11.15071 50.02635000000005
11.15171 50.44789999999987
11.15271 50.86269999999976
11.15371 51.26834999999996
11.15471 51.66365000000006
11.15571 52.04960000000022
11.15671 52.429000000000016
11.15771 52.805400000000006
11.15871 53.18165000000007
11.15971 53.55849999999981
11.16071 53.93459999999995
11.16171 54.30730000000016
11.16271 54.673649999999874
11.16371 55.03164999999983
11.16471 55.38069999999999
11.16571 55.721800000000165
11.16671 56.056900000000034
11.16771 56.38764999999976
11.16871 56.71419999999996
11.16971 57.03550000000015
11.17071 57.35010000000006
11.17171 57.65650000000011
11.17271 57.954500000000074
11.17371 58.24549999999991
11.17471 58.53195000000005
11.17571 58.816550000000134
11.17671 59.100800000000056
11.17771 59.38430000000001
11.17871 59.66459999999992
11.17971 59.93839999999979
11.18071 60.20295000000002
11.18171 60.45645000000016
11.18271 60.69915000000009
11.18371 60.93309999999976
11.18471 61.16084999999993
11.18571 61.38440000000023
11.18671 61.604599999999856
11.18771 61.820799999999856
11.18871 62.03130000000008
11.18971 62.23505000000004
11.19071 62.432100000000055
11.19171 62.62310000000014
11.19271 62.8097000000001
11.19371 62.993549999999786
11.19471 63.174599999999906
11.19571 63.351900000000086
11.19671 63.5231
11.19771 63.685249999999996
11.19871 63.836599999999954
11.19971 63.9766
11.20071 64.10675
11.20171 64.2297
11.20271 64.34814999999993
11.20371 64.46400000000001
11.20471 64.57760000000007
11.20571 64.68769999999988
11.20671 64.79250000000005
11.20771 64.8903000000001
11.20871 64.98024999999994
11.20971 65.06285000000001
11.21071 65.13920000000006
11.21171 65.21054999999998
11.21271 65.2769499999999
11.21371 65.33749999999995
11.21471 65.39075000000003
11.21571 65.43510000000009
11.21671 65.46975000000008
11.21771 65.4954499999999
11.21871 65.51414999999994
11.21971 65.52825000000007
11.22071 65.53999999999995
11.22171 65.55014999999999
11.22271 65.55780000000004
11.22371 65.56104999999998
11.22471 65.55744999999996
11.22571 65.54510000000005
11.22671 65.52345
11.22771 65.49295000000001
11.22871 65.45488000000007
11.22971 65.41055499999999
11.23071 65.36061499999995
11.23171 65.30477999999998
11.23271 65.24215
11.23371 65.172025
11.23471 65.09430499999999
11.23571 65.00985000000001
11.23671 64.92027
11.23771 64.82715499999999
11.23871 64.7314
11.23971 64.63267
11.24071 64.52941050000001
11.24171 64.41945799999999
11.24271 64.3008275
11.24371 64.1724225
11.24471 64.034442
11.24571 63.8882095
11.24671 63.735520000000015
11.24771 63.577909999999996
11.24871 63.41615999999998
11.24971 63.25016000000001
11.25071 63.07915500000003
11.25171 62.902409999999975
11.25271 62.71963999999996
11.25371 62.531185
11.25471 62.33782
11.25571 62.14012500000005
11.25671 61.93816500000005
11.25771 61.73113499999992
11.25871 61.51758999999998
11.25971 61.29600000000001
11.26071 61.06539999999995
11.26171 60.825900000000075
11.26271 60.57860000000005
11.26371 60.32534999999996
11.26471 60.06800000000001
11.26571 59.80784999999999
11.26671 59.54509999999994
11.26771 59.27894999999995
11.26871 59.00830000000008
11.26971 58.731950000000076
11.27071 58.44939999999996
11.27171 58.16055000000004
11.27271 57.86560000000003
11.27371 57.564949999999904
11.27471 57.25864999999997
11.27571 56.94619999999997
11.27671 56.6268
11.27771 56.30019999999999
11.27871 55.96644999999994
11.27971 55.626250000000155
11.28071 55.28110000000003
11.28171 54.93274999999985
11.28271 54.58245
11.28371 54.23025000000011
11.28471 53.875450000000036
11.28571 53.51679999999991
11.28671 53.152599999999914
11.28771 52.78174999999996
11.28871 52.40385000000008
11.28971 52.01905
11.29071 51.627999999999915
11.29171 51.23120000000009
11.29271 50.829250000000016
11.29371 50.42220000000004
11.29471 50.00975000000012
11.29571 49.59224999999991
11.29671 49.17019999999984
11.29771 48.74450000000013
11.29871 48.316300000000176
11.29971 47.88634999999992
11.30071 47.45459999999993
11.30171 47.02024999999991
11.30271 46.5819499999999
11.30371 46.13829999999992
11.30471 45.68809999999993
11.30571 45.2306000000003
11.30671 44.76645000000001
11.30771 44.296699999999895
11.30871 43.82205000000028
11.30971 43.34354999999991
11.31071 42.861899999999814
11.31171 42.37719999999993
11.31271 41.88920000000005
11.31371 41.398050000000104
11.31471 40.90404999999991
11.31571 40.40764999999995
11.31671 39.90924999999999
11.31771 39.408750000000104
11.31871 38.90544999999995
11.31971 38.39825000000012
11.32071 37.886000000000166
11.32171 37.367649999999955
11.32271 36.84309999999989
11.32371 36.31319999999986
11.32471 35.77900000000002
11.32571 35.24180000000002
11.32671 34.70274999999995
11.32771 34.16239999999987
11.32871 33.62075000000013
11.32971 33.07760000000013
11.33071 32.53239999999983
11.33171 31.984599999999862
11.33271 31.434200000000217
11.33371 30.88094999999999
11.33471 30.324999999999797
11.33571 29.766000000000165
11.33671 29.203300000000056
11.33771 28.636300000000126
11.33871 28.064449999999972
11.33971 27.487799999999922
11.34071 26.90685000000005
11.34171 26.323099999999915
11.34271 25.738200000000045
11.34371 25.15335000000014
11.34471 24.569249999999847
11.34571 23.985649999999982
11.34671 23.401900000000197
11.34771 22.816849999999707
11.34871 22.229349999999815
11.34971 21.638900000000085
11.35071 21.0454500000002
11.35171 20.448900000000215
11.35271 19.849499999999992
11.35371 19.2475999999997
11.35471 18.64279999999989
11.35571 18.034900000000327
11.35671 17.42415000000018
11.35771 16.81129999999975
11.35871 16.197549999999797
11.35971 15.584000000000083
11.36071 14.971750000000034
11.36171 14.361350000000051
11.36271 13.752650000000214
11.36371 13.144349999999818
11.36471 12.53484999999971
11.36571 11.922950000000169
11.36671 11.307750000000283
11.36771 10.688999999999837
11.36871 10.06704999999969
11.36971 9.44285000000003
11.37071 8.817399999999989
11.37171 8.1910000000001
11.37271 7.564000000000181
11.37371 6.936849999999994
11.37471 6.309699999999808
11.37571 5.683299999999919
11.37671 5.058400000000282
11.37771 4.43549999999994
11.37871 3.815050000000042
11.37971 3.19670000000008
11.38071 2.5792000000000175
11.38171 1.9611499999998978
11.38271 1.3409499999998686
11.38371 0.7177000000000572
11.38471 0.09145000000009007
11.38571 -0.5369999999997599
11.38671 -1.1666000000000454
11.38771 -1.7958000000001944
11.38871 -2.4233000000001974
11.38971 -3.048549999999997
11.39071 -3.6715999999999136
11.39171 -4.292499999999921
11.39271 -4.911250000000019
11.39371 -5.528299999999972
11.39471 -6.143549999999831
11.39571 -6.75694999999997
11.39671 -7.368649999999962
11.39771 -7.979400000000108
11.39871 -8.59035000000015
11.39971 -9.20254999999988
11.40071 -9.81684999999989
11.40171 -10.432900000000023
11.40271 -11.049949999999974
11.40371 -11.66665000000011
11.40471 -12.281199999999991
11.40571 -12.891949999999792
11.40671 -13.497999999999982
11.40771 -14.09965000000006
11.40871 -14.69740000000011
11.40971 -15.292150000000005
11.41071 -15.884849999999936
11.41171 -16.476200000000233
11.41271 -17.066450000000067
11.41371 -17.65599999999992
11.41471 -18.244800000000172
11.41571 -18.832849999999777
11.41671 -19.420699999999833
11.41771 -20.0081500000001
11.41871 -20.59490000000004
11.41971 -21.180499999999896
11.42071 -21.763899999999865
11.42171 -22.34320000000026
11.42271 -22.91705000000005
11.42371 -23.485149999999745
11.42471 -24.047500000000042
11.42571 -24.605000000000114
11.42671 -25.15909999999989
11.42771 -25.71134999999995
11.42871 -26.262900000000034
11.42971 -26.814500000000084
11.43071 -27.365800000000302
11.43171 -27.916349999999866
11.43271 -28.465699999999718
11.43371 -29.012750000000086
11.43471 -29.556850000000274
11.43571 -30.09775000000006
11.43671 -30.63469999999985
11.43771 -31.167099999999948
11.43871 -31.694399999999955
11.43971 -32.21595000000021
11.44071 -32.73134999999989
11.44171 -33.240949999999856
11.44271 -33.745550000000016
11.44371 -34.246199999999824
11.44471 -34.7446500000001
11.44571 -35.24235000000007
11.44671 -35.739699999999885
11.44771 -36.23630000000009
11.44871 -36.73135000000008
11.44971 -37.22365000000012
11.45071 -37.71169999999997
11.45171 -38.19429999999991
11.45271 -38.67074999999998
11.45371 -39.14065000000001
11.45471 -39.604300000000215
11.45571 -40.06179999999984
11.45671 -40.51365000000001
11.45771 -40.96050000000004
11.45871 -41.40269999999974
11.45971 -41.84095000000013
11.46071 -42.27605000000009
11.46171 -42.70860000000001
11.46271 -43.13924999999989
11.46371 -43.568199999999976
11.46471 -43.99495000000017
11.46571 -44.418699999999866
11.46671 -44.838150000000084
11.46771 -45.251450000000084
11.46871 -45.6573499999998
11.46971 -46.05505000000002
11.47071 -46.44409999999994
11.47171 -46.82560000000002
11.47271 -47.20090000000007
11.47371 -47.571100000000015
11.47471 -47.937450000000084
11.47571 -48.30059999999994
11.47671 -48.66109999999996
11.47771 -49.01895
11.47871 -49.37380000000005
11.47971 -49.725500000000025
11.48071 -50.07339999999992
11.48171 -50.417049999999975
11.48271 -50.75570000000005
11.48371 -51.08834999999999
11.48471 -51.41399999999997
11.48571 -51.731600000000036
11.48671 -52.04045000000001
11.48771 -52.34059999999988
11.48871 -52.63274999999997
11.48971 -52.91820000000013
11.49071 -53.19864999999997
11.49171 -53.47544999999999
11.49271 -53.74960000000002
11.49371 -54.02145000000004
11.49471 -54.290550000000124
11.49571 -54.55584999999995
11.49671 -54.81624999999993
11.49771 -55.07059999999998
11.49871 -55.31805000000001
11.49971 -55.558250000000044
11.50071 -55.79095000000003
11.50171 -56.016149999999975
11.50271 -56.23384999999996
11.50371 -56.443949999999965
11.50471 -56.64650000000003
11.50571 -56.841849999999994
11.50671 -57.03085
11.50771 -57.21475
11.50871 -57.3947
11.50971 -57.57169999999999
11.51071 -57.746099999999956
11.51171 -57.91735000000002
11.51271 -58.08430499999999
11.51371 -58.24524499999997
11.51471 -58.39867500000003
11.51571 -58.54350000000005
11.51671 -58.67925999999998
11.51771 -58.80642999999998
11.51871 -58.92584999999998
11.51971 -59.038400000000024
11.52071 -59.14483000000001
11.52171 -59.24543499999999
11.52271 -59.34016999999999
11.52371 -59.42902999999998
11.52471 -59.512155000000014
11.52571 -59.58995500000002
11.52671 -59.663065
11.52771 -59.73200199999999
11.52871 -59.79682249999999
11.52971 -59.85693849999999
11.53071 -59.91113850000001
11.53171 -59.957924500000004
11.53271 -59.99604399999998
11.53371 -60.02493499999999
11.53471 -60.044940000000004
11.53571 -60.05720000000001
11.53671 -60.06319500000002
11.53771 -60.064204999999994
11.53871 -60.060899999999975
11.53971 -60.05316999999999
11.54071 -60.04027000000001
11.54171 -60.021245000000015
11.54271 -59.995405000000005
11.54371 -59.962644999999966
11.54471 -59.92339000000001
11.54571 -59.87817500000001
11.54671 -59.827434999999966
11.54771 -59.77096500000001
11.54871 -59.70790000000004
11.54971 -59.637149999999984
11.55071 -59.55774999999996
11.55171 -59.46950000000001
11.55271 -59.372999999999976
11.55371 -59.26975000000002
11.55471 -59.16160000000005
11.55571 -59.04970000000006
11.55671 -58.93434999999997
11.55771 -58.81504999999988
11.55871 -58.69059999999999
11.55971 -58.55950000000012
11.56071 -58.420749999999956
11.56171 -58.274349999999984
11.56271 -58.121150000000135
11.56371 -57.962449999999876
11.56471 -57.798999999999864
11.56571 -57.630900000000054
11.56671 -57.457200000000064
11.56771 -57.27649999999994
11.56871 -57.08785
11.56971 -56.89040000000003
11.57071 -56.68475000000003
11.57171 -56.47255
11.57271 -56.25535000000001
11.57371 -56.03440000000008
11.57471 -55.80994999999991
11.57571 -55.58114999999996
11.57671 -55.34635000000003
11.57771 -55.10429999999993
11.57871 -54.85435000000001
11.57971 -54.59695
11.58071 -54.33345000000009
11.58171 -54.0655000000001
11.58271 -53.79414999999999
11.58371 -53.51920000000003
11.58471 -53.23959999999992
11.58571 -52.953499999999764
11.58671 -52.659400000000176
11.58771 -52.35654999999999
11.58871 -52.045849999999774
11.58971 -51.72900000000001
11.59071 -51.40770000000017
11.59171 -51.08360000000006
11.59271 -50.75689999999994
11.59371 -50.42645000000006
11.59471 -50.09059999999989
11.59571 -49.74769999999996
11.59671 -49.397350000000145
11.59771 -49.04030000000004
11.59871 -48.67799999999992
11.59971 -48.312000000000005
11.60071 -47.94280000000005
11.60171 -47.57025000000012
11.60271 -47.19275000000002
11.60371 -46.80789999999997
11.60471 -46.41449999999991
11.60571 -46.01254999999985
11.60671 -45.60314999999988
11.60771 -45.188700000000146
11.60871 -44.77200000000021
11.60971 -44.35424999999979
11.61071 -43.935349999999964
11.61171 -43.51400000000005
11.61271 -43.0879999999998
11.61371 -42.6557000000001
11.61471 -42.21630000000032
11.61571 -41.770350000000164
11.61671 -41.31924999999995
11.61771 -40.86459999999986
11.61871 -40.40689999999999
11.61971 -39.94554999999997
11.62071 -39.47935000000006
11.62171 -39.0063999999999
11.62271 -38.52564999999967
11.62371 -38.03760000000017
11.62471 -37.54420000000001
11.62571 -37.04859999999997
11.62671 -36.55310000000023
11.62771 -36.058549999999975
11.62871 -35.564249999999944
11.62971 -35.06804999999988
11.63071 -34.56714999999985
11.63171 -34.05920000000007
11.63271 -33.54324999999998
11.63371 -33.0200499999999
11.63471 -32.49160000000015
11.63571 -31.959650000000156
11.63671 -31.42525000000007
11.63771 -30.888199999999987
11.63871 -30.347349999999828
11.63971 -29.801599999999816
11.64071 -29.250249999999976
11.64171 -28.69405000000026
11.64271 -28.135250000000177
11.64371 -27.576449999999753
11.64471 -27.019500000000086
11.64571 -26.464450000000113
11.64671 -25.909799999999926
11.64771 -25.3523000000002
11.64871 -24.788649999999897
11.64971 -24.21659999999985
11.65071 -23.63600000000014
11.65171 -23.04859999999985
11.65271 -22.456599999999895
11.65371 -21.86315000000001
11.65471 -21.269949999999994
11.65571 -20.676850000000275
11.65671 -20.082849999999986
11.65771 -19.486250000000023
11.65871 -18.88630000000009
11.65971 -18.28369999999982
11.66071 -17.67999999999978
11.66171 -17.077299999999905
11.66271 -16.476600000000023
11.66371 -15.877000000000251
11.66471 -15.27630000000002
11.66571 -14.671149999999702
11.66671 -14.058700000000105
11.66771 -13.437500000000254
11.66871 -12.8085
11.66971 -12.174799999999792
11.67071 -11.53979999999992
11.67171 -10.906899999999982
11.67271 -10.27770000000018
11.67371 -9.651650000000108
11.67471 -9.026749999999778
11.67571 -8.400750000000027
11.67671 -7.772250000000202
11.67771 -7.141150000000013
11.67871 -6.508849999999761
11.67971 -5.8766499999998025
11.68071 -5.245199999999797
11.68171 -4.614000000000354
11.68271 -3.9805000000003865
11.68371 -3.3422999999997707
11.68471 -2.6978499999996686
11.68571 -2.0467000000003175
11.68671 -1.3910000000005862
11.68771 -0.7349999999996248
11.68871 -0.08269999999949151
11.68971 0.5632999999997945
11.69071 1.2021500000000684
11.69171 1.8362000000000933
11.69271 2.4691000000000294
11.69371 3.103900000000354
11.69471 3.7424499999993976
11.69571 4.384849999999537
11.69671 5.029900000000365
11.69771 5.675850000000024
11.69871 6.321599999999789
11.69971 6.967199999999979
11.70071 7.614150000000153
11.70171 8.264000000000188
11.70271 8.917599999999984
11.70371 9.573849999999773
11.70471 10.229800000000067
11.70571 10.8821000000002
11.70671 11.527349999999881
11.70771 12.164400000000061
11.70871 12.794350000000163
11.70971 13.420549999999809
11.71071 14.047499999999754
11.71171 14.678350000000076
11.71271 15.314650000000304
11.71371 15.955999999999957
11.71471 16.599549999999837
11.71571 17.24215000000022
11.71671 17.88214999999989
11.71771 18.519149999999748
11.71871 19.153950000000073
11.71971 19.787599999999962
11.72071 20.42070000000014
11.72171 21.05255000000028
11.72271 21.680849999999865
11.72371 22.303149999999828
11.72471 22.917800000000003
11.72571 23.524999999999935
11.72671 24.127549999999886
11.72771 24.729799999999997
11.72871 25.335549999999994
11.72971 25.94739999999991
11.73071 26.565600000000302
11.73171 27.187350000000205
11.73271 27.80854999999971
11.73371 28.425450000000087
11.73471 29.035450000000278
11.73571 29.63804999999986
11.73671 30.234449999999924
11.73771 30.826550000000175
11.73871 31.415749999999864
11.73971 32.00174999999986
11.74071 32.58364999999992
11.74171 33.16029999999998
11.74271 33.730800000000144
11.74371 34.29635000000014
11.74471 34.859950000000126
11.74571 35.42505000000001
11.74671 35.99450000000004
11.74771 36.56935
11.74871 37.14749999999996
11.74971 37.72469999999972
11.75071 38.296349999999975
11.75171 38.85850000000003
11.75271 39.40964999999997
11.75371 39.950750000000006
11.75471 40.484600000000036
11.75571 41.01435000000014
11.75671 41.54204999999994
11.75771 42.06855000000002
11.75871 42.5936499999998
11.75971 43.11580000000009
11.76071 43.63395000000006
11.76171 44.14914999999984
11.76271 44.66304999999996
11.76371 45.177349999999876
11.76471 45.69310000000007
11.76571 46.20939999999997
11.76671 46.72335000000006
11.76771 47.23055000000024
11.76871 47.72674999999997
11.76971 48.20989999999997
11.77071 48.68040000000004
11.77171 49.14124999999998
11.77271 49.59665000000002
11.77371 50.05075000000004
11.77471 50.50654999999987
11.77571 50.96419999999976
11.77671 51.42205000000024
11.77771 51.878049999999966
11.77871 52.33029999999993
11.77971 52.77805000000018
11.78071 53.22169999999981
11.78171 53.66225000000002
11.78271 54.099600000000194
11.78371 54.532449999999955
11.78471 54.95844999999985
11.78571 55.37405000000002
11.78671 55.776949999999935
11.78771 56.16729999999986
11.78871 56.547449999999955
11.78971 56.92150000000014
11.79071 57.29425000000013
11.79171 57.66924999999999
11.79271 58.047750000000086
11.79371 58.428150000000045
11.79471 58.80714999999987
11.79571 59.18114999999992
11.79671 59.547350000000066
11.79771 59.90479999999996
11.79871 60.253900000000094
11.79971 60.59570000000007
11.80071 60.930849999999914
11.80171 61.258999999999965
11.80271 61.57920000000004
11.80371 61.89005000000001
11.80471 62.19074999999994
11.80571 62.48290000000003
11.80671 62.76965000000002
11.80771 63.054799999999986
11.80871 63.34170000000007
11.80971 63.63150000000002
11.81071 63.92314999999985
11.81171 64.21320000000001
11.81271 64.49690000000004
11.81371 64.77015000000003
11.81471 65.03055
11.81571 65.27814999999995
11.81671 65.51489999999998
11.81771 65.74325
11.81871 65.96515000000004
11.81971 66.18169999999995
11.82071 66.39265000000002
11.82171 66.59730000000003
11.82271 66.79584999999994
11.82371 66.98930500000002
11.82471 67.17968500000005
11.82571 67.36931499999997
11.82671 67.55929999999995
11.82771 67.74894
11.82871 67.93539500000001
11.82971 68.11444500000002
11.83071 68.28192
11.83171 68.43521
11.83271 68.57413
11.83371 68.70084
11.83471 68.81901
11.83571 68.93238499999998
11.83671 69.04354699999999
11.83771 69.1532695
11.83871 69.260763
11.83971 69.36455049999999
11.84071 69.46346
11.84171 69.557225
11.84271 69.646355
11.84371 69.73147
11.84471 69.81235
11.84571 69.88742499999998
11.84671 69.95392
11.84771 70.00873
11.84871 70.04968500000001
11.84971 70.07659999999998
11.85071 70.09157000000002
11.85171 70.09850500000002
11.85271 70.10190999999993
11.85371 70.105085
11.85471 70.10935000000005
11.85571 70.11395000000005
11.85671 70.11639999999998
11.85771 70.11374999999998
11.85871 70.10385
11.85971 70.08585000000001
11.86071 70.05974999999995
11.86171 70.02619999999993
11.86271 69.98545000000011
11.86371 69.93650000000004
11.86471 69.87790000000001
11.86571 69.80839999999998
11.86671 69.72784999999988
11.86771 69.63760000000002
11.86871 69.54075
11.86971 69.44094999999997
11.87071 69.3414
11.87171 69.24359999999994
11.87271 69.14625000000001
11.87371 69.04635000000002
11.87471 68.94020000000005
11.87571 68.82440000000011
11.87671 68.69705
11.87771 68.55834999999998
11.87871 68.40955000000007
11.87971 68.25245000000001
11.88071 68.08865
11.88171 67.91839999999993
11.88271 67.7413
11.88371 67.5572000000001
11.88471 67.3664000000001
11.88571 67.17034999999989
11.88671 66.97139999999983
11.88771 66.77190000000006
11.88871 66.57280000000009
11.88971 66.37329999999997
11.89071 66.17049999999985
11.89171 65.96055000000003
11.89271 65.74000000000024
11.89371 65.50645
11.89471 65.26019999999987
11.89571 65.0033500000001
11.89671 64.73884999999984
11.89771 64.46964999999999
11.89871 64.19755000000026
11.89971 63.92264999999993
11.90071 63.644149999999776
11.90171 63.36104999999994
11.90271 63.07304999999992
11.90371 62.78099999999994
11.90471 62.4856
11.90571 62.18774999999995
11.90671 61.88750000000014
11.90771 61.582950000000146
11.90871 61.271200000000135
11.90971 60.9489500000001
11.91071 60.61434999999997
11.91171 60.26774999999991
11.91271 59.91144999999975
11.91371 59.54895000000009
11.91471 59.18385000000005
11.91571 58.81914999999981
11.91671 58.455200000000204
11.91771 58.09069999999985
11.91871 57.723399999999934
11.91971 57.35120000000017
11.92071 56.973249999999965
11.92171 56.58919999999984
11.92271 56.19995000000002
11.92371 55.80615000000017
11.92471 55.407550000000086
11.92571 55.00299999999999
11.92671 54.59054999999991
11.92771 54.16890000000014
11.92871 53.73749999999996
11.92971 53.29789999999994
11.93071 52.853699999999904
11.93171 52.408500000000046
11.93271 51.964999999999996
11.93371 51.523949999999694
11.93471 51.083799999999954
11.93571 50.64140000000001
11.93671 50.19360000000014
11.93771 49.737849999999945
11.93871 49.27254999999992
11.93971 48.79905000000004
11.94071 48.320000000000306
11.94171 47.83645000000017
11.94271 47.3491999999999
11.94371 46.85820000000021
11.94471 46.361999999999796
11.94571 45.85944999999994
11.94671 45.35130000000026
11.94771 44.83944999999975
11.94871 44.326499999999825
11.94971 43.815350000000336
11.95071 43.306850000000146
11.95171 42.80024999999965
11.95271 42.29209999999997
11.95371 41.77840000000044
11.95471 41.256099999999876
11.95571 40.723749999999754
11.95671 40.18210000000036
11.95771 39.633349999999844
11.95871 39.08129999999968
11.95971 38.528449999999935
11.96071 37.97595000000001
11.96171 37.42315000000024
11.96271 36.86845000000008
11.96371 36.3103999999996
11.96471 35.748649999999685
11.96571 35.18460000000029
11.96671 34.620250000000354
11.96771 34.056600000000046
11.96871 33.49370000000004
11.96971 32.93009999999971
11.97071 32.36234999999949
11.97171 31.787150000000402
11.97271 31.202650000000666
11.97371 30.60849999999976
11.97471 30.007599999999634
11.97571 29.404449999999997
11.97671 28.802800000000268
11.97771 28.20529999999974
11.97871 27.611849999999855
11.97971 27.020650000000174
11.98071 26.428700000000195
11.98171 25.833399999999894
11.98271 25.23364999999986
11.98371 24.63050000000022
11.98471 24.02550000000017
11.98571 23.419749999999823
11.98671 22.814049999999447
11.98771 22.20645000000007
11.98871 21.59475000000008
11.98971 20.97674999999993
11.99071 20.351650000000056
11.99171 19.721300000000163
11.99271 19.088750000000044
11.99371 18.458450000000127
11.99471 17.833700000000064
11.99571 17.215699999999917
11.99671 16.60289999999981
11.99771 15.991550000000327
11.99871 15.377250000000315
11.99971 14.75734999999978
12.00071 14.131149999999787
12.00171 13.49969999999978
12.00271 12.866400000000056
12.00371 12.23350000000012
12.00471 11.602050000000114
12.00571 10.971349999999713
12.00671 10.339150000000103
12.00771 9.704400000000446
12.00871 9.066649999999592
12.00971 8.427349999999556
12.01071 7.789550000000117
12.01171 7.1559000000005755
12.01271 6.528950000000283
12.01371 5.90829999999945
12.01471 5.290299999999998
12.01571 4.670799999999947
12.01671 4.045999999999911
12.01771 3.4142000000000894
12.01871 2.7761000000001146
12.01971 2.1346000000005416
12.02071 1.4930999999995809
12.02171 0.8552999999994482
12.02271 0.2231500000005049
12.02371 -0.40489999999990256
12.02471 -1.0311500000005636
12.02571 -1.6573999999998368
12.02671 -2.284749999999919
12.02771 -2.912449999999817
12.02871 -3.537899999999511
12.02971 -4.159249999999975
12.03071 -4.775800000000191
12.03171 -5.388300000000457
12.03271 -5.999200000000177
12.03371 -6.6123500000001005
12.03471 -7.230800000000009
12.03571 -7.855149999999589
12.03671 -8.483599999999786
12.03771 -9.111700000000166
12.03871 -9.734950000000325
12.03971 -10.350349999999759
12.04071 -10.957199999999528
12.04171 -11.557699999999866
12.04271 -12.155250000000366
12.04371 -12.752800000000175
12.04471 -13.35214999999973
12.04571 -13.953049999999855
12.04671 -14.553600000000166
12.04771 -15.151149999999975
12.04871 -15.744200000000069
12.04971 -16.33390000000054
12.05071 -16.922149999999693
12.05171 -17.511499999999653
12.05271 -18.103400000000352
12.05371 -18.69759999999984
12.05471 -19.291400000000237
12.05571 -19.88035000000041
12.05671 -20.4607999999995
12.05771 -21.03074999999996
12.05871 -21.591800000000244
12.05971 -22.14649999999971
12.06071 -22.69930000000017
12.06171 -23.25400000000033
12.06271 -23.812049999999417
12.06371 -24.373099999999702
12.06471 -24.9337500000002
12.06571 -25.490649999999892
12.06671 -26.042000000000424
12.06771 -26.58780000000041
12.06871 -27.129449999999807
12.06971 -27.66884999999969
12.07071 -28.207899999999757
12.07171 -28.746200000000222
12.07271 -29.281500000000182
12.07371 -29.811249999999596
12.07471 -30.332450000000037
12.07571 -30.844300000000548
12.07671 -31.349049999999934
12.07771 -31.85009999999988
12.07871 -32.35155000000031
12.07971 -32.8562999999997
12.08071 -33.36404999999959
12.08171 -33.872950000000266
12.08271 -34.37925000000022
12.08371 -34.87880000000027
12.08471 -35.36899999999968
12.08571 -35.849949999999794
12.08671 -36.32345000000037
12.08771 -36.79170000000023
12.08871 -37.25735000000008
12.08971 -37.721199999999484
12.09071 -38.18239999999959
12.09171 -38.63905000000001
12.09271 -39.088699999999946
12.09371 -39.53164999999995
12.09471 -39.96975000000042
12.09571 -40.40525000000017
12.09671 -40.84149999999953
12.09771 -41.2796
12.09871 -41.7184000000001
12.09971 -42.155349999999785
12.10071 -42.586049999999986
12.10171 -43.00664999999995
12.10271 -43.41565000000047
12.10371 -43.81385000000043
12.10471 -44.20389999999983
12.10571 -44.58989999999996
12.10671 -44.974700000000034
12.10771 -45.35909999999962
12.10871 -45.74244999999977
12.10971 -46.12285000000008
12.11071 -46.4979500000004
12.11171 -46.86600000000027
12.11271 -47.2280999999998
12.11371 -47.5863
12.11471 -47.94209999999972
12.11571 -48.295950000000126
12.11671 -48.646899999999974
12.11771 -48.99204999999976
12.11871 -49.32820000000011
12.11971 -49.65344999999996
12.12071 -49.96734999999988
12.12171 -50.272050000000135
12.12271 -50.571350000000116
12.12371 -50.86904999999988
12.12471 -51.167599999999915
12.12571 -51.46749999999991
12.12671 -51.767050000000104
12.12771 -52.06295000000013
12.12871 -52.35204999999993
12.12971 -52.63260000000005
12.13071 -52.904700000000126
12.13171 -53.169549999999845
12.13271 -53.42885000000005
12.13371 -53.68390000000007
12.13471 -53.93419999999982
12.13571 -54.17854999999992
12.13671 -54.41515000000029
12.13771 -54.64255000000029
12.13871 -54.86139999999994
12.13971 -55.07415000000001
12.14071 -55.283700000000046
12.14171 -55.49284999999994
12.14271 -55.70314999999992
12.14371 -55.91325000000001
12.14471 -56.12020000000002
12.14571 -56.320449999999745
12.14671 -56.510749999999845
12.14771 -56.68975
12.14871 -56.85780000000001
12.14971 -57.01725000000004
12.15071 -57.17094999999999
12.15171 -57.32069999999992
12.15271 -57.46725000000015
12.15371 -57.610100000000244
12.15471 -57.74794999999985
12.15571 -57.87984999999981
12.15671 -58.005750000000155
12.15771 -58.12645000000012
12.15871 -58.24400000000001
12.15971 -58.35964999999984
12.16071 -58.47324999999972
12.16171 -58.58315000000016
12.16271 -58.68655000000022
12.16371 -58.780649999999945
12.16471 -58.86294999999999
12.16571 -58.93349999999998
12.16671 -58.99424999999992
12.16771 -59.048100000000034
12.16871 -59.09854999999985
12.16971 -59.14784999999991
12.17071 -59.19655000000014
12.17171 -59.243650000000144
12.17271 -59.28725000000009
12.17371 -59.325349999999986
12.17471 -59.356849999999895
12.17571 -59.381849999999915
12.17671 -59.400950000000094
12.17771 -59.41474999999995
12.17871 -59.423299999999955
12.17971 -59.42555000000016
12.18071 -59.419800000000066
12.18171 -59.404699999999856
12.18271 -59.3798999999999
12.18371 -59.34630000000006
12.18471 -59.306249999999984
12.18571 -59.262849999999936
12.18671 -59.218599999999974
12.18771 -59.1748500000001
12.18871 -59.131000000000114
12.18971 -59.08494999999989
12.19071 -59.033899999999875
12.19171 -58.975250000000045
12.19271 -58.90755000000011
12.19371 -58.83069999999997
12.19471 -58.74560000000001
12.19571 -58.65355000000007
12.19671 -58.55574999999993
12.19771 -58.452549999999945
12.19871 -58.343750000000064
12.19971 -58.229100000000045
12.20071 -58.10870000000001
12.20171 -57.983499999999985
12.20271 -57.855199999999954
12.20371 -57.72525
12.20471 -57.59470000000002
12.20571 -57.46331000000002
12.20671 -57.32928499999996
12.20771 -57.190005
12.20871 -57.04261999999998
12.20971 -56.88506499999997
12.21071 -56.716685000000055
12.21171 -56.538475
12.21271 -56.35250999999997
12.21371 -56.16115000000003
12.21471 -55.96636500000002
12.21571 -55.769295
12.21671 -55.57011999999999
12.21771 -55.368455
12.21871 -55.1639
12.21971 -54.95629000000001
12.22071 -54.745779999999996
12.22171 -54.53256499999999
12.22271 -54.31643699999999
12.22371 -54.0964785
12.22471 -53.871068
12.22571 -53.6383065
12.22671 -53.39665
12.22771 -53.14555499999999
12.22871 -52.88579499999999
12.22971 -52.61936500000001
12.23071 -52.34886000000001
12.23171 -52.07674
12.23271 -51.804634999999976
12.23371 -51.532849999999996
12.23471 -51.26062000000001
12.23571 -50.986465
12.23671 -50.70874500000002
12.23771 -50.426229999999975
12.23871 -50.13819499999996
12.23971 -49.844380000000015
12.24071 -49.544685000000015
12.24171 -49.238884999999996
12.24271 -48.92659499999997
12.24371 -48.60758499999999
12.24471 -48.281900000000064
12.24571 -47.95040000000004
12.24671 -47.614699999999964
12.24771 -47.27674999999995
12.24871 -46.9387
12.24971 -46.601850000000006
12.25071 -46.26650000000001
12.25171 -45.931699999999985
12.25271 -45.59539999999998
12.25371 -45.25550000000003
12.25471 -44.91000000000009
12.25571 -44.55760000000005
12.25671 -44.19799999999998
12.25771 -43.83159999999994
12.25871 -43.45929999999987
12.25971 -43.08204999999999
12.26071 -42.70060000000006
12.26171 -42.315750000000016
12.26271 -41.92829999999994
12.26371 -41.53904999999996
12.26471 -41.14875000000001
12.26571 -40.758500000000026
12.26671 -40.368900000000046
12.26771 -39.97970000000004
12.26871 -39.59015000000003
12.26971 -39.19855000000007
12.27071 -38.80280000000003
12.27171 -38.40119999999995
12.27271 -37.99284999999996
12.27371 -37.57754999999998
12.27471 -37.15634999999998
12.27571 -36.73089999999996
12.27671 -36.302849999999935
12.27771 -35.87390000000003
12.27871 -35.44510000000004
12.27971 -35.01679999999997
12.28071 -34.58904999999995
12.28171 -34.161650000000094
12.28271 -33.73425000000006
12.28371 -33.3064499999999
12.28471 -32.87749999999999
12.28571 -32.446350000000024
12.28671 -32.011850000000095
12.28771 -31.572950000000045
12.28871 -31.128549999999944
12.28971 -30.6780999999999
12.29071 -30.22235000000005
12.29171 -29.762399999999978
12.29271 -29.30004999999996
12.29371 -28.83735000000012
12.29471 -28.375899999999977
12.29571 -27.916899999999924
12.29671 -27.46045000000009
12.29771 -27.005800000000008
12.29871 -26.552099999999772
12.29971 -26.098199999999988
12.30071 -25.642850000000273
12.30171 -25.18520000000003
12.30271 -24.724549999999983
12.30371 -24.260400000000043
12.30471 -23.792299999999752
12.30571 -23.32050000000002
12.30671 -22.84534999999997
12.30771 -22.367350000000037
12.30871 -21.887750000000246
12.30971 -21.408149999999765
12.31071 -20.9301999999998
12.31171 -20.454649999999962
12.31271 -19.9822500000002
12.31371 -19.51285000000025
12.31471 -19.044999999999828
12.31571 -18.577499999999915
12.31671 -18.10879999999994
12.31771 -17.637350000000023
12.31871 -17.16260000000011
12.31971 -16.684299999999986
12.32071 -16.202950000000076
12.32171 -15.71939999999994
12.32271 -15.23439999999987
12.32371 -14.749000000000013
12.32471 -14.26394999999997
12.32571 -13.780199999999937
12.32671 -13.298900000000003
12.32771 -12.820800000000117
12.32871 -12.346200000000126
12.32971 -11.874749999999864
12.33071 -11.405899999999969
12.33171 -10.938549999999978
12.33271 -10.470850000000171
12.33371 -10.001450000000217
12.33471 -9.529299999999976
12.33571 -9.053799999999764
12.33671 -8.575450000000012
12.33771 -8.095200000000219
12.33871 -7.6142999999997265
12.33971 -7.134350000000122
12.34071 -6.656350000000185
12.34171 -6.181149999999816
12.34271 -5.708999999999922
12.34371 -5.240000000000106
12.34471 -4.774150000000018
12.34571 -4.31075000000003
12.34671 -3.84949999999995
12.34771 -3.389799999999749
12.34871 -2.930900000000167
12.34971 -2.4717500000000223
12.35071 -2.01144999999979
12.35171 -1.5496999999999734
12.35271 -1.0862999999999845
12.35371 -0.6221500000000435
12.35471 -0.15835000000026522
12.35571 0.3034499999998719
12.35671 0.7614500000002744
12.35771 1.2152000000001384
12.35871 1.6643000000000212
12.35971 2.1088499999998707
12.36071 2.549949999999801
12.36171 2.988450000000059
12.36271 3.4252000000001974
12.36371 3.8611000000000892
12.36471 4.2961999999997085
12.36571 4.7308999999998855
12.36671 5.165850000000277
12.36771 5.60099999999987
12.36871 6.036099999999836
12.36971 6.471000000000254
12.37071 6.905000000000106
12.37171 7.337149999999889
12.37271 7.766299999999865
12.37371 8.191150000000022
12.37471 8.61119999999993
12.37571 9.026399999999962
12.37671 9.437100000000282
12.37771 9.84425000000004
12.37871 10.249199999999917
12.37971 10.653050000000025
12.38071 11.05609999999986
12.38171 11.458249999999822
12.38271 11.859300000000017
12.38371 12.258400000000197
12.38471 12.655150000000226
12.38571 13.049149999999967
12.38671 13.439749999999764
12.38771 13.827350000000099
12.38871 14.211600000000116
12.38971 14.591949999999757
12.39071 14.968400000000063
12.39171 15.340750000000098
12.39271 15.709199999999758
12.39371 16.0740999999999
12.39471 16.435950000000254
12.39571 16.796200000000066
12.39671 17.1557499999999
12.39771 17.51445000000018
12.39871 17.872249999999894
12.39971 18.228199999999887
12.40071 18.58079999999991
12.40171 18.928949999999848
12.40271 19.271850000000118
12.40371 19.609400000000083
12.40471 19.942050000000197
12.40571 20.270199999999903
12.40671 20.5946999999998
12.40771 20.916049999999963
12.40871 21.234000000000183
12.40971 21.548750000000005
12.41071 21.860549999999993
12.41171 22.169550000000065
12.41271 22.475999999999747
12.41371 22.780350000000187
12.41471 23.082600000000166
12.41571 23.382449999999853
12.41671 23.679199999999955
12.41771 23.971650000000068
12.41871 24.258899999999965
12.41971 24.539999999999978
12.42071 24.815050000000053
12.42171 25.085099999999983
12.42271 25.35090000000007
12.42371 25.613749999999975
12.42471 25.87484999999993
12.42571 26.134400000000014
12.42671 26.392199999999978
12.42771 26.64750000000004
12.42871 26.899550000000076
12.42971 27.14775000000006
12.43071 27.391599999999904
12.43171 27.630849999999914
12.43271 27.865449999999942
12.43371 28.095200000000098
12.43471 28.31985000000016
12.43571 28.538899999999874
12.43671 28.75204999999992
12.43771 28.959750000000057
12.43871 29.16250000000002
12.43971 29.361449999999905
12.44071 29.558049999999987
12.44171 29.753250000000115
12.44271 29.947500000000044
12.44371 30.140549999999912
12.44471 30.331249999999976
12.44571 30.518050000000013
12.44671 30.699650000000005
12.44771 30.874950000000023
12.44871 31.0435999999999
12.44971 31.20599999999994
12.45071 31.362750000000005
12.45171 31.51455000000008
12.45271 31.66204999999998
12.45371 31.8057
12.45471 31.945700000000045
12.45571 32.08220000000001
12.45671 32.21574999999997
12.45771 32.346899999999984
12.45871 32.47595000000006
12.45971 32.603049999999946
12.46071 32.72780000000003
12.46171 32.84905000000005
12.46271 32.96545000000001
12.46371 33.07555000000001
12.46471 33.17819999999992
12.46571 33.27309999999993
12.46671 33.36099999999998
12.46771 33.443250000000056
12.46871 33.52130000000009
12.46971 33.59675000000001
12.47071 33.670549999999935
12.47171 33.74299999999997
12.47271 33.8138
12.47371 33.882400000000054
12.47471 33.94815000000006
12.47571 34.01055
12.47671 34.0692
12.47771 34.12344999999999
12.47871 34.1727
12.47971 34.21609999999997
12.48071 34.25269999999996
12.48171 34.281999999999975
12.48271 34.30394999999996
12.48371 34.31925000000005
12.48471 34.329460000000026
12.48571 34.33633999999994
12.48671 34.341584999999974
12.48771 34.346385000000055
12.48871 34.35099500000002
12.48971 34.35481500000002
12.49071 34.35663000000001
12.49171 34.35492999999995
12.49271 34.348390000000016
12.49371 34.33612
12.49471 34.31770000000001
12.49571 34.293110000000034
12.49671 34.26253999999997
12.49771 34.226269999999964
12.49871 34.184570000000015
12.49971 34.137930000000026
12.50071 34.08707999999999
12.50171 34.03299499999998
12.50271 33.976850000000006
12.50371 33.919700000000006
12.50471 33.86222500000001
12.50571 33.80439
12.50671 33.74528499999999
12.50771 33.683375000000005
12.50871 33.616845
12.50971 33.54405499999999
12.51071 33.463925
12.51171 33.376156
12.51271 33.281282999999995
12.51371 33.1803905
12.51471 33.0747955
12.51571 32.965762
12.51671 32.8542765
12.51771 32.74102150000001
12.51871 32.626455
12.51971 32.510865
12.52071 32.39439
12.52171 32.27693
12.52271 32.158035
12.52371 32.03683
12.52471 31.912070000000003
12.52571 31.782329999999977
12.52671 31.646329999999978
12.52771 31.503335000000003
12.52871 31.35337000000002
12.52971 31.197210000000027
12.53071 31.03625500000002
12.53171 30.872224999999986
12.53271 30.706659999999967
12.53371 30.540584999999997
12.53471 30.37440999999999
12.53571 30.208004999999993
12.53671 30.040784999999996
12.53771 29.87193999999999
12.53871 29.700625000000013
12.53971 29.526019999999992
12.54071 29.34732499999997
12.54171 29.16380999999999
12.54271 28.97498
12.54371 28.780565000000035
12.54471 28.580569999999987
12.54571 28.37550499999999
12.54671 28.166305000000037
12.54771 27.954349999999987
12.54871 27.740999999999964
12.54971 27.527350000000013
12.55071 27.314250000000023
12.55171 27.101749999999985
12.55271 26.889199999999974
12.55371 26.675799999999978
12.55471 26.460300000000043
12.55571 26.241300000000038
12.55671 26.017999999999965
12.55771 25.78985000000001
12.55871 25.556600000000046
12.55971 25.31849999999995
12.56071 25.07609999999995
12.56171 24.83005000000005
12.56271 24.581300000000013
12.56371 24.330849999999998
12.56471 24.07939999999999
12.56571 23.827599999999993
12.56671 23.57590000000003
12.56771 23.32429999999993
12.56871 23.07259999999997
12.56971 22.82015000000005
12.57071 22.565849999999983
12.57171 22.308799999999977
12.57271 22.048250000000074
12.57371 21.7835500000001
12.57471 21.514349999999897
12.57571 21.241099999999914
12.57671 20.96455000000011
12.57771 20.685349999999964
12.57871 20.404549999999965
12.57971 20.123100000000136
12.58071 19.841649999999962
12.58171 19.560649999999892
12.58271 19.280049999999964
12.58371 18.999450000000035
12.58471 18.71815000000013
12.58571 18.43539999999994
12.58671 18.150649999999942
12.58771 17.86325000000012
12.58871 17.572849999999974
12.58971 17.279399999999868
12.59071 16.983150000000023
12.59171 16.68435000000013
12.59271 16.38355000000008
12.59371 16.081449999999844
12.59471 15.778549999999855
12.59571 15.475700000000014
12.59671 15.17340000000006
12.59771 14.871900000000027
12.59871 14.571250000000068
12.59971 14.27119999999997
12.60071 13.970999999999947
12.60171 13.669600000000038
12.60271 13.366300000000086
12.60371 13.060399999999944
12.60471 12.751299999999924
12.60571 12.439400000000163
12.60671 12.125349999999973
12.60771 11.809799999999877
12.60871 11.493650000000098
12.60971 11.177650000000067
12.61071 10.86199999999985
12.61171 10.546749999999944
12.61271 10.232000000000124
12.61371 9.917400000000049
12.61471 9.602849999999947
12.61571 9.28844999999994
12.61671 8.973949999999988
12.61771 8.659050000000072
12.61871 8.343350000000054
12.61971 8.026249999999909
12.62071 7.707350000000016
12.62171 7.386600000000056
12.62271 7.064249999999897
12.62371 6.741099999999986
12.62471 6.41825000000009
12.62571 6.096799999999979
12.62671 5.777350000000029
12.62771 5.460049999999987
12.62871 5.144549999999866
12.62971 4.829850000000017
12.63071 4.515149999999996
12.63171 4.199700000000021
12.63271 3.883150000000106
12.63371 3.5655000000000756
12.63471 3.2470499999999456
12.63571 2.9281499999998797
12.63671 2.6091000000000655
12.63771 2.290050000000078
12.63871 1.9707499999998754
12.63971 1.6511999999999776
12.64071 1.331800000000001
12.64171 1.0131000000000028
12.64271 0.6959000000000826
12.64371 0.38079999999992425
12.64471 0.06804999999991679
12.64571 -0.24274999999990277
12.64671 -0.5527499999999699
12.64771 -0.8628999999999581
12.64871 -1.1742999999999824
12.64971 -1.4875000000000997
12.65071 -1.802100000000001
12.65171 -2.1171999999999858
12.65271 -2.4315000000000446
12.65371 -2.7438499999999157
12.65471 -3.053499999999994
12.65571 -3.3604000000001313
12.65671 -3.6648499999999973
12.65771 -3.9674999999999434
12.65871 -4.268999999999974
12.65971 -4.569249999999969
12.66071 -4.868199999999955
12.66171 -5.165799999999956
12.66271 -5.461850000000081
12.66371 -5.7569500000000104
12.66471 -6.052099999999914
12.66571 -6.3481000000000645
12.66671 -6.645450000000025
12.66771 -6.944099999999994
12.66871 -7.243300000000022
12.66971 -7.541399999999935
12.67071 -7.836599999999986
12.67171 -8.127750000000086
12.67271 -8.414399999999954
12.67371 -8.697050000000019
12.67471 -8.977000000000118
12.67571 -9.255700000000006
12.67671 -9.534149999999853
12.67771 -9.812949999999862
12.67871 -10.092000000000088
12.67971 -10.370550000000055
12.68071 -10.647999999999907
12.68171 -10.92395000000003
12.68271 -11.198600000000141
12.68371 -11.472400000000007
12.68471 -11.745349999999974
12.68571 -12.017249999999972
12.68671 -12.287050000000036
12.68771 -12.55344999999998
12.68871 -12.81554999999993
12.68971 -13.072600000000115
12.69071 -13.324999999999967
12.69171 -13.574249999999918
12.69271 -13.822150000000061
[truncated: 265,867 more chars]
