# Supplementary material for: 2D Synthetic dataset of numerical simulations of long-period seismicity in a volcanic edifice and related sensitivity kernels
Source: Data Brief. 2021 Jan 25;34:106673. doi: 10.1016/j.dib.2020.106673 (PMC7841316; doi:10.1016/j.dib.2020.106673)
Supplement: Supplementary Data S1 — Supplementary Raw Research Data. This is open data under the CC BY license http://creativecommons.org/licenses/by/4.0/ [file mmc1.zip › Dataset/OUTPUT_SEISMOGRAMS/9000_3000/vel_X_hetero_16000_1580_ISO7e-1Hz.semv]

-1.714286 0.0
-1.713286 0.0
-1.712286 0.0
-1.711286 0.0
-1.710286 0.0
-1.709286 0.0
-1.708286 0.0
-1.707286 0.0
-1.706286 0.0
-1.705286 0.0
-1.704286 0.0
-1.703286 0.0
-1.702286 0.0
-1.701286 0.0
-1.700286 0.0
-1.699286 0.0
-1.698286 0.0
-1.697286 0.0
-1.696286 0.0
-1.695286 0.0
-1.694286 0.0
-1.693286 0.0
-1.692286 0.0
-1.691286 0.0
-1.690286 0.0
-1.689286 0.0
-1.688286 0.0
-1.687286 0.0
-1.686286 0.0
-1.685286 0.0
-1.684286 0.0
-1.683286 0.0
-1.682286 0.0
-1.681286 0.0
-1.680286 0.0
-1.679286 0.0
-1.678286 0.0
-1.677286 0.0
-1.676286 0.0
-1.675286 0.0
-1.674286 0.0
-1.673286 0.0
-1.672286 0.0
-1.671286 0.0
-1.670286 0.0
-1.669286 0.0
-1.668286 0.0
-1.667286 0.0
-1.666286 0.0
-1.665286 0.0
-1.664286 0.0
-1.663286 0.0
-1.662286 0.0
-1.661286 0.0
-1.660286 0.0
-1.659286 0.0
-1.658286 0.0
-1.657286 0.0
-1.656286 0.0
-1.655286 0.0
-1.654286 0.0
-1.653286 0.0
-1.652286 0.0
-1.651286 0.0
-1.650286 0.0
-1.649286 0.0
-1.648286 0.0
-1.647286 0.0
-1.646286 0.0
-1.645286 0.0
-1.644286 0.0
-1.643286 0.0
-1.642286 0.0
-1.641286 0.0
-1.640286 0.0
-1.639286 0.0
-1.638286 0.0
-1.637286 0.0
-1.636286 0.0
-1.635286 0.0
-1.634286 0.0
-1.633286 0.0
-1.632286 0.0
-1.631286 0.0
-1.630286 0.0
-1.629286 0.0
-1.628286 0.0
-1.627286 0.0
-1.626286 0.0
-1.625286 0.0
-1.624286 0.0
-1.623286 0.0
-1.622286 0.0
-1.621286 0.0
-1.620286 0.0
-1.619286 0.0
-1.618286 0.0
-1.617286 0.0
-1.616286 0.0
-1.615286 0.0
-1.614286 0.0
-1.613286 0.0
-1.612286 0.0
-1.611286 0.0
-1.610286 0.0
-1.609286 0.0
-1.608286 0.0
-1.607286 0.0
-1.606286 0.0
-1.605286 0.0
-1.604286 0.0
-1.603286 0.0
-1.602286 0.0
-1.601286 0.0
-1.600286 0.0
-1.599286 0.0
-1.598286 0.0
-1.597286 0.0
-1.596286 0.0
-1.595286 0.0
-1.594286 0.0
-1.593286 0.0
-1.592286 0.0
-1.591286 0.0
-1.590286 0.0
-1.589286 0.0
-1.588286 0.0
-1.587286 0.0
-1.586286 0.0
-1.585286 0.0
-1.584286 0.0
-1.583286 0.0
-1.582286 0.0
-1.581286 0.0
-1.580286 0.0
-1.579286 0.0
-1.578286 0.0
-1.577286 0.0
-1.576286 0.0
-1.575286 0.0
-1.574286 0.0
-1.573286 0.0
-1.572286 0.0
-1.571286 0.0
-1.570286 0.0
-1.569286 0.0
-1.568286 0.0
-1.567286 0.0
-1.566286 0.0
-1.565286 0.0
-1.564286 0.0
-1.563286 0.0
-1.562286 0.0
-1.561286 0.0
-1.560286 0.0
-1.559286 0.0
-1.558286 0.0
-1.557286 0.0
-1.556286 0.0
-1.555286 0.0
-1.554286 0.0
-1.553286 0.0
-1.552286 0.0
-1.551286 0.0
-1.550286 0.0
-1.549286 0.0
-1.548286 0.0
-1.547286 0.0
-1.546286 0.0
-1.545286 0.0
-1.544286 0.0
-1.543286 0.0
-1.542286 0.0
-1.541286 0.0
-1.540286 0.0
-1.539286 0.0
-1.538286 0.0
-1.537286 0.0
-1.536286 0.0
-1.535286 0.0
-1.534286 0.0
-1.533286 0.0
-1.532286 0.0
-1.531286 0.0
-1.530286 0.0
-1.529286 0.0
-1.528286 0.0
-1.527286 0.0
-1.526286 0.0
-1.525286 0.0
-1.524286 0.0
-1.523286 0.0
-1.522286 0.0
-1.521286 0.0
-1.520286 0.0
-1.519286 0.0
-1.518286 0.0
-1.517286 0.0
-1.516286 0.0
-1.515286 0.0
-1.514286 0.0
-1.513286 0.0
-1.512286 0.0
-1.511286 0.0
-1.510286 0.0
-1.509286 0.0
-1.508286 0.0
-1.507286 0.0
-1.506286 0.0
-1.505286 0.0
-1.504286 0.0
-1.503286 0.0
-1.502286 0.0
-1.501286 0.0
-1.500286 0.0
-1.499286 0.0
-1.498286 0.0
-1.497286 0.0
-1.496286 0.0
-1.495286 0.0
-1.494286 0.0
-1.493286 0.0
-1.492286 0.0
-1.491286 0.0
-1.490286 0.0
-1.489286 0.0
-1.488286 0.0
-1.487286 0.0
-1.486286 0.0
-1.485286 0.0
-1.484286 0.0
-1.483286 0.0
-1.482286 0.0
-1.481286 0.0
-1.480286 0.0
-1.479286 0.0
-1.478286 0.0
-1.477286 0.0
-1.476286 0.0
-1.475286 0.0
-1.474286 0.0
-1.473286 0.0
-1.472286 0.0
-1.471286 0.0
-1.470286 0.0
-1.469286 0.0
-1.468286 0.0
-1.467286 0.0
-1.466286 0.0
-1.465286 0.0
-1.464286 0.0
-1.463286 0.0
-1.462286 0.0
-1.461286 0.0
-1.460286 0.0
-1.459286 0.0
-1.458286 0.0
-1.457286 0.0
-1.456286 0.0
-1.455286 0.0
-1.454286 0.0
-1.453286 6.287737e-34
-1.452286 1.4866006999999997e-33
-1.451286 1.9437868999999996e-33
-1.450286 2.432191e-33
-1.449286 2.9325509000000004e-33
-1.448286 3.3966888e-33
-1.447286 3.8034895e-33
-1.446286 4.1177105e-33
-1.445286 4.321860500000001e-33
-1.444286 4.355496499999999e-33
-1.443286 4.156601e-33
-1.442286 3.718001499999999e-33
-1.441286 2.965508499999998e-33
-1.440286 1.8184435e-33
-1.439286 2.382454999999994e-34
-1.438286 -1.849754e-33
-1.437286 -4.487832999999997e-33
-1.436286 -7.675931999999998e-33
-1.435286 -1.1393934500000002e-32
-1.434286 -1.561474865e-32
-1.433286 -2.0292549499999998e-32
-1.432286 -2.5326069349999997e-32
-1.431286 -3.0581248e-32
-1.430286 -3.5879088500000004e-32
-1.429286 -4.10176615e-32
-1.428286 -4.5714245e-32
-1.427286 -4.962078e-32
-1.426286 -5.237679499999999e-32
-1.425286 -5.359245000000001e-32
-1.424286 -5.2861155e-32
-1.423286 -4.973591999999999e-32
-1.422286 -4.377011000000002e-32
-1.421286 -3.453655e-32
-1.420286 -2.1648979999999982e-32
-1.419286 -4.788194999999984e-33
-1.418286 1.6280354999999978e-32
-1.417286 4.166864999999999e-32
-1.416286 7.134267000000001e-32
-1.415286 1.0509316e-31
-1.414286 1.42499745e-31
-1.413286 1.8290604999999996e-31
-1.412286 2.2541361499999997e-31
-1.411286 2.68849805e-31
-1.410286 3.1173193000000006e-31
-1.409286 3.5230064e-31
-1.408286 3.8854393000000005e-31
-1.407286 4.181932000000001e-31
-1.406286 4.3875235e-31
-1.405286 4.4755525e-31
-1.404286 4.4183159999999985e-31
-1.403286 4.1879439999999985e-31
-1.402286 3.7573504999999993e-31
-1.401286 3.1013495000000014e-31
-1.400286 2.197956000000002e-31
-1.399286 1.029798499999999e-31
-1.398286 -4.143845000000022e-32
-1.397286 -2.138173999999998e-31
-1.396286 -4.135891999999999e-31
-1.395286 -6.391062000000001e-31
-1.394286 -8.874972e-31
-1.393286 -1.1545408650000001e-30
-1.392286 -1.43456457e-30
-1.391286 -1.7203709349999997e-30
-1.390286 -2.0032108799999997e-30
-1.389286 -2.2728105500000002e-30
-1.388286 -2.5174428000000005e-30
-1.387286 -2.7240677e-30
-1.386286 -2.8785499999999998e-30
-1.385286 -2.9659439999999997e-30
-1.384286 -2.970863499999999e-30
-1.383286 -2.8779299999999996e-30
-1.382286 -2.672291500000001e-30
-1.381286 -2.3402265000000003e-30
-1.380286 -1.869805e-30
-1.379286 -1.2516009999999987e-30
-1.378286 -4.794489999999989e-31
-1.377286 4.487854999999984e-31
-1.376286 1.5304419999999997e-30
-1.375286 2.7573330000000004e-30
-1.374286 4.115075e-30
-1.373286 5.5825130000000006e-30
-1.372286 7.13128135e-30
-1.371286 8.72553065e-30
-1.370286 1.032185365e-29
-1.369286 1.1869461349999999e-29
-1.368286 1.3310619500000002e-29
-1.367286 1.4581388500000002e-29
-1.366286 1.5612697999999998e-29
-1.365286 1.6331746999999998e-29
-1.364286 1.6663747499999998e-29
-1.363286 1.65340365e-29
-1.362286 1.587048e-29
-1.361286 1.460618e-29
-1.360286 1.2682485000000004e-29
-1.359286 1.005213e-29
-1.358286 6.682539999999998e-30
-1.357286 2.5591550000000058e-30
-1.356286 -2.3112600000000015e-30
-1.355286 -7.89754e-30
-1.354286 -1.4141340000000007e-29
-1.353286 -2.0954740000000004e-29
-1.352286 -2.8218478e-29
-1.351286 -3.5780849999999997e-29
-1.350286 -4.34574955575e-29
-1.349286 -5.10321495e-29
-1.348286 -5.825850144249999e-29
-1.347286 -6.486327550000001e-29
-1.346286 -7.055056499999999e-29
-1.345286 -7.500754499999999e-29
-1.344286 -7.791152500000001e-29
-1.343286 -7.893837499999999e-29
-1.342286 -7.7772215e-29
-1.341286 -7.4116205e-29
-1.340286 -6.7704525e-29
-1.339286 -5.831498999999998e-29
-1.338286 -4.578223500000002e-29
-1.337286 -3.0011180000000033e-29
-1.336286 -1.099032000000002e-29
-1.335286 1.1195630000000014e-29
-1.334286 3.635418000000002e-29
-1.333286 6.417482999999997e-29
-1.332286 9.422112500000002e-29
-1.331286 1.2592533000000003e-28
-1.330286 1.5858603499999996e-28
-1.329286 1.91369671e-28
-1.328286 2.2331607499999998e-28
-1.327286 2.53348674e-28
-1.326286 2.8028967499999996e-28
-1.325286 3.0288029999999997e-28
-1.324286 3.1980671500000003e-28
-1.323286 3.2973109999999997e-28
-1.322286 3.313279499999999e-28
-1.321286 3.2332540000000004e-28
-1.320286 3.0455095000000005e-28
-1.319286 2.739806999999999e-28
-1.318286 2.307912499999999e-28
-1.317286 1.744139500000001e-28
-1.316286 1.0458800000000023e-28
-1.315286 2.1412950000000028e-29
-1.314286 -7.460154999999998e-29
-1.313286 -1.8249225000000024e-28
-1.312286 -3.008041500000002e-28
-1.311286 -4.275632499999999e-28
-1.310286 -5.602594999999998e-28
-1.309286 -6.958431150000001e-28
-1.308286 -8.3073707e-28
-1.307286 -9.60865485e-28
-1.306286 -1.08170158e-27
-1.305286 -1.1883351499999998e-27
-1.304286 -1.2755604499999998e-27
-1.303286 -1.3379850000000002e-27
-1.302286 -1.3701591500000004e-27
-1.301286 -1.3667249499999997e-27
-1.300286 -1.3225831000000002e-27
-1.299286 -1.23307575e-27
-1.298286 -1.0941814999999993e-27
-1.297286 -9.027174999999998e-28
-1.296286 -6.5655099999999995e-28
-1.295286 -3.5480200000000067e-28
-1.294286 1.957999999999242e-30
-1.293286 4.115160000000001e-28
-1.292286 8.698580000000006e-28
-1.291286 1.3710295000000003e-27
-1.290286 1.90703445e-27
-1.289286 2.4677763000000002e-27
-1.288286 3.0410486999999996e-27
-1.287286 3.612583e-27
-1.286286 4.1661555e-27
-1.285286 4.683764700000001e-27
-1.284286 5.145877850000001e-27
-1.283286 5.531749499999999e-27
-1.282286 5.819817499999999e-27
-1.281286 5.988166000000001e-27
-1.280286 6.015064500000002e-27
-1.279286 5.8795735e-27
-1.278286 5.562194499999996e-27
-1.277286 5.045581499999999e-27
-1.276286 4.315282000000002e-27
-1.275286 3.3605029999999995e-27
-1.274286 2.1748810000000004e-27
-1.273286 7.57229999999998e-28
-1.272286 -8.877380000000019e-28
-1.271286 -2.7487429999999984e-27
-1.270286 -4.807355999999998e-27
-1.269286 -7.037525000000001e-27
-1.268286 -9.405214499999999e-27
-1.267286 -1.1868220999999997e-26
-1.266286 -1.437615095e-26
-1.265286 -1.68705945e-26
-1.264286 -1.928553955e-26
-1.263286 -2.1548007499999997e-26
-1.262286 -2.3578950499999997e-26
-1.261286 -2.5294406499999995e-26
-1.260286 -2.660693e-26
-1.259286 -2.742729499999999e-26
-1.258286 -2.766643e-26
-1.257286 -2.7237644999999996e-26
-1.256286 -2.6059054999999994e-26
-1.255286 -2.4056180000000012e-26
-1.254286 -2.1164774999999992e-26
-1.253286 -1.7333700000000002e-26
-1.252286 -1.2527855000000001e-26
-1.251286 -6.731169999999999e-27
-1.250286 5.055500000000014e-29
-1.249286 7.786925000000013e-27
-1.248286 1.6420464999999985e-26
-1.247286 2.5864449999999985e-26
-1.246286 3.6001205000000004e-26
-1.245286 4.6680840000000006e-26
-1.244286 5.772061399999999e-26
-1.243286 6.890504599999999e-26
-1.242286 7.99866895e-26
-1.241286 9.068785899999999e-26
-1.240286 1.007032165e-25
-1.239286 1.0970334999999997e-25
-1.238286 1.1733935000000003e-25
-1.237286 1.2324838000000001e-25
-1.236286 1.2706038999999995e-25
-1.235286 1.2840555000000004e-25
-1.234286 1.2692294e-25
-1.233286 1.2227001999999995e-25
-1.232286 1.1413250000000002e-25
-1.231286 1.0223535000000004e-25
-1.230286 8.635380000000005e-26
-1.229286 6.632484999999994e-26
-1.228286 4.205899999999988e-26
-1.227286 1.3550800000000055e-26
-1.226286 -1.9109749999999918e-26
-1.225286 -5.57278e-26
-1.224286 -9.599499999999998e-26
-1.223286 -1.3948144999999997e-25
-1.222286 -1.8563111500000009e-25
-1.221286 -2.33757885e-25
-1.220286 -2.8304451999999996e-25
-1.219286 -3.32544785e-25
-1.218286 -3.8118799000000003e-25
-1.217286 -4.2778704e-25
-1.216286 -4.7105002499999995e-25
-1.215286 -5.0959529e-25
-1.214286 -5.4197060000000005e-25
-1.213286 -5.6667555e-25
-1.212286 -5.821881999999999e-25
-1.211286 -5.869953e-25
-1.210286 -5.7962565e-25
-1.209286 -5.5868655e-25
-1.208286 -5.229038000000001e-25
-1.207286 -4.711630999999998e-25
-1.206286 -4.025524499999999e-25
-1.205286 -3.1640740000000017e-25
-1.204286 -2.1235484999999985e-25
-1.203286 -9.035589999999997e-26
-1.202286 4.9252049999999877e-26
-1.201286 2.0571700000000002e-25
-1.200286 3.7783765000000028e-25
-1.199286 5.639345499999998e-25
-1.198286 7.618274499999997e-25
-1.197286 9.6882025e-25
-1.196286 1.1816952e-24
-1.195286 1.39671726e-24
-1.194286 1.609649995e-24
-1.193286 1.8157832399999997e-24
-1.192286 2.009974555e-24
-1.191286 2.1867045999999997e-24
-1.190286 2.34014675e-24
-1.189286 2.46425105e-24
-1.188286 2.5528442e-24
-1.187286 2.599742e-24
-1.186286 2.5988745e-24
-1.185286 2.544429e-24
-1.184286 2.4309995e-24
-1.183286 2.253746e-24
-1.182286 2.0085584999999988e-24
-1.181286 1.692233999999999e-24
-1.180286 1.3026460000000013e-24
-1.179286 8.389135000000012e-25
-1.178286 3.015694999999986e-25
-1.177286 -3.072895000000011e-25
-1.176286 -9.838614999999983e-25
-1.175286 -1.7225164999999987e-24
-1.174286 -2.5157015000000007e-24
-1.173286 -3.3538724999999995e-24
-1.172286 -4.2254545000000005e-24
-1.171286 -5.1168479999999996e-24
-1.170286 -6.012471549999998e-24
-1.169286 -6.89484875e-24
-1.168286 -7.74474695e-24
-1.167286 -8.54136825e-24
-1.166286 -9.26259e-24
-1.165286 -9.885261000000001e-24
-1.164286 -1.0385554000000001e-23
-1.163286 -1.0739367000000003e-23
-1.162286 -1.0922779499999999e-23
-1.161286 -1.0912549999999997e-23
-1.160286 -1.0686662500000003e-23
-1.159286 -1.0224895000000001e-23
-1.158286 -9.509431499999998e-24
-1.157286 -8.525494999999999e-24
-1.156286 -7.261945000000006e-24
-1.155286 -5.7119349999999996e-24
-1.154286 -3.873499999999992e-24
-1.153286 -1.7501350000000003e-24
-1.152286 6.486549999999963e-25
-1.151286 3.3069249999999965e-24
-1.150286 6.201884999999996e-24
-1.149286 9.303590000000003e-24
-1.148286 1.2574794000000005e-23
-1.147286 1.5970858e-23
-1.146286 1.94398365e-23
-1.145286 2.2922744499999997e-23
-1.144286 2.6353915400000004e-23
-1.143286 2.96615935e-23
-1.142286 3.27686841e-23
-1.141286 3.5593690499999995e-23
-1.140286 3.8051829999999995e-23
-1.139286 4.00563235e-23
-1.138286 4.1519920000000014e-23
-1.137286 4.2356474999999997e-23
-1.136286 4.2482759999999995e-23
-1.135286 4.182039500000001e-23
-1.134286 4.029782999999998e-23
-1.133286 3.7852499999999985e-23
-1.132286 3.443287000000002e-23
-1.131286 3.000064999999999e-23
-1.130286 2.453288e-23
-1.129286 1.8023875000000012e-23
-1.128286 1.0487190000000001e-23
-1.127286 1.957304999999983e-24
-1.126286 -7.508929999999993e-24
-1.125286 -1.7831049999999986e-23
-1.124286 -2.890414500000001e-23
-1.123286 -4.0598409999999996e-23
-1.122286 -5.2759079999999994e-23
-1.121286 -6.520687499999998e-23
-1.120286 -7.773893500000001e-23
-1.119286 -9.0130292e-23
-1.118286 -1.0213593649999999e-22
-1.117286 -1.13493498e-22
-1.116286 -1.239264485e-22
-1.115286 -1.3314793499999997e-22
-1.114286 -1.4086512500000003e-22
-1.113286 -1.4678423000000003e-22
-1.112286 -1.5061580999999997e-22
-1.111286 -1.5208074999999998e-22
-1.110286 -1.50916465e-22
-1.109286 -1.4688330000000007e-22
-1.108286 -1.397715500000001e-22
-1.107286 -1.2940784999999998e-22
-1.106286 -1.1566224999999987e-22
-1.105286 -9.845480000000007e-23
-1.104286 -7.776150000000001e-23
-1.103286 -5.362034999999987e-23
-1.102286 -2.6136500000000123e-23
-1.101286 4.51319999999991e-24
-1.100286 3.807705000000007e-23
-1.099286 7.422585000000003e-23
-1.098286 1.1255155000000002e-22
-1.097286 1.5256785000000005e-22
-1.096286 1.9371139999999998e-22
-1.095286 2.3534515499999995e-22
-1.094286 2.76763405e-22
-1.093286 3.1719807e-22
-1.092286 3.558272085e-22
-1.091286 3.9178516e-22
-1.090286 4.241743015e-22
-1.089286 4.520785150000001e-22
-1.088286 4.74578135e-22
-1.087286 4.9076655e-22
-1.086286 4.997678999999998e-22
-1.085286 5.0075595e-22
-1.084286 4.929731999999999e-22
-1.083286 4.757510499999998e-22
-1.082286 4.485299500000003e-22
-1.081286 4.108793e-22
-1.080286 3.625171999999998e-22
-1.079286 3.033279500000003e-22
-1.078286 2.3337955000000014e-22
-1.077286 1.5293889999999957e-22
-1.076286 6.248394999999988e-23
-1.075286 -3.728539999999996e-23
-1.074286 -1.4544064999999982e-22
-1.073286 -2.6082174999999952e-22
-1.072286 -3.820372000000003e-22
-1.071286 -5.074687000000002e-22
-1.070286 -6.3528059999999985e-22
-1.069286 -7.634339999999999e-22
-1.068286 -8.8970515e-22
-1.067286 -1.01170953e-21
-1.066286 -1.1269307299999999e-21
-1.065286 -1.2327538199999999e-21
-1.064286 -1.32650382e-21
-1.063286 -1.4054880499999999e-21
-1.062286 -1.4670425999999998e-21
-1.061286 -1.5085829499999998e-21
-1.060286 -1.5276562499999997e-21
-1.059286 -1.5219954499999999e-21
-1.058286 -1.4895757500000003e-21
-1.057286 -1.428673e-21
-1.056286 -1.337918e-21
-1.055286 -1.2163485000000002e-21
-1.054286 -1.0634634999999999e-21
-1.053286 -8.792705000000001e-22
-1.052286 -6.6432700000000005e-22
-1.051286 -4.1977500000000047e-22
-1.050286 -1.4737149999999994e-22
-1.049286 1.5049350000000046e-22
-1.048286 4.707869999999999e-22
-1.047286 8.098309999999997e-22
-1.046286 1.1633205e-21
-1.045286 1.5263425000000002e-21
-1.044286 1.8934140000000002e-21
-1.043286 2.25853685e-21
-1.042286 2.6152565e-21
-1.041286 2.9567412499999997e-21
-1.040286 3.2758726899999996e-21
-1.039286 3.56534545e-21
-1.038286 3.81778246e-21
-1.037286 4.02585845e-21
-1.036286 4.1824323499999994e-21
-1.035286 4.2806870000000006e-21
-1.034286 4.3142745e-21
-1.033286 4.277463e-21
-1.032286 4.165286999999999e-21
-1.031286 3.973694499999999e-21
-1.030286 3.6996885e-21
-1.029286 3.3414595000000018e-21
-1.028286 2.8985115000000014e-21
-1.027286 2.3717765000000007e-21
-1.026286 1.7636959999999974e-21
-1.025286 1.0783064999999997e-21
-1.024286 3.212905000000021e-22
-1.023286 -5.000044999999997e-22
-1.022286 -1.3765594999999986e-21
-1.021286 -2.2977155000000016e-21
-1.020286 -3.2512309999999998e-21
-1.019286 -4.22338e-21
-1.018286 -5.199078000000002e-21
-1.017286 -6.162038e-21
-1.016286 -7.094961e-21
-1.015286 -7.9797639e-21
-1.014286 -8.797834225e-21
-1.013286 -9.5303076e-21
-1.012286 -1.0158379775e-20
-1.011286 -1.06636345e-20
-1.010286 -1.1028390000000001e-20
-1.009286 -1.1236059000000001e-20
-1.008286 -1.1271515999999999e-20
-1.007286 -1.1121459499999998e-20
-1.006286 -1.0774782e-20
-1.005286 -1.0222915e-20
-1.004286 -9.460168499999997e-21
-1.003286 -8.484028e-21
-1.002286 -7.29543e-21
-1.001286 -5.898999999999999e-21
-1.000286 -4.303230000000002e-21
-0.9992857 -2.5206150000000017e-21
-0.9982857 -5.677150000000038e-22
-0.9972857 1.5348350000000042e-21
-0.9962857 3.762379999999999e-21
-0.9952857 6.0864e-21
-0.9942857 8.474724999999999e-21
-0.9932857 1.0891827e-20
-0.9922857 1.3299186000000004e-20
-0.9912857 1.5655745999999996e-20
-0.9902857 1.791846e-20
-0.9892857 2.0042861499999997e-20
-0.9882857 2.1983741909999995e-20
-0.9872857 2.36958765e-20
-0.9862857 2.513479409e-20
-0.9852857 2.6257582999999998e-20
-0.9842857 2.7023738000000004e-20
-0.9832857 2.7396015999999994e-20
-0.9822857 2.7341294999999996e-20
-0.9812857 2.683143e-20
-0.9802857 2.5844034999999995e-20
-0.9792857 2.4363289999999998e-20
-0.9782857 2.238063500000001e-20
-0.9772857 1.9895405000000004e-20
-0.9762857 1.691537999999999e-20
-0.9752857 1.3457159999999997e-20
-0.9742857 9.546545000000017e-21
-0.9732857 5.218660000000001e-21
-0.9722857 5.179499999999998e-22
-0.9712857 -4.5019200000000034e-21
-0.9702857 -9.778405000000013e-21
-0.9692857 -1.5240554999999983e-20
-0.9682857 -2.0809669999999995e-20
-0.9672857 -2.6400150000000016e-20
-0.9662857 -3.1920505e-20
-0.9652857 -3.727450499999999e-20
-0.9642857 -4.236253e-20
-0.9632857 -4.70830615e-20
-0.9622857 -5.1334249149999996e-20
-0.9612857 -5.5015628e-20
-0.9602857 -5.802992585e-20
-0.9592857 -6.028491550000002e-20
-0.9582857 -6.1695275e-20
-0.9572857 -6.218446499999999e-20
-0.9562857 -6.168661499999999e-20
-0.9552857 -6.014828e-20
-0.9542857 -5.753011e-20
-0.9532857 -5.380841500000003e-20
-0.9522857 -4.897652499999999e-20
-0.9512857 -4.304593499999998e-20
-0.9502857 -3.604725500000001e-20
-0.9492857 -2.8030889999999994e-20
-0.9482857 -1.9067300000000007e-20
-0.9472857 -9.247105000000016e-21
-0.9462857 1.3191700000000166e-21
-0.9452857 1.2501870000000007e-20
-0.9442857 2.4153224999999972e-20
-0.9432857 3.6108724999999995e-20
-0.9422857 4.8188910000000016e-20
-0.9412857 6.020150500000001e-20
-0.9402857 7.1943975e-20
-0.9392857 8.320629e-20
-0.9382857 9.377401499999997e-20
-0.9372857 1.0343179e-19
-0.9362857 1.119668425e-19
-0.9352857 1.1917274e-19
-0.9342857 1.2485332749999998e-19
-0.9332857 1.2882661e-19
-0.9322857 1.3092869e-19
-0.9312857 1.3101759e-19
-0.9302857 1.2897692499999996e-19
-0.9292857 1.24719345e-19
-0.9282857 1.1818964500000002e-19
-0.9272857 1.0936783499999998e-19
-0.9262857 9.827104999999996e-20
-0.9252857 8.495545000000001e-20
-0.9242857 6.951785000000004e-20
-0.9232857 5.209600000000005e-20
-0.9222857 3.2868750000000014e-20
-0.9212857 1.2055049999999971e-20
-0.9202857 -1.0087400000000075e-20
-0.9192857 -3.326430000000008e-20
-0.9182857 -5.71477999999999e-20
-0.9172857 -8.138019999999998e-20
-0.9162857 -1.0557875000000005e-19
-0.9152857 -1.2934027499999999e-19
-0.9142857 -1.5224716e-19
-0.9132857 -1.7387387999999998e-19
-0.9122857 -1.93793605e-19
-0.9112857 -2.1158557499999997e-19
-0.9102857 -2.2684250599999994e-19
-0.9092857 -2.3917834e-19
-0.9082857 -2.48235994e-19
-0.9072857 -2.53694965e-19
-0.9062857 -2.5527878499999997e-19
-0.9052857 -2.5276221500000006e-19
-0.9042857 -2.4597759999999997e-19
-0.9032857 -2.348208e-19
-0.9022857 -2.192565e-19
-0.9012857 -1.9932234999999995e-19
-0.9002857 -1.7513210000000002e-19
-0.8992857 -1.4687745000000003e-19
-0.8982857 -1.1482910000000006e-19
-0.8972857 -7.93358999999999e-20
-0.8962857 -4.082285000000005e-20
-0.8952857 2.1169999999981582e-22
-0.8942857 4.320175000000014e-20
-0.8932857 8.751940000000005e-20
-0.8922857 1.324825499999999e-19
-0.8912857 1.7736435e-19
-0.8902857 2.214029e-19
-0.8892857 2.6381320000000006e-19
-0.8882857 3.037995e-19
-0.8872857 3.405683049999999e-19
-0.8862857 3.7334238000000003e-19
-0.8852857 4.01375345e-19
-0.8842857 4.2396606500000004e-19
-0.8832857 4.40473115e-19
-0.8822857 4.503291049999999e-19
-0.8812857 4.530543349999999e-19
-0.8802857 4.482693e-19
-0.8792857 4.357068e-19
-0.8782857 4.1522199999999996e-19
-0.8772857 3.8680114999999997e-19
-0.8762857 3.5056839999999993e-19
-0.8752857 3.067902e-19
-0.8742857 2.558783500000002e-19
-0.8732857 1.983894000000002e-19
-0.8722857 1.3502224999999976e-19
-0.8712857 6.661279999999973e-20
-0.8702857 -5.874000000000022e-21
-0.8692857 -8.135519999999991e-20
-0.8682857 -1.5864295e-19
-0.8672857 -2.364599500000001e-19
-0.8662857 -3.1345859999999974e-19
-0.8652857 -3.882413999999999e-19
-0.8642857 -4.593831500000001e-19
-0.8632857 -5.2545525e-19
-0.8622857 -5.8505125e-19
-0.8612857 -6.368130600000001e-19
-0.8602857 -6.794578025e-19
-0.8592857 -7.118046549999999e-19
-0.8582857 -7.328012975e-19
-0.8572857 -7.415493849999999e-19
-0.8562857 -7.373284500000001e-19
-0.8552857 -7.196178e-19
-0.8542857 -6.881162499999999e-19
-0.8532857 -6.427582000000001e-19
-0.8522857 -5.837274e-19
-0.8512857 -5.114657000000002e-19
-0.8502857 -4.266784500000003e-19
-0.8492857 -3.3033514999999984e-19
-0.8482857 -2.2366449999999986e-19
-0.8472857 -1.0814684999999972e-19
-0.8462857 1.45011500000001e-20
-0.8452857 1.423458499999998e-19
-0.8442857 2.7325924999999984e-19
-0.8432857 4.049491e-19
-0.8422857 5.3499284999999995e-19
-0.8412857 6.608734500000001e-19
-0.8402857 7.800212000000001e-19
-0.8392857 8.898587499999999e-19
-0.8382857 9.878473e-19
-0.8372857 1.07153552e-18
-0.8362857 1.1386089800000001e-18
-0.8352857 1.18693998e-18
-0.8342857 1.2146367700000002e-18
-0.8332857 1.2200911e-18
-0.8322857 1.20202285e-18
-0.8312857 1.15952105e-18
-0.8302857 1.0920816999999998e-18
-0.8292857 9.996385499999998e-19
-0.8282857 8.825882999999996e-19
-0.8272857 7.418091999999999e-19
-0.8262857 5.7867035000000035e-19
-0.8252857 3.950370000000007e-19
-0.8242857 1.9326100000000032e-19
-0.8232857 -2.3836500000000735e-20
-0.8222857 -2.529870000000004e-19
-0.8212857 -4.905091499999999e-19
-0.8202857 -7.323551999999998e-19
-0.8192857 -9.7416465e-19
-0.8182857 -1.2113245999999999e-18
-0.8172857 -1.4390398999999995e-18
-0.8162857 -1.6524102500000002e-18
-0.8152857 -1.8465149500000003e-18
-0.8142857 -2.016499485e-18
-0.8132857 -2.1576685e-18
-0.8122857 -2.265581215e-18
-0.8112857 -2.3361455e-18
-0.8102857 -2.36571295e-18
-0.8092857 -2.3511708500000007e-18
-0.8082857 -2.2900288e-18
-0.8072857 -2.180501e-18
-0.8062857 -2.0215804999999992e-18
-0.8052857 -1.8130989999999993e-18
-0.8042857 -1.5557839999999998e-18
-0.8032857 -1.2512930000000004e-18
-0.8022857 -9.022435000000008e-19
-0.8012857 -5.122209999999988e-19
-0.8002857 -8.576600000000115e-20
-0.7992857 3.716419999999994e-19
-0.7982857 8.536320000000018e-19
-0.7972857 1.3530009999999994e-18
-0.7962857 1.861794499999999e-18
-0.7952857 2.371400500000001e-18
-0.7942857 2.8726634999999995e-18
-0.7932857 3.356014149999999e-18
-0.7922857 3.8116137500000004e-18
-0.7912857 4.229510795e-18
-0.7902857 4.599806899999999e-18
-0.7892857 4.9128343050000005e-18
-0.7882857 5.15933685e-18
-0.7872857 5.3306552499999996e-18
-0.7862857 5.4189114999999995e-18
-0.7852857 5.4171895e-18
-0.7842857 5.3197095e-18
-0.7832857 5.121997999999999e-18
-0.7822857 4.821033e-18
-0.7812857 4.415384499999999e-18
-0.7802857 3.9053285e-18
-0.7792857 3.2929350000000033e-18
-0.7782857 2.5821450000000014e-18
-0.7772857 1.778802e-18
-0.7762857 8.906654999999991e-19
-0.7752857 -7.260799999999912e-20
-0.7742857 -1.0995329999999993e-18
-0.7732857 -2.1768750000000037e-18
-0.7722857 -3.2897695000000037e-18
-0.7712857 -4.4218924999999986e-18
-0.7702857 -5.555640999999998e-18
-0.7692857 -6.6723535000000004e-18
-0.7682857 -7.7525675e-18
-0.7672857 -8.776292499999998e-18
-0.7662857 -9.7233115e-18
-0.7652857 -1.05734986e-17
-0.7642857 -1.1307157500000002e-17
-0.7632857 -1.1905366400000001e-17
-0.7622857 -1.2350323999999997e-17
-0.7612857 -1.2625706999999999e-17
-0.7602857 -1.2717010999999999e-17
-0.7592857 -1.2611874000000003e-17
-0.7582857 -1.2300404e-17
-0.7572857 -1.1775465999999998e-17
-0.7562857 -1.1032924000000001e-17
-0.7552857 -1.0071899999999995e-17
-0.7542857 -8.894930000000003e-18
-0.7532857 -7.508090000000004e-18
-0.7522857 -5.921119999999995e-18
-0.7512857 -4.147435e-18
-0.7502857 -2.2040799999999964e-18
-0.7492857 -1.1168499999999938e-19
-0.7482857 2.1056899999999986e-18
-0.7472857 4.420794999999998e-18
-0.7462857 6.8034299999999934e-18
-0.7452857 9.220765e-18
-0.7442857 1.163776e-17
-0.7432857 1.4017572999999998e-17
-0.7422857 1.6322042000000004e-17
-0.7412857 1.85122555e-17
-0.7402857 2.0549085499999998e-17
-0.7392857 2.239379595e-17
-0.7382857 2.4008664999999998e-17
-0.7372857 2.535760555e-17
-0.7362857 2.64068105e-17
-0.7352857 2.7125372499999998e-17
-0.7342857 2.7485892e-17
-0.7332857 2.74650625e-17
-0.7322857 2.7044199999999994e-17
-0.7312857 2.6209740000000008e-17
-0.7302857 2.4953710000000007e-17
-0.7292857 2.3274044999999987e-17
-0.7282857 2.1174904999999986e-17
-0.7272857 1.8666870000000003e-17
-0.7262857 1.5767060000000007e-17
-0.7252857 1.2499179999999996e-17
-0.7242857 8.893414999999993e-18
-0.7232857 4.986230000000003e-18
-0.7222857 8.201199999999998e-19
-0.7212857 -3.556764999999991e-18
-0.7202857 -8.091199999999991e-18
-0.7192857 -1.2725375000000002e-17
-0.7182857 -1.7397615000000007e-17
-0.7172857 -2.2043155e-17
-0.7162857 -2.6594974999999984e-17
-0.7152857 -3.0984725e-17
-0.7142857 -3.5143635e-17
-0.7132857 -3.9003565000000004e-17
-0.7122857 -4.2498013e-17
-0.7112857 -4.55631735e-17
-0.7102857 -4.8138966000000007e-17
-0.7092857 -5.017003499999999e-17
-0.7082857 -5.1606761e-17
-0.7072857 -5.24061765e-17
-0.7062857 -5.253282000000001e-17
-0.7052857 -5.195952499999999e-17
-0.7042857 -5.0668105e-17
-0.7032857 -4.864986500000002e-17
-0.7022857 -4.590609999999998e-17
-0.7012857 -4.244839999999998e-17
-0.7002857 -3.8298745000000024e-17
-0.6992857 -3.348962499999999e-17
-0.6982857 -2.806379999999998e-17
-0.6972857 -2.2073950000000004e-17
-0.6962857 -1.5582375000000015e-17
-0.6952857 -8.660255000000002e-18
-0.6942857 -1.386839999999998e-18
-0.6932857 6.151350000000006e-18
-0.6922857 1.3861654999999993e-17
-0.6912857 2.164644499999999e-17
-0.6902857 2.9404330000000016e-17
-0.6892857 3.703162e-17
-0.6882857 4.4423739999999995e-17
-0.6872857 5.1476685000000006e-17
-0.6862857 5.808853999999999e-17
-0.6852857 6.416101499999999e-17
-0.6842857 6.960097500000001e-17
-0.6832857 7.432185749999999e-17
-0.6822857 7.824506449999999e-17
-0.6812857 8.13012725e-17
-0.6802857 8.34316205e-17
-0.6792857 8.458875500000001e-17
-0.6782857 8.473771499999999e-17
-0.6772857 8.385666499999998e-17
-0.6762857 8.193741999999999e-17
-0.6752857 7.898577500000002e-17
-0.6742857 7.5021625e-17
-0.6732857 7.007885499999997e-17
-0.6722857 6.420510999999999e-17
-0.6712857 5.746114500000004e-17
-0.6702857 4.992006499999998e-17
-0.6692857 4.166655999999997e-17
-0.6682857 3.279561000000004e-17
-0.6672857 2.341123e-17
-0.6662857 1.362493499999996e-17
-0.6652857 3.554209999999996e-18
-0.6642857 -6.679160000000016e-18
-0.6632857 -1.695106499999997e-17
-0.6622857 -2.7136734999999943e-17
-0.6612857 -3.711262000000001e-17
-0.6602857 -4.6758405000000004e-17
-0.6592857 -5.595865000000001e-17
-0.6582857 -6.460452000000003e-17
-0.6572857 -7.259557500000001e-17
-0.6562857 -7.984114499999999e-17
-0.6552857 -8.626165000000001e-17
-0.6542857 -9.1789815e-17
-0.6532857 -9.637154999999999e-17
-0.6522857 -9.996665e-17
-0.6512857 -1.0254928699999999e-16
-0.6502857 -1.0410815799999999e-16
-0.6492857 -1.0464646299999999e-16
-0.6482857 -1.04181562e-16
-0.6472857 -1.0274434499999998e-16
-0.6462857 -1.0037843499999998e-16
-0.6452857 -9.713913500000002e-17
-0.6442857 -9.309203000000003e-17
-0.6432857 -8.831154500000003e-17
-0.6422857 -8.287925500000001e-17
-0.6412857 -7.688203499999996e-17
-0.6402857 -7.0410195e-17
-0.6392857 -6.355556000000001e-17
-0.6382857 -5.640917999999995e-17
-0.6372857 -4.905964999999996e-17
-0.6362857 -4.159090000000003e-17
-0.6352857 -3.4080549999999985e-17
-0.6342857 -2.6598099999999948e-17
-0.6332857 -1.9203250000000012e-17
-0.6322857 -1.1945050000000069e-17
-0.6312857 -4.860300000000055e-18
-0.6302857 2.0267500000000162e-18
-0.6292857 8.705050000000014e-18
-0.6282857 1.5177050000000033e-17
-0.6272857 2.145804999999999e-17
-0.6262857 2.7575699999999997e-17
-0.6252857 3.356930000000002e-17
-0.6242857 3.9488300000000006e-17
-0.6232857 4.5390549999999984e-17
-0.6222857 5.1340444999999993e-17
-0.6212857 5.740659e-17
-0.6202857 6.365926499999997e-17
-0.6192857 7.0167735e-17
-0.6182857 7.699735e-17
-0.6172857 8.420652000000001e-17
-0.6162857 9.184370499999999e-17
-0.6152857 9.994428e-17
-0.6142857 1.0852773e-16
-0.6132857 1.17594905e-16
-0.6122857 1.27125349e-16
-0.6112857 1.370751655e-16
-0.6102857 1.47375161e-16
-0.6092857 1.579293795e-16
-0.6082857 1.68614165e-16
-0.6072857 1.7927780500000003e-16
-0.6062857 1.8974079499999998e-16
-0.6052857 1.9979656999999996e-16
-0.6042857 2.0921318499999997e-16
-0.6032857 2.1773525000000006e-16
-0.6022857 2.2508695000000003e-16
-0.6012857 2.3097589999999986e-16
-0.6002857 2.350966e-16
-0.5992857 2.371358500000001e-16
-0.5982857 2.3677815000000016e-16
-0.5972857 2.3371109999999996e-16
-0.5962857 2.276321499999999e-16
-0.5952857 2.1825564999999994e-16
-0.5942857 2.0531900000000003e-16
-0.5932857 1.8859005000000011e-16
-0.5922857 1.6787469999999997e-16
-0.5912857 1.4302324999999986e-16
-0.5902857 1.1393765e-16
-0.5892857 8.057805000000005e-17
-0.5882857 4.2968350000000006e-17
-0.5872857 1.201849999999924e-18
-0.5862857 -4.455450000000012e-17
-0.5852857 -9.405609999999998e-17
-0.5842857 -1.4697774999999999e-16
-0.5832857 -2.0291319999999985e-16
-0.5822857 -2.613741999999999e-16
-0.5812857 -3.2179120000000013e-16
-0.5802857 -3.8351645000000007e-16
-0.5792857 -4.458275999999999e-16
-0.5782857 -5.079327000000001e-16
-0.5772857 -5.68977625e-16
-0.5762857 -6.28054165e-16
-0.5752857 -6.8420947e-16
-0.5742857 -7.36457335e-16
-0.5732857 -7.83790305e-16
-0.5722857 -8.251934000000001e-16
-0.5712857 -8.596585e-16
-0.5702857 -8.861995000000002e-16
-0.5692857 -9.038685000000001e-16
-0.5682857 -9.117719500000003e-16
-0.5672857 -9.090876499999996e-16
-0.5662857 -8.950814499999997e-16
-0.5652857 -8.691232000000002e-16
-0.5642857 -8.307025999999999e-16
-0.5632857 -7.794442499999999e-16
-0.5622857 -7.151223000000005e-16
-0.5612857 -6.376720000000003e-16
-0.5602857 -5.47202e-16
-0.5592857 -4.440025000000005e-16
-0.5582857 -3.2855300000000013e-16
-0.5572857 -2.015254999999992e-16
-0.5562857 -6.37889999999994e-17
-0.5552857 8.358999999999976e-17
-0.5542857 2.393549999999993e-16
-0.5532857 4.020614999999999e-16
-0.5522857 5.700870000000011e-16
-0.5512857 7.416445000000002e-16
-0.5502857 9.147953499999995e-16
-0.5492857 1.0874667499999999e-15
-0.5482857 1.2574747999999998e-15
-0.5472857 1.42254615e-15
-0.5462857 1.5803424500000001e-15
-0.5452857 1.7284902500000002e-15
-0.5442857 1.864609555e-15
-0.5432857 1.98634465e-15
-0.5422857 2.091397545e-15
-0.5412857 2.1775603e-15
-0.5402857 2.2427487e-15
-0.5392857 2.2850359e-15
-0.5382857 2.3026856000000003e-15
-0.5372857 2.294183e-15
-0.5362857 2.258265999999999e-15
-0.5352857 2.1939539999999998e-15
-0.5342857 2.1005719999999998e-15
-0.5332857 1.9777765e-15
-0.5322857 1.825571000000001e-15
-0.5312857 1.6443235000000014e-15
-0.5302857 1.434781999999999e-15
-0.5292857 1.1980769999999989e-15
-0.5282857 9.357260000000004e-16
-0.5272857 6.49629999999999e-16
-0.5262857 3.4206800000000165e-16
-0.5252857 1.5681500000002136e-17
-0.5242857 -3.2654e-16
-0.5232857 -6.812825000000017e-16
-0.5222857 -1.044938500000001e-15
-0.5212857 -1.4136359999999996e-15
-0.5202857 -1.7832774999999993e-15
-0.5192857 -2.149581500000001e-15
-0.5182857 -2.508128500000001e-15
-0.5172857 -2.854407999999999e-15
-0.5162857 -3.1838709999999996e-15
-0.5152857 -3.4919859999999997e-15
-0.5142857 -3.77429185e-15
-0.5132857 -4.0264547000000005e-15
-0.5122857 -4.24432655e-15
-0.5112857 -4.4240005e-15
-0.5102857 -4.5618676e-15
-0.5092857 -4.6546697999999996e-15
-0.5082857 -4.6995515e-15
-0.5072857 -4.6941080000000004e-15
-0.5062857 -4.6364304999999994e-15
-0.5052857 -4.525141999999999e-15
-0.5042857 -4.359435500000001e-15
-0.5032857 -4.1391005000000004e-15
-0.5022857 -3.864550499999998e-15
-0.5012857 -3.5368280000000015e-15
-0.5002857 -3.1576220000000026e-15
-0.4992857 -2.729269499999996e-15
-0.4982857 -2.2547394999999974e-15
-0.4972857 -1.7376270000000003e-15
-0.4962857 -1.1821315000000022e-15
-0.4952857 -5.930215000000026e-16
-0.4942857 2.440200000000157e-17
-0.4932857 6.643450000000009e-16
-0.4922857 1.3205779999999988e-15
-0.4912857 1.9864895000000005e-15
-0.4902857 2.6551570000000032e-15
-0.4892857 3.3194089999999982e-15
-0.4882857 3.971901499999996e-15
-0.4872857 4.605199999999999e-15
-0.4862857 5.211855500000003e-15
-0.4852857 5.784489500000001e-15
-0.4842857 6.315875999999999e-15
-0.4832857 6.799028500000001e-15
-0.4822857 7.227282100000001e-15
-0.4812857 7.59437538e-15
-0.4802857 7.89453165e-15
-0.4792857 8.12253112e-15
-0.4782857 8.273781249999998e-15
-0.4772857 8.344381999999999e-15
-0.4762857 8.331187000000002e-15
-0.4752857 8.231851999999996e-15
-0.4742857 8.044881e-15
-0.4732857 7.769658500000001e-15
-0.4722857 7.406477e-15
-0.4712857 6.956555499999999e-15
-0.4702857 6.422041500000001e-15
-0.4692857 5.806016999999999e-15
-0.4682857 5.1124750000000015e-15
-0.4672857 4.3463120000000046e-15
-0.4662857 3.513278999999994e-15
-0.4652857 2.619951499999998e-15
-0.4642857 1.673675000000004e-15
-0.4632857 6.824999999999962e-16
-0.4622857 -3.4487500000000025e-16
-0.4612857 -1.3991949999999926e-15
-0.4602857 -2.4707050000000016e-15
-0.4592857 -3.5492685000000056e-15
-0.4582857 -4.624438000000004e-15
-0.4572857 -5.6855639999999985e-15
-0.4562857 -6.721902499999994e-15
-0.4552857 -7.722703000000002e-15
-0.4542857 -8.677326500000002e-15
-0.4532857 -9.575341999999996e-15
-0.4522857 -1.0406633499999997e-14
-0.4512857 -1.11615045e-14
-0.4502857 -1.18307815e-14
-0.4492857 -1.2405899999999999e-14
-0.4482857 -1.2879003499999999e-14
-0.4472857 -1.3243028500000001e-14
-0.4462857 -1.3491779999999998e-14
-0.4452857 -1.3620005499999997e-14
-0.4442857 -1.3623460500000001e-14
-0.4432857 -1.3498957000000001e-14
-0.4422857 -1.3244414999999996e-14
-0.4412857 -1.2858907000000003e-14
-0.4402857 -1.2342664000000007e-14
-0.4392857 -1.1697104999999994e-14
-0.4382857 -1.0924864999999993e-14
-0.4372857 -1.0029750000000002e-14
-0.4362857 -9.016735000000005e-15
-0.4352857 -7.891980000000002e-15
-0.4342857 -6.662745000000004e-15
-0.4332857 -5.337374999999995e-15
-0.4322857 -3.9252649999999985e-15
-0.4312857 -2.436745e-15
-0.4302857 -8.830699999999903e-16
-0.4292857 7.236700000000003e-16
-0.4282857 2.370654999999994e-15
-0.4272857 4.044405e-15
-0.4262857 5.730874999999994e-15
-0.4252857 7.415539999999998e-15
-0.4242857 9.083545000000002e-15
-0.4232857 1.0719784999999997e-14
-0.4222857 1.2308995000000001e-14
-0.4212857 1.3835895000000003e-14
-0.4202857 1.5285318500000004e-14
-0.4192857 1.66423215e-14
-0.4182857 1.7892286e-14
-0.4172857 1.9021062e-14
-0.4162857 2.00150945e-14
-0.4152857 2.0861537249999998e-14
-0.4142857 2.1548378000000002e-14
-0.4132857 2.2064558250000004e-14
-0.4122857 2.2400095999999996e-14
-0.4112857 2.2546190999999997e-14
-0.4102857 2.2495331999999997e-14
-0.4092857 2.2241420000000005e-14
-0.4082857 2.1779850000000005e-14
-0.4072857 2.1107625e-14
-0.4062857 2.0223409999999987e-14
-0.4052857 1.9127619999999993e-14
-0.4042857 1.7822505000000007e-14
-0.4032857 1.6312160000000004e-14
-0.4022857 1.4602615000000008e-14
-0.4012857 1.2701844999999998e-14
-0.4002857 1.0619775000000001e-14
-0.3992857 8.368305000000002e-15
-0.3982857 5.96124499999999e-15
-0.3972857 3.414309999999991e-15
-0.3962857 7.451250000000071e-16
-0.3952857 -2.0269399999999836e-15
-0.3942857 -4.8808350000000126e-15
-0.3932857 -7.793865000000012e-15
-0.3922857 -1.0741890000000004e-14
-0.3912857 -1.3699464999999996e-14
-0.3902857 -1.6639989999999988e-14
-0.3892857 -1.953589500000001e-14
-0.3882857 -2.2358854999999997e-14
-0.3872857 -2.507998999999999e-14
-0.3862857 -2.767013e-14
-0.3852857 -3.0100055e-14
-0.3842857 -3.23407745e-14
-0.3832857 -3.4363820499999995e-14
-0.3822857 -3.614149535e-14
-0.3812857 -3.76472175e-14
-0.3802857 -3.885580965e-14
-0.3792857 -3.9743802e-14
-0.3782857 -4.02897555e-14
-0.3772857 -4.0474565e-14
-0.3762857 -4.028170999999999e-14
-0.3752857 -3.9697624999999996e-14
-0.3742857 -3.871194000000001e-14
-0.3732857 -3.7317664999999997e-14
-0.3722857 -3.551151499999998e-14
-0.3712857 -3.329410499999998e-14
-0.3702857 -3.0670080000000027e-14
-0.3692857 -2.7648260000000014e-14
-0.3682857 -2.4241829999999973e-14
-0.3672857 -2.046831500000002e-14
-0.3662857 -1.634962e-14
-0.3652857 -1.1912084999999992e-14
-0.3642857 -7.186380000000016e-15
-0.3632857 -2.2073299999999845e-15
-0.3622857 2.986184999999995e-15
-0.3612857 8.351419999999975e-15
-0.3602857 1.3842085000000028e-14
-0.3592857 1.9408615000000012e-14
-0.3582857 2.499859499999999e-14
-0.3572857 3.055712499999999e-14
-0.3562857 3.602724999999999e-14
-0.3552857 4.1350510000000024e-14
-0.3542857 4.6467485000000014e-14
-0.3532857 5.131829999999999e-14
-0.3522857 5.584328999999999e-14
-0.3512857 5.9983645e-14
-0.3502857 6.3681998e-14
-0.3492857 6.688313350000001e-14
-0.3482857 6.95346505e-14
-0.3472857 7.15876265e-14
-0.3462857 7.299729649999998e-14
-0.3452857 7.3723695e-14
-0.3442857 7.3732275e-14
-0.3432857 7.2994555e-14
-0.3422857 7.148862999999999e-14
-0.3412857 6.919967499999999e-14
-0.3402857 6.612043499999999e-14
-0.3392857 6.225161000000003e-14
-0.3382857 5.760225000000004e-14
-0.3372857 5.2189884999999935e-14
-0.3362857 4.604070999999995e-14
-0.3352857 3.918979e-14
-0.3342857 3.1680975e-14
-0.3332857 2.3566745000000044e-14
-0.3322857 1.4908030000000045e-14
-0.3312857 5.773889999999989e-15
-0.3302857 -3.758875000000019e-15
-0.3292857 -1.3606169999999997e-14
-0.3282857 -2.367738499999999e-14
-0.3272857 -3.387602499999998e-14
-0.3262857 -4.410051499999999e-14
-0.3252857 -5.424505500000005e-14
-0.3242857 -6.420073000000003e-14
-0.3232857 -7.385649999999997e-14
-0.3222857 -8.310018000000001e-14
-0.3212857 -9.181983999999997e-14
-0.3202857 -9.990489e-14
-0.3192857 -1.07247345e-13
-0.3182857 -1.13743097e-13
-0.3172857 -1.192931565e-13
-0.3162857 -1.23804933e-13
-0.3152857 -1.2719346349999998e-13
-0.3142857 -1.2938261e-13
-0.3132857 -1.30306175e-13
-0.3122857 -1.29909025e-13
-0.3112857 -1.2814800000000002e-13
-0.3102857 -1.2499284e-13
-0.3092857 -1.2042700999999994e-13
-0.3082857 -1.1444836499999997e-13
-0.3072857 -1.0706960000000004e-13
-0.3062857 -9.831860000000003e-14
-0.3052857 -8.823874999999992e-14
-0.3042857 -7.688909999999996e-14
-0.3032857 -6.434420000000003e-14
-0.3022857 -5.069360000000009e-14
-0.3012857 -3.604175e-14
-0.3002857 -2.0507299999999987e-14
-0.2992857 -4.222000000000069e-15
-0.2982857 1.2669749999999993e-14
-0.2972857 3.0012350000000047e-14
-0.2962857 4.764030000000001e-14
-0.2952857 6.537959999999992e-14
-0.2942857 8.304910000000001e-14
-0.2932857 1.0046240000000006e-13
-0.2922857 1.1742980000000002e-13
-0.2912857 1.3375982e-13
-0.2902857 1.4926151999999997e-13
-0.2892857 1.6374635999999998e-13
-0.2882857 1.7703028e-13
-0.2872857 1.88935805e-13
-0.2862857 1.992941355e-13
-0.2852857 2.07947125e-13
-0.2842857 2.147493195e-13
-0.2832857 2.1956984500000001e-13
-0.2822857 2.2229419999999998e-13
-0.2812857 2.2282589500000003e-13
-0.2802857 2.2108804500000004e-13
-0.2792857 2.1702485000000004e-13
-0.2782857 2.1060265000000002e-13
-0.2772857 2.0181090000000002e-13
-0.2762857 1.9066294999999988e-13
-0.2752857 1.7719689999999992e-13
-0.2742857 1.614756e-13
-0.2732857 1.4358665000000003e-13
-0.2722857 1.2364275000000004e-13
-0.2712857 1.017808499999999e-13
-0.2702857 7.816145000000003e-14
-0.2692857 5.296790000000005e-14
-0.2682857 2.640514999999998e-14
-0.2672857 -1.3019500000000349e-15
-0.2662857 -2.9909850000000016e-14
-0.2652857 -5.915829999999998e-14
-0.2642857 -8.877299999999995e-14
-0.2632857 -1.1846734999999993e-13
-0.2622857 -1.4794500000000003e-13
-0.2612857 -1.7690290000000002e-13
-0.2602857 -2.0503374999999998e-13
-0.2592857 -2.320288e-13
-0.2582857 -2.5758145000000003e-13
-0.2572857 -2.8138995000000005e-13
-0.2562857 -3.0316060499999993e-13
-0.2552857 -3.2261092000000006e-13
-0.2542857 -3.39472709e-13
-0.2532857 -3.5349546000000004e-13
-0.2522857 -3.6444899600000003e-13
-0.2512857 -3.7212657000000005e-13
-0.2502857 -3.7634759e-13
-0.2492857 -3.769602e-13
-0.2482857 -3.738435999999999e-13
-0.2472857 -3.6691020000000006e-13
-0.2462857 -3.561076499999999e-13
-0.2452857 -3.414200499999999e-13
-0.2442857 -3.228696000000001e-13
-0.2432857 -3.0051734999999995e-13
-0.2422857 -2.7446349999999997e-13
-0.2412857 -2.4484810000000023e-13
-0.2402857 -2.118507000000001e-13
-0.2392857 -1.7568940000000001e-13
-0.2382857 -1.3661995000000007e-13
-0.2372857 -9.493464999999982e-14
-0.2362857 -5.096064999999999e-14
-0.2352857 -5.057250000000066e-15
-0.2342857 4.238640000000019e-14
-0.2332857 9.095430000000018e-14
-0.2322857 1.4020679999999999e-13
-0.2312857 1.8968379999999975e-13
-0.2302857 2.3890944999999997e-13
-0.2292857 2.873961000000001e-13
-0.2282857 3.3464800000000005e-13
-0.2272857 3.8016625000000004e-13
-0.2262857 4.2345424999999986e-13
-0.2252857 4.640216999999998e-13
-0.2242857 5.013894000000001e-13
-0.2232857 5.350950300000001e-13
-0.2222857 5.646976049999999e-13
-0.2212857 5.8978226e-13
-0.2202857 6.0996538e-13
-0.2192857 6.2489891e-13
-0.2182857 6.342749149999999e-13
-0.2172857 6.378296999999999e-13
-0.2162857 6.353475499999999e-13
-0.2152857 6.266647500000001e-13
-0.2142857 6.1167195e-13
-0.2132857 5.903170999999998e-13
-0.2122857 5.626082e-13
-0.2112857 5.286144000000001e-13
-0.2102857 4.8846705e-13
-0.2092857 4.4236094999999994e-13
-0.2082857 3.9055430000000035e-13
-0.2072857 3.3336704999999994e-13
-0.2062857 2.711809499999996e-13
-0.2052857 2.044373500000001e-13
-0.2042857 1.3363430000000032e-13
-0.2032857 5.932374999999971e-14
-0.2022857 -1.7892250000000043e-14
-0.2012857 -9.736509999999974e-14
-0.2002857 -1.784056500000003e-13
-0.1992857 -2.602893000000002e-13
-0.1982857 -3.422608499999996e-13
-0.1972857 -4.2354225e-13
-0.1962857 -5.033384000000004e-13
-0.1952857 -5.808442499999999e-13
-0.1942857 -6.552529499999997e-13
-0.1932857 -7.257626499999997e-13
-0.1922857 -7.915849000000001e-13
-0.1912857 -8.519520000000001e-13
-0.1902857 -9.0612515e-13
-0.1892857 -9.534021699999998e-13
-0.1882857 -9.931253450000001e-13
-0.1872857 -1.02468928e-12
-0.1862857 -1.047547655e-12
-0.1852857 -1.0612206e-12
-0.1842857 -1.0653013e-12
-0.1832857 -1.05946155e-12
-0.1822857 -1.0434574000000002e-12
-0.1812857 -1.0171347000000002e-12
-0.1802857 -9.804329999999996e-13
-0.1792857 -9.333879499999995e-13
-0.1782857 -8.761351500000002e-13
-0.1772857 -8.089121000000005e-13
-0.1762857 -7.320570000000004e-13
-0.1752857 -6.46012e-13
-0.1742857 -5.513194999999993e-13
-0.1732857 -4.4861949999999947e-13
-0.1722857 -3.3864950000000065e-13
-0.1712857 -2.2223800000000048e-13
-0.1702857 -1.0030049999999929e-13
-0.1692857 2.61685000000008e-14
-0.1682857 1.561019999999996e-13
-0.1672857 2.8836649999999905e-13
-0.1662857 4.2177299999999994e-13
-0.1652857 5.550870000000003e-13
-0.1642857 6.870400000000003e-13
-0.1632857 8.163389999999999e-13
-0.1622857 9.4167875e-13
-0.1612857 1.0617552e-12
-0.1602857 1.17527775e-12
-0.1592857 1.2809825000000005e-12
-0.1582857 1.377645e-12
-0.1572857 1.4640944499999998e-12
-0.1562857 1.5392257999999999e-12
-0.1552857 1.6020126e-12
-0.1542857 1.6515197499999999e-12
-0.1532857 1.6869151e-12
-0.1522857 1.7074798499999998e-12
-0.1512857 1.7126195500000002e-12
-0.1502857 1.7018727000000002e-12
-0.1492857 1.6749190999999998e-12
-0.1482857 1.6315873999999994e-12
-0.1472857 1.5718594999999998e-12
-0.1462857 1.4958745000000005e-12
-0.1452857 1.4039325e-12
-0.1442857 1.2964969999999997e-12
-0.1432857 1.1741909999999996e-12
-0.1422857 1.0377965000000005e-12
-0.1412857 8.882534999999996e-13
-0.1402857 7.266509999999993e-13
-0.1392857 5.542195000000012e-13
-0.1382857 3.723265000000006e-13
-0.1372857 1.8246349999999895e-13
-0.1362857 -1.3766000000000301e-14
-0.1352857 -2.1465799999999947e-13
-0.1342857 -4.184229999999991e-13
-0.1332857 -6.232014999999999e-13
-0.1322857 -8.270820000000009e-13
-0.1312857 -1.0281170000000002e-12
-0.1302857 -1.2243394999999995e-12
-0.1292857 -1.4137859999999997e-12
-0.1282857 -1.5945150000000003e-12
-0.1272857 -1.7646230000000003e-12
-0.1262857 -1.922268e-12
-0.1252857 -2.0656873499999995e-12
-0.1242857 -2.1932163e-12
-0.1232857 -2.3033069e-12
-0.1222857 -2.3945456599999997e-12
-0.1212857 -2.4656703999999998e-12
-0.1202857 -2.51558504e-12
-0.1192857 -2.5433741e-12
-0.1182857 -2.54831515e-12
-0.1172857 -2.5298892500000002e-12
-0.1162857 -2.4877908500000003e-12
-0.1152857 -2.4219339999999994e-12
-0.1142857 -2.3324574999999993e-12
-0.1132857 -2.2197280000000003e-12
-0.1122857 -2.0843405e-12
-0.1112857 -1.927119500000001e-12
-0.1102857 -1.7491084999999991e-12
-0.1092857 -1.5515684999999992e-12
-0.1082857 -1.3359725000000008e-12
-0.1072857 -1.1039894999999997e-12
-0.1062857 -8.574765000000015e-13
-0.1052857 -5.984595000000012e-13
-0.1042857 -3.2911999999999815e-13
-0.1032857 -5.177599999999907e-14
-0.1022857 2.311354999999985e-13
-0.1012857 5.170845000000013e-13
-0.1002857 8.034675000000001e-13
-0.099285714 1.0876284999999994e-12
-0.098285712 1.3668915000000005e-12
-0.097285718 1.6385799999999999e-12
-0.096285716 1.9000404999999987e-12
-0.095285714 2.148674e-12
-0.094285712 2.381960000000001e-12
-0.093285717 2.5974794999999993e-12
-0.092285715 2.792943000000001e-12
-0.091285713 2.9662135500000006e-12
-0.090285711 3.1153312499999993e-12
-0.089285716 3.23853225e-12
-0.088285714 3.33427101e-12
-0.087285712 3.4012385999999998e-12
-0.086285718 3.4383787899999998e-12
-0.085285716 3.4449015999999997e-12
-0.084285714 3.4202954499999997e-12
-0.083285712 3.364337000000001e-12
-0.082285717 3.2770969999999997e-12
-0.081285715 3.1589430000000004e-12
-0.080285713 3.010542000000001e-12
-0.079285711 2.8328554999999995e-12
-0.078285716 2.6271344999999985e-12
-0.077285714 2.3949129999999984e-12
-0.076285712 2.1379945e-12
-0.075285718 1.858439000000002e-12
-0.074285716 1.5585460000000004e-12
-0.073285714 1.240834499999999e-12
-0.072285712 9.080195000000005e-13
-0.071285717 5.629909999999996e-13
-0.070285715 2.0878549999999923e-13
-0.069285713 -1.5143999999999955e-13
-0.068285711 -5.144399999999993e-13
-0.067285717 -8.769095000000007e-13
-0.066285715 -1.2355099999999986e-12
-0.065285712 -1.5869109999999987e-12
-0.064285718 -1.9278155e-12
-0.063285716 -2.2549920000000006e-12
-0.062285714 -2.565309000000002e-12
-0.061285716 -2.855761e-12
-0.060285714 -3.1235005000000005e-12
-0.059285715 -3.3658659999999994e-12
-0.058285713 -3.5804109999999982e-12
-0.057285715 -3.764924000000001e-12
-0.056285713 -3.917454050000001e-12
-0.055285715 -4.0363318499999995e-12
-0.054285713 -4.120183455e-12
-0.053285714 -4.1679497e-12
-0.052285716 -4.178896144999999e-12
-0.051285714 -4.152622950000001e-12
-0.050285716 -4.08907135e-12
-0.049285714 -3.988525e-12
-0.048285715 -3.851612499999999e-12
-0.047285713 -3.679299499999999e-12
-0.046285715 -3.4728855000000004e-12
-0.045285713 -3.2339955000000008e-12
-0.044285715 -2.9645649999999993e-12
-0.043285713 -2.6668185000000005e-12
-0.042285714 -2.343259500000002e-12
-0.041285716 -1.9966474999999997e-12
-0.040285714 -1.6299679999999998e-12
-0.039285716 -1.2464139999999978e-12
-0.038285714 -8.493489999999979e-13
-0.037285715 -4.4228900000000026e-13
-0.036285713 -2.8862500000000184e-14
-0.035285715 3.8722399999999927e-13
-0.034285713 8.022089999999998e-13
-0.033285715 1.212321e-12
-0.032285713 1.6138095e-12
-0.031285714 2.0029720000000002e-12
-0.030285714 2.3761959999999984e-12
-0.029285714 2.729989999999999e-12
-0.028285714 3.061013e-12
-0.027285714 3.3661105000000008e-12
-0.026285714 3.642339500000001e-12
-0.025285713 3.886998999999999e-12
-0.024285715 4.097653e-12
-0.023285715 4.272156e-12
-0.022285715 4.40867735e-12
-0.021285715 4.50571555e-12
-0.020285714 4.5621181000000005e-12
-0.019285714 4.5770944e-12
-0.018285714 4.5502260499999994e-12
-0.017285714 4.48147605e-12
-0.016285714 4.371192000000001e-12
-0.015285715 4.220110000000001e-12
-0.014285714 4.029349999999999e-12
-0.013285714 3.800413e-12
-0.012285714 3.5351750000000002e-12
-0.011285714 3.2358684999999984e-12
-0.010285715 2.9050729999999988e-12
-0.0092857145 2.5456965000000003e-12
-0.0082857143 2.1609489999999986e-12
-0.0072857141 1.7543205000000022e-12
-0.0062857145 1.329550500000001e-12
-0.0052857143 8.906019999999958e-13
-0.0042857141 4.416245000000016e-13
-0.0032857142 -1.3091999999999622e-14
-0.0022857143 -4.691475000000014e-13
-0.0012857143 -9.220664999999959e-13
-0.00028571428 -1.3673549999999987e-12
0.00071428571 -1.800535500000002e-12
0.0017142857 -2.2171919999999997e-12
0.0027142856 -2.6130225000000003e-12
0.0037142858 -2.983877000000001e-12
0.0047142855 -3.3258059999999997e-12
0.0057142857 -3.6350965000000013e-12
0.0067142858 -3.9083200000000005e-12
0.0077142855 -4.142375499999999e-12
0.0087142857 -4.334519499999999e-12
0.0097142858 -4.48240075e-12
0.010714286 -4.58409305e-12
0.011714286 -4.638121499999999e-12
0.012714285 -4.6434844000000004e-12
0.013714286 -4.59967175e-12
0.014714286 -4.506678049999999e-12
0.015714286 -4.365010999999999e-12
0.016714286 -4.1756955e-12
0.017714286 -3.9402715e-12
0.018714286 -3.660786499999999e-12
0.019714287 -3.3397835000000005e-12
0.020714285 -2.9802829999999992e-12
0.021714285 -2.5857639999999996e-12
0.022714285 -2.160134e-12
0.023714285 -1.7076950000000004e-12
0.024714286 -1.2331105000000019e-12
0.025714286 -7.41359e-13
0.026714286 -2.3769599999999813e-13
0.027714286 2.7240200000000134e-13
0.028714286 7.832859999999999e-13
0.029714286 1.2891895000000002e-12
0.030714286 1.784292e-12
0.031714287 2.2627715e-12
0.032714285 2.718869999999999e-12
0.033714287 3.1469589999999996e-12
0.034714285 3.5415995e-12
0.035714287 3.897604999999999e-12
0.036714286 4.2101045000000006e-12
0.037714284 4.4746015e-12
0.038714286 4.68703765e-12
0.039714284 4.84384315e-12
0.040714286 4.9419899499999996e-12
0.041714285 4.9790423e-12
0.042714287 4.953197400000001e-12
0.043714285 4.863321549999999e-12
0.044714287 4.708985e-12
0.045714285 4.490483500000002e-12
0.046714287 4.208857499999999e-12
0.047714286 3.865900499999998e-12
0.048714284 3.4641625000000007e-12
0.049714286 3.0069405000000024e-12
0.050714284 2.4982655000000002e-12
0.051714286 1.942881999999997e-12
0.052714285 1.3462105000000015e-12
0.053714287 7.143110000000035e-13
0.054714285 5.3831499999996306e-14
0.055714287 -6.280405000000001e-13
0.056714285 -1.3236504999999984e-12
0.057714287 -2.024950000000002e-12
0.058714285 -2.7235654999999993e-12
0.059714288 -3.410886999999998e-12
0.060714286 -4.078158e-12
0.061714284 -4.716568999999999e-12
0.062714286 -5.317352500000001e-12
0.063714288 -5.8718860000000005e-12
0.064714283 -6.3717954500000006e-12
0.065714285 -6.8090568400000006e-12
0.066714287 -7.176100499999999e-12
0.067714289 -7.46591316e-12
0.068714283 -7.672137549999999e-12
0.069714285 -7.789169500000002e-12
0.070714287 -7.812249999999998e-12
0.071714282 -7.737549499999998e-12
0.072714284 -7.562246499999999e-12
0.073714286 -7.284602500000002e-12
0.074714288 -6.904014500000001e-12
0.075714283 -6.4210654999999984e-12
0.076714285 -5.837571e-12
0.077714287 -5.156593500000001e-12
0.078714289 -4.382456000000001e-12
0.079714283 -3.5207399999999958e-12
0.080714285 -2.5782595000000025e-12
0.081714287 -1.5630405000000045e-12
0.082714289 -4.842595000000021e-13
0.083714284 6.478320000000065e-13
0.084714286 1.8219680000000087e-12
0.085714288 3.025987999999995e-12
0.086714283 4.246940999999993e-12
0.087714285 5.471197499999999e-12
0.088714287 6.6846120000000005e-12
0.089714289 7.872663e-12
0.090714283 9.020609500000001e-12
0.091714285 1.0113667500000002e-11
0.092714287 1.1137174500000004e-11
0.093714289 1.2076766e-11
0.094714284 1.2918564649999998e-11
0.095714286 1.3649353500000001e-11
0.096714288 1.4256748349999998e-11
0.097714283 1.47293705e-11
0.098714285 1.5057012500000002e-11
0.099714287 1.5230789e-11
0.1007143 1.52432765e-11
0.1017143 1.5088644999999996e-11
0.1027143 1.4762771999999997e-11
0.1037143 1.426333e-11
0.1047143 1.3589870000000004e-11
0.1057143 1.2743885000000006e-11
0.1067143 1.1728829999999998e-11
0.1077143 1.0550139999999999e-11
0.1087143 9.215254999999996e-12
0.1097143 7.733524999999996e-12
0.1107143 6.11621e-12
0.1117143 4.376405e-12
0.1127143 2.528890000000006e-12
0.1137143 5.900850000000002e-13
0.1147143 -1.4221549999999978e-12
0.1157143 -3.4886850000000033e-12
0.1167143 -5.589210000000002e-12
0.1177143 -7.702524999999986e-12
0.1187143 -9.806694999999998e-12
0.1197143 -1.1879300000000005e-11
0.1207143 -1.3897660000000006e-11
0.1217143 -1.5839080000000006e-11
0.1227143 -1.7681099999999993e-11
0.1237143 -1.9401715499999994e-11
0.1247143 -2.097967650000001e-11
0.1257143 -2.2394712000000002e-11
0.1267143 -2.3627776499999996e-11
0.1277143 -2.4661291550000003e-11
0.1287143 -2.5479360999999995e-11
0.1297143 -2.6067990950000005e-11
0.1307143 -2.6415283499999992e-11
0.1317143 -2.6511604999999997e-11
0.1327143 -2.6349747500000004e-11
0.1337143 -2.5925065e-11
0.1347143 -2.5235544999999995e-11
0.1357143 -2.4281904999999994e-11
0.1367143 -2.3067670000000003e-11
0.1377143 -2.1599140000000013e-11
0.1387143 -1.9885389999999997e-11
0.1397143 -1.793825499999999e-11
0.1407143 -1.5772220000000013e-11
0.1417143 -1.340432500000001e-11
0.1427143 -1.0854039999999991e-11
0.1437143 -8.143079999999988e-12
0.1447143 -5.295224999999999e-12
0.1457143 -2.336125000000002e-12
0.1467143 7.069550000000016e-13
0.1477143 3.80543999999999e-12
0.1487143 6.929679999999995e-12
0.1497143 1.0049230000000016e-11
0.1507143 1.3133205000000012e-11
0.1517143 1.6150559999999994e-11
0.1527143 1.907044999999999e-11
0.1537143 2.1862544999999998e-11
0.1547143 2.4497345000000008e-11
0.1557143 2.6946555000000003e-11
0.1567143 2.918333999999999e-11
0.1577143 3.1182674999999996e-11
0.1587143 3.2921635999999996e-11
0.1597143 3.43796585e-11
0.1607143 3.5538818000000004e-11
0.1617143 3.6384036e-11
0.1627143 3.6903299e-11
0.1637143 3.7087829499999996e-11
0.1647143 3.6932216999999996e-11
0.1657143 3.6434530999999996e-11
0.1667143 3.559636e-11
0.1677143 3.4422874999999995e-11
0.1687143 3.2922795e-11
0.1697143 3.1108294999999995e-11
0.1707143 2.8994964999999998e-11
0.1717143 2.660163e-11
0.1727143 2.3950175000000016e-11
0.1737143 2.1065349999999996e-11
0.1747143 1.797446e-11
0.1757143 1.4707115000000002e-11
0.1767143 1.1294909999999975e-11
0.1777143 7.77102000000002e-12
0.1787143 4.1698800000000085e-12
0.1797143 5.268099999999736e-13
0.1807143 -3.122374999999986e-12
0.1817143 -6.7418699999999655e-12
0.1827143 -1.0296234999999997e-11
0.1837143 -1.3750735000000023e-11
0.1847143 -1.7071825000000006e-11
0.1857143 -2.0227529999999987e-11
0.1867143 -2.3187745e-11
0.1877143 -2.592462500000001e-11
0.1887143 -2.8412920000000007e-11
0.1897143 -3.063017499999999e-11
0.1907143 -3.2557045e-11
0.1917143 -3.417746000000001e-11
0.1927143 -3.547881e-11
0.1937143 -3.645206499999999e-11
0.1947143 -3.709182649999999e-11
0.1957143 -3.7396402e-11
0.1967143 -3.736775945e-11
0.1977143 -3.7011486999999996e-11
0.1987143 -3.633669355e-11
0.1997143 -3.5355871e-11
0.2007143 -3.4084700499999996e-11
0.2017143 -3.2541850000000006e-11
0.2027143 -3.0748740000000007e-11
0.2037143 -2.8729209999999997e-11
0.2047143 -2.6509260000000007e-11
0.2057143 -2.411671999999998e-11
0.2067143 -2.158084499999999e-11
0.2077143 -1.893198000000001e-11
0.2087143 -1.620118999999999e-11
0.2097143 -1.3419859999999994e-11
0.2107143 -1.0619305000000009e-11
0.2117143 -7.830365000000004e-12
0.2127143 -5.083064999999996e-12
0.2137143 -2.406209999999986e-12
0.2147143 1.7294499999998332e-13
0.2157143 2.628999999999988e-12
0.2167143 4.9388150000000134e-12
0.2177143 7.081680000000002e-12
0.2187143 9.039599999999997e-12
0.2197143 1.0797509999999992e-11
0.2207143 1.234344000000001e-11
0.2217143 1.3668635000000011e-11
0.2227143 1.4767649999999992e-11
0.2237143 1.5638389999999985e-11
0.2247143 1.628208e-11
0.2257143 1.6703290000000013e-11
0.2267143 1.6909774999999996e-11
0.2277143 1.6912365e-11
0.2287143 1.6724825e-11
0.2297143 1.6363569999999992e-11
0.2307143 1.5847489999999998e-11
0.2317143 1.5197669999999996e-11
0.2327143 1.4437015000000008e-11
0.2337143 1.3590010000000009e-11
0.2347143 1.2682319999999997e-11
0.2357143 1.1740407499999994e-11
0.2367143 1.0791214499999996e-11
0.2377143 9.861739499999998e-12
0.2387143 8.978644500000002e-12
0.2397143 8.167888500000003e-12
0.2407143 7.454331999999996e-12
0.2417143 6.861375999999997e-12
0.2427143 6.410597000000001e-12
0.2437143 6.121400000000001e-12
0.2447143 6.010706000000002e-12
0.2457143 6.0926449999999994e-12
0.2467143 6.3782894999999996e-12
0.2477143 6.8754104e-12
0.2487143 7.58826715e-12
0.2497143 8.5174436e-12
0.2507143 9.659706849999998e-12
0.2517143 1.1007924999999999e-11
0.2527143 1.2551014999999999e-11
0.2537143 1.4273938500000002e-11
0.2547143 1.6157768000000003e-11
0.2557143 1.8179771e-11
0.2567143 2.0313564499999998e-11
0.2577143 2.2529330000000006e-11
0.2587143 2.4794034999999996e-11
0.2597143 2.707177499999999e-11
0.2607143 2.932410000000001e-11
0.2617143 3.151043000000001e-11
0.2627143 3.358849999999999e-11
0.2637143 3.551480999999998e-11
0.2647143 3.724517500000001e-11
0.2657143 3.873525000000002e-11
0.2667143 3.994113500000001e-11
0.2677143 4.081993999999999e-11
0.2687143 4.1330320000000005e-11
0.2697143 4.1433144999999986e-11
0.2707143 4.109206499999999e-11
0.2717143 4.027406500000002e-11
0.2727143 3.895005e-11
0.2737143 3.709530000000001e-11
0.2747143 3.468997999999998e-11
0.2757143 3.171960499999997e-11
0.2767143 2.8175405000000036e-11
0.2777143 2.405472e-11
0.2787143 1.9361140000000013e-11
0.2797143 1.4104789999999978e-11
0.2807143 8.302534999999935e-12
0.2817143 1.9779500000000582e-12
0.2827143 -4.83855e-12
0.2837143 -1.2109820000000066e-11
0.2847143 -1.9792154999999958e-11
0.2857143 -2.7835404999999953e-11
0.2867143 -3.618321500000002e-11
0.2877143 -4.477336e-11
0.2887143 -5.353819500000001e-11
0.2897143 -6.240502499999999e-11
0.2907143 -7.129646e-11
0.2917143 -8.013118000000001e-11
0.2927143 -8.8824395e-11
0.2937143 -9.7288435e-11
0.2947143 -1.0543352999999999e-10
0.2957143 -1.1316844744999999e-10
0.2967143 -1.2040126e-10
0.2977143 -1.2704010255000002e-10
0.2987143 -1.3299398000000002e-10
0.2997143 -1.38173595e-10
0.3007143 -1.4249218e-10
0.3017143 -1.4586635500000003e-10
0.3027143 -1.4821699999999998e-10
0.3037143 -1.4947001999999996e-10
0.3047143 -1.4955725000000003e-10
0.3057143 -1.4841744999999998e-10
0.3067143 -1.4599685000000002e-10
0.3077143 -1.4224995000000006e-10
0.3087143 -1.3714054999999992e-10
0.3097143 -1.3064239999999996e-10
0.3107143 -1.2273940000000005e-10
0.3117143 -1.1342659999999993e-10
0.3127143 -1.0271089999999996e-10
0.3137143 -9.061115000000005e-11
0.3147143 -7.715875000000009e-11
0.3157143 -6.239779999999998e-11
0.3167143 -4.638529999999993e-11
0.3177143 -2.919145000000004e-11
0.3187143 -1.0899649999999985e-11
0.3197143 8.39385000000006e-12
0.3207143 2.857985000000003e-11
0.3217143 4.953649999999993e-11
0.3227143 7.113009999999986e-11
0.3237143 9.321519999999996e-11
0.3247143 1.156354e-10
0.3257143 1.3822425000000013e-10
0.3267143 1.608060000000001e-10
0.3277143 1.8319664999999996e-10
0.3287143 2.0520494999999992e-10
0.3297143 2.2663384999999998e-10
0.3307143 2.47281815e-10
0.3317143 2.6694414e-10
0.3327143 2.85414645e-10
0.3337143 3.02487337e-10
0.3347143 3.17958095e-10
0.3357143 3.31626558e-10
0.3367143 3.43298005e-10
0.3377143 3.52785265e-10
0.3387143 3.5991078999999995e-10
0.3397143 3.6450850000000005e-10
0.3407143 3.6642595e-10
0.3417143 3.6552619999999996e-10
0.3427143 3.616899999999999e-10
0.3437143 3.5481720000000006e-10
0.3447143 3.4482864999999997e-10
0.3457143 3.3166809999999997e-10
0.3467143 3.1530394999999995e-10
0.3477143 2.9573005000000004e-10
0.3487143 2.729668500000001e-10
0.3497143 2.4706309999999977e-10
0.3507143 2.1809555000000013e-10
0.3517143 1.8617035000000005e-10
0.3527143 1.5142324999999965e-10
0.3537143 1.1401879999999996e-10
0.3547143 7.415065000000019e-11
0.3557143 3.2041200000000046e-11
0.3567143 -1.2059399999999755e-11
0.3577143 -5.787504999999969e-11
0.3587143 -1.0510495000000028e-10
0.3597143 -1.5342425000000037e-10
0.3607143 -2.0248694999999977e-10
0.3617143 -2.5192809999999984e-10
0.3627143 -3.013661500000002e-10
0.3637143 -3.504058500000002e-10
0.3647143 -3.9864050000000004e-10
0.3657143 -4.4565569999999986e-10
0.3667143 -4.910325999999999e-10
0.3677143 -5.343506499999998e-10
0.3687143 -5.7519165e-10
0.3697143 -6.131434000000001e-10
0.3707143 -6.4780301e-10
0.3717143 -6.78780675e-10
0.3727143 -7.05703405e-10
0.3737143 -7.282187749999999e-10
0.3747143 -7.459982849999999e-10
0.3757143 -7.587409500000002e-10
0.3767143 -7.661766500000001e-10
0.3777143 -7.680694499999999e-10
0.3787143 -7.6422075e-10
0.3797143 -7.544712499999999e-10
0.3807143 -7.387043500000003e-10
0.3817143 -7.168486999999996e-10
0.3827143 -6.888783499999997e-10
0.3837143 -6.548161000000004e-10
0.3847143 -6.147348499999999e-10
0.3857143 -5.687563499999999e-10
0.3867143 -5.170540499999998e-10
0.3877143 -4.5985049999999987e-10
0.3887143 -3.9741900000000036e-10
0.3897143 -3.3008299999999983e-10
0.3907143 -2.5821149999999917e-10
0.3917143 -1.8222049999999992e-10
0.3927143 -1.025695000000008e-10
0.3937143 -1.9758500000000102e-11
0.3947143 6.56759999999997e-11
0.3957143 1.5316249999999986e-10
0.3967143 2.4209950000000074e-10
0.3977143 3.318614999999996e-10
0.3987143 4.218005e-10
0.3997143 5.112520000000004e-10
0.4007143 5.995428999999996e-10
0.4017143 6.859932499999998e-10
0.4027143 7.699221499999999e-10
0.4037143 8.506562000000001e-10
0.4047143 9.275322500000005e-10
0.4057143 9.9990395e-10
0.4067143 1.0671472999999995e-09
0.4077143 1.12866615e-09
0.4087143 1.18389735e-09
0.4097143 1.2323161400000001e-09
0.4107143 1.27344075e-09
0.4117143 1.30683651e-09
0.4127143 1.3321208e-09
0.4137143 1.34896605e-09
0.4147143 1.35710315e-09
0.4157143 1.3563243999999999e-09
0.4167143 1.3464862499999998e-09
0.4177143 1.3275108500000002e-09
0.4187143 1.2993856000000002e-09
0.4197143 1.2621665000000003e-09
0.4207143 1.215976e-09
0.4217143 1.1610035e-09
0.4227143 1.0975044999999996e-09
0.4237143 1.025796e-09
0.4247143 9.462579999999994e-10
0.4257143 8.593279999999994e-10
0.4267143 7.654980000000009e-10
0.4277143 6.653119999999996e-10
0.4287143 5.593574999999998e-10
0.4297143 4.4826550000000047e-10
0.4307143 3.327024999999996e-10
0.4317143 2.1336400000000006e-10
0.4327143 9.097249999999984e-11
0.4337143 -3.3732000000000446e-11
0.4347143 -1.5999699999999934e-10
0.4357143 -2.870624999999999e-10
0.4367143 -4.1416800000000084e-10
0.4377143 -5.405579999999999e-10
0.4387143 -6.654889999999992e-10
0.4397143 -7.882335000000004e-10
0.4407143 -9.080825000000007e-10
0.4417143 -1.0243559999999991e-09
0.4427143 -1.136405999999999e-09
0.4437143 -1.2436160000000005e-09
0.4447143 -1.3454075e-09
0.4457143 -1.441245e-09
0.4467143 -1.5306355000000006e-09
0.4477143 -1.6131305999999996e-09
0.4487143 -1.6883294499999995e-09
0.4497143 -1.75587815e-09
0.4507143 -1.8154707e-09
0.4517143 -1.866849635e-09
0.4527143 -1.9098042500000003e-09
0.4537143 -1.9441699649999997e-09
0.4547143 -1.96982695e-09
0.4557143 -1.9866988000000002e-09
0.4567143 -1.99475005e-09
0.4577143 -1.9939828499999994e-09
0.4587143 -1.9844361000000002e-09
0.4597143 -1.9661814999999996e-09
0.4607143 -1.939320499999999e-09
0.4617143 -1.903981000000001e-09
0.4627143 -1.8603154999999999e-09
0.4637143 -1.808496e-09
0.4647143 -1.7487129999999998e-09
0.4657143 -1.681172e-09
0.4667143 -1.6060870000000015e-09
0.4677143 -1.5236819999999984e-09
0.4687143 -1.4341879999999983e-09
0.4697143 -1.3378390000000013e-09
0.4707143 -1.2348735e-09
0.4717143 -1.1255309999999992e-09
0.4727143 -1.0100439999999998e-09
0.4737143 -8.8865e-10
0.4747143 -7.61586000000001e-10
0.4757143 -6.29081000000001e-10
0.4767143 -4.913694999999999e-10
0.4777143 -3.486864999999996e-10
0.4787143 -2.0126499999999982e-10
0.4797143 -4.9344500000001054e-11
0.4807143 1.0682949999999998e-10
0.4817143 2.670025000000017e-10
0.4827143 4.309064999999994e-10
0.4837143 5.982569999999995e-10
0.4847143 7.687535000000012e-10
0.4857143 9.420704999999992e-10
0.4867143 1.1178504999999994e-09
0.4877143 1.2957120000000015e-09
0.4887143 1.4752374999999996e-09
0.4897143 1.6559659999999994e-09
0.4907143 1.8373970000000004e-09
0.4917143 2.018985e-09
0.4927143 2.2001345e-09
0.4937143 2.3801994999999995e-09
0.4947143 2.5584809999999995e-09
0.4957143 2.7342255e-09
0.4967143 2.9066235e-09
0.4977143 3.0748106999999995e-09
0.4987143 3.2378690999999994e-09
0.4997143 3.39482605e-09
0.5007143 3.54465805e-09
0.5017143 3.6862941500000006e-09
0.5027143 3.8186193499999996e-09
0.5037143 3.9404786e-09
0.5047143 4.0506845e-09
0.5057143 4.148021999999999e-09
0.5067143 4.231255999999999e-09
0.5077143 4.2991434999999996e-09
0.5087143 4.350434500000001e-09
0.5097143 4.3838874999999995e-09
0.5107143 4.398282999999998e-09
0.5117143 4.392427999999999e-09
0.5127143 4.365171500000002e-09
0.5137143 4.315414999999999e-09
0.5147143 4.242128e-09
0.5157143 4.144357500000002e-09
0.5167143 4.021240999999999e-09
0.5177143 3.872027500000002e-09
0.5187143 3.696077499999997e-09
0.5197143 3.4928814999999976e-09
0.5207143 3.2620825000000037e-09
0.5217143 3.0034735000000013e-09
0.5227143 2.717013499999998e-09
0.5237143 2.402835999999999e-09
0.5247143 2.061260499999998e-09
0.5257143 1.6928104999999965e-09
0.5267143 1.2982020000000026e-09
0.5277143 8.783560000000004e-10
0.5287143 4.3441299999999605e-10
0.5297143 -3.227699999999861e-11
0.5307143 -5.201569999999976e-10
0.5317143 -1.0274494999999945e-09
0.5327143 -1.5521655000000005e-09
0.5337143 -2.0921065000000052e-09
0.5347143 -2.6448784999999988e-09
0.5357143 -3.207902e-09
0.5367143 -3.778404e-09
0.5377143 -4.353442999999999e-09
0.5387143 -4.929924500000003e-09
0.5397143 -5.5046085e-09
0.5407143 -6.074125999999995e-09
0.5417143 -6.635005499999998e-09
0.5427143 -7.183679500000002e-09
0.5437143 -7.716512e-09
0.5447143 -8.229823500000002e-09
0.5457143 -8.719902e-09
0.5467143 -9.183034049999999e-09
0.5477143 -9.61552985e-09
0.5487143 -1.0013743949999998e-08
0.5497143 -1.037409965e-08
0.5507143 -1.06931135e-08
0.5517143 -1.0967424500000001e-08
0.5527143 -1.1193817e-08
0.5537143 -1.1369243499999999e-08
0.5547143 -1.1490848999999997e-08
0.5557143 -1.1555996000000001e-08
0.5567143 -1.1562289499999998e-08
0.5577143 -1.1507604499999996e-08
0.5587143 -1.1390085000000002e-08
0.5597143 -1.1208194999999998e-08
0.5607143 -1.0960714999999995e-08
0.5617143 -1.0646760000000007e-08
0.5627143 -1.026581e-08
0.5637143 -9.817709999999993e-09
0.5647143 -9.302695000000011e-09
0.5657143 -8.721359999999995e-09
0.5667143 -8.074734999999991e-09
0.5677143 -7.36425000000001e-09
0.5687143 -6.5917000000000065e-09
0.5697143 -5.759314999999996e-09
0.5707143 -4.86973999999999e-09
0.5717143 -3.926005000000001e-09
0.5727143 -2.931510000000012e-09
0.5737143 -1.8900549999999963e-09
0.5747143 -8.058199999999838e-10
0.5757143 3.1669499999999314e-10
0.5767143 1.4726399999999818e-09
0.5777143 2.65685000000001e-09
0.5787143 3.863865000000016e-09
0.5797143 5.0879749999999935e-09
0.5807143 6.323230000000004e-09
0.5817143 7.563440000000008e-09
0.5827143 8.802249999999989e-09
0.5837143 1.0033174999999994e-08
0.5847143 1.1249610000000005e-08
0.5857143 1.2444849999999998e-08
0.5867143 1.3612159999999993e-08
0.5877143 1.47448e-08
0.5887143 1.5836070000000006e-08
0.5897143 1.6879332500000004e-08
0.5907143 1.7868041499999997e-08
0.5917143 1.8795826499999998e-08
0.5927143 1.9656499e-08
0.5937143 2.0444083999999998e-08
0.5947143 2.11528807e-08
0.5957143 2.1777480999999998e-08
0.5967143 2.23128113e-08
0.5977143 2.275417e-08
0.5987143 2.3097254999999997e-08
0.5997143 2.3338196000000003e-08
0.6007143 2.3473582499999997e-08
0.6017143 2.3500490000000003e-08
0.6027143 2.3416495000000002e-08
0.6037143 2.3219699999999993e-08
0.6047143 2.2908779999999993e-08
0.6057143 2.2482950000000007e-08
0.6067143 2.1941975000000014e-08
0.6077143 2.1286239999999993e-08
0.6087143 2.051669499999999e-08
0.6097143 1.9634855000000004e-08
0.6107143 1.8642844999999994e-08
0.6117143 1.7543344999999998e-08
0.6127143 1.6339610000000004e-08
0.6137143 1.503545999999999e-08
0.6147143 1.3635209999999992e-08
0.6157143 1.2143715000000031e-08
0.6167143 1.0566330000000006e-08
0.6177143 8.908865e-09
0.6187143 7.177589999999998e-09
0.6197143 5.379204999999989e-09
0.6207143 3.5207550000000006e-09
0.6217143 1.6095849999999928e-09
0.6227143 -3.465550000000041e-10
0.6237143 -2.339684999999988e-09
0.6247143 -4.361614999999997e-09
0.6257143 -6.40393000000002e-09
0.6267143 -8.45809999999998e-09
0.6277143 -1.0515460000000005e-08
0.6287143 -1.2567290000000027e-08
0.6297143 -1.4604854999999974e-08
0.6307143 -1.661945499999999e-08
0.6317143 -1.8602415000000023e-08
0.6327143 -2.054517499999999e-08
0.6337143 -2.2439359999999986e-08
0.6347143 -2.4276749999999996e-08
0.6357143 -2.604933499999999e-08
0.6367143 -2.774938500000001e-08
0.6377143 -2.9369465e-08
0.6387143 -3.0902444999999994e-08
0.6397143 -3.2341555000000006e-08
0.6407143 -3.3680410000000006e-08
0.6417143 -3.4913025e-08
0.6427143 -3.6033825999999994e-08
0.6437143 -3.70376764e-08
0.6447143 -3.7919894999999994e-08
0.6457143 -3.86762516e-08
0.6467143 -3.9302979e-08
0.6477143 -3.9796762e-08
0.6487143 -4.0154755e-08
0.6497143 -4.037457499999999e-08
0.6507143 -4.045427e-08
0.6517143 -4.039233000000001e-08
0.6527143 -4.0187665e-08
0.6537143 -3.9839585e-08
0.6547143 -3.934778e-08
0.6557143 -3.871228500000001e-08
0.6567143 -3.7933480000000014e-08
0.6577143 -3.701206e-08
0.6587143 -3.594898e-08
0.6597143 -3.474544999999999e-08
0.6607143 -3.340292499999999e-08
0.6617143 -3.192305e-08
0.6627143 -3.0307655e-08
0.6637143 -2.8558670000000028e-08
0.6647143 -2.6678119999999968e-08
0.6657143 -2.4668199999999984e-08
0.6667143 -2.2531105000000058e-08
0.6677143 -2.026906999999998e-08
0.6687143 -1.7884394999999954e-08
0.6697143 -1.5379324999999973e-08
0.6707143 -1.2756155e-08
0.6717143 -1.0017160000000049e-08
0.6727143 -7.164540000000017e-09
0.6737143 -4.2004149999999995e-09
0.6747143 -1.1269200000000156e-09
0.6757143 2.053825000000003e-09
0.6767143 5.339825000000035e-09
0.6777143 8.72908499999998e-09
0.6787143 1.2219564999999952e-08
0.6797143 1.5809360000000065e-08
0.6807143 1.9496470000000052e-08
0.6817143 2.327890499999997e-08
0.6827143 2.715470999999999e-08
0.6837143 3.112176500000002e-08
0.6847143 3.517787499999996e-08
0.6857143 3.9320759999999995e-08
0.6867143 4.3548065000000005e-08
0.6877143 4.7857199999999994e-08
0.6887143 5.224542500000001e-08
0.6897143 5.6709759999999966e-08
0.6907143 6.124696999999999e-08
0.6917143 6.585360500000001e-08
0.6927143 7.052592e-08
0.6937143 7.525986000000001e-08
0.6947143 8.005105449999999e-08
0.6957143 8.489479579999999e-08
0.6967143 8.97860345e-08
0.6977143 9.47193642e-08
0.6987143 9.968903599999999e-08
0.6997143 1.0468895500000001e-07
0.7007143 1.0971266000000002e-07
0.7017143 1.1475335e-07
0.7027143 1.1980390499999998e-07
0.7037143 1.24856915e-07
0.7047143 1.2990470499999996e-07
0.7057143 1.3493925999999995e-07
0.7067143 1.399525e-07
0.7077143 1.4493600000000002e-07
0.7087143 1.4988120000000005e-07
0.7097143 1.5477955000000002e-07
0.7107143 1.5962225e-07
0.7117143 1.6440064999999994e-07
0.7127143 1.6910604999999992e-07
0.7137143 1.7372995000000004e-07
0.7147143 1.782638e-07
0.7157143 1.8269934999999996e-07
0.7167143 1.870285500000001e-07
0.7177143 1.9124379999999998e-07
0.7187143 1.9533784999999988e-07
0.7197143 1.9930359999999992e-07
0.7207143 2.0313470000000002e-07
0.7217143 2.068251500000001e-07
0.7227143 2.1036974999999996e-07
0.7237143 2.1376389999999994e-07
0.7247143 2.1700350000000015e-07
0.7257143 2.2008525000000004e-07
0.7267143 2.2300669999999982e-07
0.7277143 2.257661000000001e-07
0.7287143 2.2836244999999993e-07
0.7297143 2.307955999999999e-07
0.7307143 2.3306650000000028e-07
0.7317143 2.3517699999999975e-07
0.7327143 2.3712909999999963e-07
0.7337143 2.3892620000000044e-07
0.7347143 2.405728500000001e-07
0.7357143 2.420740999999998e-07
0.7367143 2.434358e-07
0.7377143 2.4466434999999997e-07
0.7387143 2.457672999999998e-07
0.7397143 2.467529499999998e-07
0.7407143 2.4762970000000024e-07
0.7417143 2.4840650000000015e-07
0.7427143 2.490938000000001e-07
0.7437143 2.497016500000004e-07
0.7447143 2.5024045e-07
0.7457143 2.5072169999999956e-07
0.7467143 2.511560499999999e-07
0.7477143 2.515551999999999e-07
0.7487143 2.5193029999999993e-07
0.7497143 2.5229200000000005e-07
0.7507143 2.526530000000003e-07
0.7517143 2.5302350000000033e-07
0.7527143 2.5341499999999944e-07
0.7537143 2.5383799999999936e-07
0.7547143 2.543015000000001e-07
0.7557143 2.5481650000000006e-07
0.7567143 2.553910000000002e-07
0.7577143 2.560335000000008e-07
0.7587143 2.567515000000004e-07
0.7597143 2.5755299999999974e-07
0.7607143 2.5844399999999966e-07
0.7617143 2.5942899999999954e-07
0.7627143 2.6051400000000037e-07
0.7637143 2.617005000000009e-07
0.7647143 2.629924999999997e-07
0.7657143 2.6439199999999916e-07
0.7667143 2.6589799999999996e-07
0.7677143 2.6751150000000014e-07
0.7687143 2.692320000000001e-07
0.7697143 2.710565000000006e-07
0.7707143 2.7298049999999975e-07
0.7717143 2.7500149999999926e-07
0.7727143 2.7711499999999984e-07
0.7737143 2.7931449999999973e-07
0.7747143 2.8159350000000086e-07
0.7757143 2.8394450000000096e-07
0.7767143 2.8636049999999973e-07
0.7777143 2.888320000000002e-07
0.7787143 2.9134950000000006e-07
0.7797143 2.939039999999994e-07
0.7807143 2.9648499999999904e-07
0.7817143 2.990829999999995e-07
0.7827143 3.0168600000000026e-07
0.7837143 3.042830000000002e-07
0.7847143 3.0686350000000024e-07
0.7857143 3.094155e-07
0.7867143 3.1192900000000015e-07
0.7877143 3.143915000000006e-07
0.7887143 3.1679299999999947e-07
0.7897143 3.191224999999994e-07
0.7907143 3.2136950000000017e-07
0.7917143 3.235239999999998e-07
0.7927143 3.2557499999999995e-07
0.7937143 3.275145000000009e-07
0.7947143 3.2933450000000076e-07
0.7957143 3.3102549999999847e-07
0.7967143 3.325810000000001e-07
0.7977143 3.339955000000018e-07
0.7987143 3.352594999999999e-07
0.7997143 3.363709999999985e-07
0.8007143 3.373260000000005e-07
0.8017143 3.381184999999998e-07
0.8027143 3.38748499999999e-07
0.8037143 3.3921349999999986e-07
0.8047143 3.395130000000002e-07
0.8057143 3.396490000000012e-07
0.8067143 3.3962150000000017e-07
0.8077143 3.3943399999999986e-07
0.8087143 3.3909149999999925e-07
0.8097143 3.385969999999988e-07
0.8107143 3.3795700000000155e-07
0.8117143 3.3717900000000225e-07
0.8127143 3.3627149999999986e-07
0.8137143 3.3524299999999874e-07
0.8147143 3.3410349999999947e-07
0.8157143 3.328655000000008e-07
0.8167143 3.315404999999998e-07
0.8177143 3.3014299999999893e-07
0.8187143 3.2868699999999855e-07
0.8197143 3.271870000000012e-07
0.8207143 3.2565900000000063e-07
0.8217143 3.241209999999994e-07
0.8227143 3.225905000000006e-07
0.8237143 3.210849999999994e-07
0.8247143 3.196249999999993e-07
0.8257143 3.182299999999992e-07
0.8267143 3.169200000000004e-07
0.8277143 3.1571550000000106e-07
0.8287143 3.1463850000000103e-07
0.8297143 3.137105000000004e-07
0.8307143 3.129509999999982e-07
0.8317143 3.1238350000000083e-07
0.8327143 3.120295000000007e-07
0.8337143 3.1191149999999977e-07
0.8347143 3.1205200000000005e-07
0.8357143 3.124719999999995e-07
0.8367143 3.1319250000000125e-07
0.8377143 3.142334999999986e-07
0.8387143 3.1561699999999914e-07
0.8397143 3.173630000000015e-07
0.8407143 3.194874999999994e-07
0.8417143 3.2201049999999923e-07
0.8427143 3.24950000000001e-07
0.8437143 3.283180000000014e-07
0.8447143 3.3213149999999845e-07
0.8457143 3.364054999999997e-07
0.8467143 3.411505e-07
0.8477143 3.4637749999999946e-07
0.8487143 3.5209350000000076e-07
0.8497143 3.583049999999992e-07
0.8507143 3.6501750000000117e-07
0.8517143 3.7223399999999947e-07
0.8527143 3.7995599999999806e-07
0.8537143 3.8818250000000036e-07
0.8547143 3.9691000000000103e-07
0.8557143 4.061305000000007e-07
0.8567143 4.158385000000006e-07
0.8577143 4.2602199999999915e-07
0.8587143 4.3666749999999803e-07
0.8597143 4.477609999999997e-07
0.8607143 4.5928250000000025e-07
0.8617143 4.7121199999999857e-07
0.8627143 4.835284999999991e-07
0.8637143 4.962060000000027e-07
0.8647143 5.092149999999993e-07
0.8657143 5.225235000000013e-07
0.8667143 5.361015000000044e-07
0.8677143 5.499129999999983e-07
0.8687143 5.639209999999989e-07
0.8697143 5.780875000000025e-07
0.8707143 5.923649999999991e-07
0.8717143 6.067149999999981e-07
0.8727143 6.210894999999978e-07
0.8737143 6.354415000000005e-07
0.8747143 6.497275000000039e-07
0.8757143 6.638909999999993e-07
0.8767143 6.778854999999966e-07
0.8777143 6.916579999999978e-07
0.8787143 7.051525000000012e-07
0.8797143 7.183200000000006e-07
0.8807143 7.311039999999979e-07
0.8817143 7.434524999999989e-07
0.8827143 7.553125000000003e-07
0.8837143 7.666310000000038e-07
0.8847143 7.773560000000002e-07
0.8857143 7.874314999999984e-07
0.8867143 7.968100000000039e-07
0.8877143 8.054444999999988e-07
0.8887143 8.132824999999972e-07
0.8897143 8.202799999999995e-07
0.8907143 8.263945000000027e-07
0.8917143 8.315845000000029e-07
0.8927143 8.358095000000004e-07
0.8937143 8.390344999999995e-07
0.8947143 8.412269999999953e-07
0.8957143 8.423515000000001e-07
0.8967143 8.423845000000023e-07
0.8977143 8.413044999999994e-07
0.8987143 8.390870000000007e-07
0.8997143 8.357174999999988e-07
0.9007143 8.311879999999995e-07
0.9017143 8.25487000000003e-07
0.9027143 8.186064999999995e-07
0.9037143 8.105519999999984e-07
0.9047143 8.013285000000008e-07
0.9057143 7.909419999999977e-07
0.9067143 7.794094999999973e-07
0.9077143 7.667480000000029e-07
0.9087143 7.529784999999998e-07
0.9097143 7.381314999999995e-07
0.9107143 7.222389999999999e-07
0.9117143 7.053360000000018e-07
0.9127143 6.87464000000004e-07
0.9137143 6.686649999999971e-07
0.9147143 6.48992e-07
0.9157143 6.284999999999994e-07
0.9167143 6.072444999999994e-07
0.9177143 5.852875000000022e-07
0.9187143 5.626944999999998e-07
0.9197143 5.395349999999967e-07
0.9207143 5.158789999999997e-07
0.9217143 4.918040000000025e-07
0.9227143 4.673869999999967e-07
0.9237143 4.427094999999988e-07
0.9247143 4.1785200000000037e-07
0.9257143 3.9289700000000185e-07
0.9267143 3.679364999999996e-07
0.9277143 3.4305599999999693e-07
0.9287143 3.1834250000000407e-07
0.9297143 2.9388700000000245e-07
0.9307143 2.697814999999987e-07
0.9317143 2.4611449999999925e-07
0.9327143 2.2297149999999728e-07
0.9337143 2.0044500000000158e-07
0.9347143 1.7862350000000313e-07
0.9357143 1.5759349999999954e-07
0.9367143 1.3744300000000023e-07
0.9377143 1.1825250000000191e-07
0.9387143 1.0010050000000274e-07
0.9397143 8.306699999999718e-08
0.9407143 6.722949999999445e-08
0.9417143 5.2657999999996156e-08
0.9427143 3.94240000000003e-08
0.9437143 2.7594500000005472e-08
0.9447143 1.7225000000000424e-08
0.9457143 8.376499999998394e-09
0.9467143 1.0994999999968693e-09
0.9477143 -4.5629999999987155e-09
0.9487143 -8.554499999995165e-09
0.9497143 -1.0846499999999938e-08
0.9507143 -1.1407499999996789e-08
0.9517143 -1.0202999999997468e-08
0.9527143 -7.216500000000851e-09
0.9537143 -2.426000000001993e-09
0.9547143 4.174499999994814e-09
0.9557143 1.2595499999994986e-08
0.9567143 2.284300000000457e-08
0.9577143 3.4905500000003356e-08
0.9587143 4.877749999999787e-08
0.9597143 6.444299999999954e-08
0.9607143 8.187899999999898e-08
0.9617143 1.0106899999999507e-07
0.9627143 1.2197999999999588e-07
0.9637143 1.445785000000073e-07
0.9647143 1.6882600000000257e-07
0.9657143 1.9467249999999677e-07
0.9667143 2.2207799999999784e-07
0.9677143 2.509989999999981e-07
0.9687143 2.813750000000072e-07
0.9697143 3.131385000000037e-07
0.9707143 3.462394999999922e-07
0.9717143 3.806175000000032e-07
0.9727143 4.161950000000016e-07
0.9737143 4.5290449999999683e-07
0.9747143 4.906800000000052e-07
0.9757143 5.294429999999974e-07
0.9767143 5.691224999999985e-07
0.9777143 6.096405000000022e-07
0.9787143 6.509140000000006e-07
0.9797143 6.928660000000023e-07
0.9807143 7.354199999999975e-07
0.9817143 7.784949999999973e-07
0.9827143 8.220050000000014e-07
0.9837143 8.658699999999946e-07
0.9847143 9.100050000000015e-07
0.9857143 9.543350000000085e-07
0.9867143 9.987800000000006e-07
0.9877143 1.043244999999999e-06
0.9887143 1.0876499999999988e-06
0.9897143 1.1319350000000017e-06
0.9907143 1.1759999999999969e-06
0.9917143 1.2197649999999994e-06
0.9927143 1.2631649999999995e-06
0.9937143 1.3061099999999993e-06
0.9947143 1.3485300000000075e-06
0.9957143 1.3903399999999971e-06
0.9967143 1.4314649999999958e-06
0.9977143 1.4718400000000035e-06
0.9987143 1.5113800000000035e-06
0.9997143 1.5500099999999926e-06
1.000714 1.5876649999999915e-06
1.001714 1.624270000000007e-06
1.002714 1.6597600000000088e-06
1.003714 1.6940550000000015e-06
1.004714 1.7270799999999926e-06
1.005714 1.7587799999999958e-06
1.006714 1.789084999999999e-06
1.007714 1.817925e-06
1.008714 1.8452349999999998e-06
1.009714 1.8709549999999991e-06
1.010714 1.8950300000000013e-06
1.011714 1.9173850000000037e-06
1.012714 1.937960000000007e-06
1.013714 1.9567049999999955e-06
1.014714 1.973569999999995e-06
1.015714 1.988499999999998e-06
1.016714 2.0014399999999973e-06
1.017714 2.012344999999999e-06
1.018714 2.02117e-06
1.019714 2.0278799999999987e-06
1.020714 2.032435000000003e-06
1.021714 2.034800000000002e-06
1.022714 2.0349449999999966e-06
1.023714 2.032850000000001e-06
1.024714 2.0284999999999997e-06
1.025714 2.021870000000006e-06
1.026714 2.0129550000000075e-06
1.027714 2.001754999999994e-06
1.028714 1.9882699999999967e-06
1.029714 1.972505000000007e-06
1.030714 1.954474999999998e-06
1.031714 1.93420999999999e-06
1.032714 1.9117300000000104e-06
1.033714 1.8870649999999955e-06
1.034714 1.8602649999999933e-06
1.035714 1.8313900000000117e-06
1.036714 1.8004850000000036e-06
1.037714 1.7675950000000037e-06
1.038714 1.7328099999999994e-06
1.039714 1.6962199999999988e-06
1.040714 1.6579000000000051e-06
1.041714 1.6179300000000025e-06
1.042714 1.576424999999986e-06
1.043714 1.533494999999991e-06
1.044714 1.4892300000000047e-06
1.045714 1.443755000000005e-06
1.046714 1.3971949999999903e-06
1.047714 1.349690000000005e-06
1.048714 1.3013600000000052e-06
1.049714 1.252339999999992e-06
1.050714 1.2027800000000136e-06
1.051714 1.1528249999999918e-06
1.052714 1.1026099999999906e-06
1.053714 1.0522899999999975e-06
1.054714 1.0020300000000026e-06
1.055714 9.519600000000063e-07
1.056714 9.022449999999991e-07
1.057714 8.530300000000065e-07
1.058714 8.044549999999905e-07
1.059714 7.566950000000067e-07
1.060714 7.098900000000173e-07
1.061714 6.641699999999808e-07
1.062714 6.196799999999848e-07
1.063714 5.765600000000119e-07
1.064714 5.349299999999971e-07
1.065714 4.949250000000039e-07
1.066714 4.566800000000134e-07
1.067714 4.202849999999922e-07
1.068714 3.8585499999999773e-07
1.069714 3.5351000000000613e-07
1.070714 3.233199999999984e-07
1.071714 2.9537500000000324e-07
1.072714 2.697500000000031e-07
1.073714 2.4650999999999815e-07
1.074714 2.257449999999963e-07
1.075714 2.074799999999849e-07
1.076714 1.9176500000000053e-07
1.077714 1.786450000000162e-07
1.078714 1.681349999999953e-07
1.079714 1.602599999999872e-07
1.080714 1.5502000000001257e-07
1.081714 1.5242500000001254e-07
1.082714 1.524749999999871e-07
1.083714 1.5516499999999674e-07
1.084714 1.6045000000000642e-07
1.085714 1.6830999999998904e-07
1.086714 1.7871499999999714e-07
1.087714 1.9162499999999724e-07
1.088714 2.070100000000005e-07
1.089714 2.2480500000000686e-07
1.090714 2.4496000000000036e-07
1.091714 2.674100000000017e-07
1.092714 2.9209999999999325e-07
1.093714 3.189800000000005e-07
1.094714 3.4796499999999633e-07
1.095714 3.789849999999998e-07
1.096714 4.119850000000141e-07
1.097714 4.4688499999999293e-07
1.098714 4.836099999999952e-07
1.099714 5.221050000000034e-07
1.100714 5.622949999999934e-07
1.101714 6.040950000000005e-07
1.102714 6.474500000000069e-07
1.103714 6.922900000000111e-07
1.104714 7.385549999999938e-07
1.105714 7.861849999999982e-07
1.106714 8.350999999999985e-07
1.107714 8.85244999999998e-07
1.108714 9.365700000000015e-07
1.109714 9.890199999999912e-07
1.110714 1.0425450000000135e-06
1.111714 1.0970900000000095e-06
1.112714 1.1526099999999852e-06
1.113714 1.209054999999987e-06
1.114714 1.2663749999999992e-06
1.115714 1.3245400000000117e-06
1.116714 1.3835050000000103e-06
1.117714 1.4432250000000015e-06
1.118714 1.5036649999999945e-06
1.119714 1.564779999999996e-06
1.120714 1.626544999999998e-06
1.121714 1.688915000000007e-06
1.122714 1.7518400000000067e-06
1.123714 1.815304999999992e-06
1.124714 1.8792550000000082e-06
1.125714 1.9436449999999992e-06
1.126714 2.0084349999999937e-06
1.127714 2.073574999999996e-06
1.128714 2.139024999999994e-06
1.129714 2.2047250000000096e-06
1.130714 2.270615000000003e-06
1.131714 2.3366550000000028e-06
1.132714 2.402770000000006e-06
1.133714 2.468879999999987e-06
1.134714 2.5349349999999915e-06
1.135714 2.600864999999998e-06
1.136714 2.6665799999999973e-06
1.137714 2.7319900000000034e-06
1.138714 2.797020000000012e-06
1.139714 2.861579999999995e-06
1.140714 2.925569999999983e-06
1.141714 2.9888850000000035e-06
1.142714 3.0514250000000044e-06
1.143714 3.113085000000014e-06
1.144714 3.173749999999996e-06
1.145714 3.233294999999994e-06
1.146714 3.2916100000000125e-06
1.147714 3.3485849999999973e-06
1.148714 3.404089999999989e-06
1.149714 3.4579999999999896e-06
1.150714 3.51019e-06
1.151714 3.5605300000000204e-06
1.152714 3.608890000000009e-06
1.153714 3.6551449999999887e-06
1.154714 3.6991649999999998e-06
1.155714 3.7408300000000057e-06
1.156714 3.7800199999999872e-06
1.157714 3.816600000000005e-06
1.158714 3.850455000000002e-06
1.159714 3.881485000000009e-06
1.160714 3.909570000000008e-06
1.161714 3.934584999999979e-06
1.162714 3.956434999999996e-06
1.163714 3.97506500000002e-06
1.164714 3.990365000000016e-06
1.165714 4.002224999999992e-06
1.166714 4.010594999999972e-06
1.167714 4.015409999999977e-06
1.168714 4.016605000000026e-06
1.169714 4.014145000000029e-06
1.170714 4.0079750000000054e-06
1.171714 3.99806499999999e-06
1.172714 3.98440999999998e-06
1.173714 3.9669850000000086e-06
1.174714 3.9457799999999905e-06
1.175714 3.920819999999975e-06
1.176714 3.892130000000011e-06
1.177714 3.8597100000000164e-06
1.178714 3.823610000000007e-06
1.179714 3.7838849999999993e-06
1.180714 3.7406049999999748e-06
1.181714 3.693824999999994e-06
1.182714 3.643575000000023e-06
1.183714 3.5899900000000225e-06
1.184714 3.5331499999999778e-06
1.185714 3.4731349999999955e-06
1.186714 3.410075000000036e-06
1.187714 3.3440600000000026e-06
1.188714 3.2751999999999725e-06
1.189714 3.2036349999999894e-06
1.190714 3.1295000000000147e-06
1.191714 3.0528899999999955e-06
1.192714 2.973949999999978e-06
1.193714 2.892845000000015e-06
1.194714 2.8096900000000187e-06
1.195714 2.724594999999983e-06
1.196714 2.6377550000000116e-06
1.197714 2.5492750000000134e-06
1.198714 2.459274999999986e-06
1.199714 2.3679499999999906e-06
1.200714 2.2753800000000124e-06
1.201714 2.181675000000003e-06
1.202714 2.0869999999999743e-06
1.203714 1.9914750000000054e-06
1.204714 1.8951950000000023e-06
1.205714 1.7982949999999673e-06
1.206714 1.7008600000000098e-06
1.207714 1.602960000000028e-06
1.208714 1.5047100000000176e-06
1.209714 1.4061900000000037e-06
1.210714 1.3074399999999994e-06
1.211714 1.2085649999999964e-06
1.212714 1.1096049999999664e-06
1.213714 1.0105900000000015e-06
1.214714 9.115800000000383e-07
1.215714 8.12574999999994e-07
1.216714 7.136299999999687e-07
1.217714 6.147299999999992e-07
1.218714 5.158549999999962e-07
1.219714 4.1704500000001404e-07
1.220714 3.1825499999999684e-07
1.221714 2.1944499999997328e-07
1.222714 1.2063500000003242e-07
1.223714 2.1759999999988146e-08
1.224714 -7.727000000002283e-08
1.225714 -1.7645999999996075e-07
1.226714 -2.7586999999996876e-07
1.227714 -3.755850000000327e-07
1.228714 -4.756850000000125e-07
1.229714 -5.762499999999751e-07
1.230714 -6.773250000000176e-07
1.231714 -7.790000000000033e-07
1.232714 -8.813850000000083e-07
1.233714 -9.845700000000202e-07
1.234714 -1.0886399999999836e-06
1.235714 -1.193709999999976e-06
1.236714 -1.2998499999999788e-06
1.237714 -1.407140000000017e-06
1.238714 -1.5157200000000117e-06
1.239714 -1.6256799999999914e-06
1.240714 -1.737100000000023e-06
1.241714 -1.850055000000006e-06
1.242714 -1.9646699999999805e-06
1.243714 -2.0810449999999786e-06
1.244714 -2.199240000000019e-06
1.245714 -2.319365000000013e-06
1.246714 -2.4414949999999842e-06
1.247714 -2.565704999999998e-06
1.248714 -2.6921100000000088e-06
1.249714 -2.820764999999992e-06
1.250714 -2.951730000000009e-06
1.251714 -3.0851100000000095e-06
1.252714 -3.2209799999999767e-06
1.253714 -3.3593800000000058e-06
1.254714 -3.5004000000000012e-06
1.255714 -3.6441049999999847e-06
1.256714 -3.7905450000000124e-06
1.257714 -3.939805000000029e-06
1.258714 -4.091949999999974e-06
1.259714 -4.247024999999983e-06
1.260714 -4.405075000000031e-06
1.261714 -4.566194999999982e-06
1.262714 -4.730434999999977e-06
1.263714 -4.8978800000000004e-06
1.264714 -5.068570000000023e-06
1.265714 -5.242540000000018e-06
1.266714 -5.4198650000000064e-06
1.267714 -5.600585000000002e-06
1.268714 -5.784794999999993e-06
1.269714 -5.972554999999999e-06
1.270714 -6.163914999999994e-06
1.271714 -6.3589349999999984e-06
1.272714 -6.557639999999977e-06
1.273714 -6.760104999999998e-06
1.274714 -6.966404999999999e-06
1.275714 -7.176569999999993e-06
1.276714 -7.390655000000014e-06
1.277714 -7.608715000000023e-06
1.278714 -7.830780000000003e-06
1.279714 -8.056899999999994e-06
1.280714 -8.287105000000006e-06
1.281714 -8.521429999999988e-06
1.282714 -8.759894999999987e-06
1.283714 -9.002520000000007e-06
1.284714 -9.249310000000012e-06
1.285714 -9.500290000000007e-06
1.286714 -9.755454999999993e-06
1.287714 -1.0014764999999999e-05
1.288714 -1.0278209999999998e-05
1.289714 -1.0545774999999986e-05
1.290714 -1.0817414999999992e-05
1.291714 -1.109305000000001e-05
1.292714 -1.1372635000000004e-05
1.293714 -1.1656109999999999e-05
1.294714 -1.1943359999999999e-05
1.295714 -1.2234284999999998e-05
1.296714 -1.2528785000000002e-05
1.297714 -1.2826729999999997e-05
1.298714 -1.3127975000000002e-05
1.299714 -1.3432360000000001e-05
1.300714 -1.3739735000000004e-05
1.301714 -1.4049920999999996e-05
1.302714 -1.4362727499999996e-05
1.303714 -1.4677955999999999e-05
1.304714 -1.4995396500000003e-05
1.305714 -1.53148315e-05
1.306714 -1.5636032e-05
1.307714 -1.5958764099999997e-05
1.308714 -1.6282784999999998e-05
1.309714 -1.66078464e-05
1.310714 -1.69336965e-05
1.311714 -1.7260080500000004e-05
1.312714 -1.7586743499999998e-05
1.313714 -1.7913426499999996e-05
1.314714 -1.8239868999999996e-05
1.315714 -1.8565834e-05
1.316714 -1.8891065e-05
1.317714 -1.9215305000000003e-05
1.318714 -1.9538345000000005e-05
1.319714 -1.9859954999999986e-05
1.320714 -2.0179904999999997e-05
1.321714 -2.0498010000000007e-05
1.322714 -2.0814104999999998e-05
1.323714 -2.1127990000000008e-05
1.324714 -2.1439514999999988e-05
1.325714 -2.174856999999999e-05
1.326714 -2.205502500000001e-05
1.327714 -2.2358805000000004e-05
1.328714 -2.2659819999999984e-05
1.329714 -2.295805500000001e-05
1.330714 -2.3253510000000018e-05
1.331714 -2.3546165000000006e-05
1.332714 -2.3836089999999986e-05
1.333714 -2.4123324999999978e-05
1.334714 -2.440798500000002e-05
1.335714 -2.469020499999999e-05
1.336714 -2.497013499999997e-05
1.337714 -2.5247960000000024e-05
1.338714 -2.5523875000000006e-05
1.339714 -2.579816500000001e-05
1.340714 -2.6071075000000024e-05
1.341714 -2.6342929999999997e-05
1.342714 -2.6614069999999944e-05
1.343714 -2.6884825000000026e-05
1.344714 -2.7155610000000066e-05
1.345714 -2.742677499999998e-05
1.346714 -2.7698774999999998e-05
1.347714 -2.797215499999996e-05
1.348714 -2.824731499999999e-05
1.349714 -2.8524740000000004e-05
1.350714 -2.8805005000000007e-05
1.351714 -2.908866000000002e-05
1.352714 -2.9376155000000012e-05
1.353714 -2.9668049999999998e-05
1.354714 -2.996509999999998e-05
1.355714 -3.026769999999999e-05
1.356714 -3.057644999999998e-05
1.357714 -3.0892100000000015e-05
1.358714 -3.121515e-05
1.359714 -3.154614999999997e-05
1.360714 -3.188575000000003e-05
1.361714 -3.223460000000006e-05
1.362714 -3.2593300000000005e-05
1.363714 -3.296229999999993e-05
1.364714 -3.334229999999996e-05
1.365714 -3.3733900000000046e-05
1.366714 -3.4137499999999996e-05
1.367714 -3.455390000000005e-05
1.368714 -3.498345000000008e-05
1.369714 -3.542659999999998e-05
1.370714 -3.588394999999986e-05
1.371714 -3.635594999999994e-05
1.372714 -3.684315000000006e-05
1.373714 -3.7345799999999984e-05
1.374714 -3.786435000000001e-05
1.375714 -3.8399299999999976e-05
1.376714 -3.895099999999999e-05
1.377714 -3.951950000000005e-05
1.378714 -4.0105249999999993e-05
1.379714 -4.0708599999999924e-05
1.380714 -4.132960000000002e-05
1.381714 -4.196860000000006e-05
1.382714 -4.2625650000000065e-05
1.383714 -4.330080000000005e-05
1.384714 -4.399429999999993e-05
1.385714 -4.470619999999989e-05
1.386714 -4.5436350000000035e-05
1.387714 -4.618485000000008e-05
1.388714 -4.695159999999998e-05
1.389714 -4.7736550000000064e-05
1.390714 -4.853959999999995e-05
1.391714 -4.93604499999999e-05
1.392714 -5.019895000000001e-05
1.393714 -5.105485000000004e-05
1.394714 -5.1928049999999964e-05
1.395714 -5.281814999999998e-05
1.396714 -5.372460000000008e-05
1.397714 -5.464730000000006e-05
1.398714 -5.558574999999994e-05
1.399714 -5.653944999999988e-05
1.400714 -5.7508050000000104e-05
1.401714 -5.849099999999993e-05
1.402714 -5.948770000000002e-05
1.403714 -6.0497750000000215e-05
1.404714 -6.152055000000002e-05
1.405714 -6.255529999999983e-05
1.406714 -6.360154999999999e-05
1.407714 -6.465865000000013e-05
1.408714 -6.572594999999988e-05
1.409714 -6.680275000000003e-05
1.410714 -6.788845000000002e-05
1.411714 -6.898214999999993e-05
1.412714 -7.008330000000005e-05
1.413714 -7.119125000000002e-05
1.414714 -7.230519999999993e-05
1.415714 -7.342444999999986e-05
1.416714 -7.454819999999992e-05
1.417714 -7.567565000000015e-05
1.418714 -7.680625000000023e-05
1.419714 -7.793944999999983e-05
1.420714 -7.907419999999975e-05
1.421714 -8.020994999999998e-05
1.422714 -8.134630000000007e-05
1.423714 -8.248230000000023e-05
1.424714 -8.361720000000002e-05
1.425714 -8.475049999999998e-05
1.426714 -8.588169999999991e-05
1.427714 -8.701024999999984e-05
1.428714 -8.813535000000016e-05
1.429714 -8.925674999999996e-05
1.430714 -9.037395000000006e-05
1.431714 -9.148630000000013e-05
1.432714 -9.259350000000002e-05
1.433714 -9.369520000000017e-05
1.434714 -9.479099999999974e-05
1.435714 -9.588064999999984e-05
1.436714 -9.696370000000014e-05
1.437714 -9.804015000000001e-05
1.438714 -9.910984999999987e-05
1.439714 -0.00010017264999999983
1.440714 -0.0001012282
1.441714 -0.00010227660000000001
1.442714 -0.00010331790000000008
1.443714 -0.00010435170000000007
1.444714 -0.00010537880000000027
1.445714 -0.00010639914999999976
1.446714 -0.00010741240000000001
1.447714 -0.00010841890000000024
1.448714 -0.0001094192999999995
1.449714 -0.00011041370000000019
1.450714 -0.00011140210000000025
1.451714 -0.00011238515000000012
1.452714 -0.00011336319999999973
1.453714 -0.00011433659999999966
1.454714 -0.00011530580000000024
1.455714 -0.00011627109999999991
1.456714 -0.00011723314999999969
1.457714 -0.00011819274999999986
1.458714 -0.00011915020000000017
1.459714 -0.00012010590000000008
1.460714 -0.00012106049999999998
1.461714 -0.00012201474999999993
1.462714 -0.00012296934999999983
1.463714 -0.00012392470000000046
1.464714 -0.00012488145000000023
1.465714 -0.00012584029999999967
1.466714 -0.00012680170000000038
1.467714 -0.00012776659999999993
1.468714 -0.00012873539999999972
1.469714 -0.00012970885000000048
1.470714 -0.00013068765000000016
1.471714 -0.00013167209999999984
1.472714 -0.00013266319999999976
1.473714 -0.0001336617499999996
1.474714 -0.00013466749999999978
1.475714 -0.00013568100000000023
1.476714 -0.00013670300000000044
1.477714 -0.00013773450000000004
1.478714 -0.00013877599999999953
1.479714 -0.0001398275000000002
1.480714 -0.00014088950000000058
1.481714 -0.000141962
1.482714 -0.00014304599999999946
1.483714 -0.0001441420000000001
1.484714 -0.0001452495000000001
1.485714 -0.00014636899999999995
1.486714 -0.00014750149999999998
1.487714 -0.00014864599999999919
1.488714 -0.00014980300000000076
1.489714 -0.00015097300000000048
1.490714 -0.00015215599999999973
1.491714 -0.00015335199999999983
1.492714 -0.00015456099999999943
1.493714 -0.00015578250000000067
1.494714 -0.00015701649999999966
1.495714 -0.00015826349999999945
1.496714 -0.0001595230000000009
1.497714 -0.0001607950000000001
1.498714 -0.00016207849999999994
1.499714 -0.00016337350000000046
1.500714 -0.00016468100000000005
1.501714 -0.0001659994999999998
1.502714 -0.00016732800000000012
1.503714 -0.0001686670000000001
1.504714 -0.0001700164999999998
1.505714 -0.00017137600000000007
1.506714 -0.00017274399999999942
1.507714 -0.00017412049999999913
1.508714 -0.00017550550000000056
1.509714 -0.0001768980000000001
1.510714 -0.00017829749999999988
1.511714 -0.00017970300000000024
1.512714 -0.00018111449999999986
1.513714 -0.00018253100000000042
1.514714 -0.00018395250000000058
1.515714 -0.00018537849999999989
1.516714 -0.00018680799999999995
1.517714 -0.00018824050000000033
1.518714 -0.00018967549999999918
1.519714 -0.0001911125
1.520714 -0.0001925509999999996
1.521714 -0.00019398949999999924
1.522714 -0.0001954285000000007
1.523714 -0.00019686749999999948
1.524714 -0.00019830499999999945
1.525714 -0.00019974200000000028
1.526714 -0.00020117700000000046
1.527714 -0.00020260999999999999
1.528714 -0.00020404000000000055
1.529714 -0.00020546749999999998
1.530714 -0.00020689149999999996
1.531714 -0.0002083110000000008
1.532714 -0.00020972750000000005
1.533714 -0.00021113950000000017
1.534714 -0.00021254649999999937
1.535714 -0.00021394949999999993
1.536714 -0.00021534649999999987
1.537714 -0.00021673799999999974
1.538714 -0.00021812500000000052
1.539714 -0.00021950649999999983
1.540714 -0.00022088249999999908
1.541714 -0.00022225199999999988
1.542714 -0.00022361600000000056
1.543714 -0.00022497500000000033
1.544714 -0.00022632849999999999
1.545714 -0.00022767649999999958
1.546714 -0.00022901800000000073
1.547714 -0.0002303544999999996
1.548714 -0.0002316854999999997
1.549714 -0.00023301099999999968
1.550714 -0.00023433199999999926
1.551714 -0.00023564700000000088
1.552714 -0.00023695750000000073
1.553714 -0.00023826350000000015
1.554714 -0.00023956499999999912
1.555714 -0.00024086299999999866
1.556714 -0.00024215600000000118
1.557714 -0.00024344450000000065
1.558714 -0.000244730499999999
1.559714 -0.0002460140000000015
1.560714 -0.0002472930000000009
1.561714 -0.000248569
1.562714 -0.00024984250000000067
1.563714 -0.00025111299999999834
1.564714 -0.0002523804999999984
1.565714 -0.00025364549999999994
1.566714 -0.0002549084999999996
1.567714 -0.0002561690000000007
1.568714 -0.00025742850000000085
1.569714 -0.000258685999999999
1.570714 -0.0002599404999999996
1.571714 -0.00026119400000000176
1.572714 -0.00026244600000000114
1.573714 -0.00026369500000000026
1.574714 -0.00026494299999999844
1.575714 -0.00026619099999999923
1.576714 -0.00026743700000000063
1.577714 -0.00026867999999999917
1.578714 -0.00026992250000000117
1.579714 -0.00027116200000000025
1.580714 -0.0002723995
1.581714 -0.0002736354999999996
1.582714 -0.00027486899999999806
1.583714 -0.0002761015000000009
1.584714 -0.0002773290000000014
1.585714 -0.0002785540000000008
1.586714 -0.00027977750000000005
1.587714 -0.00028099649999999886
1.588714 -0.00028221199999999827
1.589714 -0.0002834244999999999
1.590714 -0.000284632000000002
1.591714 -0.00028583400000000006
1.592714 -0.00028703249999999865
1.593714 -0.00028822450000000007
1.594714 -0.0002894110000000001
1.595714 -0.00029059250000000055
1.596714 -0.00029176450000000095
1.597714 -0.0002929294999999997
1.598714 -0.0002940879999999988
1.599714 -0.0002952374999999996
1.600714 -0.00029637750000000035
1.601714 -0.00029750850000000026
1.602714 -0.0002986295000000009
1.603714 -0.00029974000000000054
1.604714 -0.0003008379999999998
1.605714 -0.00030192349999999876
1.606714 -0.0003029969999999992
1.607714 -0.0003040555000000008
1.608714 -0.00030509999999999923
1.609714 -0.0003061304999999998
1.610714 -0.0003071450000000006
1.611714 -0.00030814100000000044
1.612714 -0.00030911999999999953
1.613714 -0.0003100820000000004
1.614714 -0.00031102300000000196
1.615714 -0.00031194399999999976
1.616714 -0.0003128449999999991
1.617714 -0.0003137244999999999
1.618714 -0.00031458149999999847
1.619714 -0.0003154129999999998
1.620714 -0.00031621950000000046
1.621714 -0.0003170029999999998
1.622714 -0.0003177605
1.623714 -0.00031849049999999843
1.624714 -0.0003191930000000004
1.625714 -0.0003198650000000002
1.626714 -0.0003205075000000015
1.627714 -0.0003211199999999999
1.628714 -0.0003217009999999978
1.629714 -0.0003222509999999998
1.630714 -0.0003227680000000011
1.631714 -0.00032325000000000257
1.632714 -0.00032369799999999976
1.633714 -0.00032411149999999895
1.634714 -0.00032448749999999967
1.635714 -0.00032482850000000054
1.636714 -0.00032513299999999866
1.637714 -0.0003253974999999999
1.638714 -0.0003256220000000043
1.639714 -0.00032580950000000156
1.640714 -0.0003259569999999966
1.641714 -0.0003260619999999963
1.642714 -0.00032612800000000284
1.643714 -0.00032615350000000004
1.644714 -0.0003261364999999966
1.645714 -0.0003260765000000013
1.646714 -0.00032597400000000003
1.647714 -0.0003258264999999997
1.648714 -0.00032563600000000214
1.649714 -0.0003254005000000002
1.650714 -0.00032511900000000083
1.651714 -0.00032479449999999897
1.652714 -0.000324424999999998
1.653714 -0.00032401050000000316
1.654714 -0.000323547
1.655714 -0.0003230354999999974
1.656714 -0.00032247849999999915
1.657714 -0.0003218754999999982
1.658714 -0.00032122499999999964
1.659714 -0.0003205230000000048
1.660714 -0.000319773
1.661714 -0.0003189739999999974
1.662714 -0.0003181240000000004
1.663714 -0.00031722650000000054
1.664714 -0.00031627650000000076
1.665714 -0.0003152759999999978
1.666714 -0.0003142250000000023
1.667714 -0.0003131190000000031
1.668714 -0.0003119625000000007
1.669714 -0.0003107544999999968
1.670714 -0.00030948949999999787
1.671714 -0.0003081685000000023
1.672714 -0.00030679549999999806
1.673714 -0.0003053654999999988
1.674714 -0.0003038760000000008
1.675714 -0.000302329999999999
1.676714 -0.0003007274999999987
1.677714 -0.0002990650000000031
1.678714 -0.00029734199999999976
1.679714 -0.0002955599999999995
1.680714 -0.00029371300000000165
1.681714 -0.00029180299999999765
1.682714 -0.0002898304999999998
1.683714 -0.00028779250000000265
1.684714 -0.0002856920000000011
1.685714 -0.00028352350000000173
1.686714 -0.00028128699999999915
1.687714 -0.00027898199999999696
1.688714 -0.0002766055000000001
1.689714 -0.00027416150000000183
1.690714 -0.0002716465000000002
1.691714 -0.0002690564999999965
1.692714 -0.0002663934999999979
1.693714 -0.000263660000000003
1.694714 -0.0002608490000000023
1.695714 -0.0002579609999999976
1.696714 -0.0002549995000000015
1.697714 -0.00025195850000000287
1.698714 -0.0002488374999999999
1.699714 -0.0002456404999999966
1.700714 -0.00024236349999999952
1.701714 -0.00023900350000000313
1.702714 -0.00023556499999999726
1.703714 -0.00023204349999999735
1.704714 -0.00022843949999999994
1.705714 -0.0002247529999999997
1.706714 -0.00022098150000000348
1.707714 -0.000217128000000001
1.708714 -0.00021319099999999734
1.709714 -0.0002091694999999995
1.710714 -0.00020506300000000042
1.711714 -0.00020087050000000168
1.712714 -0.00019659300000000166
1.713714 -0.00019222999999999853
1.714714 -0.00018777899999999914
1.715714 -0.00018324350000000026
1.716714 -0.00017862500000000202
1.717714 -0.00017391800000000044
1.718714 -0.00016912599999999753
1.719714 -0.00016424899999999866
1.720714 -0.0001592839999999982
1.721714 -0.0001542334999999999
1.722714 -0.00014909750000000383
1.723714 -0.00014387599999999935
1.724714 -0.0001385670000000004
1.725714 -0.00013317300000000016
1.726714 -0.00012769300000000028
1.727714 -0.00012212800000000444
1.728714 -0.00011647799999999671
1.729714 -0.00011073949999999617
1.730714 -0.00010491899999999994
1.731714 -9.901250000000408e-05
1.732714 -9.301850000000316e-05
1.733714 -8.693949999999566e-05
1.734714 -8.077449999999912e-05
1.735714 -7.45245000000013e-05
1.736714 -6.818900000000037e-05
1.737714 -6.176599999999968e-05
1.738714 -5.525749999999589e-05
1.739714 -4.866349999999958e-05
1.740714 -4.19820000000035e-05
1.741714 -3.5214500000002514e-05
1.742714 -2.8358999999999943e-05
1.743714 -2.141299999999731e-05
1.744714 -1.4378499999996571e-05
1.745714 -7.255999999999546e-06
1.746714 -4.250000000064376e-08
1.747714 7.25899999999984e-06
1.748714 1.4651000000000387e-05
1.749714 2.2137499999999623e-05
1.750714 2.971799999999574e-05
1.751714 3.7391500000000985e-05
1.752714 4.515900000000311e-05
1.753714 5.302349999999711e-05
1.754714 6.0984499999997064e-05
1.755714 6.904200000000296e-05
1.756714 7.71990000000045e-05
1.757714 8.545849999999671e-05
1.758714 9.381999999999892e-05
1.759714 0.00010228400000000237
1.760714 0.00011085349999999677
1.761714 0.00011953049999999997
1.762714 0.00012831550000000317
1.763714 0.00013720849999999583
1.764714 0.00014621249999999936
1.765714 0.0001553305000000035
1.766714 0.00016456449999999965
1.767714 0.00017391500000000013
1.768714 0.00018338250000000155
1.769714 0.00019296949999999703
1.770714 0.00020267799999999916
1.771714 0.00021250900000000097
1.772714 0.00022246549999999744
1.773714 0.00023255199999999964
1.774714 0.00024276700000000208
1.775714 0.00025311250000000147
1.776714 0.0002635914999999981
1.777714 0.0002742069999999975
1.778714 0.00028495850000000324
1.779714 0.000295847000000003
1.780714 0.00030687799999999557
1.781714 0.0003180504999999985
1.782714 0.00032936750000000153
1.783714 0.0003408330000000032
1.784714 0.0003524465000000018
1.785714 0.000364206999999999
1.786714 0.0003761184999999986
1.787714 0.000388186999999996
1.788714 0.00040041100000000156
1.789714 0.0004127910000000013
1.790714 0.0004253309999999991
1.791714 0.0004380325000000005
1.792714 0.0004508960000000018
1.793714 0.0004639219999999997
1.794714 0.000477112499999996
1.795714 0.0004904705000000018
1.796714 0.0005039990000000014
1.797714 0.000517695999999998
1.798714 0.0005315630000000027
1.799714 0.0005456055000000033
1.800714 0.0005598224999999963
1.801714 0.0005742124999999976
1.802714 0.000588778500000002
1.803714 0.0006035234999999992
1.804714 0.0006184475
1.805714 0.0006335515000000025
1.806714 0.0006488395000000002
1.807714 0.0006643089999999998
1.808714 0.0006799579999999993
1.809714 0.0006957944999999961
1.810714 0.0007118160000000023
1.811714 0.000728022
1.812714 0.0007444184999999953
1.813714 0.0007610030000000003
1.814714 0.0007777745000000007
1.815714 0.0007947335000000036
1.816714 0.000811883000000004
1.817714 0.0008292259999999968
1.818714 0.0008467609999999982
1.819714 0.0008644875000000005
1.820714 0.0008824075000000008
1.821714 0.0009005220000000023
1.822714 0.0009188295000000001
1.823714 0.0009373324999999975
1.824714 0.0009560309999999974
1.825714 0.0009749240000000015
1.826714 0.0009940139999999999
1.827714 0.0010133009999999986
1.828714 0.0010327835000000021
1.829714 0.0010524645000000005
1.830714 0.0010723439999999992
1.831714 0.0010924195000000018
1.832714 0.0011126945000000004
1.833714 0.0011331689999999998
1.834714 0.0011538419999999995
1.835714 0.0011747119999999992
1.836714 0.001195781999999999
1.837714 0.0012170529999999998
1.838714 0.0012385230000000003
1.839714 0.0012601919999999996
1.840714 0.0012820605000000017
1.841714 0.0013041300000000006
1.842714 0.0013263995
1.843714 0.0013488679999999998
1.844714 0.001371536499999999
1.845714 0.0013944060000000002
1.846714 0.0014174760000000008
1.847714 0.0014407449999999996
1.848714 0.0014642139999999997
1.849714 0.0014878839999999999
1.850714 0.0015117547999999998
1.851714 0.0015358264999999999
1.852714 0.0015600982000000003
1.853714 0.0015845707000000002
1.854714 0.0016092444499999996
1.855714 0.0016341190499999996
1.856714 0.0016591948349999998
1.857714 0.0016844721999999999
1.858714 0.001709951415
1.859714 0.0017356326500000002
1.860714 0.0017615160500000003
1.861714 0.0017876023999999998
1.862714 0.0018138922499999998
1.863714 0.0018403860000000005
1.864714 0.0018670839999999998
1.865714 0.0018939864999999996
1.866714 0.0019210944999999999
1.867714 0.0019484084999999995
1.868714 0.001975929500000001
1.869714 0.0020036595
1.870714 0.0020315974999999993
1.871714 0.002059744000000002
1.872714 0.0020881020000000005
1.873714 0.002116671
1.874714 0.0021454525
1.875714 0.0021744484999999996
1.876714 0.0022036585000000004
1.877714 0.0022330835
1.878714 0.002262726499999999
1.879714 0.0022925859999999997
1.880714 0.0023226644999999983
1.881714 0.002352965499999999
1.882714 0.0023834870000000005
1.883714 0.002414231000000002
1.884714 0.002445199500000002
1.885714 0.0024763944999999983
1.886714 0.002507814999999997
1.887714 0.0025394630000000005
1.888714 0.0025713405000000003
1.889714 0.002603445499999999
1.890714 0.002635781000000003
1.891714 0.0026683494999999997
1.892714 0.0027011479999999996
1.893714 0.0027341799999999997
1.894714 0.0027674475000000016
1.895714 0.0028009505
1.896714 0.002834687499999995
1.897714 0.002868657499999999
1.898714 0.0029028684999999983
1.899714 0.0029373155000000065
1.900714 0.0029719935000000006
1.901714 0.0030069104999999987
1.902714 0.0030420650000000005
1.903714 0.0030774500000000024
1.904714 0.003113075000000006
1.905714 0.0031489299999999977
1.906714 0.003185019999999994
1.907714 0.003221355000000001
1.908714 0.003257914999999998
1.909714 0.0032947049999999924
1.910714 0.0033317300000000032
1.911714 0.0033689899999999984
1.912714 0.003406480000000002
1.913714 0.003444195000000007
1.914714 0.0034821299999999943
1.915714 0.0035202950000000005
1.916714 0.0035586900000000045
1.917714 0.0035972999999999947
1.918714 0.0036361349999999965
1.919714 0.003675190000000002
1.920714 0.0037144600000000036
1.921714 0.003753945000000002
1.922714 0.0037936500000000047
1.923714 0.0038335649999999954
1.924714 0.0038736849999999995
1.925714 0.003914015000000003
1.926714 0.003954554999999996
1.927714 0.003995310000000005
1.928714 0.004036259999999992
1.929714 0.004077409999999996
1.930714 0.004118769999999998
1.931714 0.004160325000000009
1.932714 0.004202080000000005
1.933714 0.0042440349999999846
1.934714 0.004286179999999996
1.935714 0.004328510000000002
1.936714 0.0043710400000000135
1.937714 0.004413780000000003
1.938714 0.004456694999999993
1.939714 0.00449980499999999
1.940714 0.004543109999999997
1.941714 0.004586590000000003
1.942714 0.0046302700000000144
1.943714 0.0046741349999999985
1.944714 0.004718184999999996
1.945714 0.004762430000000003
1.946714 0.004806860000000004
1.947714 0.0048514749999999975
1.948714 0.004896279999999981
1.949714 0.004941260000000008
1.950714 0.004986430000000003
1.951714 0.005031800000000005
1.952714 0.005077354999999998
1.953714 0.0051230949999999855
1.954714 0.005169035000000001
1.955714 0.005215155000000011
1.956714 0.005261459999999995
1.957714 0.005307970000000002
1.958714 0.005354660000000005
1.959714 0.0054015350000000024
1.960714 0.005448610000000005
1.961714 0.005495884999999991
1.962714 0.005543349999999989
1.963714 0.005591005
1.964714 0.0056388450000000034
1.965714 0.005686890000000009
1.966714 0.005735134999999999
1.967714 0.00578355499999999
1.968714 0.005832180000000024
1.969714 0.005880995000000007
1.970714 0.00593
1.971714 0.005979224999999988
1.972714 0.006028629999999994
1.973714 0.0060782200000000135
1.974714 0.006128014999999994
1.975714 0.006178014999999976
1.976714 0.006228194999999976
1.977714 0.0062785600000000346
1.978714 0.006329155000000037
1.979714 0.006379924999999974
1.980714 0.006430874999999972
1.981714 0.006482015000000025
1.982714 0.00653333500000001
1.983714 0.006584855000000001
1.984714 0.006636579999999994
1.985714 0.006688490000000002
1.986714 0.006740559999999997
1.987714 0.006792814999999963
1.988714 0.0068452449999999955
1.989714 0.006897880000000027
1.990714 0.006950675000000006
1.991714 0.007003629999999972
1.992714 0.007056795000000022
1.993714 0.007110110000000022
1.994714 0.007163590000000008
1.995714 0.007217229999999981
1.996714 0.0072710249999999865
1.997714 0.007324980000000023
1.998714 0.007379090000000006
1.999714 0.007433364999999974
2.000714 0.007487779999999985
2.001714 0.0075423500000000275
2.002714 0.007597054999999988
2.003714 0.007651899999999992
2.004714 0.007706900000000028
2.005714 0.007762009999999997
2.006714 0.007817265000000004
2.007714 0.007872655000000015
2.008714 0.007928134999999972
2.009714 0.007983749999999972
2.010714 0.008039500000000019
2.011714 0.008095345000000007
2.012714 0.008151279999999983
2.013714 0.008207325000000019
2.014714 0.008263485000000027
2.015714 0.008319739999999978
2.016714 0.00837608499999996
2.017714 0.00843254
2.018714 0.008489060000000003
2.019714 0.008545655
2.020714 0.008602365000000015
2.021714 0.008659120000000043
2.022714 0.008715964999999973
2.023714 0.008772894999999937
2.024714 0.00882982500000007
2.025714 0.008886855000000058
2.026714 0.008943924999999938
2.027714 0.00900103999999996
2.028714 0.009058250000000007
2.029714 0.009115454999999974
2.030714 0.009172709999999995
2.031714 0.009230055000000046
2.032714 0.009287395000000014
2.033714 0.009344739999999982
2.034714 0.009402174999999976
2.035714 0.009459604999999975
2.036714 0.009517045000000054
2.037714 0.009574525000000023
2.038714 0.009632004999999992
2.039714 0.009689485000000045
2.040714 0.009746960000000018
2.041714 0.009804444999999983
2.042714 0.009861924999999952
2.043714 0.009919400000000009
2.044714 0.009976884999999975
2.045714 0.01003438499999993
2.046714 0.010091820000000012
2.047714 0.010149200000000042
2.048714 0.010206650000000029
2.049714 0.01026404999999996
2.050714 0.010321400000000008
2.051714 0.010378700000000003
2.052714 0.010435950000000025
2.053714 0.01049320000000005
2.054714 0.010550349999999965
2.055714 0.010607499999999966
2.056714 0.010664599999999996
2.057714 0.010721650000000056
2.058714 0.010778600000000008
2.059714 0.010835449999999937
2.060714 0.01089229999999995
2.061714 0.010949050000000023
2.062714 0.011005750000000042
2.063714 0.011062400000000007
2.064714 0.011118899999999978
2.065714 0.011175249999999958
2.066714 0.01123155000000005
2.067714 0.011287850000000058
2.068714 0.011343999999999988
2.069714 0.011400000000000009
2.070714 0.011455900000000007
2.071714 0.01151169999999998
2.072714 0.011567449999999984
2.073714 0.011623000000000024
2.074714 0.011678399999999986
2.075714 0.011733749999999979
2.076714 0.011788949999999977
2.077714 0.011843999999999983
2.078714 0.011898899999999995
2.079714 0.011953650000000014
2.080714 0.012008250000000038
2.081714 0.012062699999999985
2.082714 0.012117049999999992
2.083714 0.012171200000000037
2.084714 0.012225150000000034
2.085714 0.012278949999999952
2.086714 0.01233254999999999
2.087714 0.012386000000000038
2.088714 0.012439300000000004
2.089714 0.012492349999999956
2.090714 0.012545199999999942
2.091714 0.012597900000000105
2.092714 0.012650399999999966
2.093714 0.012702649999999979
2.094714 0.012754749999999997
2.095714 0.0128066
2.096714 0.012858150000000014
2.097714 0.012909549999999952
2.098714 0.01296075000000001
2.099714 0.01301170000000005
2.100714 0.013062450000000041
2.101714 0.013112899999999879
2.102714 0.013162999999999928
2.103714 0.013212950000000067
2.104714 0.01326275000000013
2.105714 0.013312099999999955
2.106714 0.013361199999999934
2.107714 0.013410050000000066
2.108714 0.013458499999999932
2.109714 0.013506799999999888
2.110714 0.013554849999999997
2.111714 0.013602500000000009
2.112714 0.013649800000000066
2.113714 0.013696700000000027
2.114714 0.01374334999999997
2.115714 0.013789800000000034
2.116714 0.013835800000000035
2.117714 0.013881399999999936
2.118714 0.013926599999999914
2.119714 0.013971500000000072
2.120714 0.014016050000000108
2.121714 0.014060250000000015
2.122714 0.014104000000000026
2.123714 0.014147349999999942
2.124714 0.014190399999999869
2.125714 0.014232849999999993
2.126714 0.01427495000000016
2.127714 0.014316750000000001
2.128714 0.014358049999999976
2.129714 0.014398850000000084
2.130714 0.014439199999999961
2.131714 0.01447914999999991
2.132714 0.014518649999999963
2.133714 0.014557649999999981
2.134714 0.014596199999999932
2.135714 0.01463420000000005
2.136714 0.01467180000000007
2.137714 0.014708900000000058
2.138714 0.01474545000000004
2.139714 0.014781549999999956
2.140714 0.014817100000000038
2.141714 0.014852149999999915
2.142714 0.014886599999999986
2.143714 0.014920650000000132
2.144714 0.014954099999999965
2.145714 0.014986900000000023
2.146714 0.015019299999999985
2.147714 0.015051149999999945
2.148714 0.015082450000000067
2.149714 0.015113150000000046
2.150714 0.015143249999999882
2.151714 0.015172849999999852
2.152714 0.015201850000000017
2.153714 0.015230300000000009
2.154714 0.015258199999999996
2.155714 0.015285500000000007
2.156714 0.015312200000000047
2.157714 0.01533830000000011
2.158714 0.01536380000000003
2.159714 0.015388699999999977
2.160714 0.015413049999999918
2.161714 0.015436699999999947
2.162714 0.01545965000000006
2.163714 0.01548215000000011
2.164714 0.015504000000000047
2.165714 0.0155251499999999
2.166714 0.015545799999999886
2.167714 0.015565749999999962
2.168714 0.015585000000000121
2.169714 0.015603750000000078
2.170714 0.015621749999999981
2.171714 0.015639000000000004
2.172714 0.01565569999999985
2.173714 0.01567169999999995
2.174714 0.015687050000000112
2.175714 0.01570170000000002
2.176714 0.01571560000000004
2.177714 0.015728899999999924
2.178714 0.01574144999999992
2.179714 0.01575335000000014
2.180714 0.015764549999999943
2.181714 0.01577489999999992
2.182714 0.015784650000000098
2.183714 0.015793650000000048
2.184714 0.01580189999999995
2.185714 0.015809499999999903
2.186714 0.01581620000000007
2.187714 0.015822199999999977
2.188714 0.015827399999999867
2.189714 0.015831850000000043
2.190714 0.015835600000000137
2.191714 0.015838399999999957
2.192714 0.01584039999999993
2.193714 0.01584165000000002
2.194714 0.01584210000000008
2.195714 0.015841750000000127
2.196714 0.01584059999999981
2.197714 0.015838500000000068
2.198714 0.015835549999999997
2.199714 0.015831949999999814
2.200714 0.015827400000000037
2.201714 0.015821899999999993
2.202714 0.015815549999999953
2.203714 0.015808300000000126
2.204714 0.015800300000000243
2.205714 0.01579139999999989
2.206714 0.01578139999999987
2.207714 0.015770449999999915
2.208714 0.01575860000000017
2.209714 0.015745900000000097
2.210714 0.01573224999999975
2.211714 0.015717699999999953
2.212714 0.015702250000000025
2.213714 0.015685700000000087
2.214714 0.015668250000000015
2.215714 0.015649850000000017
2.216714 0.01563040000000015
2.217714 0.015610000000000008
2.218714 0.015588749999999877
2.219714 0.015566400000000076
2.220714 0.015542900000000125
2.221714 0.015518500000000044
2.222714 0.015493199999999834
2.223714 0.015466849999999751
2.224714 0.0154394
2.225714 0.01541085000000024
2.226714 0.01538120000000013
2.227714 0.01535064999999989
2.228714 0.01531899999999998
2.229714 0.01528625000000006
2.230714 0.01525260000000001
2.231714 0.015217849999999951
2.232714 0.015181800000000004
2.233714 0.015144699999999848
2.234714 0.0151066999999999
2.235714 0.015067599999999943
2.236714 0.015027399999999977
2.237714 0.014986100000000002
2.238714 0.014943750000000157
2.239714 0.014900250000000163
2.240714 0.01485569999999996
2.241714 0.01480984999999987
2.242714 0.014762900000000108
2.243714 0.01471490000000014
2.244714 0.014665799999999821
2.245714 0.014615599999999833
2.246714 0.014564250000000036
2.247714 0.014511900000000168
2.248714 0.014458250000000075
2.249714 0.014403300000000093
2.250714 0.014347299999999903
2.251714 0.014290349999999782
2.252714 0.01423210000000011
2.253714 0.014172650000000153
2.254714 0.014112099999999848
2.255714 0.014050249999999993
2.256714 0.01398730000000013
2.257714 0.013923249999999918
2.258714 0.013857999999999758
2.259714 0.01379139999999991
2.260714 0.013723700000000052
2.261714 0.013654949999999987
2.262714 0.013584749999999955
2.263714 0.013513500000000053
2.264714 0.013441050000000202
2.265714 0.013367200000000187
2.266714 0.01329229999999996
2.267714 0.013216199999999787
2.268714 0.013138749999999925
2.269714 0.013060000000000176
2.270714 0.01298009999999994
2.271714 0.012899000000000094
2.272714 0.012816600000000022
2.273714 0.012733099999999942
2.274714 0.01264835000000011
2.275714 0.012562099999999837
2.276714 0.012474649999999953
2.277714 0.012386049999999921
2.278714 0.012296150000000002
2.279714 0.012204900000000057
2.280714 0.012112300000000084
2.281714 0.012018600000000101
2.282714 0.011923650000000032
2.283714 0.011827249999999997
2.284714 0.011729599999999875
2.285714 0.011630600000000064
2.286714 0.011530350000000167
2.287714 0.011428899999999981
2.288714 0.01132595000000003
2.289714 0.011221699999999852
2.290714 0.011116399999999804
2.291714 0.01100965000000013
2.292714 0.01090140000000001
2.293714 0.010792049999999883
2.294714 0.010681450000000006
2.295714 0.010569400000000163
2.296714 0.010456099999999895
2.297714 0.01034135
2.298714 0.010225250000000076
2.299714 0.010107949999999866
2.300714 0.00998920000000003
2.301714 0.009869249999999906
2.302714 0.009747950000000094
2.303714 0.009625200000000316
2.304714 0.009501300000000051
2.305714 0.009376149999999698
2.306714 0.00924954999999972
2.307714 0.009121500000000112
2.308714 0.00899220000000008
2.309714 0.008861600000000159
2.310714 0.008729700000000012
2.311714 0.0085963499999999
2.312714 0.008461750000000039
2.313714 0.008325900000000089
2.314714 0.008188550000000036
2.315714 0.008049899999999756
2.316714 0.007910049999999865
2.317714 0.007768900000000087
2.318714 0.007626300000000005
2.319714 0.007482450000000174
2.320714 0.0073372499999999775
2.321714 0.007190649999999955
2.322714 0.007042750000000044
2.323714 0.006893600000000045
2.324714 0.0067430000000000805
2.325714 0.00659109999999989
2.326714 0.006437949999999951
2.327714 0.006283500000000124
2.328714 0.006127800000000209
2.329714 0.00597064999999999
2.330714 0.005812250000000022
2.331714 0.0056525499999998275
2.332714 0.005491499999999946
2.333714 0.005329250000000115
2.334714 0.00516559999999978
2.335714 0.005000599999999757
2.336714 0.004834500000000064
2.337714 0.0046669500000000655
2.338714 0.004497999999999901
2.339714 0.004327950000000067
2.340714 0.004156550000000207
2.341714 0.00398375000000018
2.342714 0.003809700000000066
2.343714 0.0036343499999997256
2.344714 0.0034576999999998363
2.345714 0.0032798000000001984
2.346714 0.0031006500000001344
2.347714 0.002920199999999844
2.348714 0.0027384999999998045
2.349714 0.0025555000000002165
2.350714 0.002371250000000202
2.351714 0.002185699999999961
2.352714 0.0019986999999997545
2.353714 0.0018106500000000163
2.354714 0.0016212500000002514
2.355714 0.0014304499999999822
2.356714 0.0012385500000000427
2.357714 0.0010455499999997549
2.358714 0.0008512999999997186
2.359714 0.000655550000000255
2.360714 0.0004585500000000263
2.361714 0.00026049999999992746
2.362714 6.115000000027977e-05
2.363714 -0.00013970000000015047
2.364714 -0.0003416500000002511
2.365714 -0.000544599999999744
2.366714 -0.0007490500000000195
2.367714 -0.0009546000000003042
2.368714 -0.0011613999999999986
2.369714 -0.00136954999999972
2.370714 -0.0015786999999998499
2.371714 -0.0017891500000002062
2.372714 -0.002000900000000112
2.373714 -0.002213699999999887
2.374714 -0.0024276000000000107
2.375714 -0.0026429999999998998
2.376714 -0.002859649999999877
2.377714 -0.003077350000000063
2.378714 -0.003296200000000058
2.379714 -0.003516099999999924
2.380714 -0.003737300000000016
2.381714 -0.003959750000000196
2.382714 -0.004183300000000045
2.383714 -0.004408000000000043
2.384714 -0.004633899999999989
2.385714 -0.004861050000000024
2.386714 -0.005089349999999867
2.387714 -0.005318699999999919
2.388714 -0.00554914999999998
2.389714 -0.005780749999999851
2.390714 -0.006013600000000148
2.391714 -0.006247499999999977
2.392714 -0.006482499999999815
2.393714 -0.006718650000000139
2.394714 -0.006955849999999995
2.395714 -0.007194299999999939
2.396714 -0.007433650000000013
2.397714 -0.007674100000000097
2.398714 -0.007915850000000068
2.399714 -0.00815854999999997
2.400714 -0.008402300000000081
2.401714 -0.008647100000000062
2.402714 -0.008893049999999852
2.403714 -0.009140049999999851
2.404714 -0.009387949999999982
2.405714 -0.009636850000000183
2.406714 -0.009886800000000253
2.407714 -0.010137750000000053
2.408714 -0.010389699999999925
2.409714 -0.010642749999999805
2.410714 -0.010896800000000095
2.411714 -0.011151850000000116
2.412714 -0.01140764999999985
2.413714 -0.011664449999999993
2.414714 -0.011922200000000067
2.415714 -0.012180849999999932
2.416714 -0.012440599999999807
2.417714 -0.012701100000000074
2.418714 -0.012962500000000132
2.419714 -0.013224799999999983
2.420714 -0.013487800000000084
2.421714 -0.01375174999999978
2.422714 -0.014016549999999805
2.423714 -0.014282300000000098
2.424714 -0.014548850000000247
2.425714 -0.014816050000000167
2.426714 -0.015084149999999881
2.427714 -0.015352999999999986
2.428714 -0.015622749999999883
2.429714 -0.015893249999999835
2.430714 -0.016164250000000158
2.431714 -0.01643620000000007
2.432714 -0.01670890000000004
2.433714 -0.01698225000000012
2.434714 -0.017256400000000054
2.435714 -0.017531050000000024
2.436714 -0.017806599999999784
2.437714 -0.018082949999999737
2.438714 -0.018359600000000184
2.439714 -0.018637000000000004
2.440714 -0.01891514999999988
2.441714 -0.01919380000000013
2.442714 -0.01947320000000009
2.443714 -0.019753149999999886
2.444714 -0.020033600000000058
2.445714 -0.020314650000000205
2.446714 -0.020596249999999844
2.447714 -0.02087854999999974
2.448714 -0.021161400000000146
2.449714 -0.02144460000000017
2.450714 -0.02172835000000003
2.451714 -0.022012650000000064
2.452714 -0.022297549999999732
2.453714 -0.022582949999999775
2.454714 -0.022868700000000117
2.455714 -0.02315500000000029
2.456714 -0.02344165000000008
2.457714 -0.023728749999999767
2.458714 -0.02401630000000003
2.459714 -0.024304250000000048
2.460714 -0.02459259999999982
2.461714 -0.02488119999999995
2.462714 -0.02517024999999998
2.463714 -0.025459850000000183
2.464714 -0.0257498
2.465714 -0.02603974999999982
2.466714 -0.026330049999999935
2.467714 -0.02662090000000022
2.468714 -0.02691195000000005
2.469714 -0.027203199999999757
2.470714 -0.027494550000000083
2.471714 -0.027786300000000163
2.472714 -0.028078500000000138
2.473714 -0.028370599999999836
2.474714 -0.028662899999999755
2.475714 -0.028955400000000225
2.476714 -0.029248050000000102
2.477714 -0.02954094999999999
2.478714 -0.029833999999999958
2.479714 -0.030127200000000007
2.480714 -0.030420400000000052
2.481714 -0.030713599999999758
2.482714 -0.03100705000000016
2.483714 -0.031300550000000024
2.484714 -0.031593999999999754
2.485714 -0.03188755000000009
2.486714 -0.03218105000000013
2.487714 -0.03247450000000002
2.488714 -0.03276799999999989
2.489714 -0.033061499999999924
2.490714 -0.033354900000000014
2.491714 -0.033648199999999996
2.492714 -0.033941400000000045
2.493714 -0.03423465000000007
2.494714 -0.034527700000000036
2.495714 -0.03482054999999995
2.496714 -0.03511340000000004
2.497714 -0.03540610000000005
2.498714 -0.035698499999999904
2.499714 -0.035990700000000056
2.500714 -0.036282749999999954
2.501714 -0.03657459999999998
2.502714 -0.03686620000000014
2.503714 -0.03715749999999999
2.504714 -0.03744849999999985
2.505714 -0.0377393
2.506714 -0.038029799999999996
2.507714 -0.03832
2.508714 -0.038609900000000016
2.509714 -0.03889934999999997
2.510714 -0.03918845000000014
2.511714 -0.03947724999999998
2.512714 -0.03976569999999986
2.513714 -0.04005360000000008
2.514714 -0.040341050000000066
2.515714 -0.04062814999999992
2.516714 -0.04091480000000005
2.517714 -0.041200999999999946
2.518714 -0.041486699999999974
2.519714 -0.041771850000000006
2.520714 -0.04205649999999999
2.521714 -0.04234059999999998
2.522714 -0.04262419999999993
2.523714 -0.04290725000000004
2.524714 -0.043189650000000045
2.525714 -0.04347140000000002
2.526714 -0.04375264999999996
2.527714 -0.044033250000000045
2.528714 -0.04431315000000004
2.529714 -0.044592499999999945
2.530714 -0.04487105
2.531714 -0.04514895000000003
2.532714 -0.04542620000000003
2.533714 -0.045702650000000004
2.534714 -0.04597835000000001
2.535714 -0.04625329999999997
2.536714 -0.04652751999999994
2.537714 -0.046800955000000054
2.538714 -0.047073535000000014
2.539714 -0.04734529499999996
2.540714 -0.04761627500000004
2.541714 -0.047886395000000005
2.542714 -0.04815562999999996
2.543714 -0.04842400000000002
2.544714 -0.04869148500000003
2.545714 -0.048958029999999965
2.546714 -0.04922366999999998
2.547714 -0.049488405000000006
2.548714 -0.049752154999999985
2.549714 -0.05001493500000002
2.550714 -0.050276735
2.551714 -0.050537534999999995
2.552714 -0.05079734
2.553714 -0.05105611499999999
2.554714 -0.051313842000000005
2.555714 -0.051570518999999995
2.556714 -0.051826128500000006
2.557714 -0.0520806485
2.558714 -0.0523340695
2.559714 -0.05258636749999999
2.560714 -0.05283753000000001
2.561714 -0.05308755499999999
2.562714 -0.05333642
2.563714 -0.053584110000000004
2.564714 -0.05383060499999999
2.565714 -0.054075875
2.566714 -0.054319909999999985
2.567714 -0.054562700000000006
2.568714 -0.05480424000000001
2.569714 -0.05504452999999999
2.570714 -0.05528352500000002
2.571714 -0.05552119499999997
2.572714 -0.055757525000000016
2.573714 -0.05599249500000004
2.574714 -0.056226159999999935
2.575714 -0.056458439999999985
2.576714 -0.05668930000000005
2.577714 -0.05691875000000004
2.578714 -0.05714674999999998
2.579714 -0.057373350000000004
2.580714 -0.05759849999999999
2.581714 -0.057822099999999974
2.582714 -0.05804425
2.583714 -0.05826494999999997
2.584714 -0.05848404999999998
2.585714 -0.05870154999999995
2.586714 -0.0589175000000001
2.587714 -0.059131900000000084
2.588714 -0.05934469999999987
2.589714 -0.05955589999999993
2.590714 -0.05976544999999999
2.591714 -0.059973350000000036
2.592714 -0.060179550000000095
2.593714 -0.060384049999999995
2.594714 -0.06058690000000006
2.595714 -0.060788
2.596714 -0.06098734999999999
2.597714 -0.06118490000000005
2.598714 -0.061380699999999996
2.599714 -0.06157470000000002
2.600714 -0.06176689999999994
2.601714 -0.06195724999999997
2.602714 -0.06214565000000001
2.603714 -0.06233229999999992
2.604714 -0.06251715000000008
2.605714 -0.06270000000000009
2.606714 -0.06288099999999988
2.607714 -0.06306009999999998
2.608714 -0.06323714999999996
2.609714 -0.06341225000000011
2.610714 -0.06358539999999993
2.611714 -0.06375664999999972
2.612714 -0.06392585000000023
2.613714 -0.06409300000000014
2.614714 -0.06425834999999977
2.615714 -0.06442154999999987
2.616714 -0.06458265000000023
2.617714 -0.06474180000000025
2.618714 -0.06489884999999986
2.619714 -0.06505380000000005
2.620714 -0.06520675000000012
2.621714 -0.06535754999999996
2.622714 -0.06550619999999992
2.623714 -0.06565279999999994
2.624714 -0.06579735000000003
2.625714 -0.06593980000000003
2.626714 -0.06608009999999982
2.627714 -0.06621814999999978
2.628714 -0.06635400000000008
2.629714 -0.06648790000000003
2.630714 -0.06661955000000015
2.631714 -0.06674905000000007
2.632714 -0.06687644999999989
2.633714 -0.06700159999999991
2.634714 -0.06712450000000011
2.635714 -0.06724530000000022
2.636714 -0.0673637499999999
2.637714 -0.06747994999999976
2.638714 -0.06759419999999995
2.639714 -0.06770605000000027
2.640714 -0.06781555000000013
2.641714 -0.06792289999999977
2.642714 -0.06802799999999995
2.643714 -0.0681309499999999
2.644714 -0.06823174999999998
2.645714 -0.0683302000000003
2.646714 -0.06842619999999988
2.647714 -0.06852004999999994
2.648714 -0.06861155000000024
2.649714 -0.06870064999999999
2.650714 -0.06878764999999996
2.651714 -0.06887225000000007
2.652714 -0.06895444999999992
2.653714 -0.06903444999999975
2.654714 -0.06911229999999971
2.655714 -0.06918745000000029
2.656714 -0.06926019999999995
2.657714 -0.06933079999999973
2.658714 -0.06939880000000043
2.659714 -0.06946465000000022
2.660714 -0.06952834999999981
2.661714 -0.06958944999999961
2.662714 -0.06964800000000011
2.663714 -0.06970399999999997
2.664714 -0.06975790000000008
2.665714 -0.0698092000000004
2.666714 -0.06985789999999961
2.667714 -0.06990449999999976
2.668714 -0.06994850000000014
2.669714 -0.06999035000000027
2.670714 -0.07002964999999978
2.671714 -0.07006599999999955
2.672714 -0.07010020000000045
2.673714 -0.07013185000000001
2.674714 -0.07016100000000008
2.675714 -0.07018790000000034
2.676714 -0.07021189999999998
2.677714 -0.07023369999999961
2.678714 -0.07025299999999975
2.679714 -0.07026940000000062
2.680714 -0.07028355000000033
2.681714 -0.07029519999999985
2.682714 -0.0703042999999994
2.683714 -0.07031125000000009
2.684714 -0.07031525000000037
2.685714 -0.07031664999999952
2.686714 -0.07031594999999961
2.687714 -0.07031229999999997
2.688714 -0.07030610000000034
2.689714 -0.07029740000000055
2.690714 -0.0702861000000003
2.691714 -0.07027229999999987
2.692714 -0.07025594999999948
2.693714 -0.07023699999999998
2.694714 -0.07021550000000051
2.695714 -0.07019149999999952
2.696714 -0.07016499999999969
2.697714 -0.07013590000000008
2.698714 -0.07010420000000005
2.699714 -0.07007000000000049
2.700714 -0.07003289999999966
2.701714 -0.06999324999999954
2.702714 -0.06995145000000054
2.703714 -0.06990705000000041
2.704714 -0.06985974999999968
2.705714 -0.06980989999999965
2.706714 -0.06975785000000027
2.707714 -0.06970330000000005
2.708714 -0.0696458499999999
2.709714 -0.06958579999999996
2.710714 -0.06952329999999966
2.711714 -0.06945820000000025
2.712714 -0.0693905000000004
2.713714 -0.06931999999999952
2.714714 -0.06924749999999988
2.715714 -0.06917250000000005
2.716714 -0.06909399999999997
2.717714 -0.06901350000000045
2.718714 -0.0689310000000001
2.719714 -0.06884549999999953
2.720714 -0.06875700000000012
2.721714 -0.06866600000000053
2.722714 -0.06857299999999945
2.723714 -0.06847699999999951
2.724714 -0.06837800000000004
2.725714 -0.06827700000000043
2.726714 -0.06817349999999996
2.727714 -0.0680675
2.728714 -0.06795900000000055
2.729714 -0.06784699999999948
2.730714 -0.06773249999999961
2.731714 -0.0676165000000003
2.732714 -0.0674975000000001
2.733714 -0.0673754999999997
2.734714 -0.06725149999999984
2.735714 -0.06712500000000048
2.736714 -0.06699550000000022
2.737714 -0.0668634999999998
2.738714 -0.06672899999999987
2.739714 -0.06659199999999978
2.740714 -0.06645250000000019
2.741714 -0.06631050000000042
2.742714 -0.0661659999999998
2.743714 -0.06601899999999968
2.744714 -0.06586950000000005
2.745714 -0.0657174999999996
2.746714 -0.0655630000000003
2.747714 -0.06540550000000081
2.748714 -0.06524599999999982
2.749714 -0.06508399999999932
2.750714 -0.06492000000000005
2.751714 -0.06475349999999992
2.752714 -0.06458350000000022
2.753714 -0.06441150000000039
2.754714 -0.06423749999999906
2.755714 -0.06406050000000023
2.756714 -0.06388100000000055
2.757714 -0.06370049999999944
2.758714 -0.06351699999999948
2.759714 -0.06333050000000066
2.760714 -0.06314150000000099
2.761714 -0.06294999999999912
2.762714 -0.06275749999999988
2.763714 -0.06256250000000114
2.764714 -0.0623644999999995
2.765714 -0.06216349999999898
2.766714 -0.061961000000000405
2.767714 -0.06175700000000104
2.768714 -0.0615494999999994
2.769714 -0.06133999999999898
2.770714 -0.061128499999999766
2.771714 -0.06091450000000106
2.772714 -0.06069800000000014
2.773714 -0.06047949999999909
2.774714 -0.06025949999999996
2.775714 -0.06003699999999998
2.776714 -0.05981149999999979
2.777714 -0.05958450000000017
2.778714 -0.05935500000000106
2.779714 -0.05912299999999974
2.780714 -0.05888949999999899
2.781714 -0.0586535000000001
2.782714 -0.058415500000001064
2.783714 -0.05817550000000054
2.784714 -0.057933499999999874
2.785714 -0.05768899999999971
2.786714 -0.05744249999999941
2.787714 -0.057193499999999606
2.788714 -0.05694200000000031
2.789714 -0.05668900000000023
2.790714 -0.05643400000000001
2.791714 -0.05617699999999965
2.792714 -0.0559180000000005
2.793714 -0.05565600000000115
2.794714 -0.05539249999999966
2.795714 -0.05512749999999873
2.796714 -0.05485999999999967
2.797714 -0.05459050000000047
2.798714 -0.05431850000000042
2.799714 -0.05404499999999958
2.800714 -0.05376949999999996
2.801714 -0.0534920000000002
2.802714 -0.053212500000000294
2.803714 -0.052931000000000256
2.804714 -0.052647500000000076
2.805714 -0.052361500000000394
2.806714 -0.05207399999999993
2.807714 -0.05178449999999933
2.808714 -0.051493499999999304
2.809714 -0.05120099999999985
2.810714 -0.05090550000000019
2.811714 -0.05060800000000038
2.812714 -0.05030899999999979
2.813714 -0.05000800000000042
2.814714 -0.049706500000000334
2.815714 -0.0494024999999994
2.816714 -0.049095499999999605
2.817714 -0.048788000000000456
2.818714 -0.04847849999999981
2.819714 -0.04816700000000038
2.820714 -0.04785400000000017
2.821714 -0.04753899999999982
2.822714 -0.047222500000000035
2.823714 -0.046903499999999404
2.824714 -0.04658350000000006
2.825714 -0.04626199999999993
2.826714 -0.045938000000000305
2.827714 -0.04561300000000061
2.828714 -0.04528650000000013
2.829714 -0.04495850000000022
2.830714 -0.044628500000000175
2.831714 -0.04429750000000006
2.832714 -0.04396449999999981
2.833714 -0.04362949999999941
2.834714 -0.04329299999999959
2.835714 -0.042955499999999695
2.836714 -0.04261699999999973
2.837714 -0.04227650000000098
2.838714 -0.04193400000000074
2.839714 -0.04159049999999907
2.840714 -0.041246000000000047
2.841714 -0.040900000000000235
2.842714 -0.04055199999999893
2.843714 -0.04020249999999955
2.844714 -0.03985250000000082
2.845714 -0.03950050000000059
2.846714 -0.03914699999999958
2.847714 -0.03879249999999985
2.848714 -0.03843650000000069
2.849714 -0.03807950000000011
2.850714 -0.03772100000000011
2.851714 -0.03736100000000067
2.852714 -0.03699999999999982
2.853714 -0.03663799999999889
2.854714 -0.03627449999999988
2.855714 -0.035909000000000746
2.856714 -0.03554299999999953
2.857714 -0.035176500000000326
2.858714 -0.03480850000000033
2.859714 -0.03443799999999948
2.860714 -0.03406649999999992
2.861714 -0.033695000000000364
2.862714 -0.0333214999999993
2.863714 -0.032947499999998894
2.864714 -0.03257250000000112
2.865714 -0.032195500000000495
2.866714 -0.03181799999999916
2.867714 -0.0314385000000004
2.868714 -0.031058500000000915
2.869714 -0.03067799999999937
2.870714 -0.030294999999999683
2.871714 -0.029911999999999994
2.872714 -0.029528000000000235
2.873714 -0.02914250000000105
2.874714 -0.028755999999999084
2.875714 -0.028367999999999047
2.876714 -0.027980000000000366
2.877714 -0.0275905000000009
2.878714 -0.027199500000000654
2.879714 -0.026808499999999052
2.880714 -0.026415999999999377
2.881714 -0.026022500000000986
2.882714 -0.025627999999999818
2.883714 -0.02523299999999929
2.884714 -0.02483750000000076
2.885714 -0.024439500000000024
2.886714 -0.024041999999999997
2.887714 -0.023643499999999904
2.888714 -0.02324299999999967
2.889714 -0.022843000000000148
2.890714 -0.0224419999999992
2.891714 -0.02203950000000018
2.892714 -0.02163650000000045
2.893714 -0.021232499999999294
2.894714 -0.020827500000000776
2.895714 -0.020422500000000905
2.896714 -0.020015999999998896
2.897714 -0.019608499999999526
2.898714 -0.019201000000000155
2.899714 -0.018793000000000077
2.900714 -0.018384500000000636
2.901714 -0.017974500000000414
2.902714 -0.017563500000000124
2.903714 -0.017152499999999835
2.904714 -0.01674049999999947
2.905714 -0.016327999999999752
2.906714 -0.015915500000000034
2.907714 -0.015501499999999533
2.908714 -0.015086500000000317
2.909714 -0.014672000000000459
2.910714 -0.014256499999999174
2.911714 -0.013840000000000532
2.912714 -0.013423500000000532
2.913714 -0.013005999999999109
2.914714 -0.012587999999999683
2.915714 -0.0121695000000009
2.916714 -0.011750500000000049
2.917714 -0.011330999999999841
2.918714 -0.010910500000000918
2.919714 -0.010489999999999285
2.920714 -0.01006899999999965
2.921714 -0.009647500000000656
2.922714 -0.009226000000000307
2.923714 -0.00880349999999989
2.924714 -0.008379999999999402
2.925714 -0.007955999999999555
2.926714 -0.0075325000000004225
2.927714 -0.007108500000000578
2.928714 -0.00668400000000002
2.929714 -0.006259000000000104
2.930714 -0.0058330000000001185
2.931714 -0.005407499999999491
2.932714 -0.004981999999998862
2.933714 -0.00455449999999945
2.934714 -0.0041275000000007495
2.935714 -0.0037010000000000515
2.936714 -0.0032724999999992135
2.937714 -0.0028445000000004435
2.938714 -0.002417500000000388
2.939714 -0.001988500000000193
2.940714 -0.0015590000000006402
2.941714 -0.0011300000000004449
2.942714 -0.000700499999999537
2.943714 -0.0002714999999993417
2.944714 0.00015849999999956827
2.945714 0.0005894999999999035
2.946714 0.0010195000000001687
2.947714 0.0014489999999997213
2.948714 0.0018805000000007691
2.949714 0.002312499999999819
2.950714 0.0027429999999994416
2.951714 0.0031735000000004195
2.952714 0.0036054999999994694
2.953714 0.0040374999999998745
2.954714 0.004469000000000922
2.955714 0.0049005000000006144
2.956714 0.005332499999999665
2.957714 0.005764999999999427
2.958714 0.006196999999999833
2.959714 0.006629000000000237
2.960714 0.007061000000000643
2.961714 0.007493500000000405
2.962714 0.007926499999999524
2.963714 0.008358999999999287
2.964714 0.008791500000000405
2.965714 0.009224000000000168
2.966714 0.00965649999999993
2.967714 0.010089500000000405
2.968714 0.010522499999999525
2.969714 0.0109555
2.970714 0.011388500000000475
2.971714 0.011821000000000238
2.972714 0.012253999999999357
2.973714 0.012687999999999902
2.974714 0.013121000000000379
2.975714 0.013553499999998785
2.976714 0.013986999999999973
2.977714 0.014421000000000518
2.978714 0.014853999999999638
2.979714 0.015287000000000113
2.980714 0.015720499999999946
2.981714 0.01615399999999978
2.982714 0.016588000000000325
2.983714 0.01702200000000087
2.984714 0.01745600000000006
2.985714 0.017889999999999247
2.986714 0.018323999999999792
2.987714 0.018758499999999696
2.988714 0.01919250000000024
2.989714 0.019627000000000144
2.990714 0.020061999999999403
2.991714 0.02049599999999995
2.992714 0.020931000000000564
2.993714 0.021365999999999823
2.994714 0.021800499999999723
2.995714 0.022236000000001054
2.996714 0.022672000000000383
2.997714 0.023107499999999
2.998714 0.023543499999999683
2.999714 0.02397950000000037
3.000714 0.024415499999999698
3.001714 0.024850999999999672
3.002714 0.025286500000001
3.003714 0.0257235000000004
3.004714 0.026159999999999087
3.005714 0.026596500000000484
3.006714 0.027034000000000596
3.007714 0.027470999999999995
3.008714 0.027908500000000107
3.009714 0.028345999999998865
3.010714 0.028782999999999618
3.011714 0.029220000000000374
3.012714 0.029657500000000486
3.013714 0.030095499999999956
3.014714 0.030533499999999426
3.015714 0.03097150000000025
3.016714 0.03140949999999972
3.017714 0.03184850000000061
3.018714 0.032287000000000794
3.019714 0.032724999999998915
3.020714 0.033163999999999805
3.021714 0.03360249999999999
3.022714 0.03404100000000017
3.023714 0.034481000000001136
3.024714 0.034920500000000035
3.025714 0.03535949999999957
3.026714 0.035798999999999824
3.027714 0.03623899999999943
3.028714 0.03667800000000033
3.029714 0.03711750000000058
3.030714 0.03755799999999955
3.031714 0.03799800000000051
3.032714 0.03843749999999941
3.033714 0.03887749999999902
3.034714 0.039318500000000055
3.035714 0.03975949999999973
3.036714 0.04020050000000077
3.037714 0.04064100000000109
3.038714 0.04108199999999942
3.039714 0.041523499999999804
3.040714 0.041964000000000126
3.041714 0.042405499999999166
3.042714 0.04284850000000034
3.043714 0.04329000000000073
3.044714 0.043730999999999055
3.045714 0.04417349999999952
3.046714 0.04461700000000005
3.047714 0.04505999999999987
3.048714 0.045502500000000334
3.049714 0.04594550000000015
3.050714 0.04638950000000004
3.051714 0.04683349999999993
3.052714 0.047277000000000464
3.053714 0.04772149999999971
3.054714 0.04816600000000031
3.055714 0.04861050000000091
3.056714 0.04905599999999887
3.057714 0.049501499999999546
3.058714 0.04994700000000022
3.059714 0.05039400000000032
3.060714 0.050841000000000414
3.061714 0.051287499999999805
3.062714 0.05173400000000054
3.063714 0.0521815
3.064714 0.052629499999998816
3.065714 0.05307650000000027
3.066714 0.05352550000000051
3.067714 0.05397449999999939
3.068714 0.05442349999999963
3.069714 0.05487349999999994
3.070714 0.05532250000000018
3.071714 0.05577299999999985
3.072714 0.05622450000000094
3.073714 0.05667549999999996
3.074714 0.057126499999998984
3.075714 0.05757800000000008
3.076714 0.05803049999999989
3.077714 0.0584835000000004
3.078714 0.05893600000000021
3.079714 0.059389000000000726
3.080714 0.059843500000000674
3.081714 0.06029749999999991
3.082714 0.060751999999999855
3.083714 0.06120749999999987
3.084714 0.061662999999999885
3.085714 0.0621184999999999
3.086714 0.06257449999999928
3.087714 0.06303150000000007
3.088714 0.06348950000000095
3.089714 0.06394799999999981
3.090714 0.06440599999999932
3.091714 0.06486449999999956
3.092714 0.06532350000000049
3.093714 0.06578300000000079
3.094714 0.0662434999999998
3.095714 0.06670400000000017
3.096714 0.06716499999999989
3.097714 0.06762699999999969
3.098714 0.06808950000000019
3.099714 0.06855250000000006
3.100714 0.06901649999999998
3.101714 0.06948049999999992
3.102714 0.06994449999999985
3.103714 0.07040949999999986
3.104714 0.07087500000000058
3.105714 0.0713415
3.106714 0.07180850000000015
3.107714 0.07227650000000035
3.108714 0.07274499999999992
3.109714 0.0732134999999995
3.110714 0.07368299999999914
3.111714 0.0741529999999995
3.112714 0.07462350000000055
3.113714 0.07509500000000034
3.114714 0.07556750000000019
3.115714 0.07604100000000011
3.116714 0.07651450000000003
3.117714 0.07698900000000002
3.118714 0.07746450000000007
3.119714 0.0779404999999995
3.120714 0.07841649999999892
3.121714 0.07889350000000112
3.122714 0.07937200000000003
3.123714 0.07985099999999966
3.124714 0.08033100000000071
3.125714 0.0808110000000004
3.126714 0.08129200000000017
3.127714 0.08177449999999936
3.128714 0.08225749999999928
3.129714 0.0827409999999999
3.130714 0.08322550000000058
3.131714 0.08371049999999994
3.132714 0.08419650000000006
3.133714 0.08468350000000024
3.134714 0.08517099999999979
3.135714 0.0856595000000001
3.136714 0.08614899999999978
3.137714 0.08663949999999952
3.138714 0.08712999999999996
3.139714 0.08762150000000046
3.140714 0.08811450000000039
3.141714 0.08860799999999967
3.142714 0.08910199999999967
3.143714 0.08959700000000041
3.144714 0.09009299999999988
3.145714 0.09058999999999941
3.146714 0.09108800000000036
3.147714 0.09158650000000002
3.148714 0.09208549999999968
3.149714 0.0925855000000001
3.150714 0.09308699999999995
3.151714 0.09358850000000046
3.152714 0.09409050000000035
3.153714 0.09459449999999969
3.154714 0.09509879999999986
3.155714 0.0956034999999998
3.156714 0.09610954999999977
3.157714 0.09661635000000011
3.158714 0.09712385000000037
3.159714 0.09763239999999984
3.160714 0.09814175000000018
3.161714 0.09865180000000041
3.162714 0.09916294999999964
3.163714 0.09967444999999951
3.164714 0.10018664999999996
3.165714 0.10070035000000054
3.166714 0.10121475000000034
3.167714 0.1017295000000001
3.168714 0.10224539999999999
3.169714 0.10276234999999977
3.170714 0.10328004999999993
3.171714 0.10379845000000001
3.172714 0.10431759999999982
3.173714 0.10483745000000018
3.174714 0.10535805000000029
3.175714 0.10587975000000006
3.176714 0.10640214999999974
3.177714 0.1069252999999998
3.178714 0.10744949999999975
3.179714 0.10797410000000013
3.180714 0.10849945000000023
3.181714 0.1090259
3.182714 0.10955299999999986
3.183714 0.1100811999999994
3.184714 0.11061019999999981
3.185714 0.1111395500000002
3.186714 0.11166995000000043
3.187714 0.11220110000000039
3.188714 0.11273259999999963
3.189714 0.1132651499999994
3.190714 0.11379850000000007
3.191714 0.1143324000000002
3.192714 0.11486720000000014
3.193714 0.1154027
3.194714 0.11593875000000002
3.195714 0.1164755500000001
3.196714 0.11701320000000016
3.197714 0.11755144999999988
3.198714 0.11809024999999976
3.199714 0.11862960000000017
3.200714 0.11916965000000011
3.201714 0.11971040000000001
3.202714 0.12025174999999987
3.203714 0.12079364999999988
3.204714 0.12133604999999995
3.205714 0.1218790000000002
3.206714 0.12242255000000006
3.207714 0.12296659999999997
3.208714 0.12351120000000007
3.209714 0.12405634999999998
3.210714 0.12460184999999985
3.211714 0.1251478999999999
3.212714 0.12569455000000027
3.213714 0.12624150000000012
3.214714 0.1267887999999999
3.215714 0.12733654999999994
3.216714 0.12788454999999999
3.217714 0.12843285000000002
3.218714 0.12898159999999995
3.219714 0.12953079999999995
3.220714 0.1300803000000001
3.221714 0.1306300500000001
3.222714 0.13118004999999996
3.223714 0.1317303
3.224714 0.13228089999999998
3.225714 0.13283169999999986
3.226714 0.13338269999999994
3.227714 0.13393395000000005
3.228714 0.13448540000000003
3.229714 0.13503705
3.230714 0.13558880000000004
3.231714 0.13614080000000003
3.232714 0.13669293499999996
3.233714 0.13724513
3.234714 0.137797475
3.235714 0.13834989999999997
3.236714 0.13890241999999997
3.237714 0.13945501
3.238714 0.14000765450000002
3.239714 0.140560335
3.240714 0.14111304049999998
3.241714 0.141665755
3.242714 0.14221846
3.243714 0.14277114000000002
3.244714 0.14332379000000003
3.245714 0.14387637499999997
3.246714 0.144428875
3.247714 0.14498130499999998
3.248714 0.14553364999999993
3.249714 0.14608584999999996
3.250714 0.14663779999999998
3.251714 0.14718970000000003
3.252714 0.14774145
3.253714 0.14829285000000003
3.254714 0.14884404999999998
3.255714 0.14939505000000008
3.256714 0.14994575000000002
3.257714 0.15049614999999997
3.258714 0.1510462500000001
3.259714 0.15159594999999995
3.260714 0.15214529999999984
3.261714 0.15269425
3.262714 0.1532427500000001
3.263714 0.1537906499999999
3.264714 0.15433814999999987
3.265714 0.15488529999999995
3.266714 0.15543175000000006
3.267714 0.15597760000000024
3.268714 0.15652295000000005
3.269714 0.15706754999999978
3.270714 0.15761160000000005
3.271714 0.15815495000000004
3.272714 0.15869734999999976
3.273714 0.15923910000000005
3.274714 0.15978005000000017
3.275714 0.16032024999999986
3.276714 0.16085940000000004
3.277714 0.1613976500000001
3.278714 0.1619351999999999
3.279714 0.16247140000000032
3.280714 0.16300655000000022
3.281714 0.16354099999999952
3.282714 0.1640742999999997
3.283714 0.16460615000000026
3.284714 0.16513695000000023
3.285714 0.1656666499999999
3.286714 0.16619524999999985
3.287714 0.16672275000000017
3.288714 0.16724839999999974
3.289714 0.16777265000000016
3.290714 0.16829580000000025
3.291714 0.1688175
3.292714 0.16933810000000013
3.293714 0.1698572499999999
3.294714 0.17037419999999967
3.295714 0.17088969999999984
3.296714 0.17140410000000028
3.297714 0.17191665000000003
3.298714 0.17242745
3.299714 0.17293679999999964
3.300714 0.1734442999999999
3.301714 0.1739499500000001
3.302714 0.17445365
3.303714 0.17495595
3.304714 0.17545600000000025
3.305714 0.17595449999999987
3.306714 0.17645100000000002
3.307714 0.17694500000000005
3.308714 0.17743749999999994
3.309714 0.17792750000000032
3.310714 0.17841599999999994
3.311714 0.1789020000000001
3.312714 0.17938600000000005
3.313714 0.17986749999999985
3.314714 0.1803469999999995
3.315714 0.18082449999999972
3.316714 0.18129849999999967
3.317714 0.18177100000000085
3.318714 0.1822410000000012
3.319714 0.18270849999999936
3.320714 0.18317349999999935
3.321714 0.18363599999999985
3.322714 0.1840955000000002
3.323714 0.18455249999999962
3.324714 0.1850065000000002
3.325714 0.18545799999999993
3.326714 0.18590749999999953
3.327714 0.18635250000000084
3.328714 0.18679550000000067
3.329714 0.18723599999999962
3.330714 0.1876724999999997
3.331714 0.18810599999999952
3.332714 0.18853699999999984
3.333714 0.18896450000000062
3.334714 0.18938850000000046
3.335714 0.1898095000000001
3.336714 0.1902269999999988
3.337714 0.19064199999999937
3.338714 0.19105300000000103
3.339714 0.19146000000000105
3.340714 0.19186399999999948
3.341714 0.19226449999999973
3.342714 0.19266099999999967
3.343714 0.19305349999999935
3.344714 0.19344300000000017
3.345714 0.193828
3.346714 0.19420899999999955
3.347714 0.19458650000000088
3.348714 0.19496000000000058
3.349714 0.19532999999999937
3.350714 0.19569549999999986
3.351714 0.1960565000000007
3.352714 0.1964130000000006
3.353714 0.19676549999999882
3.354714 0.1971145000000002
3.355714 0.19745900000000058
3.356714 0.19779849999999924
3.357714 0.19813349999999963
3.358714 0.19846449999999977
3.359714 0.19879150000000093
3.360714 0.19911350000000044
3.361714 0.19942999999999889
3.362714 0.19974149999999963
3.363714 0.20004950000000088
3.364714 0.20035250000000038
3.365714 0.20064949999999948
3.366714 0.20094300000000034
3.367714 0.20123200000000024
3.368714 0.20151549999999907
3.369714 0.20179349999999954
3.370714 0.202066500000001
3.371714 0.20233500000000015
3.372714 0.20259849999999893
3.373714 0.202856
3.374714 0.203108
3.375714 0.20335550000000038
3.376714 0.20359800000000042
3.377714 0.2038345
3.378714 0.2040660000000006
3.379714 0.20429300000000022
3.380714 0.20451400000000078
3.381714 0.20472949999999893
3.382714 0.20493899999999934
3.383714 0.20514249999999934
3.384714 0.20534049999999965
3.385714 0.20553300000000024
3.386714 0.2057204999999991
3.387714 0.2059020000000003
3.388714 0.20607700000000034
3.389714 0.20624749999999942
3.390714 0.20641200000000073
3.391714 0.20656850000000154
3.392714 0.2067200000000006
3.393714 0.206866
3.394714 0.2070054999999982
3.395714 0.20713899999999877
3.396714 0.20726699999999956
3.397714 0.2073895000000007
3.398714 0.20750450000000198
3.399714 0.20761250000000137
3.400714 0.20771399999999968
3.401714 0.20780999999999825
3.402714 0.20790049999999982
3.403714 0.20798300000000086
3.404714 0.20805899999999808
3.405714 0.20812900000000026
3.406714 0.2081925000000013
3.407714 0.2082494999999985
3.408714 0.2082990000000013
3.409714 0.20834100000000152
3.410714 0.20837749999999935
3.411714 0.208406999999998
3.412714 0.20842899999999956
3.413714 0.20844449999999995
3.414714 0.20845149999999907
3.415714 0.2084520000000025
3.416714 0.20844599999999938
3.417714 0.2084324999999991
3.418714 0.20841250000000044
3.419714 0.20838499999999918
3.420714 0.20834850000000138
3.421714 0.20830500000000174
3.422714 0.20825549999999893
3.423714 0.2081969999999996
3.424714 0.20813000000000167
3.425714 0.20805749999999865
3.426714 0.20797749999999846
3.427714 0.20788850000000172
3.428714 0.20779150000000168
3.429714 0.20768649999999841
3.430714 0.207573999999998
3.431714 0.2074549999999992
3.432714 0.20732700000000107
3.433714 0.20719050000000167
3.434714 0.207045999999999
3.435714 0.20689300000000052
3.436714 0.20673350000000087
3.437714 0.20656599999999797
3.438714 0.2063884999999998
3.439714 0.20620200000000233
3.440714 0.20600850000000032
3.441714 0.20580799999999916
3.442714 0.20559800000000072
3.443714 0.20537949999999833
3.444714 0.20515299999999806
3.445714 0.20491750000000125
3.446714 0.2046725000000017
3.447714 0.20441949999999892
3.448714 0.20415899999999898
3.449714 0.2038894999999998
3.450714 0.20361050000000058
3.451714 0.20332250000000213
3.452714 0.20302699999999843
3.453714 0.2027224999999981
3.454714 0.20240850000000055
3.455714 0.20208550000000097
3.456714 0.2017550000000016
3.457714 0.20141449999999875
3.458714 0.20106349999999998
3.459714 0.20070600000000002
3.460714 0.20033949999999812
3.461714 0.1999620000000022
3.462714 0.1995765000000003
3.463714 0.19918099999999772
3.464714 0.19877600000000056
3.465714 0.1983630000000001
3.466714 0.19793950000000096
3.467714 0.19750699999999985
3.468714 0.19706499999999874
3.469714 0.19661400000000107
3.470714 0.1961540000000014
3.471714 0.19568400000000108
3.472714 0.19520400000000004
3.473714 0.19471499999999972
3.474714 0.1942169999999974
3.475714 0.1937075000000004
3.476714 0.19319000000000008
3.477714 0.1926629999999998
3.478714 0.19212450000000214
3.479714 0.19157749999999774
3.480714 0.1910214999999995
3.481714 0.19045400000000115
3.482714 0.18987599999999866
3.483714 0.18929000000000104
3.484714 0.18869500000000142
3.485714 0.18808899999999967
3.486714 0.18747350000000068
3.487714 0.18684849999999897
3.488714 0.18621249999999784
3.489714 0.18556600000000073
3.490714 0.18491099999999963
3.491714 0.18424600000000055
3.492714 0.18357100000000076
3.493714 0.18288549999999956
3.494714 0.18219000000000038
3.495714 0.1814854999999992
3.496714 0.1807695000000006
3.497714 0.18004500000000076
3.498714 0.17930999999999947
3.499714 0.1785640000000015
3.500714 0.17780849999999812
3.501714 0.17704449999999616
3.502714 0.17627050000000435
3.503714 0.1754840000000029
3.504714 0.17468999999999882
3.505714 0.17388399999999937
3.506714 0.17306550000000107
3.507714 0.17224249999999905
3.508714 0.17140749999999622
3.509714 0.17055999999999993
3.510714 0.1697039999999997
3.511714 0.16883700000000001
3.512714 0.1679615000000018
3.513714 0.16707649999999816
3.514714 0.16618000000000252
3.515714 0.16527200000000405
3.516714 0.1643549999999982
3.517714 0.16342949999999917
3.518714 0.16249249999999732
3.519714 0.16154350000000006
3.520714 0.16058600000000423
3.521714 0.15961999999999898
3.522714 0.15864199999999834
3.523714 0.15765250000000028
3.524714 0.15665449999999823
3.525714 0.15564450000000074
3.526714 0.15462550000000128
3.527714 0.15359850000000128
3.528714 0.15255650000000157
3.529714 0.15150549999999988
3.530714 0.15044649999999762
3.531714 0.1493784999999988
3.532714 0.14829849999999914
3.533714 0.14720700000000206
3.534714 0.146107000000001
3.535714 0.1449954999999971
3.536714 0.14387500000000208
3.537714 0.14274549999999964
3.538714 0.14160449999999977
3.539714 0.1404520000000025
3.540714 0.13928799999999697
3.541714 0.13811549999999828
3.542714 0.13693349999999962
3.543714 0.13573999999999814
3.544714 0.1345385000000015
3.545714 0.13332500000000402
3.546714 0.1320995000000003
3.547714 0.13086499999999998
3.548714 0.1296224999999991
3.549714 0.1283714999999997
3.550714 0.12710800000000141
3.551714 0.12583300000000033
3.552714 0.12454999999999866
3.553714 0.12325499999999616
3.554714 0.12195100000000252
3.555714 0.12063800000000147
3.556714 0.119314000000001
3.557714 0.11798099999999856
3.558714 0.1166364999999987
3.559714 0.11528350000000026
3.560714 0.11392099999999643
3.561714 0.11254749999999861
3.562714 0.11116199999999994
3.563714 0.10976800000000271
3.564714 0.10836800000000235
3.565714 0.10695649999999915
3.566714 0.10553349999999853
3.567714 0.10410450000000021
3.568714 0.10266700000000334
3.569714 0.10121700000000218
3.570714 0.09975599999999621
3.571714 0.09828649999999708
3.572714 0.09680800000000139
3.573714 0.09532100000000172
3.574714 0.09382500000000008
3.575714 0.09232049999999986
3.576714 0.0908039999999988
3.577714 0.08927850000000118
3.578714 0.08774800000000185
3.579714 0.0862059999999997
3.580714 0.08465149999999869
3.581714 0.08309099999999998
3.582714 0.0815225000000007
3.583714 0.0799424999999986
3.584714 0.07835649999999877
3.585714 0.07675849999999812
3.586714 0.07515200000000433
3.587714 0.07353950000000198
3.588714 0.07191549999999679
3.589714 0.07028299999999846
3.590714 0.06864149999999815
3.591714 0.06699100000000127
3.592714 0.06533200000000042
3.593714 0.06366499999999899
3.594714 0.061991500000001865
3.595714 0.06030849999999932
3.596714 0.05861500000000079
3.597714 0.056913000000003704
3.598714 0.05520400000000206
3.599714 0.05348699999999985
3.600714 0.05175850000000023
3.601714 0.05002050000000062
3.602714 0.04827699999999588
3.603714 0.04652850000000028
3.604714 0.04477049999999927
3.605714 0.04300049999999742
3.606714 0.041223000000003854
3.607714 0.03943899999999832
3.608714 0.037645499999998215
3.609714 0.03584400000000297
3.610714 0.0340370000000026
3.611714 0.03222100000000025
3.612714 0.030395999999995905
3.613714 0.02856549999999728
3.614714 0.02672600000000209
3.615714 0.024878000000002915
3.616714 0.023024000000000613
3.617714 0.02116099999999632
3.618714 0.019289999999996896
3.619714 0.017412999999999762
3.620714 0.015529999999999494
3.621714 0.013638000000002664
3.622714 0.01173750000000185
3.623714 0.00983150000000133
3.624714 0.007916499999998826
3.625714 0.005995499999998611
3.626714 0.004068500000000688
3.627714 0.0021329999999987817
3.628714 0.0001920000000025894
3.629714 -0.0017549999999967331
3.630714 -0.0037105000000000384
3.631714 -0.005672000000001053
3.632714 -0.0076400000000032
3.633714 -0.009616000000000485
3.634714 -0.011598000000000901
3.635714 -0.013585999999999026
3.636714 -0.015578999999998856
3.637714 -0.017578499999999816
3.638714 -0.01958399999999849
3.639714 -0.02159500000000229
3.640714 -0.023611999999998377
3.641714 -0.025634499999999595
3.642714 -0.02766300000000394
3.643714 -0.029697500000000574
3.644714 -0.031738000000000335
3.645714 -0.033783999999999814
3.646714 -0.035832499999994716
3.647714 -0.037887500000001594
3.648714 -0.03994800000000276
3.649714 -0.042013999999998206
3.650714 -0.04408650000000021
3.651714 -0.04616149999999764
3.652714 -0.04824249999999821
3.653714 -0.0503295000000019
3.654714 -0.05242150000000188
3.655714 -0.05451750000000214
3.656714 -0.05661900000000211
3.657714 -0.05872549999999836
3.658714 -0.060835499999996885
3.659714 -0.06294849999999969
3.660714 -0.06506450000000134
3.661714 -0.06718650000000072
3.662714 -0.06931399999999979
3.663714 -0.07144399999999972
3.664714 -0.07357999999999736
3.665714 -0.07571949999999728
3.666714 -0.07786150000000346
3.667714 -0.08000900000000392
3.668714 -0.08215750000000041
3.669714 -0.08430799999999973
3.670714 -0.08646449999999678
3.671714 -0.08862699999999694
3.672714 -0.0907889999999991
3.673714 -0.09295500000000155
3.674714 -0.09512600000000028
3.675714 -0.09729699999999901
3.676714 -0.09947100000000202
3.677714 -0.10164799999999846
3.678714 -0.10382799999999917
3.679714 -0.10601050000000073
3.680714 -0.10819649999999915
3.681714 -0.11038500000000386
3.682714 -0.11257350000000313
3.683714 -0.11476549999999927
3.684714 -0.11695949999999825
3.685714 -0.11915400000000065
3.686714 -0.12135150000000192
3.687714 -0.1235514999999986
3.688714 -0.12575199999999873
3.689714 -0.12795499999999968
3.690714 -0.13016099999999953
3.691714 -0.13236699999999935
3.692714 -0.13457299999999917
3.693714 -0.13677899999999898
3.694714 -0.13898850000000107
3.695714 -0.14120050000000403
3.696714 -0.1434089999999993
3.697714 -0.14561799999999797
3.698714 -0.14783000000000093
3.699714 -0.15004199999999845
3.700714 -0.15225650000000227
3.701714 -0.15447149999999865
3.702714 -0.15668349999999617
3.703714 -0.15889500000000112
3.704714 -0.16111000000000295
3.705714 -0.16332499999999933
3.706714 -0.16553699999999685
3.707714 -0.1677485000000018
3.708714 -0.16996049999999935
3.709714 -0.17217250000000228
3.710714 -0.17438449999999983
3.711714 -0.17659649999999735
3.712714 -0.1788080000000023
3.713714 -0.18101700000000098
3.714714 -0.1832230000000008
3.715714 -0.18542900000000062
3.716714 -0.18763549999999846
3.717714 -0.18984149999999828
3.718714 -0.19204449999999923
3.719714 -0.1942475000000002
3.720714 -0.19645050000000117
3.721714 -0.19864850000000045
3.722714 -0.2008460000000017
3.723714 -0.20304299999999953
3.724714 -0.20523399999999967
3.725714 -0.2074254999999978
3.726714 -0.20961749999999935
3.727714 -0.2118035000000032
3.728714 -0.21398599999999934
3.729714 -0.2161685000000009
3.730714 -0.2183485000000016
3.731714 -0.22052549999999807
3.732714 -0.22270249999999991
3.733714 -0.22487650000000292
3.734714 -0.2270450000000008
3.735714 -0.22921049999999982
3.736714 -0.23137249999999657
3.737714 -0.23353199999999788
3.738714 -0.23568850000000036
3.739714 -0.23784199999999853
3.740714 -0.2399930000000013
3.741714 -0.2421380000000009
3.742714 -0.24428049999999968
3.743714 -0.24641950000000157
3.744714 -0.24855250000000037
3.745714 -0.25068299999999827
3.746714 -0.25280999999999937
3.747714 -0.25493200000000144
3.748714 -0.2570480000000004
3.749714 -0.25916099999999775
3.750714 -0.26126949999999954
3.751714 -0.26337200000000094
3.752714 -0.2654704999999994
3.753714 -0.2675644999999995
3.754714 -0.2696529999999999
3.755714 -0.2717354999999999
3.756714 -0.27381300000000086
3.757714 -0.2758850000000022
3.758714 -0.2779519999999991
3.759714 -0.2800124999999975
3.760714 -0.2820685000000004
3.761714 -0.28411900000000084
3.762714 -0.28616200000000147
3.763714 -0.28819900000000165
3.764714 -0.29023049999999945
3.765714 -0.2922549999999981
3.766714 -0.294273499999999
3.767714 -0.29628550000000153
3.768714 -0.29829100000000025
3.769714 -0.30029049999999846
3.770714 -0.30228249999999957
3.771714 -0.3042675000000016
3.772714 -0.306245000000001
3.773714 -0.3082154999999986
3.774714 -0.3101800000000011
3.775714 -0.31213700000000116
3.776714 -0.3140854999999999
3.777714 -0.31602699999999956
3.778714 -0.317961999999998
3.779714 -0.31988899999999865
3.780714 -0.321807
3.781714 -0.32371750000000155
3.782714 -0.3256210000000012
3.783714 -0.3275169999999983
3.784714 -0.32940449999999954
3.785714 -0.33128300000000155
3.786714 -0.33315299999999953
3.787714 -0.335014000000001
3.788714 -0.3368665000000012
3.789714 -0.33871199999999946
3.790714 -0.3405484999999985
3.791714 -0.34237449999999886
3.792714 -0.3441920000000006
3.793714 -0.34600100000000117
3.794714 -0.3478009999999997
3.795714 -0.34959249999999964
3.796714 -0.3513750000000003
3.797714 -0.3531469999999996
3.798714 -0.35490949999999893
3.799714 -0.3566629999999989
3.800714 -0.3584075000000024
3.801714 -0.3601425000000004
3.802714 -0.3618669999999997
3.803714 -0.36358100000000043
3.804714 -0.36528500000000036
3.805714 -0.36697899999999956
3.806714 -0.36866299999999813
3.807714 -0.3703374999999994
3.808714 -0.37200199999999994
3.809714 -0.37365550000000114
3.810714 -0.37529700000000144
3.811714 -0.3769280000000003
3.812714 -0.3785489999999985
3.813714 -0.38015849999999934
3.814714 -0.3817579999999994
3.815714 -0.38334550000000134
3.816714 -0.3849215000000018
3.817714 -0.38648649999999884
3.818714 -0.38803949999999904
3.819714 -0.3895824999999999
3.820714 -0.39111249999999986
3.821714 -0.39263099999999973
3.822714 -0.3941380000000008
3.823714 -0.3956325000000003
3.824714 -0.39711549999999973
3.825714 -0.3985864999999996
3.826714 -0.4000449999999993
3.827714 -0.40149100000000015
3.828714 -0.40292450000000085
3.829714 -0.40434500000000057
3.830714 -0.4057540000000003
3.831714 -0.4071504999999997
3.832714 -0.4085335000000002
3.833714 -0.4099034999999998
3.834714 -0.4112599999999991
3.835714 -0.4126049999999997
3.836714 -0.4139365000000001
3.837714 -0.41525400000000073
3.838714 -0.41655950000000064
3.839714 -0.41785199999999956
3.840714 -0.4191304999999988
3.841714 -0.4203945000000005
3.842714 -0.4216450000000006
3.843714 -0.42288299999999907
3.844714 -0.4241075
3.845714 -0.42531800000000003
3.846714 -0.4265149999999998
3.847714 -0.4276975000000005
3.848714 -0.42886600000000025
3.849714 -0.4300210000000004
3.850714 -0.4311615000000002
3.851714 -0.4322882499999994
3.852714 -0.43340134999999963
3.853714 -0.4344998500000006
3.854714 -0.4355839000000003
3.855714 -0.43665349999999953
3.856714 -0.4377088999999999
3.857714 -0.43875005000000034
3.858714 -0.4397766999999997
3.859714 -0.4407887999999996
3.860714 -0.4417861500000002
3.861714 -0.4427687500000001
3.862714 -0.44373665000000007
3.863714 -0.44468980000000013
3.864714 -0.4456282000000001
3.865714 -0.44655169999999994
3.866714 -0.4474602999999997
3.867714 -0.44835380000000014
3.868714 -0.4492321500000001
3.869714 -0.45009554999999996
3.870714 -0.45094374999999987
3.871714 -0.45177660000000003
3.872714 -0.452594205
3.873714 -0.45339648999999993
3.874714 -0.45418335
3.875714 -0.45495477
3.876714 -0.45571069499999994
3.877714 -0.4564510399999998
3.878714 -0.45717584999999994
3.879714 -0.45788500000000004
3.880714 -0.45857840000000005
3.881714 -0.45925605
3.882714 -0.4599179999999999
3.883714 -0.46056414999999984
3.884714 -0.4611942000000001
3.885714 -0.46180829999999995
3.886714 -0.4624064
3.887714 -0.4629882999999998
3.888714 -0.4635543500000002
3.889714 -0.46410419999999997
3.890714 -0.46463755
3.891714 -0.46515490000000015
3.892714 -0.46565584999999954
3.893714 -0.4661404
3.894714 -0.4666086000000001
3.895714 -0.4670604499999998
3.896714 -0.46749600000000024
3.897714 -0.4679148000000005
3.898714 -0.4683165
3.899714 -0.4687019999999999
3.900714 -0.4690709999999993
3.901714 -0.46942299999999954
3.902714 -0.4697585000000006
3.903714 -0.4700770000000005
3.904714 -0.47037900000000005
3.905714 -0.4706645000000003
3.906714 -0.47093199999999935
3.907714 -0.47118299999999935
3.908714 -0.4714175000000001
3.909714 -0.4716345000000004
3.910714 -0.4718355000000009
3.911714 -0.47201950000000026
3.912714 -0.4721849999999989
3.913714 -0.47233399999999987
3.914714 -0.4724665000000003
3.915714 -0.4725815000000002
3.916714 -0.47267900000000096
3.917714 -0.47275899999999976
3.918714 -0.4728219999999988
3.919714 -0.4728679999999993
3.920714 -0.4728965000000006
3.921714 -0.4729080000000007
3.922714 -0.47290249999999967
3.923714 -0.4728800000000001
3.924714 -0.47284000000000004
3.925714 -0.4727814999999993
3.926714 -0.4727064999999995
3.927714 -0.47261500000000056
3.928714 -0.472505000000001
3.929714 -0.4723770000000001
3.930714 -0.4722330000000009
3.931714 -0.47207100000000046
3.932714 -0.4718909999999987
3.933714 -0.47169299999999836
3.934714 -0.47147899999999965
3.935714 -0.4712480000000011
3.936714 -0.47099749999999924
3.937714 -0.4707294999999994
3.938714 -0.4704445000000025
3.939714 -0.47014199999999967
3.940714 -0.4698214999999982
3.941714 -0.4694839999999997
3.942714 -0.4691290000000006
3.943714 -0.46875650000000096
3.944714 -0.4683665000000008
3.945714 -0.46795900000000007
3.946714 -0.4675330000000001
3.947714 -0.4670889999999988
3.948714 -0.46662899999999924
3.949714 -0.46614999999999956
3.950714 -0.4656540000000002
3.951714 -0.46514050000000007
3.952714 -0.46460749999999945
3.953714 -0.46405900000000105
3.954714 -0.4634929999999994
3.955714 -0.4629080000000005
3.956714 -0.46230550000000104
3.957714 -0.4616874999999985
3.958714 -0.4610515
3.959714 -0.46039650000000165
3.960714 -0.45972399999999997
3.961714 -0.45903249999999834
3.962714 -0.4583245000000003
3.963714 -0.45759949999999977
3.964714 -0.4568569999999986
3.965714 -0.4560980000000011
3.966714 -0.4553209999999996
3.967714 -0.45452450000000016
3.968714 -0.4537110000000008
3.969714 -0.4528820000000012
3.970714 -0.45203500000000013
3.971714 -0.45116899999999915
3.972714 -0.45028550000000045
3.973714 -0.44938649999999847
3.974714 -0.4484699999999987
3.975714 -0.4475355000000005
3.976714 -0.44658350000000163
3.977714 -0.44561450000000025
3.978714 -0.4446279999999983
3.979714 -0.4436240000000013
3.980714 -0.44260250000000095
3.981714 -0.44156299999999943
3.982714 -0.44050649999999797
3.983714 -0.43943599999999833
3.984714 -0.4383475000000001
3.985714 -0.4372385000000025
3.986714 -0.43611500000000314
3.987714 -0.4349769999999967
3.988714 -0.4338189999999998
3.989714 -0.4326430000000043
3.990714 -0.43145249999999613
3.991714 -0.4302449999999964
3.992714 -0.4290195000000035
3.993714 -0.4277764999999992
3.994714 -0.42651949999999667
3.995714 -0.42524500000000437
3.996714 -0.4239525000000028
3.997714 -0.42264599999999747
3.998714 -0.4213189999999981
3.999714 -0.41997699999999905
4.000714 -0.41862050000000384
4.001714 -0.41724400000000167
4.002714 -0.41585299999999786
4.003714 -0.41444699999999984
4.004714 -0.4130214999999984
4.005714 -0.41158099999999725
4.006714 -0.4101250000000038
4.007714 -0.4086525000000004
4.008714 -0.4071629999999999
4.009714 -0.40565500000000276
4.010714 -0.4041354999999975
4.011714 -0.40259900000000043
4.012714 -0.40104499999999743
4.013714 -0.3994764999999982
4.014714 -0.3978900000000003
4.015714 -0.3962894999999988
4.016714 -0.39467450000000104
4.017715 -0.39304100000000125
4.018714 -0.3913910000000024
4.019714 -0.38972650000000186
4.020714 -0.3880469999999962
4.021714 -0.38635349999999763
4.022714 -0.38464500000000484
4.023714 -0.3829190000000007
4.024714 -0.38117599999999935
4.025714 -0.3794179999999983
4.026714 -0.3776455000000011
4.027714 -0.3758585000000021
4.028714 -0.374056999999996
4.029714 -0.37223800000000024
4.030715 -0.37040450000000275
4.031714 -0.3685564999999981
4.032714 -0.3666934999999993
4.033714 -0.36481650000000215
4.034714 -0.362921999999999
4.035714 -0.3610125000000017
4.036714 -0.35909150000000145
4.037714 -0.35715649999999755
4.038714 -0.35520649999999937
4.039714 -0.3532419999999995
4.040714 -0.3512599999999991
4.041714 -0.3492635000000024
4.042714 -0.3472555000000029
4.043715 -0.3452324999999982
4.044714 -0.3431949999999973
4.045714 -0.34114349999999816
4.046714 -0.3390775000000027
4.047714 -0.3369960000000041
4.048714 -0.3349034999999953
4.049714 -0.3327964999999956
4.050714 -0.33067450000000165
4.051714 -0.3285415000000029
4.052714 -0.3263940000000024
4.053714 -0.3242309999999988
4.054714 -0.32205399999999695
4.055714 -0.3198660000000011
4.056714 -0.317665500000001
4.057714 -0.3154504999999992
4.058714 -0.31322100000000114
4.059714 -0.3109800000000002
4.060714 -0.308725000000001
4.061714 -0.30645749999999755
4.062714 -0.3041784999999967
4.063715 -0.30188550000000297
4.064714 -0.2995774999999987
4.065714 -0.29725749999999906
4.066714 -0.2949265
4.067714 -0.29258399999999807
4.068714 -0.29022950000000075
4.069714 -0.2878600000000037
4.070714 -0.285476500000003
4.071714 -0.28308149999999943
4.072714 -0.2806770000000013
4.073714 -0.2782584999999995
4.074714 -0.27582899999999827
4.075714 -0.2733869999999982
4.076715 -0.2709329999999973
4.077714 -0.2684685000000004
4.078714 -0.26599150000000465
4.079714 -0.26350300000000065
4.080714 -0.26100049999999836
4.081714 -0.25848850000000156
4.082714 -0.25596499999999645
4.083714 -0.2534304999999974
4.084714 -0.2508840000000029
4.085714 -0.2483255000000021
4.086714 -0.24575849999999735
4.087714 -0.24318000000000062
4.088714 -0.24059000000000103
4.089714 -0.23798800000000062
4.090714 -0.23537399999999936
4.091714 -0.23275199999999752
4.092714 -0.23011850000000372
4.093714 -0.22747250000000022
4.094714 -0.22481799999999816
4.095714 -0.22215550000000095
4.096714 -0.2194809999999975
4.097714 -0.2167944999999986
4.098714 -0.2140995000000012
4.099714 -0.21139550000000176
4.100714 -0.20868300000000378
4.101714 -0.20595899999999753
4.102714 -0.20322349999999928
4.103714 -0.20047899999999907
4.104714 -0.19772549999999686
4.105714 -0.19496050000000265
4.106714 -0.19218699999999905
4.107714 -0.18940800000000116
4.108714 -0.18661950000000327
4.109715 -0.18381949999999714
4.110714 -0.18101150000000127
4.111714 -0.17819400000000002
4.112714 -0.1753680000000002
4.113714 -0.17253350000000178
4.114714 -0.169689999999996
4.115714 -0.16683749999999906
4.116714 -0.16397650000000355
4.117714 -0.16110750000000207
4.118714 -0.15822900000000062
4.119714 -0.15534449999999603
4.120714 -0.15245449999999713
4.121714 -0.1495559999999997
4.122715 -0.1466455000000014
4.123714 -0.143729
4.124714 -0.14080699999999888
4.125714 -0.13787650000000462
4.126714 -0.13494000000000178
4.127714 -0.131994499999997
4.128714 -0.12904349999999792
4.129714 -0.12608650000000113
4.130714 -0.12312100000000034
4.131714 -0.12014950000000185
4.132714 -0.11716900000000138
4.133714 -0.11418299999999579
4.134714 -0.1111909999999979
4.135714 -0.1081935000000003
4.136714 -0.10518999999999958
4.137714 -0.10218050000000115
4.138714 -0.099165500000003
4.139714 -0.09614200000000088
4.140714 -0.09311499999999648
4.141714 -0.09008199999999979
4.142715 -0.0870435000000034
4.143714 -0.08400250000000073
4.144714 -0.08095249999999607
4.145714 -0.07789600000000113
4.146714 -0.07483750000000333
4.147714 -0.07177599999999584
4.148714 -0.06870850000000148
4.149714 -0.065635000000004
4.150714 -0.0625584999999968
4.151714 -0.05947650000000075
4.152714 -0.05638899999999957
4.153714 -0.05329799999999611
4.154714 -0.05020399999999922
4.155715 -0.04710450000000262
4.156714 -0.04400200000000175
4.157714 -0.040897000000000024
4.158714 -0.03778550000000259
4.159714 -0.034671000000000875
4.160714 -0.03155449999999631
4.161714 -0.028431499999996036
4.162714 -0.025305500000002326
4.163714 -0.0221800000000012
4.164714 -0.01905150000000122
4.165714 -0.015916999999998106
4.166714 -0.01277949999999614
4.167714 -0.009642000000005015
4.168715 -0.006502000000002195
4.169714 -0.0033559999999962457
4.170714 -0.00020949999999771499
4.171714 0.002939499999996247
4.172714 0.006091499999999906
4.173714 0.009243500000003565
4.174714 0.012400999999996089
4.175714 0.015561999999996311
4.176714 0.01872250000000395
4.177714 0.021883000000000753
4.178714 0.02504699999999983
4.179714 0.028213000000001758
4.180714 0.031379499999996265
4.181714 0.03454949999999847
4.182714 0.03771900000000268
4.183714 0.04088800000000346
4.184714 0.044063000000001955
4.185714 0.04723849999999845
4.186714 0.05041349999999694
4.187714 0.05358850000000085
4.188715 0.056764500000000766
4.189714 0.059942499999998115
4.190714 0.06311999999999746
4.191714 0.06629849999999823
4.192714 0.06947700000000442
4.193714 0.07265500000000176
4.194714 0.07583299999999911
4.195714 0.07901350000000273
4.196714 0.08219499999999694
4.197714 0.0853734999999977
4.198714 0.08855100000000246
4.199714 0.09172949999999781
4.200714 0.09490499999999973
4.201715 0.09808000000000364
4.202714 0.10125800000000099
4.203714 0.10443299999999948
4.204714 0.10760549999999712
4.205714 0.11077800000000018
4.206714 0.11394999999999982
4.207714 0.1171194999999986
4.208714 0.12028650000000195
4.209714 0.12345249999999847
4.210714 0.1266189999999984
4.211714 0.1297830000000029
4.212714 0.1329434999999997
4.213714 0.13610099999999764
4.214714 0.13925600000000016
4.215714 0.14241100000000265
4.216714 0.1455625000000029
4.217714 0.14870900000000142
4.218714 0.15185499999999652
4.219714 0.1549979999999982
4.220714 0.1581360000000036
4.221714 0.16127299999999672
4.222714 0.16440749999999982
4.223714 0.1675395000000021
4.224714 0.1706644999999998
4.225714 0.17378750000000007
4.226714 0.17690799999999948
4.227714 0.1800219999999978
4.228714 0.18313299999999721
4.229714 0.1862410000000032
4.230714 0.18934650000000294
4.231714 0.19244599999999953
4.232714 0.19554000000000185
4.233714 0.1986309999999999
4.234715 0.2017154999999968
4.235714 0.20479499999999742
4.236714 0.20787400000000003
4.237714 0.21094750000000295
4.238714 0.21401250000000188
4.239714 0.21707350000000053
4.240714 0.22012949999999748
4.241714 0.22318000000000013
4.242714 0.2262270000000005
4.243714 0.2292654999999969
4.244714 0.232298000000001
4.245714 0.23532750000000083
4.246714 0.23835150000000097
4.247715 0.24136700000000252
4.248714 0.24437650000000097
4.249714 0.24738249999999712
4.250714 0.25038000000000016
4.251714 0.25337200000000343
4.252714 0.2563579999999982
4.253714 0.25933549999999983
4.254714 0.26230750000000175
4.255714 0.2652729999999971
4.256714 0.26823250000000015
4.257714 0.2711865000000035
4.258714 0.2741314999999995
4.259714 0.2770685000000003
4.260714 0.27999949999999796
4.261714 0.28292099999999565
4.262714 0.2858375000000025
4.263714 0.2887480000000008
4.264714 0.2916464999999982
4.265714 0.29453650000000253
4.266714 0.29742049999999826
4.267715 0.30029899999999976
4.268714 0.30316900000000263
4.269714 0.30602699999999927
4.270714 0.3088759999999994
4.271714 0.31171949999999976
4.272714 0.3145539999999981
4.273714 0.31737999999999794
4.274714 0.32019749999999925
4.275714 0.32300299999999965
4.276714 0.3258030000000004
4.277714 0.32859400000000455
4.278714 0.33137350000000043
4.279714 0.3341439999999998
4.280715 0.3369055000000025
4.281714 0.3396564999999985
4.282714 0.3423979999999998
4.283714 0.34513049999999923
4.284714 0.34785199999999916
4.285714 0.3505645000000026
4.286714 0.3532679999999986
4.287714 0.35595999999999717
4.288714 0.35864100000000176
4.289714 0.361312500000001
4.290714 0.3639724999999973
4.291714 0.3666240000000005
4.292714 0.3692665000000017
4.293715 0.37189450000000124
4.294714 0.37451099999999793
4.295714 0.3771184999999981
4.296714 0.3797145000000008
4.297714 0.38230199999999953
4.298714 0.38487800000000083
4.299714 0.3874390000000024
4.300714 0.3899910000000021
4.301714 0.39253199999999683
4.302714 0.3950585000000008
4.303714 0.39757600000000276
4.304714 0.4000814999999985
4.305714 0.4025729999999959
4.306714 0.40505249999999793
4.307714 0.4075205000000025
4.308714 0.40997699999999887
4.309714 0.4124214999999998
4.310714 0.4148550000000013
4.311714 0.4172734999999977
4.312714 0.4196769999999998
4.313715 0.42206950000000254
4.314714 0.42445050000000234
4.315714 0.426818999999998
4.316714 0.42917350000000076
4.317714 0.4315139999999998
4.318714 0.433842
4.319714 0.43615600000000193
4.320714 0.4384579999999976
4.321714 0.44074549999999707
4.322714 0.4430185000000002
4.323714 0.4452795000000026
4.324714 0.44752400000000037
4.325714 0.44975649999999723
4.326715 0.45197350000000197
4.327714 0.4541765000000029
4.328714 0.45636550000000015
4.329714 0.4585394999999977
4.330714 0.4607019999999979
4.331714 0.46284700000000295
4.332714 0.4649775000000009
4.333714 0.46709349999999716
4.334714 0.4691915000000002
4.335714 0.4712754999999996
4.336714 0.47334749999999826
4.337714 0.4754050000000005
4.338714 0.4774455000000003
4.339714 0.47946800000000156
4.340714 0.4814764999999991
4.341714 0.48347000000000234
4.342714 0.4854459999999996
4.343714 0.4874079999999986
4.344714 0.4893544999999999
4.345714 0.49128399999999867
4.346714 0.49319650000000037
4.347714 0.49509400000000237
4.348714 0.4969770000000026
4.349714 0.4988424999999969
4.350714 0.5006909999999994
4.351714 0.5025230000000003
4.352714 0.5043384999999992
4.353714 0.5061390000000011
4.354714 0.5079214999999991
4.355714 0.5096864999999993
4.356714 0.5114360000000018
4.357714 0.5131689999999997
4.358714 0.5148859999999991
4.359715 0.5165840000000014
4.360714 0.518265000000001
4.361714 0.5199299999999996
4.362714 0.5215769999999996
4.363714 0.5232079999999986
4.364714 0.5248220000000003
4.365714 0.5264170000000021
4.366714 0.5279959999999974
4.367714 0.5295575000000002
4.368714 0.5311010000000018
4.369714 0.5326274999999981
4.370714 0.5341355000000005
4.371714 0.5356255000000019
4.372715 0.5370979999999999
4.373714 0.5385534999999979
4.374714 0.5399910000000002
4.375714 0.5414094999999999
4.376714 0.5428099999999982
4.377714 0.5441925000000009
4.378714 0.5455569999999994
4.379714 0.5469030000000014
4.380714 0.5482305000000014
4.381714 0.5495399999999974
4.382714 0.5508304999999989
4.383714 0.5521025000000012
4.384714 0.5533555000000008
4.385714 0.5545895000000004
4.386714 0.5558044999999999
4.387714 0.5569995000000009
4.388714 0.5581765000000006
4.389714 0.5593349999999983
4.390714 0.5604729999999992
4.391714 0.5615914999999996
4.392715 0.5626920000000013
4.393714 0.5637735000000004
4.394714 0.5648339999999994
4.395714 0.5658750000000003
4.396714 0.5668974999999995
4.397714 0.5678999999999997
4.398714 0.5688825000000001
4.399714 0.5698450000000003
4.400714 0.5707879999999999
4.401714 0.5717109999999994
4.402714 0.5726134999999996
4.403714 0.5734960000000009
4.404714 0.5743580000000003
4.405715 0.5752005000000002
4.406714 0.5760230000000002
4.407714 0.5768249999999993
4.408714 0.5776065000000005
4.409714 0.5783675000000008
4.410714 0.5791079999999991
4.411714 0.5798274999999999
4.412714 0.5805270000000008
4.413714 0.5812054999999988
4.414714 0.5818629999999994
4.415714 0.5825000000000006
4.416714 0.5831160000000003
4.417714 0.5837114999999999
4.418715 0.5842855000000001
4.419714 0.5848385000000001
4.420714 0.5853707499999998
4.421714 0.5858818499999999
4.422714 0.58637195
4.423714 0.5868405499999998
4.424714 0.5872880000000001
4.425714 0.5877143999999999
4.426714 0.5881193000000001
4.427714 0.5885029000000002
4.428714 0.5888650999999999
4.429714 0.5892057500000001
4.430714 0.5895249999999997
4.431714 0.5898227999999996
4.432714 0.5900991
4.433714 0.5903538
4.434714 0.5905869
4.435714 0.5907984500000001
4.436714 0.590988325
4.437714 0.59115649
4.438715 0.591302885
4.439714 0.5914275099999999
4.440714 0.59153024
4.441714 0.5916111
4.442714 0.5916700500000001
4.443714 0.5917070999999998
4.444714 0.5917221500000001
4.445714 0.5917150499999999
4.446714 0.5916857999999999
4.447714 0.5916343000000001
4.448714 0.5915606500000002
4.449714 0.5914646000000001
4.450714 0.5913461499999995
4.451715 0.5912057500000001
4.452714 0.5910428
4.453714 0.59085725
4.454714 0.5906493500000001
4.455714 0.5904188499999995
4.456714 0.5901660000000002
4.457714 0.5898904999999999
4.458714 0.5895914999999999
4.459714 0.5892710000000005
4.460714 0.5889280000000002
4.461714 0.5885614999999997
4.462714 0.5881729999999991
4.463714 0.5877614999999993
4.464714 0.5873270000000008
4.465714 0.58687
4.466714 0.5863900000000003
4.467714 0.5858870000000004
4.468714 0.5853619999999989
4.469714 0.5848145000000005
4.470714 0.5842444999999999
4.471714 0.5836509999999998
4.472714 0.5830345000000007
4.473714 0.5823960000000001
4.474714 0.5817349999999999
4.475714 0.5810509999999995
4.476714 0.5803434999999995
4.477714 0.5796134999999999
4.478714 0.5788610000000008
4.479714 0.5780855000000015
4.480714 0.5772885
4.481714 0.5764684999999982
4.482714 0.5756240000000007
4.483714 0.5747585000000005
4.484715 0.5738694999999993
4.485714 0.5729569999999998
4.486714 0.5720229999999995
4.487714 0.5710650000000003
4.488714 0.5700855000000002
4.489714 0.5690835000000005
4.490714 0.5680574999999992
4.491714 0.5670094999999992
4.492714 0.5659385000000015
4.493714 0.5648440000000001
4.494714 0.5637279999999979
4.495714 0.5625885000000003
4.496714 0.5614260000000022
4.497715 0.5602415000000001
4.498714 0.559034999999999
4.499714 0.5578055000000004
4.500714 0.5565525000000008
4.501714 0.5552780000000004
4.502714 0.553979999999999
4.503714 0.5526584999999995
4.504714 0.551315000000001
4.505714 0.5499504999999998
4.506714 0.5485625000000002
4.507714 0.547150499999999
4.508714 0.5457155000000002
4.509714 0.5442590000000007
4.510714 0.5427804999999996
4.511714 0.5412799999999997
4.512714 0.5397570000000002
4.513714 0.5382100000000017
4.514714 0.5366424999999985
4.515714 0.5350519999999976
4.516714 0.5334384999999993
4.517715 0.5318030000000021
4.518714 0.5301435000000005
4.519714 0.5284629999999989
4.520714 0.5267605000000011
4.521714 0.5250359999999991
4.522714 0.5232899999999988
4.523714 0.5215185000000002
4.524714 0.5197270000000003
4.525714 0.5179145000000029
4.526714 0.5160780000000011
4.527714 0.514221
4.528714 0.5123409999999986
4.529714 0.5104374999999989
4.530715 0.508510999999999
4.531714 0.5065639999999997
4.532714 0.504596500000001
4.533714 0.5026054999999986
4.534714 0.5005945000000002
4.535714 0.4985605000000015
4.536714 0.4965025000000013
4.537714 0.4944274999999984
4.538714 0.49232899999999724
4.539714 0.49020700000000333
4.540714 0.4880684999999994
4.541714 0.4859059999999992
4.542714 0.48372000000000087
4.543715 0.481514499999999
4.544714 0.47928799999999977
4.545714 0.47704049999999776
4.546714 0.4747735000000032
4.547714 0.4724835000000029
4.548714 0.47017249999999977
4.549714 0.46784099999999723
4.550714 0.4654894999999988
4.551714 0.4631175000000009
4.552714 0.46072249999999737
4.553714 0.45830999999999866
4.554714 0.4558765000000025
4.555714 0.4534200000000008
4.556714 0.45094349999999767
4.557714 0.4484494999999994
4.558714 0.4459345000000036
4.559714 0.4433965000000023
4.560714 0.4408414999999984
4.561714 0.43826600000000054
4.562714 0.43566699999999897
4.563715 0.4330504999999968
4.564714 0.4304135000000008
4.565714 0.42775650000000326
4.566714 0.4250819999999998
4.567714 0.4223869999999969
4.568714 0.4196715000000001
4.569714 0.41693550000000384
4.570714 0.4141795000000008
4.571714 0.41140599999999716
4.572714 0.4086119999999996
4.573714 0.4057975000000026
4.574714 0.4029629999999988
4.575714 0.4001104999999964
4.576715 0.39724100000000234
4.577714 0.3943485000000026
4.578714 0.3914375000000009
4.579714 0.38851000000000013
4.580714 0.3855619999999999
4.581714 0.3825960000000011
4.582714 0.37961000000000095
4.583714 0.3766034999999959
4.584714 0.3735794999999958
4.585714 0.37053800000000053
4.586714 0.36747950000000273
4.587714 0.364403499999999
4.588714 0.3613064999999978
4.589714 0.3581924999999995
4.590714 0.3550610000000007
4.591714 0.35190900000000247
4.592714 0.34873949999999826
4.593714 0.3455554999999978
4.594714 0.3423545000000002
4.595714 0.3391324999999998
4.596714 0.3358930000000042
4.597714 0.33263650000000067
4.598714 0.32936499999999747
4.599714 0.32607599999999914
4.600714 0.3227705000000017
4.601714 0.31944700000000026
4.602714 0.31610550000000026
4.603714 0.31274950000000407
4.604714 0.30937649999999983
4.605714 0.3059860000000005
4.606714 0.3025809999999995
4.607714 0.29916149999999675
4.608714 0.2957240000000009
4.609715 0.29226899999999906
4.610714 0.288799999999999
4.611714 0.28531650000000264
4.612714 0.28181550000000033
4.613714 0.2782994999999983
4.614714 0.274769
4.615714 0.2712245000000035
4.616714 0.2676649999999964
4.617714 0.2640909999999984
4.618714 0.2605025000000042
4.619714 0.25689949999999745
4.620714 0.2532849999999987
4.621714 0.2496560000000037
4.622715 0.24600899999999928
4.623714 0.24235049999999747
4.624714 0.23868049999999824
4.625714 0.2349954999999993
4.626714 0.2312965000000021
4.627714 0.22758650000000005
4.628714 0.22386399999999917
4.629714 0.22012649999999861
4.630714 0.21637799999999863
4.631714 0.21261550000000037
4.632714 0.20884050000000326
4.633714 0.20505400000000334
4.634714 0.20125600000000057
4.635714 0.19744599999999696
4.636714 0.1936220000000005
4.637714 0.18978900000000207
4.638714 0.18594449999999535
4.639714 0.1820849999999998
4.640714 0.17821700000000026
4.641714 0.17433800000000133
4.642715 0.17044650000000353
4.643714 0.16654349999999746
4.644714 0.16262949999999743
4.645714 0.1587065000000008
4.646714 0.15477150000000336
4.647714 0.1508274999999985
4.648714 0.1468749999999951
4.649714 0.1429115000000031
4.650714 0.13893600000000486
4.651714 0.13495149999999922
4.652714 0.13095849999999498
4.653714 0.1269539999999988
4.654714 0.12294050000000059
4.655715 0.11891800000000041
4.656714 0.11488749999999967
4.657714 0.11084800000000236
4.658714 0.10679900000000507
4.659714 0.10274199999999638
4.660714 0.09867649999999997
4.661714 0.09460200000000157
4.662714 0.09052199999999805
4.663714 0.08643249999999995
4.664714 0.08233449999999788
4.665714 0.07823149999999952
4.666714 0.07411900000000118
4.667714 0.0700004999999997
4.668715 0.06587649999999852
4.669714 0.06174350000000078
4.670714 0.05760199999999904
4.671714 0.053458000000001886
4.672714 0.049308000000001594
4.673714 0.04514899999999932
4.674714 0.04098399999999933
4.675714 0.03681300000000164
4.676714 0.03263700000000224
4.677714 0.028454999999999713
4.678714 0.024266500000001474
4.679714 0.02007599999999496
4.680714 0.01587949999999616
4.681714 0.011676500000001649
4.682714 0.007470500000002862
4.683714 0.0032625000000012245
4.684714 -0.0009515000000035433
4.685714 -0.005171999999998601
4.686714 -0.00939449999999651
4.687714 -0.013620500000002117
4.688715 -0.017849500000001156
4.689714 -0.02208100000000105
4.690714 -0.0263159999999978
4.691714 -0.030555999999996256
4.692714 -0.034796500000003554
4.693714 -0.03904000000000429
4.694714 -0.04328600000000045
4.695714 -0.04753250000000004
4.696714 -0.05178449999999933
4.697714 -0.05603649999999863
4.698714 -0.06028849999999793
4.699714 -0.06454350000000149
4.700714 -0.06879849999999964
4.701715 -0.07305649999999665
4.702714 -0.07731449999999906
4.703714 -0.08157200000000349
4.704714 -0.0858300000000005
4.705714 -0.0900879999999975
4.706714 -0.09434850000000078
4.707714 -0.09860700000000121
4.708714 -0.10286499999999821
4.709714 -0.1071224999999972
4.710714 -0.11137750000000078
4.711714 -0.11563200000000093
4.712714 -0.11988699999999908
4.713714 -0.12414250000000066
4.714714 -0.12839449999999994
4.715714 -0.13264649999999925
4.716714 -0.1368960000000031
4.717714 -0.14114199999999927
4.718714 -0.14538800000000085
4.719714 -0.14962850000000272
4.720714 -0.15386600000000034
4.721714 -0.15810400000000135
4.722714 -0.1623385000000001
4.723714 -0.16656699999999572
4.724714 -0.17079299999999592
4.725714 -0.17501600000000267
4.726714 -0.1792355000000017
4.727714 -0.18345299999999792
4.728714 -0.18766450000000184
4.729714 -0.19187000000000262
4.730714 -0.19606999999999827
4.731714 -0.20026300000000022
4.732714 -0.2044539999999993
4.733714 -0.20864249999999757
4.734715 -0.21282199999999923
4.735714 -0.2169955000000032
4.736714 -0.22116300000000402
4.737714 -0.22532199999999547
4.738714 -0.22947749999999548
4.739714 -0.2336280000000046
4.740714 -0.23776700000000006
4.741714 -0.2418994999999998
4.742714 -0.24602600000000183
4.743714 -0.2501444999999979
4.744714 -0.2542570000000017
4.745714 -0.258360499999998
4.746714 -0.26245550000000123
4.747715 -0.26654450000000135
4.748714 -0.27062499999999745
4.749714 -0.2746934999999981
4.750714 -0.27875350000000026
4.751714 -0.2828045000000004
4.752714 -0.2868475
4.753714 -0.290881500000003
4.754714 -0.29490300000000175
4.755714 -0.2989164999999999
4.756714 -0.30292149999999957
4.757714 -0.30691449999999837
4.758714 -0.3108989999999986
4.759714 -0.314871499999998
4.760714 -0.31883200000000195
4.761714 -0.32278450000000536
4.762714 -0.32672550000000056
4.763714 -0.33065449999999486
4.764714 -0.33457199999999715
4.765714 -0.3384775000000041
4.766714 -0.34236849999999847
4.767715 -0.34624849999999885
4.768714 -0.35011950000000264
4.769714 -0.35397550000000133
4.770714 -0.35781699999999833
4.771714 -0.3616499999999968
4.772714 -0.365468499999999
4.773714 -0.36927200000000143
4.774714 -0.3730645000000045
4.775714 -0.37684250000000047
4.776714 -0.3806049999999987
4.777714 -0.38435400000000214
4.778714 -0.38809099999999924
4.779714 -0.3918129999999967
4.780715 -0.3955210000000013
4.781714 -0.39921449999999875
4.782714 -0.40288999999999775
4.783714 -0.40655150000000384
4.784714 -0.41019850000000285
4.785714 -0.4138299999999987
4.786714 -0.4174474999999963
4.787714 -0.42104799999999676
4.788714 -0.42463100000000215
4.789714 -0.4281990000000024
4.790714 -0.43175250000000087
4.791714 -0.43528849999999886
4.792714 -0.43880699999999634
4.793715 -0.4423085000000021
4.794714 -0.44579200000000385
4.795714 -0.4492579999999997
4.796714 -0.4527074999999964
4.797714 -0.45613850000000195
4.798714 -0.45954950000000067
4.799714 -0.4629429999999988
4.800714 -0.4663190000000019
4.801714 -0.469677999999997
4.802714 -0.473018500000001
4.803714 -0.4763365000000027
4.804714 -0.4796369999999985
4.805714 -0.4829195000000011
4.806714 -0.48617950000000143
4.807714 -0.489418999999997
4.808714 -0.49264049999999937
4.809714 -0.4958420000000004
4.810714 -0.4990229999999966
4.811714 -0.5021834999999988
4.812714 -0.5053210000000008
4.813715 -0.5084380000000034
4.814714 -0.5115349999999992
4.815714 -0.5146109999999975
4.816714 -0.5176669999999999
4.817714 -0.5207000000000019
4.818714 -0.5237085000000044
4.819714 -0.5266944999999992
4.820714 -0.529660499999998
4.821714 -0.5326059999999972
4.822714 -0.5355279999999984
4.823714 -0.5384270000000047
4.824714 -0.5413025000000019
4.825714 -0.5441539999999974
4.826715 -0.5469830000000014
4.827714 -0.549789
4.828714 -0.5525709999999967
4.829714 -0.5553299999999985
4.830714 -0.5580660000000003
4.831714 -0.5607785000000037
4.832714 -0.5634675000000035
4.833714 -0.5661334999999975
4.834714 -0.5687734999999978
4.835714 -0.5713870000000011
4.836714 -0.5739785000000001
4.837714 -0.5765454999999994
4.838714 -0.579085999999999
4.839714 -0.5816035000000009
4.840714 -0.584095000000001
4.841714 -0.5865599999999986
4.842714 -0.5890004999999994
4.843714 -0.5914159999999996
4.844714 -0.5938055000000008
4.845714 -0.5961684999999992
4.846714 -0.5985054999999988
4.847714 -0.6008169999999999
4.848714 -0.6031015000000005
4.849714 -0.6053580000000017
4.850714 -0.6075889999999993
4.851714 -0.6097934999999997
4.852714 -0.611972000000001
4.853714 -0.6141230000000011
4.854714 -0.6162459999999991
4.855714 -0.6183414999999987
4.856714 -0.6204090000000017
4.857714 -0.6224510000000009
4.858714 -0.624464999999998
4.859715 -0.6264494999999993
4.860714 -0.6284055000000006
4.861714 -0.6303340000000007
4.862714 -0.6322360000000009
4.863714 -0.6341079999999991
4.864714 -0.6359520000000007
4.865714 -0.6377685000000011
4.866714 -0.6395549999999993
4.867714 -0.6413129999999976
4.868714 -0.6430420000000007
4.869714 -0.6447415000000023
4.870714 -0.6464119999999979
4.871714 -0.6480519999999987
4.872715 -0.6496630000000017
4.873714 -0.6512465000000006
4.874714 -0.6527989999999988
4.875714 -0.6543209999999996
4.876714 -0.6558139999999997
4.877714 -0.6572770000000003
4.878714 -0.6587100000000002
4.879714 -0.6601119999999995
4.880714 -0.6614840000000005
4.881714 -0.6628269999999997
4.882714 -0.6641379999999992
4.883714 -0.6654180000000007
4.884714 -0.6666690000000001
4.885714 -0.6678884999999993
4.886714 -0.6690774999999999
4.887714 -0.6702360000000003
4.888714 -0.6713625000000011
4.889714 -0.6724585000000005
4.890714 -0.6735239999999999
4.891714 -0.6745584999999997
4.892715 -0.6755610000000001
4.893714 -0.6765320000000002
4.894714 -0.6774729999999997
4.895714 -0.6783819999999995
4.896714 -0.6792594999999999
4.897714 -0.6801064499999998
4.898714 -0.6809216499999997
4.899714 -0.6817052000000001
4.900714 -0.6824571500000001
4.901714 -0.6831778500000002
4.902714 -0.6838669000000002
4.903714 -0.6845240999999999
4.904714 -0.6851496499999997
4.905715 -0.6857435499999996
4.906714 -0.6863056000000002
4.907714 -0.6868357500000002
4.908714 -0.6873340999999998
4.909714 -0.6878003999999999
4.910714 -0.68823466
4.911714 -0.6886368675
4.912714 -0.68900688
4.913714 -0.6893446825
4.914714 -0.68965021
4.915714 -0.68992335
4.916714 -0.6901641000000001
4.917714 -0.6903724
4.918715 -0.6905482499999999
4.919714 -0.6906914000000001
4.920714 -0.6908019499999999
4.921714 -0.6908797999999998
4.922714 -0.6909246000000004
4.923714 -0.6909369499999998
4.924714 -0.6909165499999994
4.925714 -0.6908631000000002
4.926714 -0.6907767500000003
4.927714 -0.6906576499999998
4.928714 -0.6905049999999999
4.929714 -0.6903200000000005
4.930714 -0.6901024999999995
4.931714 -0.6898509999999995
4.932714 -0.6895665000000006
4.933714 -0.6892489999999994
4.934714 -0.6888989999999994
4.935714 -0.688516000000001
4.936714 -0.6881000000000004
4.937714 -0.6876504999999995
4.938715 -0.6871680000000002
4.939714 -0.6866535000000001
4.940714 -0.6861054999999998
4.941714 -0.6855240000000005
4.942714 -0.6849099999999995
4.943714 -0.684262999999999
4.944714 -0.6835835000000009
4.945714 -0.6828710000000006
4.946714 -0.6821249999999999
4.947714 -0.6813480000000011
4.948714 -0.6805365000000005
4.949714 -0.6796919999999977
4.950714 -0.6788164999999995
4.951715 -0.6779070000000016
4.952714 -0.6769650000000007
4.953714 -0.6759899999999989
4.954714 -0.6749819999999989
4.955714 -0.6739415000000013
4.956714 -0.6728690000000015
4.957714 -0.6717644999999994
4.958714 -0.6706264999999985
4.959714 -0.6694550000000011
4.960714 -0.668251499999999
4.961714 -0.6670159999999999
4.962714 -0.6657485000000014
4.963714 -0.6644494999999986
4.964714 -0.6631164999999989
4.965714 -0.661750999999999
4.966714 -0.6603554999999995
4.967714 -0.6589270000000019
4.968714 -0.657464500000002
4.969714 -0.6559709999999984
4.970714 -0.6544459999999988
4.971714 -0.6528889999999997
4.972714 -0.651300000000001
4.973714 -0.6496790000000001
4.974714 -0.6480259999999997
4.975714 -0.6463409999999997
4.976714 -0.6446249999999989
4.977714 -0.642877500000002
4.978714 -0.6410980000000002
4.979714 -0.6392875000000002
4.980714 -0.6374465000000001
4.981714 -0.6355734999999979
4.982714 -0.6336689999999996
4.983714 -0.6317325000000017
4.984715 -0.6297645000000022
4.985714 -0.6277680000000001
4.986714 -0.6257410000000005
4.987714 -0.6236804999999994
4.988714 -0.621587999999996
4.989714 -0.6194665000000001
4.990714 -0.6173155000000028
4.991714 -0.6151324999999978
4.992714 -0.6129209999999983
4.993714 -0.6106800000000028
4.994714 -0.6084040000000007
4.995714 -0.6060990000000007
4.996714 -0.6037649999999974
4.997715 -0.6014014999999981
4.998714 -0.5990090000000008
4.999714 -0.5965845000000013
5.000714 -0.5941315000000018
5.001714 -0.591649000000001
5.002714 -0.5891369999999987
5.003714 -0.5865964999999964
5.004714 -0.5840265000000037
5.005714 -0.5814275000000022
5.006714 -0.5787994999999972
5.007714 -0.5761424999999997
5.008714 -0.5734564999999988
5.009714 -0.5707404999999985
5.010714 -0.5679990000000026
5.011714 -0.5652315000000021
5.012714 -0.5624345000000003
5.013714 -0.5596085000000004
5.014714 -0.5567529999999993
5.015714 -0.5538719999999969
5.016714 -0.5509650000000009
5.017715 -0.5480309999999989
5.018714 -0.5450709999999979
5.019714 -0.5420820000000043
5.020714 -0.5390670000000007
5.021714 -0.5360255
5.022714 -0.5329550000000014
5.023714 -0.5298614999999971
5.024714 -0.5267415000000011
5.025714 -0.5235955000000005
5.026714 -0.5204259999999963
5.027714 -0.5172274999999996
5.028714 -0.5140025000000003
5.029714 -0.5107545000000008
5.030715 -0.5074810000000002
5.031714 -0.5041804999999989
5.032714 -0.5008564999999995
5.033714 -0.4975094999999999
5.034714 -0.4941365000000011
5.035714 -0.49073699999999976
5.036714 -0.48731449999999815
5.037714 -0.48386900000000177
5.038714 -0.48039649999999945
5.039714 -0.47690100000000224
5.040714 -0.47338250000000476
5.041714 -0.4698404999999982
5.042714 -0.4662754999999968
5.043715 -0.4626839999999984
5.044714 -0.4590720000000005
5.045714 -0.4554370000000023
5.046714 -0.4517759999999997
5.047714 -0.44809449999999756
5.048714 -0.44439199999999807
5.049714 -0.44066400000000294
5.050714 -0.43691250000000403
5.051714 -0.43314050000000043
5.052714 -0.42934850000000074
5.053714 -0.4255359999999963
5.054714 -0.42169999999999896
5.055714 -0.41784050000000345
5.056714 -0.41395850000000023
5.057714 -0.41005549999999963
5.058714 -0.40613499999999847
5.059714 -0.40219449999999585
5.060714 -0.39823050000000043
5.061714 -0.39424650000000366
5.062714 -0.39024200000000203
5.063715 -0.3862164999999976
5.064714 -0.38217099999999715
5.065714 -0.3781055000000007
5.066714 -0.37402200000000035
5.067714 -0.3699209999999994
5.068714 -0.3658000000000025
5.069714 -0.3616589999999988
5.070714 -0.3574969999999976
5.071714 -0.3533175000000014
5.072714 -0.3491209999999972
5.073714 -0.34490649999999984
5.074714 -0.3406749999999999
5.075714 -0.33642300000000064
5.076715 -0.3321530000000028
5.077714 -0.32786900000000124
5.078714 -0.3235674999999992
5.079714 -0.31924899999999995
5.080714 -0.3149125000000022
5.081714 -0.3105580000000005
5.082714 -0.30619249999999937
5.083714 -0.3018094999999977
5.084714 -0.29740900000000087
5.085714 -0.2929945000000004
5.086714 -0.2885644999999967
5.087714 -0.2841230000000011
5.088714 -0.279664500000003
5.089714 -0.27518849999999884
5.090714 -0.2707009999999973
5.091714 -0.26620100000000235
5.092714 -0.2616839999999994
5.093714 -0.2571554999999991
5.094714 -0.2526155000000013
5.095714 -0.2480579999999976
5.096714 -0.24348800000000048
5.097714 -0.23890500000000106
5.098714 -0.2343149999999971
5.099714 -0.22971500000000056
5.100714 -0.22509500000000804
5.101714 -0.2204650000000013
5.102714 -0.2158299999999928
5.103714 -0.21118000000000092
5.104714 -0.2065150000000039
5.105714 -0.20183999999999264
5.106714 -0.19715499999999964
5.107714 -0.19245500000000154
5.108714 -0.18774500000000002
5.109715 -0.1830349999999985
5.110714 -0.1783100000000027
5.111714 -0.1735700000000018
5.112714 -0.16881999999999747
5.113714 -0.1640600000000006
5.114714 -0.15929500000000202
5.115714 -0.15452
5.116714 -0.1497399999999963
5.117714 -0.14494499999999833
5.118714 -0.14013999999999693
5.119714 -0.1353350000000064
5.120714 -0.13051499999999988
5.121714 -0.12568500000000082
5.122715 -0.12085500000000174
5.123714 -0.11601499999999926
5.124714 -0.1111650000000042
5.125714 -0.10630999999999662
5.126714 -0.10144999999999815
5.127714 -0.09658499999999799
5.128714 -0.09170500000000356
5.129714 -0.08682499999999828
5.130714 -0.081944999999993
5.131714 -0.077055000000006
5.132714 -0.07216000000000644
5.133714 -0.06725999999999434
5.134714 -0.062354999999991376
5.135714 -0.05744000000000669
5.136714 -0.052525000000000314
5.137714 -0.04761499999999565
5.138714 -0.04269500000000925
5.139714 -0.037764999999997766
5.140714 -0.032834999999997116
5.141714 -0.027905000000007316
5.142715 -0.022969999999994124
5.143714 -0.01803000000000091
5.144714 -0.01309499999999856
5.145714 -0.008154999999994503
5.146714 -0.0032150000000012897
5.147714 0.001725000000002766
5.148714 0.00667499999999939
5.149714 0.011624999999996014
5.150714 0.016574999999992637
5.151714 0.021519999999998398
5.152714 0.02646500000000416
5.153714 0.03141500000000078
5.154714 0.036364999999997406
5.155715 0.041310000000003164
5.156714 0.04625499999999809
5.157714 0.05120499999999471
5.158714 0.056155000000002175
5.159714 0.061099999999997094
5.160714 0.06604000000000115
5.161714 0.0709850000000069
5.162714 0.07592500000000013
5.163714 0.08086000000000247
5.164714 0.08579999999999569
5.165714 0.09073499999999804
5.166714 0.09566500000000952
5.167714 0.10058999999999763
5.168715 0.10550999999999486
5.169714 0.11043000000000294
5.170714 0.11534499999999848
5.171714 0.120259999999994
5.172714 0.12516999999999867
5.173714 0.13007500000000163
5.174714 0.1349750000000029
5.175714 0.13986500000000074
5.176714 0.14476000000000028
5.177714 0.14964999999999815
5.178714 0.15452500000000172
5.179714 0.1594000000000053
5.180714 0.164274999999998
5.181714 0.16913999999999818
5.182714 0.17399999999999663
5.183714 0.17885500000000423
5.184714 0.1837000000000084
5.185714 0.18854000000000007
5.186714 0.19337500000000085
5.187714 0.1982049999999999
5.188715 0.20301999999999387
5.189714 0.20783499999999866
5.190714 0.21264500000000175
5.191714 0.21743999999999974
5.192714 0.22222999999999601
5.193714 0.2270150000000014
5.194714 0.2317900000000034
5.195714 0.23655000000000032
5.196714 0.2413099999999972
5.197714 0.24606149999999552
5.198714 0.2508009999999984
5.199714 0.25553200000000276
5.200714 0.260246500000008
5.201715 0.26495499999999383
5.202714 0.26965849999999963
5.203714 0.27434449999999944
5.204714 0.279018499999993
5.205714 0.28368700000000857
5.206714 0.2883460000000025
5.207714 0.2929909999999927
5.208714 0.29762450000000173
5.209714 0.3022460000000045
5.210714 0.30685349999999817
5.211714 0.3114489999999964
5.212714 0.3160355000000035
5.213714 0.32061050000000235
5.214714 0.32517099999999954
5.215714 0.32971749999999844
5.216714 0.3342519999999965
5.217714 0.3387744999999991
5.218714 0.34328250000000005
5.219714 0.3477759999999993
5.220714 0.3522555000000003
5.221714 0.3567230000000004
5.222714 0.36117550000000087
5.223714 0.36561400000000305
5.224714 0.37004049999999894
5.225714 0.37444949999999977
5.226714 0.37884450000000225
5.227714 0.38322499999999765
5.228714 0.3875904999999988
5.229714 0.39194100000000026
5.230714 0.396277499999998
5.231714 0.40059699999999865
5.232714 0.40490150000000497
5.233714 0.40919100000000075
5.234715 0.4134634999999995
5.235714 0.41772150000000186
5.236714 0.4219619999999984
5.237714 0.42618499999999965
5.238714 0.4303930000000013
5.239714 0.43458400000000047
5.240714 0.438757999999997
5.241714 0.4429140000000004
5.242714 0.4470519999999999
5.243714 0.451176000000001
5.244714 0.45528299999999966
5.245714 0.4593719999999997
5.246714 0.4634405000000005
5.247715 0.46749199999999863
5.248714 0.47152850000000246
5.249714 0.47554499999999955
5.250714 0.4795409999999971
5.251714 0.48352200000000056
5.252714 0.4874864999999994
5.253714 0.49142700000000195
5.254714 0.49535000000000395
5.255714 0.49925599999999803
5.256714 0.5031410000000001
5.257714 0.5070089999999997
5.258714 0.5108569999999978
5.259714 0.5146839999999985
5.260714 0.5184904999999999
5.261714 0.5222769999999998
5.262714 0.5260459999999992
5.263714 0.5297944999999992
5.264714 0.5335224999999997
5.265714 0.5372305000000044
5.266714 0.5409149999999999
5.267715 0.544578999999996
5.268714 0.5482260000000003
5.269714 0.5518495000000011
5.270714 0.5554495000000036
5.271714 0.5590290000000012
5.272714 0.5625884999999975
5.273714 0.5661279999999977
5.274714 0.5696435000000017
5.275714 0.5731360000000001
5.276714 0.5766050000000001
5.277714 0.580051
5.278714 0.5834765000000005
5.279714 0.5868815000000015
5.280715 0.5902639999999949
5.281714 0.5936219999999994
5.282714 0.5969545000000027
5.283714 0.6002665000000014
5.284714 0.6035580000000006
5.285714 0.6068235000000006
5.286714 0.610065499999997
5.287714 0.6132849999999965
5.288714 0.6164804999999999
5.289714 0.6196524999999995
5.290714 0.6228015000000043
5.291714 0.6259270000000001
5.292714 0.6290299999999989
5.293715 0.6321090000000016
5.294714 0.6351645000000005
5.295714 0.6381975000000026
5.296714 0.641207000000001
5.297714 0.6441929999999958
5.298714 0.6471559999999957
5.299714 0.650092500000004
5.300714 0.6530055000000031
5.301714 0.6558954999999965
5.302714 0.6587589999999983
5.303714 0.6616000000000033
5.304714 0.6644174999999991
5.305714 0.6672094999999992
5.306714 0.6699775000000006
5.307714 0.672721999999998
5.308714 0.6754415000000005
5.309714 0.6781355000000019
5.310714 0.680805499999999
5.311714 0.683450999999999
5.312714 0.6860705
5.313715 0.6886650000000006
5.314714 0.6912350000000015
5.315714 0.6937799999999993
5.316714 0.6962990000000007
5.317714 0.6987914999999996
5.318714 0.7012579999999993
5.319714 0.7036999999999993
5.320714 0.7061169999999991
5.321714 0.7085080000000024
5.322714 0.7108730000000011
5.323714 0.7132115
5.324714 0.7155234999999991
5.325714 0.7178094999999991
5.326715 0.7200695
5.327714 0.722303000000001
5.328714 0.7245090000000008
5.329714 0.7266894999999997
5.330714 0.7288430000000005
5.331714 0.7309699999999988
5.332714 0.7330714999999989
5.333714 0.7351455000000002
5.334714 0.7371914999999997
5.335714 0.7392095
5.336714 0.741201999999999
5.337714 0.743168000000001
5.338714 0.7451060000000012
5.339714 0.7470174999999986
5.340714 0.7489019999999996
5.341714 0.7507580000000008
5.342714 0.7525865000000006
5.343714 0.754388
5.344714 0.7561614999999999
5.345714 0.7579079999999995
5.346714 0.7596269999999992
5.347714 0.7613175000000002
5.348714 0.7629815
5.349714 0.7646175000000006
5.350714 0.7662255000000007
5.351714 0.7678054999999987
5.352714 0.7693579999999995
5.353714 0.7708840000000006
5.354714 0.7723815000000003
5.355714 0.7738510000000002
5.356714 0.775293
5.357714 0.7767075
5.358714 0.7780942499999998
5.359715 0.7794536499999998
5.360714 0.7807859500000003
5.361714 0.7820901000000001
5.362714 0.7833670500000003
5.363714 0.7846169000000002
5.364714 0.7858390999999998
5.365714 0.7870341499999998
5.366714 0.7882018999999999
5.367714 0.78934235
5.368714 0.7904557000000001
5.369714 0.7915418050000002
5.370714 0.7926006809999999
5.371714 0.7936324199999999
5.372715 0.794637019
5.373714 0.795614525
5.374714 0.7965648000000001
5.375714 0.79748805
5.376714 0.7983843
5.377714 0.7992532499999996
5.378714 0.8000950500000001
5.379714 0.8009095499999999
5.380714 0.80169665
5.381714 0.8024563000000003
5.382714 0.8031885999999995
5.383714 0.80389395
5.384714 0.8045719499999999
5.385714 0.8052224999999998
5.386714 0.8058455000000008
5.387714 0.8064410000000004
5.388714 0.8070084999999995
5.389714 0.8075484999999993
5.390714 0.8080615
5.391714 0.8085460000000007
5.392715 0.8090025000000007
5.393714 0.8094320000000002
5.394714 0.8098339999999999
5.395714 0.8102074999999996
5.396714 0.8105539999999988
5.397714 0.8108729999999995
5.398714 0.8111630000000006
5.399714 0.8114255000000008
5.400714 0.8116604999999996
5.401714 0.8118679999999999
5.402714 0.8120480000000003
5.403714 0.8121994999999995
5.404714 0.8123229999999991
5.405715 0.8124199999999993
5.406714 0.8124900000000015
5.407714 0.8125310000000002
5.408714 0.8125439999999997
5.409714 0.8125310000000002
5.410714 0.8124899999999987
5.411714 0.8124215000000015
5.412714 0.8123260000000008
5.413714 0.8122024999999983
5.414714 0.8120520000000007
5.415714 0.8118744999999996
5.416714 0.8116695000000002
5.417714 0.8114365000000016
5.418715 0.8111759999999989
5.419714 0.8108894999999999
5.420714 0.8105754999999996
5.421714 0.8102344999999989
5.422714 0.8098679999999995
5.423714 0.8094724999999997
5.424714 0.8090500000000019
5.425714 0.8086014999999999
5.426714 0.8081259999999997
5.427714 0.8076240000000026
5.428714 0.8070959999999981
5.429714 0.8065414999999992
5.430714 0.8059590000000012
5.431714 0.8053525000000015
5.432714 0.8047195000000019
5.433714 0.8040574999999991
5.434714 0.8033704999999957
5.435714 0.8026574999999987
5.436714 0.8019180000000046
5.437714 0.8011525000000004
5.438715 0.8003614999999952
5.439714 0.7995435000000004
5.440714 0.7986990000000029
5.441714 0.797828999999999
5.442714 0.7969330000000014
5.443714 0.796013000000002
5.444714 0.7950669999999983
5.445714 0.7940950000000008
5.446714 0.7930969999999987
5.447714 0.7920724999999995
5.448714 0.7910215000000033
5.449714 0.7899450000000005
5.450714 0.7888449999999994
5.451715 0.7877184999999959
5.452714 0.7865659999999984
5.453714 0.785387000000004
5.454714 0.7841819999999997
5.455714 0.7829514999999997
5.456714 0.7816939999999992
5.457714 0.7804134999999984
5.458714 0.7791069999999986
5.459714 0.777773499999998
5.460714 0.7764170000000028
5.461714 0.7750350000000009
5.462714 0.7736234999999978
5.463714 0.7721855000000029
5.464714 0.7707250000000003
5.465714 0.7692379999999952
5.466714 0.7677240000000004
5.467714 0.766187
5.468714 0.7646244999999984
5.469714 0.7630354999999998
5.470714 0.7614235000000008
5.471714 0.7597850000000047
5.472714 0.7581195000000027
5.473714 0.7564284999999997
5.474714 0.7547149999999997
5.475714 0.7529774999999982
5.476714 0.7512105000000006
5.477714 0.7494204999999974
5.478714 0.7476074999999993
5.479714 0.745768500000002
5.480714 0.7439054999999978
5.481714 0.7420194999999986
5.482714 0.7401104999999993
5.483714 0.7381750000000028
5.484715 0.7362135000000017
5.485714 0.7342284999999971
5.486714 0.7322199999999995
5.487714 0.7301889999999998
5.488714 0.7281345000000017
5.489714 0.726056000000002
5.490714 0.7239550000000001
5.491714 0.7218304999999998
5.492714 0.7196819999999979
5.493714 0.7175084999999983
5.494714 0.7153115000000005
5.495714 0.713090000000003
5.496714 0.7108490000000021
5.497715 0.7085854999999935
5.498714 0.7062999999999969
5.499714 0.7039874999999999
5.500714 0.7016450000000033
5.501714 0.6992900000000026
5.502714 0.6969099999999933
5.503714 0.694505000000008
5.504714 0.6920750000000033
5.505714 0.6896249999999919
5.506714 0.687159999999997
5.507714 0.684660000000001
5.508714 0.6821400000000091
5.509714 0.6796050000000011
5.510714 0.6770449999999955
5.511714 0.6744600000000031
5.512714 0.6718500000000021
5.513714 0.6692199999999943
5.514714 0.6665649999999996
5.515714 0.6638850000000073
5.516714 0.6611849999999972
5.517715 0.658469999999993
5.518714 0.6557250000000002
5.519714 0.6529600000000007
5.520714 0.650175000000005
5.521714 0.6473650000000009
5.522714 0.6445350000000007
5.523714 0.641680000000003
5.524714 0.6388049999999984
5.525714 0.6359049999999961
5.526714 0.6329899999999995
5.527714 0.6300500000000052
5.528714 0.6270899999999934
5.529714 0.6241099999999963
5.530715 0.6210999999999999
5.531714 0.6180650000000057
5.532714 0.6150200000000082
5.533714 0.611954999999993
5.534714 0.6088600000000002
5.535714 0.6057450000000004
5.536714 0.6026099999999939
5.537714 0.5994600000000039
5.538714 0.5962800000000037
5.539714 0.593074999999995
5.540714 0.5898599999999937
5.541714 0.5866200000000056
5.542714 0.5833500000000073
5.543715 0.580064999999993
5.544714 0.5767699999999969
5.545714 0.5734450000000014
5.546714 0.5700949999999975
5.547714 0.5667400000000027
5.548714 0.5633599999999993
5.549714 0.5599499999999966
5.550714 0.5565249999999996
5.551714 0.5530850000000083
5.552714 0.5496200000000084
5.553714 0.5461399999999927
5.554714 0.5426349999999901
5.555714 0.5391100000000024
5.556714 0.5355750000000004
5.557714 0.5320200000000024
5.558714 0.5284450000000085
5.559714 0.5248449999999951
5.560714 0.5212249999999967
5.561714 0.5175950000000057
5.562714 0.513944999999997
5.563715 0.5102749999999924
5.564714 0.5065850000000025
5.565714 0.5028700000000043
5.566714 0.4991450000000025
5.567714 0.4954000000000048
5.568714 0.49163500000000027
5.569714 0.4878549999999906
5.570714 0.48405999999999755
5.571714 0.48024500000000847
5.572714 0.4763999999999984
5.573714 0.47254499999999566
5.574714 0.4686800000000004
5.575714 0.4647850000000058
5.576715 0.4608700000000043
5.577714 0.4569399999999977
5.578714 0.4529999999999985
5.579714 0.44903999999999256
5.580714 0.44504999999999806
5.581714 0.4410500000000001
5.582714 0.43703499999999706
5.583714 0.4329950000000072
5.584714 0.4289349999999996
5.585714 0.42487000000000125
5.586714 0.42078500000000685
5.587714 0.4166699999999914
5.588714 0.4125449999999942
5.589714 0.40840500000000274
5.590714 0.40424500000000446
5.591714 0.40005999999999764
5.592714 0.3958599999999966
5.593714 0.39165000000000294
5.594714 0.3874150000000008
5.595714 0.3831650000000043
5.596714 0.37889500000000104
5.597714 0.3746050000000018
5.598714 0.37031000000000086
5.599714 0.3659899999999914
5.600714 0.3616499999999968
5.601714 0.3573000000000096
5.602714 0.3529350000000065
5.603714 0.34854999999999653
5.604714 0.3441399999999997
5.605714 0.3397199999999995
5.606714 0.3352899999999959
5.607714 0.3308349999999946
5.608714 0.3263599999999973
5.609715 0.32188500000000003
5.610714 0.3173850000000051
5.611714 0.31286500000000333
5.612714 0.30833999999999984
5.613714 0.303784999999997
5.614714 0.29922000000000154
5.615714 0.29464500000000265
5.616714 0.290049999999997
5.617714 0.28543999999999703
5.618714 0.2808150000000028
5.619714 0.2761800000000052
5.620714 0.27151999999999904
5.621714 0.2668500000000003
5.622715 0.26217499999999994
5.623714 0.2574800000000035
5.624714 0.2527650000000003
5.625714 0.24803999999999365
5.626714 0.24329999999999274
5.627714 0.2385400000000067
5.628714 0.23377000000000642
5.629714 0.22899499999999356
5.630714 0.2242049999999973
5.631714 0.21939500000000503
5.632714 0.21458000000000024
5.633714 0.20974499999999946
5.634714 0.2048950000000044
5.635714 0.2000349999999951
5.636714 0.19516499999999323
5.637714 0.19028499999999882
5.638714 0.18538000000000668
5.639714 0.18046500000000032
5.640714 0.17554000000000136
5.641714 0.1705999999999973
5.642715 0.16565499999999156
5.643714 0.16069500000000236
5.644714 0.15571500000000635
5.645714 0.15072000000000524
5.646714 0.14571999999999155
5.647714 0.14070999999999614
5.648714 0.13568000000000477
5.649714 0.13063999999999915
5.650714 0.12559000000000095
5.651714 0.12052499999999763
5.652714 0.11544500000000005
5.653714 0.11035500000000989
5.654714 0.10525499999999464
5.655715 0.10013999999999595
5.656714 0.09502000000000642
5.657714 0.08988500000000092
5.658714 0.08472999999999944
5.659714 0.07957499999999797
5.660714 0.07441000000000392
5.661714 0.06922000000000135
5.662714 0.06402499999999707
5.663714 0.058830000000003636
5.664714 0.053614999999992544
5.665714 0.04838999999999972
5.666714 0.04315500000000348
5.667714 0.037909999999993005
5.668715 0.032655000000000795
5.669714 0.027385000000003466
5.670714 0.02211500000000614
5.671714 0.0168300000000037
5.672714 0.011529999999996144
5.673714 0.0062299999999994304
5.674714 0.0009149999999976018
5.675714 -0.004410000000007637
5.676714 -0.009740000000003739
5.677714 -0.015079999999992409
5.678714 -0.020424999999993625
5.679714 -0.025780000000009094
5.680714 -0.03114500000000629
5.681714 -0.036519999999996056
5.682714 -0.04190500000000007
5.683714 -0.047294999999994945
5.684714 -0.05268999999999153
5.685714 -0.05809500000000237
5.686714 -0.06351000000000577
5.687714 -0.06893000000000003
5.688715 -0.07435499999999601
5.689714 -0.07978500000000452
5.690714 -0.0852250000000056
5.691714 -0.09067499999999926
5.692714 -0.09612999999999462
5.693714 -0.10159499999999339
5.694714 -0.10707000000000641
5.695714 -0.11254000000000688
5.696714 -0.11801999999999993
5.697714 -0.12350999999999639
5.698714 -0.12899999999999284
5.699714 -0.13450000000000353
5.700714 -0.1400050000000051
5.701715 -0.14551999999999923
5.702714 -0.1510399999999951
5.703714 -0.15656000000000175
5.704714 -0.162090000000001
5.705714 -0.16762999999999284
5.706714 -0.17317000000000635
5.707714 -0.17871499999999987
5.708714 -0.1842649999999951
5.709714 -0.18982000000000288
5.710714 -0.1953800000000015
5.711714 -0.20095000000000357
5.712714 -0.20651999999999476
5.713714 -0.2120949999999985
5.714714 -0.21768000000000567
5.715714 -0.223265000000002
5.716714 -0.22884999999999833
5.717714 -0.23443999999999635
5.718714 -0.2400449999999995
5.719714 -0.24565000000000264
5.720714 -0.2512500000000041
5.721714 -0.2568599999999981
5.722714 -0.2624749999999938
5.723714 -0.26809000000000033
5.724714 -0.27370999999999773
5.725714 -0.2793349999999969
5.726714 -0.2849650000000086
5.727714 -0.2905900000000077
5.728714 -0.29621499999999595
5.729714 -0.30184999999999845
5.730714 -0.3074900000000027
5.731714 -0.3131299999999961
5.732714 -0.31877000000000033
5.733714 -0.3244100000000046
5.734715 -0.33004499999999626
5.735714 -0.3356899999999914
5.736714 -0.341339999999999
5.737714 -0.34698000000000323
5.738714 -0.35262499999999836
5.739714 -0.358275000000006
5.740714 -0.3639200000000011
5.741714 -0.36955999999999445
5.742714 -0.3751999999999987
5.743714 -0.38084500000000465
5.744714 -0.3864899999999998
5.745714 -0.39212999999999315
5.746714 -0.39776500000000653
5.747715 -0.4033999999999982
5.748714 -0.40904000000000246
5.749714 -0.41467500000000496
5.750714 -0.42030499999999493
5.751714 -0.4259300000000049
5.752714 -0.431555000000004
5.753714 -0.437184999999994
5.754714 -0.44280499999999146
5.755714 -0.4484249999999997
5.756714 -0.45404500000000797
5.757714 -0.459655000000002
5.758714 -0.46525999999999423
5.759714 -0.4708649999999974
5.760714 -0.47647000000000056
5.761714 -0.482070000000002
5.762714 -0.48766
5.763714 -0.493249999999998
5.764714 -0.49883999999999606
5.765714 -0.5044200000000015
5.766714 -0.510000000000007
5.767715 -0.5155749999999999
5.768714 -0.521145000000002
5.769714 -0.5267100000000022
5.770714 -0.5322700000000009
5.771714 -0.5378199999999962
5.772714 -0.5433699999999914
5.773714 -0.5489249999999991
5.774714 -0.5544600000000001
5.775714 -0.5599850000000085
5.776714 -0.5655100000000061
5.777714 -0.571029999999991
5.778714 -0.576544999999996
5.779714 -0.5820500000000084
5.780715 -0.5875499999999975
5.781714 -0.5930449999999956
5.782714 -0.5985300000000012
5.783714 -0.6040099999999943
5.784714 -0.6094750000000039
5.785714 -0.6149350000000009
5.786714 -0.6203899999999962
5.787714 -0.6258300000000082
5.788714 -0.6312699999999984
5.789714 -0.6366999999999962
5.790714 -0.6421149999999995
5.791714 -0.6475250000000012
5.792714 -0.6529200000000086
5.793715 -0.6583100000000035
5.794714 -0.663689999999995
5.795714 -0.6690549999999922
5.796714 -0.6744200000000002
5.797714 -0.6797700000000031
5.798714 -0.685105000000001
5.799714 -0.6904299999999953
5.800714 -0.6957350000000047
5.801714 -0.7010350000000013
5.802714 -0.7063299999999963
5.803714 -0.7116050000000063
5.804714 -0.7168650000000001
5.805714 -0.7221199999999923
5.806714 -0.7273600000000011
5.807714 -0.7325750000000014
5.808714 -0.7377849999999999
5.809714 -0.7429900000000076
5.810714 -0.7481699999999959
5.811714 -0.7533249999999974
5.812714 -0.7584799999999989
5.813715 -0.7636249999999969
5.814714 -0.7687400000000064
5.815714 -0.7738450000000018
5.816714 -0.7789349999999919
5.817714 -0.7840099999999985
5.818714 -0.789075000000002
5.819714 -0.7941149999999966
5.820714 -0.7991400000000081
5.821714 -0.8041450000000018
5.822714 -0.8091349999999904
5.823714 -0.8141100000000062
5.824714 -0.8190650000000046
5.825714 -0.8240099999999995
5.826715 -0.8289400000000002
5.827714 -0.8338400000000015
5.828714 -0.8387199999999959
5.829714 -0.8435899999999977
5.830714 -0.8484450000000053
5.831714 -0.8532799999999954
5.832714 -0.8580899999999984
5.833714 -0.8628860000000032
5.834714 -0.8676615000000032
5.835714 -0.8724160000000003
5.836714 -0.8771544999999964
5.837714 -0.8818724999999985
5.838714 -0.8865725000000021
5.839714 -0.8912524999999987
5.840714 -0.8959119999999962
5.841714 -0.9005509999999994
5.842714 -0.9051700000000014
5.843714 -0.9097680000000004
5.844714 -0.9143435000000028
5.845714 -0.9188985000000002
5.846714 -0.9234349999999957
5.847714 -0.9279495000000032
5.848714 -0.9324405000000014
5.849714 -0.9369104999999971
5.850714 -0.9413575000000033
5.851714 -0.9457810000000004
5.852714 -0.9501819999999951
5.853714 -0.9545595000000024
5.854714 -0.9589130000000029
5.855714 -0.9632434999999974
5.856714 -0.9675509999999973
5.857714 -0.9718319999999999
5.858714 -0.9760900000000023
5.859715 -0.9803249999999991
5.860714 -0.9845300000000019
5.861714 -0.988711999999999
5.862714 -0.9928714999999992
5.863714 -0.9970015000000035
5.864714 -1.001105
5.865714 -1.005184999999998
5.866714 -1.0092364999999963
5.867714 -1.0132615000000027
5.868714 -1.0172600000000012
5.869714 -1.0212299999999996
5.870714 -1.0251739999999991
5.871714 -1.0290884999999972
5.872715 -1.0329765000000035
5.873714 -1.0368355000000011
5.874714 -1.0406655000000007
5.875714 -1.0444665000000024
5.876714 -1.0482385000000005
5.877714 -1.0519844999999997
5.878714 -1.055697499999995
5.879714 -1.0593789999999972
5.880714 -1.0630350000000037
5.881714 -1.0666615000000033
5.882714 -1.0702524999999983
5.883714 -1.0738149999999989
5.884714 -1.0773485000000014
5.885714 -1.0808489999999975
5.886714 -1.0843184999999982
5.887714 -1.0877560000000022
5.888714 -1.0911635000000015
5.889714 -1.094539499999999
5.890714 -1.0978824999999985
5.891714 -1.1011930000000003
5.892715 -1.1044700000000007
5.893714 -1.1077149999999985
5.894714 -1.1109279999999997
5.895714 -1.1141079999999999
5.896714 -1.1172555
5.897714 -1.1203690000000002
5.898714 -1.1234485000000007
5.899714 -1.1264944999999997
5.900714 -1.1295064999999989
5.901714 -1.1324855
5.902714 -1.1354305000000013
5.903714 -1.1383409999999996
5.904714 -1.1412164999999996
5.905715 -1.144057000000001
5.906714 -1.1468629999999995
5.907714 -1.1496339999999996
5.908714 -1.1523704999999993
5.909714 -1.1550705
5.910714 -1.1577350000000013
5.911714 -1.1603640000000006
5.912714 -1.1629559999999992
5.913714 -1.1655129999999991
5.914714 -1.1680335
5.915714 -1.1705160000000008
5.916714 -1.1729625000000006
5.917714 -1.1753719999999996
5.918715 -1.1777429999999995
5.919714 -1.1800764499999996
5.920714 -1.1823724
5.921714 -1.1846299
5.922714 -1.1868489000000002
5.923714 -1.1890294000000001
5.924714 -1.1911706999999998
5.925714 -1.1932726500000002
5.926714 -1.19533525
5.927714 -1.19735823
5.928714 -1.19934125
5.929714 -1.2012840699999998
5.930714 -1.2031865
5.931714 -1.2050482000000002
5.932714 -1.20686925
5.933714 -1.2086493499999995
5.934714 -1.2103879499999999
5.935714 -1.2120854000000003
5.936714 -1.2137407999999998
5.937714 -1.21535485
5.938715 -1.2169270000000003
5.939714 -1.2184569999999997
5.940714 -1.2199454999999995
5.941714 -1.2213900000000009
5.942714 -1.222793
5.943714 -1.224153999999999
5.944714 -1.225470500000001
5.945714 -1.2267445000000008
5.946714 -1.2279764999999987
5.947714 -1.229164499999999
5.948714 -1.2303090000000012
5.949714 -1.2314109999999998
5.950714 -1.232468999999998
5.951715 -1.2334830000000012
5.952714 -1.2344535000000019
5.953714 -1.2353805000000004
5.954714 -1.236261999999999
5.955714 -1.2370989999999993
5.956714 -1.2378935000000013
5.957714 -1.2386429999999988
5.958714 -1.2393475
5.959714 -1.2400080000000009
5.960714 -1.2406234999999999
5.961714 -1.241194
5.962714 -1.241719499999998
5.963714 -1.242199499999999
5.964714 -1.242634500000001
5.965714 -1.243024500000001
5.966714 -1.2433694999999996
5.967714 -1.2436674999999988
5.968714 -1.2439210000000023
5.969714 -1.244127999999999
5.970714 -1.244287499999996
5.971714 -1.244404000000002
5.972714 -1.2444740000000043
5.973714 -1.244496999999999
5.974714 -1.244473999999999
5.975714 -1.2444045000000001
5.976714 -1.2442879999999994
5.977714 -1.2441245000000023
5.978714 -1.243914999999999
5.979714 -1.2436559999999985
5.980714 -1.2433504999999996
5.981714 -1.243001500000001
5.982714 -1.2426025000000014
5.983714 -1.2421575000000014
5.984715 -1.2416654999999994
5.985714 -1.2411240000000003
5.986714 -1.2405365000000006
5.987714 -1.2399014999999953
5.988714 -1.2392175000000016
5.989714 -1.2384845000000033
5.990714 -1.2377044999999975
5.991714 -1.236875
5.992714 -1.2359989999999983
5.993714 -1.2350764999999981
5.994714 -1.2341015000000017
5.995714 -1.2330770000000026
5.996714 -1.2320055000000014
5.997715 -1.2308849999999956
5.998714 -1.2297154999999957
5.999714 -1.2284960000000007
6.000714 -1.2272270000000025
6.001714 -1.2259115000000007
6.002714 -1.2245465000000015
6.003714 -1.2231325000000026
6.004714 -1.2216684999999978
6.005714 -1.220151999999997
6.006714 -1.2185859999999984
6.007714 -1.2169704999999973
6.008714 -1.215309000000001
6.009714 -1.2135995000000068
6.010714 -1.2118354999999972
6.011714 -1.2100300000000017
6.012714 -1.208170000000007
6.013714 -1.2062599999999954
6.014714 -1.2042999999999993
6.015714 -1.2022899999999968
6.016714 -1.2002350000000008
6.017715 -1.1981299999999986
6.018714 -1.1959699999999993
6.019714 -1.1937600000000046
6.020714 -1.1915099999999963
6.021714 -1.1892100000000034
6.022714 -1.1868550000000027
6.023714 -1.1844549999999974
6.024714 -1.1820049999999966
6.025714 -1.179499999999999
6.026714 -1.1769549999999986
6.027714 -1.1743600000000027
6.028714 -1.1717150000000005
6.029714 -1.1690199999999924
6.030715 -1.1662749999999995
6.031714 -1.1634850000000023
6.032714 -1.1606500000000004
6.033714 -1.1577600000000017
6.034714 -1.1548200000000073
6.035714 -1.1518299999999961
6.036714 -1.148794999999991
6.037714 -1.145720000000005
6.038714 -1.14259
6.039714 -1.1393999999999964
6.040714 -1.136170000000001
6.041714 -1.1328950000000009
6.042714 -1.1295650000000037
6.043715 -1.126190000000002
6.044714 -1.122769999999996
6.045714 -1.1193000000000053
6.046714 -1.1157799999999976
6.047714 -1.1122149999999962
6.048714 -1.1085950000000087
6.049714 -1.104924999999993
6.050714 -1.1012149999999965
6.051714 -1.0974550000000045
6.052714 -1.0936449999999955
6.053714 -1.089785000000002
6.054714 -1.0858750000000021
6.055714 -1.0819249999999996
6.056714 -1.0779250000000016
6.057714 -1.0738749999999975
6.058714 -1.0697699999999963
6.059714 -1.0656200000000016
6.060714 -1.0614300000000039
6.061714 -1.0571849999999983
6.062714 -1.052894999999999
6.063715 -1.0485550000000043
6.064714 -1.0441700000000051
6.065714 -1.0397400000000017
6.066714 -1.0352599999999919
6.067714 -1.030734999999999
6.068714 -1.026165000000002
6.069714 -1.021539999999997
6.070714 -1.0168699999999982
6.071714 -1.012150000000004
6.072714 -1.007380000000004
6.073714 -1.0025749999999918
6.074714 -0.9977199999999948
6.075714 -0.9928200000000045
6.076715 -0.9878700000000079
6.077714 -0.982874999999996
6.078714 -0.9778399999999919
6.079714 -0.9727550000000035
6.080714 -0.9676249999999997
6.081714 -0.9624450000000004
6.082714 -0.9572250000000094
6.083714 -0.9519649999999938
6.084714 -0.9466549999999937
6.085714 -0.9412999999999999
6.086714 -0.9358949999999999
6.087714 -0.9304550000000097
6.088714 -0.9249750000000059
6.089714 -0.9194399999999939
6.090714 -0.913865000000001
6.091714 -0.9082500000000054
6.092714 -0.9025899999999942
6.093714 -0.8968899999999913
6.094714 -0.8911450000000055
6.095714 -0.885360000000006
6.096714 -0.879534999999993
6.097714 -0.8736599999999952
6.098714 -0.8677550000000092
6.099714 -0.8618050000000075
6.100714 -0.8558149999999924
6.101714 -0.8497899999999978
6.102714 -0.8437050000000045
6.103714 -0.8375849999999992
6.104714 -0.8314300000000037
6.105714 -0.8252299999999928
6.106714 -0.8189899999999899
6.107714 -0.8127199999999986
6.108714 -0.8064099999999935
6.109715 -0.8000500000000148
6.110714 -0.7936600000000041
6.111714 -0.7872350000000033
6.112714 -0.7807650000000088
6.113714 -0.7742549999999789
6.114714 -0.7677100000000022
6.115714 -0.7611250000000118
6.116714 -0.7544999999999861
6.117714 -0.7478399999999918
6.118714 -0.7411350000000039
6.119714 -0.734395000000004
6.120714 -0.7276299999999956
6.121714 -0.7208199999999936
6.122715 -0.7139649999999979
6.123714 -0.7070850000000153
6.124714 -0.7001700000000208
6.125714 -0.6932199999999926
6.126714 -0.6862299999999942
6.127714 -0.6792000000000039
6.128714 -0.6721400000000034
6.129714 -0.6650449999999909
6.130714 -0.6579199999999898
6.131714 -0.6507500000000168
6.132714 -0.6435450000000101
6.133714 -0.636314999999995
6.134714 -0.6290499999999896
6.135714 -0.6217499999999938
6.136714 -0.6144250000000113
6.137714 -0.6070699999999969
6.138714 -0.5996799999999922
6.139714 -0.5922549999999973
6.140714 -0.5847899999999887
6.141714 -0.5772900000000115
6.142715 -0.5697700000000059
6.143714 -0.5622299999999935
6.144714 -0.5546500000000107
6.145714 -0.5470349999999944
6.146714 -0.5393849999999877
6.147714 -0.5317150000000177
6.148714 -0.5240199999999957
6.149714 -0.5162899999999835
6.150714 -0.5085300000000045
6.151714 -0.5007350000000135
6.152714 -0.4929249999999956
6.153714 -0.485089999999991
6.154714 -0.4772300000000212
6.155715 -0.46933999999999776
6.156714 -0.46141499999998414
6.157714 -0.45347500000000873
6.158714 -0.4455100000000031
6.159714 -0.4375099999999856
6.160714 -0.4294900000000046
6.161714 -0.42143500000001166
6.162714 -0.41335499999998854
6.163714 -0.4052650000000053
6.164714 -0.39715000000001366
6.165714 -0.38901499999999345
6.166714 -0.3808549999999864
6.167714 -0.3726699999999925
6.168715 -0.3644600000000118
6.169714 -0.3562300000000025
6.170714 -0.3479750000000064
6.171714 -0.33970000000000355
6.172714 -0.33141499999999724
6.173714 -0.3231000000000024
6.174714 -0.314759999999999
6.175714 -0.3064149999999939
6.176714 -0.2980500000000037
6.177714 -0.2896550000000032
6.178714 -0.28123499999999424
6.179714 -0.2728050000000036
6.180714 -0.26436999999998945
6.181714 -0.25590500000000854
6.182714 -0.24741499999999736
6.183714 -0.23891999999998448
6.184714 -0.23040000000000646
6.185714 -0.22186500000000164
6.186714 -0.21331500000001338
6.187714 -0.20474999999999832
6.188715 -0.19617499999997987
6.189714 -0.18757999999999797
6.190714 -0.17897500000001262
6.191714 -0.1703499999999988
6.192714 -0.16171500000000325
6.193714 -0.15306500000000256
6.194714 -0.14438999999999338
6.195714 -0.13571500000000586
6.196714 -0.12702999999999326
6.197714 -0.11832499999999552
6.198714 -0.10961500000001775
6.199714 -0.10089999999999491
6.200714 -0.09216999999998865
6.201715 -0.08342000000001892
6.202714 -0.07466500000000414
6.203714 -0.06590499999998764
6.204714 -0.05712500000000769
6.205714 -0.04834500000000606
6.206714 -0.039559999999981034
6.207714 -0.030759999999994264
6.208714 -0.02195500000000579
6.209714 -0.01313999999999222
6.210714 -0.0043199999999986305
6.211714 0.0045049999999966645
6.212714 0.01332999999999196
6.213714 0.022164999999990664
6.214714 0.031014999999994484
6.215714 0.0398599999999966
6.216714 0.0487050000000204
6.217714 0.057555000000002535
6.218714 0.06641499999998808
6.219714 0.07527499999999532
6.220714 0.08413500000000254
6.221714 0.09300500000001319
6.222714 0.10186499999999873
6.223714 0.11072000000000426
6.224714 0.1195899999999932
6.225714 0.12846499999998387
6.226714 0.1373350000000162
6.227714 0.14620500000000514
6.228714 0.1550799999999958
6.229714 0.16394000000000303
6.230714 0.17279499999998688
6.231714 0.18166499999999752
6.232714 0.19052500000000475
6.233714 0.19937000000000688
6.234715 0.20822999999999242
6.235714 0.21709500000000134
6.236714 0.22594000000000347
6.237714 0.23477500000000218
6.238714 0.24361000000000088
6.239714 0.2524449999999996
6.240714 0.26127000000001654
6.241714 0.27009499999999015
6.242714 0.27891999999998546
6.243714 0.2877299999999973
6.244714 0.2965350000000075
6.245714 0.3053250000000125
6.246714 0.31410999999999417
6.247715 0.3228899999999958
6.248714 0.3316549999999923
6.249714 0.34041999999998884
6.250714 0.3491800000000054
6.251714 0.357920000000015
6.252714 0.3666499999999996
6.253714 0.3753699999999808
6.254714 0.3840750000000002
6.255714 0.39278500000002137
6.256714 0.40148000000001566
6.257714 0.4101549999999815
6.258714 0.4188149999999856
6.259714 0.4274650000000079
6.260714 0.4361050000000052
6.261714 0.44472999999999735
6.262714 0.4533350000000044
6.263714 0.46192500000000625
6.264714 0.4705050000000047
6.265714 0.4790699999999981
6.266714 0.4876249999999881
6.267715 0.4961649999999946
6.268714 0.5046749999999909
6.269714 0.5131700000000038
6.270714 0.5216550000000132
6.271714 0.5301199999999942
6.272714 0.5385599999999883
6.273714 0.5469900000000006
6.274714 0.5553950000000045
6.275714 0.5637749999999999
6.276714 0.5721450000000134
6.277714 0.5804949999999985
6.278714 0.5888199999999968
6.279714 0.5971150000000066
6.280715 0.6053949999999895
6.281714 0.6136600000000106
6.282714 0.6219000000000017
6.283714 0.6301099999999824
6.284714 0.6383050000000013
6.285714 0.6464750000000118
6.286714 0.654615000000012
6.287714 0.6627300000000037
6.288714 0.6708349999999921
6.289714 0.6789099999999918
6.290714 0.686955000000003
6.291714 0.6949650000000023
6.292714 0.702949999999993
6.293715 0.7109149999999986
6.294714 0.718849999999994
6.295714 0.7267700000000059
6.296714 0.7346500000000042
6.297714 0.7425099999999957
6.298714 0.750334999999997
6.299714 0.7581200000000062
6.300714 0.7658850000000087
6.301714 0.7736249999999809
6.302714 0.7813449999999897
6.303714 0.7890250000000065
6.304714 0.7966750000000131
6.305714 0.8042950000000095
6.306714 0.8118699999999905
6.307714 0.8194199999999848
6.308714 0.8269549999999956
6.309714 0.834455000000016
6.310714 0.8419150000000012
6.311714 0.8493449999999979
6.312714 0.8567350000000026
6.313715 0.8640899999999954
6.314714 0.8714149999999995
6.315714 0.8787049999999917
6.316714 0.8859550000000138
6.317714 0.8931850000000072
6.318714 0.9003799999999889
6.319714 0.9075249999999967
6.320714 0.9146400000000051
6.321714 0.9217250000000035
6.322714 0.9287699999999989
6.323714 0.9357700000000007
6.324714 0.9427350000000013
6.325714 0.9496700000000027
6.326715 0.9565700000000029
6.327714 0.9634249999999986
6.328714 0.9702399999999914
6.329714 0.9770199999999942
6.330714 0.9837600000000049
6.331714 0.990460000000002
6.332714 0.9971199999999963
6.333714 1.0037399999999985
6.334714 1.010319999999998
6.335714 1.0168650000000075
6.336714 1.0233650000000012
6.337714 1.029815
6.338714 1.0362299999999973
6.339714 1.042604999999992
6.340714 1.0489350000000037
6.341714 1.055225000000002
6.342714 1.0614699999999957
6.343714 1.067665000000005
6.344714 1.0738250000000022
6.345714 1.0799449999999966
6.346714 1.0860100000000048
6.347714 1.0920349999999994
6.348714 1.098020000000002
6.349714 1.1039549999999985
6.350714 1.109845000000001
6.351714 1.1156899999999994
6.352714 1.1214849999999914
6.353714 1.1272400000000025
6.354714 1.1329549999999997
6.355714 1.138615
6.356714 1.1442200000000031
6.357714 1.1497850000000034
6.358714 1.155310000000001
6.359715 1.1607800000000013
6.360714 1.1661999999999957
6.361714 1.1715749999999963
6.362714 1.1769000000000016
6.363714 1.1821800000000022
6.364714 1.1874100000000076
6.365714 1.1925849999999942
6.366714 1.197714999999998
6.367714 1.2028000000000083
6.368714 1.2078299999999995
6.369714 1.2128149999999973
6.370714 1.2177449999999979
6.371714 1.2226200000000016
6.372715 1.2274550000000022
6.373714 1.2322399999999967
6.374714 1.2369699999999944
6.375714 1.2416499999999964
6.376714 1.2462800000000032
6.377714 1.250855000000002
6.378714 1.2553799999999946
6.379714 1.2598550000000028
6.380714 1.2642800000000047
6.381714 1.2686499999999987
6.382714 1.2729649999999957
6.383714 1.277234999999999
6.384714 1.2814450000000035
6.385714 1.2856100000000033
6.386714 1.2897199999999953
6.387714 1.2937699999999996
6.388714 1.2977750000000101
6.389714 1.3017250000000018
6.390714 1.3056199999999965
6.391714 1.309459999999994
6.392715 1.3132549999999978
6.393714 1.3169850000000014
6.394714 1.3206599999999968
6.395714 1.3242899999999989
6.396714 1.3278650000000036
6.397714 1.3313749999999969
6.398714 1.334834999999995
6.399714 1.3382499999999995
6.400714 1.3416000000000035
6.401714 1.3448900000000086
6.402714 1.3481335000000045
6.403714 1.3513224999999958
6.404714 1.354448499999995
6.405715 1.357521999999998
6.406714 1.3605374999999995
6.407714 1.3634970000000026
6.408714 1.3664015000000032
6.409714 1.3692474999999988
6.410714 1.3720390000000011
6.411714 1.3747749999999974
6.412714 1.3774519999999961
6.413714 1.3800715000000026
6.414714 1.3826330000000022
6.415714 1.385138499999998
6.416714 1.387589000000002
6.417714 1.3899815000000046
6.418715 1.3923154999999972
6.419714 1.3945914999999993
6.420714 1.3968094999999998
6.421714 1.3989689999999957
6.422714 1.401073000000002
6.423714 1.4031190000000016
6.424714 1.4051064999999963
6.425714 1.4070360000000004
6.426714 1.4089080000000012
6.427714 1.4107209999999992
6.428714 1.4124724999999994
6.429714 1.4141694999999999
6.430714 1.4158084999999994
6.431714 1.4173889999999996
6.432714 1.4189105000000024
6.433714 1.4203715000000028
6.434714 1.4217775000000008
6.435714 1.4231249999999998
6.436714 1.4244114999999982
6.437714 1.4256394999999973
6.438715 1.4268095000000007
6.439714 1.4279195000000025
6.440714 1.4289715
6.441714 1.4299659999999998
6.442714 1.4309014999999996
6.443714 1.4317790000000006
6.444714 1.432597000000001
6.445714 1.433356499999999
6.446714 1.434057499999998
6.447714 1.4346994999999996
6.448714 1.4352835000000026
6.449714 1.435807999999999
6.450714 1.4362754999999987
6.451715 1.4366845000000015
6.452714 1.4370335000000003
6.453714 1.4373234999999989
6.454714 1.4375545
6.455714 1.4377289999999994
6.456714 1.4378449999999994
6.457714 1.4379015
6.458714 1.4378994999999999
6.459714 1.437839500000001
6.460714 1.4377205000000008
6.461714 1.4375424999999993
6.462714 1.4373069999999997
6.463714 1.4370135000000002
6.464714 1.4366609999999993
6.465714 1.4362496499999997
6.466714 1.4357802500000003
6.467714 1.4352528500000004
6.468714 1.43466695
6.469714 1.43402285
6.470714 1.4333205999999998
6.471714 1.43256025
6.472714 1.431741865
6.473714 1.4308654
6.474714 1.429931135
6.475714 1.42893915
6.476714 1.4278894
6.477714 1.4267819999999998
6.478714 1.4256170999999997
6.479714 1.4243943500000003
6.480714 1.4231147000000002
6.481714 1.4217779999999995
6.482714 1.4203839999999996
6.483714 1.4189330000000004
6.484715 1.4174260000000007
6.485714 1.415861499999999
6.486714 1.4142400000000002
6.487714 1.4125630000000007
6.488714 1.4108294999999995
6.489714 1.4090395000000002
6.490714 1.4071939999999994
6.491714 1.4052924999999983
6.492714 1.4033344999999995
6.493714 1.4013215000000012
6.494714 1.3992525000000013
6.495714 1.397128000000001
6.496714 1.3949494999999998
6.497715 1.3927159999999987
6.498714 1.3904264999999991
6.499714 1.3880825000000006
6.500714 1.3856845000000009
6.501714 1.3832305
6.502714 1.3807234999999993
6.503714 1.3781625000000006
6.504714 1.3755475000000006
6.505714 1.3728784999999994
6.506714 1.3701560000000008
6.507714 1.3673794999999984
6.508714 1.3645504999999998
6.509714 1.3616695000000028
6.510714 1.3587324999999966
6.511714 1.3557434999999975
6.512714 1.3527025000000004
6.513714 1.3496090000000014
6.514714 1.3464655000000016
6.515714 1.3432695000000003
6.516714 1.3400189999999998
6.517715 1.3367184999999988
6.518714 1.3333655000000013
6.519714 1.3299609999999984
6.520714 1.3265059999999966
6.521714 1.323002000000001
6.522714 1.3194485000000022
6.523714 1.3158419999999986
6.524714 1.3121840000000002
6.525714 1.3084765000000045
6.526714 1.304718999999997
6.527714 1.3009119999999978
6.528714 1.2970560000000046
6.529714 1.2931499999999996
6.530715 1.2891974999999962
6.531714 1.285195999999999
6.532714 1.2811450000000042
6.533714 1.2770440000000032
6.534714 1.2728964999999983
6.535714 1.2687029999999984
6.536714 1.2644569999999968
6.537714 1.2601639999999987
6.538714 1.255827000000003
6.539714 1.2514415000000005
6.540714 1.247005999999997
6.541714 1.2425269999999995
6.542714 1.2380015000000033
6.543715 1.233429
6.544714 1.2288105000000016
6.545714 1.2241450000000011
6.546714 1.2194384999999963
6.547714 1.2146849999999951
6.548714 1.2098825000000055
6.549714 1.2050350000000005
6.550714 1.2001499999999936
6.551714 1.1952200000000037
6.552714 1.1902399999999969
6.553714 1.1852199999999982
6.554714 1.1801550000000056
6.555714 1.1750499999999995
6.556714 1.1699050000000015
6.557714 1.164709999999997
6.558714 1.159475000000001
6.559714 1.1542050000000037
6.560714 1.1488900000000017
6.561714 1.1435250000000046
6.562714 1.1381249999999954
6.563715 1.1326899999999962
6.564714 1.127210000000003
6.565714 1.121694999999998
6.566714 1.116140000000001
6.567714 1.1105349999999978
6.568714 1.1048949999999937
6.569714 1.099225000000001
6.570714 1.0935150000000053
6.571714 1.0877600000000054
6.572714 1.0819699999999932
6.573714 1.0761450000000017
6.574714 1.0702750000000059
6.575714 1.064369999999998
6.576715 1.0584350000000016
6.577714 1.0524649999999933
6.578714 1.0464599999999946
6.579714 1.0404100000000023
6.580714 1.0343249999999982
6.581714 1.0282100000000054
6.582714 1.022054999999999
6.583714 1.0158699999999934
6.584714 1.009654999999999
6.585714 1.0034000000000018
6.586714 0.9971100000000036
6.587714 0.9907900000000062
6.588714 0.9844349999999965
6.589714 0.9780499999999985
6.590714 0.9716299999999993
6.591714 0.965174999999999
6.592714 0.9586950000000011
6.593714 0.9521800000000021
6.594714 0.945630000000002
6.595714 0.9390499999999916
6.596714 0.9324450000000052
6.597714 0.9258100000000087
6.598714 0.919144999999991
6.599714 0.9124499999999955
6.600714 0.9057150000000083
6.601714 0.8989550000000016
6.602714 0.8921749999999988
6.603714 0.8853649999999968
6.604714 0.8785199999999938
6.605714 0.8716550000000054
6.606714 0.8647550000000053
6.607714 0.8578249999999947
6.608714 0.8508800000000009
6.609715 0.8439049999999967
6.610714 0.8368999999999932
6.611714 0.8298700000000029
6.612714 0.8228200000000057
6.613714 0.8157399999999984
6.614714 0.8086300000000024
6.615714 0.8014999999999997
6.616714 0.7943549999999917
6.617714 0.7871800000000062
6.618714 0.7799749999999996
6.619714 0.7727499999999969
6.620714 0.7655050000000092
6.621714 0.7582449999999946
6.622715 0.7509549999999915
6.623714 0.7436450000000033
6.624714 0.7363150000000083
6.625714 0.7289600000000046
6.626714 0.721589999999996
6.627714 0.714200000000002
6.628714 0.7067849999999997
6.629714 0.6993549999999922
6.630714 0.6919100000000014
6.631714 0.6844450000000035
6.632714 0.676959999999999
6.633714 0.6694549999999985
6.634714 0.6619399999999945
6.635714 0.6544050000000055
6.636714 0.6468500000000096
6.637714 0.6392849999999994
6.638714 0.631704999999995
6.639714 0.6240999999999929
6.640714 0.6164899999999999
6.641714 0.6088650000000019
6.642715 0.601219999999997
6.643714 0.5935649999999995
6.644714 0.5858950000000077
6.645714 0.5782150000000017
6.646714 0.5705200000000015
6.647714 0.5628149999999977
6.648714 0.5550999999999907
6.649714 0.5473649999999984
6.650714 0.5396250000000045
6.651714 0.5318750000000072
6.652714 0.524105000000003
6.653714 0.5163349999999989
6.654714 0.5085649999999947
6.655715 0.5007699999999928
6.656714 0.49296000000000756
6.657714 0.48516000000001486
6.658714 0.47734999999999705
6.659714 0.4695149999999924
6.660714 0.46167999999998777
6.661714 0.45384500000000483
6.662714 0.44599500000001674
6.663714 0.4381399999999836
6.664714 0.43026999999998866
6.665714 0.4224000000000155
6.666714 0.4145350000000006
6.667714 0.406664999999984
6.668715 0.3987800000000057
6.669714 0.39088500000000226
6.670714 0.38299500000000053
6.671714 0.37509999999999716
6.672714 0.36720999999999543
6.673714 0.35930500000001026
6.674714 0.35140000000000343
6.675714 0.3434949999999966
6.676714 0.33557500000000634
6.677714 0.3276750000000012
6.678714 0.3197699999999944
6.679714 0.3118550000000058
6.680714 0.3039399999999956
6.681714 0.29602000000000533
6.682714 0.2881049999999951
6.683714 0.28018999999998484
6.684714 0.272279999999998
6.685714 0.26437500000001285
6.686714 0.25646500000000433
6.687714 0.2485599999999975
6.688715 0.24065500000001236
6.689714 0.2327500000000055
6.690714 0.2248550000000021
6.691714 0.21696500000000038
6.692714 0.20906999999999698
6.693714 0.20117499999999355
6.694714 0.19329499999999525
6.695714 0.18541499999999694
6.696714 0.17753499999999864
6.697714 0.16966500000000373
6.698714 0.16180499999999057
6.699714 0.15394499999999908
6.700714 0.1460900000000093
6.701715 0.13824500000000126
6.702714 0.1304099999999966
6.703714 0.12258499999999536
6.704714 0.11475999999999414
6.705714 0.10693999999999461
6.706714 0.0991299999999985
6.707714 0.09132500000000407
6.708714 0.08354000000001649
6.709714 0.07576500000001062
6.710714 0.06799499999998476
6.711714 0.06024499999998743
6.712714 0.05249500000001177
6.713714 0.04474999999999445
6.714714 0.037020000000003925
6.715714 0.029300000000016813
6.716714 0.021594999999991447
6.717714 0.013899999999991176
6.718714 0.006214999999994315
6.719714 -0.0014549999999974306
6.720714 -0.009104999999982356
6.721714 -0.016740000000005535
6.722714 -0.02437500000000703
6.723714 -0.032000000000005115
6.724714 -0.03960499999999638
6.725714 -0.04719499999998253
6.726714 -0.054775000000008636
6.727714 -0.062330000000004535
6.728714 -0.06986999999999532
6.729714 -0.07740500000000608
6.730714 -0.08491500000000832
6.731714 -0.09241000000000543
6.732714 -0.09988499999999574
6.733714 -0.1073450000000026
6.734715 -0.11479500000000607
6.735714 -0.12222499999998103
6.736714 -0.12963999999999423
6.737714 -0.13703500000000063
6.738714 -0.1444150000000019
6.739714 -0.15177000000001634
6.740714 -0.15910500000000227
6.741714 -0.1664249999999831
6.742714 -0.17373999999998388
6.743714 -0.1810250000000178
6.744714 -0.18829000000000154
6.745714 -0.19553500000000015
6.746714 -0.2027450000000085
6.747715 -0.20995499999999517
6.748714 -0.217139999999995
6.749714 -0.22429499999998462
6.750714 -0.2314450000000159
6.751714 -0.23857000000001694
6.752714 -0.24565999999998436
6.753714 -0.25272499999998665
6.754714 -0.25978000000000717
6.755714 -0.26681499999999925
6.756714 -0.27380999999999933
6.757714 -0.2807800000000126
6.758714 -0.28774500000000247
6.759714 -0.29468500000000547
6.760714 -0.30158499999999483
6.761714 -0.3084649999999991
6.762714 -0.3153199999999948
6.763714 -0.3221549999999837
6.764714 -0.32897000000000914
6.765714 -0.3357399999999976
6.766714 -0.34249000000000085
6.767715 -0.349224999999999
6.768714 -0.35592000000000523
6.769714 -0.3626000000000063
6.770714 -0.3692549999999989
6.771714 -0.3758699999999995
6.772714 -0.3824599999999916
6.773714 -0.38902499999999685
6.774714 -0.39555499999999016
6.775714 -0.4020600000000183
6.776714 -0.4085500000000197
6.777714 -0.4150099999999891
6.778714 -0.42143499999998996
6.779714 -0.4278300000000023
6.780715 -0.4341950000000044
6.781714 -0.44052499999999456
6.782714 -0.4468349999999996
6.783714 -0.4531100000000144
6.784714 -0.45934999999999554
6.785714 -0.46557499999999324
6.786714 -0.4717650000000007
6.787714 -0.47791499999999454
6.788714 -0.4840349999999998
6.789714 -0.4901299999999966
6.790714 -0.4961999999999957
6.791714 -0.5022300000000028
6.792714 -0.5082200000000071
6.793715 -0.5141900000000046
6.794714 -0.5201250000000011
6.795714 -0.5260299999999981
6.796714 -0.5319099999999974
6.797714 -0.537749999999994
6.798714 -0.5435499999999985
6.799714 -0.5493200000000037
6.800714 -0.5550599999999987
6.801714 -0.5607700000000051
6.802714 -0.5664449999999996
6.803714 -0.5720799999999913
6.804714 -0.5776850000000053
6.805714 -0.5832649999999999
6.806714 -0.5888050000000026
6.807714 -0.5943100000000041
6.808714 -0.5997849999999955
6.809714 -0.6052200000000058
6.810714 -0.6106200000000039
6.811714 -0.615989999999992
6.812714 -0.621319999999999
6.813715 -0.6266150000000048
6.814714 -0.6318800000000004
6.815714 -0.6371049999999933
6.816714 -0.6422999999999975
6.817714 -0.6474500000000082
6.818714 -0.6525649999999961
6.819714 -0.6576499999999953
6.820714 -0.6626950000000026
6.821714 -0.667704999999998
6.822714 -0.6726750000000015
6.823714 -0.6776150000000055
6.824714 -0.682514999999996
6.825714 -0.6873749999999944
6.826715 -0.6922000000000026
6.827714 -0.6969800000000064
6.828714 -0.7017299999999999
6.829714 -0.7064400000000013
6.830714 -0.71111
6.831714 -0.7157449999999976
6.832714 -0.7203350000000016
6.833714 -0.7248949999999954
6.834714 -0.7294149999999971
6.835714 -0.7338850000000036
6.836714 -0.7383300000000015
6.837714 -0.7427399999999983
6.838714 -0.7470999999999997
6.839714 -0.751425
6.840714 -0.7557099999999976
6.841714 -0.7599600000000049
6.842714 -0.7641650000000076
6.843714 -0.7683349999999984
6.844714 -0.7724699999999991
6.845714 -0.7765599999999951
6.846714 -0.7806099999999992
6.847714 -0.7846200000000007
6.848714 -0.7885999999999918
6.849714 -0.7925299999999982
6.850714 -0.7964250000000037
6.851714 -0.8002800000000065
6.852714 -0.8040900000000047
6.853714 -0.8078699999999926
6.854714 -0.8116150000000011
6.855714 -0.8153100000000034
6.856714 -0.8189649999999922
6.857714 -0.8225850000000016
6.858714 -0.826165000000008
6.859715 -0.8297050000000009
6.860714 -0.8332
6.861714 -0.8366649999999998
6.862714 -0.8400899999999968
6.863714 -0.8434649999999985
6.864714 -0.8468049999999991
6.865714 -0.8501099999999986
6.866714 -0.8533699999999934
6.867714 -0.8565899999999965
6.868714 -0.8597650000000058
6.869714 -0.862910000000005
6.870714 -0.8660150000000012
6.871714 -0.8690700000000021
6.872715 -0.8720900000000019
6.873714 -0.875069999999999
6.874714 -0.8780099999999933
6.875714 -0.8809149999999972
6.876714 -0.8837799999999985
6.877714 -0.8865950000000042
6.878714 -0.8893700000000073
6.879714 -0.8921150000000001
6.880714 -0.8948149999999994
6.881714 -0.8974749999999957
6.882714 -0.9000950000000001
6.883714 -0.9026649999999982
6.884714 -0.9052049999999969
6.885714 -0.9077050000000038
6.886714 -0.9101599999999953
6.887714 -0.9125749999999948
6.888714 -0.9149400000000099
6.889714 -0.9172750000000038
6.890714 -0.9195699999999949
6.891714 -0.9218250000000049
6.892715 -0.9240349999999996
6.893714 -0.9262049999999916
6.894714 -0.928340000000004
6.895714 -0.9304200000000086
6.896714 -0.932469999999992
6.897714 -0.9344749999999927
6.898714 -0.9364349999999997
6.899714 -0.9383650000000073
6.900714 -0.9402550000000013
6.901714 -0.9420999999999908
6.902714 -0.9439000000000083
6.903714 -0.9456600000000013
6.904714 -0.9473749999999899
6.905715 -0.949054999999999
6.906714 -0.9507000000000069
6.907714 -0.9522999999999997
6.908714 -0.9538600000000003
6.909714 -0.9553800000000091
6.910714 -0.9568599999999934
6.911714 -0.9582979999999938
6.912714 -0.9596960000000021
6.913714 -0.9610550000000035
6.914714 -0.9623735000000043
6.915714 -0.963651499999999
6.916714 -0.9648909999999955
6.917714 -0.9660924999999975
6.918715 -0.9672540000000023
6.919714 -0.9683750000000007
6.920714 -0.9694575000000013
6.921714 -0.9705020000000018
6.922714 -0.9715059999999961
6.923714 -0.9724695000000005
6.924714 -0.9733950000000049
6.925714 -0.9742829999999967
6.926714 -0.9751324999999956
6.927714 -0.9759445000000037
6.928714 -0.976716
6.929714 -0.9774489999999985
6.930714 -0.9781450000000038
6.931714 -0.9788025000000004
6.932714 -0.979419499999996
6.933714 -0.9799990000000006
6.934714 -0.9805430000000007
6.935714 -0.9810465
6.936714 -0.9815119999999995
6.937714 -0.9819399999999969
6.938715 -0.9823270000000008
6.939714 -0.9826759999999995
6.940714 -0.9829905000000005
6.941714 -0.9832670000000016
6.942714 -0.9835060000000007
6.943714 -0.9837069999999998
6.944714 -0.9838695000000011
6.945714 -0.9839945000000003
6.946714 -0.9840819999999976
6.947714 -0.9841344999999992
6.948714 -0.984149000000001
6.949714 -0.9841255000000028
6.950714 -0.9840644999999971
6.951715 -0.9839654999999969
6.952714 -0.9838315000000011
6.953714 -0.9836630000000022
6.954714 -0.9834565000000033
6.955714 -0.9832119999999991
6.956714 -0.9829324999999993
6.957714 -0.9826149999999994
6.958714 -0.9822599999999977
6.959714 -0.9818700000000001
6.960714 -0.9814450000000017
6.961714 -0.9809855
6.962714 -0.9804904999999993
6.963714 -0.9799595000000013
6.964714 -0.9793920000000003
6.965714 -0.9787894999999981
6.966714 -0.9781520000000001
6.967714 -0.9774795000000013
6.968714 -0.9767724999999993
6.969714 -0.9760304999999988
6.970714 -0.9752535000000001
6.971714 -0.9744415000000003
6.972714 -0.9735944999999993
6.973714 -0.9727139999999993
6.974714 -0.9718000000000004
6.975714 -0.9708530000000005
6.976714 -0.9698725000000017
6.977714 -0.9688574999999999
6.978714 -0.9678099999999977
6.979714 -0.9667289999999993
6.980714 -0.9656155000000008
6.981714 -0.9644690000000011
6.982714 -0.9632900000000013
6.983714 -0.9620795000000002
6.984715 -0.9608369999999993
6.985714 -0.9595620000000008
6.986714 -0.9582550000000002
6.987714 -0.9569169999999988
6.988714 -0.9555479999999992
6.989714 -0.9541480000000001
6.990714 -0.9527160000000003
6.991714 -0.9512535000000002
6.992714 -0.9497615000000003
6.993714 -0.9482384999999994
6.994714 -0.9466854999999993
6.995714 -0.9451034999999997
6.996714 -0.9434905000000007
6.997715 -0.9418470000000002
6.998714 -0.9401749999999999
6.999714 -0.938474
7.000714 -0.9367429999999997
7.001714 -0.9349829999999998
7.002714 -0.9331940000000001
7.003714 -0.9313756500000002
7.004714 -0.9295289000000002
7.005714 -0.9276533000000001
7.006714 -0.9257487999999998
7.007714 -0.9238161499999996
7.008714 -0.9218551000000001
7.009714 -0.91986585
7.010714 -0.9178487
7.011714 -0.9158035
7.012714 -0.9137304749999998
7.013714 -0.9116297737999999
7.014714 -0.9095015699999999
7.015714 -0.9073459761999999
7.016714 -0.905163255
7.017715 -0.9029536500000003
7.018714 -0.9007169
7.019714 -0.8984536
7.020714 -0.8961640499999997
7.021714 -0.8938477500000002
7.022714 -0.8915053000000003
7.023714 -0.8891373000000001
7.024714 -0.8867434999999998
7.025714 -0.8843245
7.026714 -0.88187995
7.027714 -0.8794099999999997
7.028714 -0.8769150000000007
7.029714 -0.8743959999999993
7.030715 -0.8718524999999996
7.031714 -0.869284000000001
7.032714 -0.8666924999999992
7.033714 -0.8640769999999998
7.034714 -0.8614370000000008
7.035714 -0.8587740000000001
7.036714 -0.8560879999999993
7.037714 -0.8533779999999994
7.038714 -0.8506450000000008
7.039714 -0.8478900000000005
7.040714 -0.845112
7.041714 -0.8423114999999984
7.042714 -0.8394899999999996
7.043715 -0.8366460000000027
7.044714 -0.8337794999999993
7.045714 -0.8308924999999993
7.046714 -0.8279849999999999
7.047714 -0.8250545000000001
7.048714 -0.8221030000000005
7.049714 -0.819131499999999
7.050714 -0.816140000000002
7.051714 -0.813128
7.052714 -0.8100949999999978
7.053714 -0.8070414999999991
7.054714 -0.8039684999999996
7.055714 -0.8008780000000023
7.056714 -0.797766500000002
7.057714 -0.7946349999999979
7.058714 -0.7914859999999986
7.059714 -0.7883180000000017
7.060714 -0.7851309999999998
7.061714 -0.7819254999999985
7.062714 -0.7787020000000013
7.063715 -0.7754610000000008
7.064714 -0.7722019999999993
7.065714 -0.7689249999999991
7.066714 -0.7656300000000003
7.067714 -0.7623195000000011
7.068714 -0.7589914999999987
7.069714 -0.7556459999999985
7.070714 -0.7522844999999998
7.071714 -0.7489055000000006
7.072714 -0.7455094999999989
7.073714 -0.7420979999999994
7.074714 -0.7386725000000044
7.075714 -0.7352300000000014
7.076715 -0.7317689999999965
7.077714 -0.7282939999999987
7.078714 -0.7248050000000026
7.079714 -0.7212980000000025
7.080714 -0.7177759999999974
7.081714 -0.7142399999999994
7.082714 -0.7106894999999998
7.083714 -0.7071240000000004
7.084714 -0.7035439999999993
7.085714 -0.69995
7.086714 -0.6963415000000043
7.087714 -0.692720499999999
7.088714 -0.6890854999999955
7.089714 -0.6854329999999967
7.090714 -0.6817690000000006
7.091714 -0.6780930000000037
7.092714 -0.6744024999999997
7.093714 -0.6706979999999974
7.094714 -0.6669810000000016
7.095714 -0.663253000000001
7.096714 -0.6595104999999988
7.097714 -0.6557589999999999
7.098714 -0.6519955000000002
7.099714 -0.6482180000000022
7.100714 -0.6444315000000024
7.101714 -0.6406334999999995
7.102714 -0.6368210000000005
7.103714 -0.6329994999999995
7.104714 -0.6291694999999999
7.105714 -0.6253274999999995
7.106714 -0.6214774999999985
7.107714 -0.617618500000001
7.108714 -0.6137475000000026
7.109715 -0.6098650000000013
7.110714 -0.6059764999999969
7.111714 -0.6020794999999994
7.112714 -0.5981709999999991
7.113714 -0.5942534999999968
7.114714 -0.5903305000000002
7.115714 -0.5863985000000016
7.116714 -0.5824550000000002
7.117714 -0.5785059999999991
7.118714 -0.5745505000000022
7.119714 -0.5705859999999979
7.120714 -0.5666134999999985
7.121714 -0.5626355000000048
7.122715 -0.5586509999999991
7.123714 -0.5546580000000004
7.124714 -0.5506559999999996
7.125714 -0.5466484999999991
7.126714 -0.5426355000000044
7.127714 -0.5386154999999996
7.128714 -0.5345904999999986
7.129714 -0.5305599999999978
7.130714 -0.5265205000000005
7.131714 -0.5224750000000001
7.132714 -0.5184265000000008
7.133714 -0.5143725000000018
7.134714 -0.5103124999999996
7.135714 -0.5062494999999987
7.136714 -0.5021805
7.137714 -0.4981060000000016
7.138714 -0.49402899999999694
7.139714 -0.4899454999999966
7.140714 -0.48585650000000186
7.141714 -0.4817645000000029
7.142715 -0.47766949999999975
7.143714 -0.4735689999999968
7.144714 -0.469464999999997
7.145714 -0.46536150000000065
7.146714 -0.46125200000000116
7.147714 -0.45713950000000286
7.148714 -0.4530245000000036
7.149714 -0.44890599999999675
7.150714 -0.4447849999999998
7.151714 -0.4406615000000021
7.152714 -0.43653699999999745
7.153714 -0.43240699999999854
7.154714 -0.4282744999999988
7.155715 -0.4241420000000045
7.156714 -0.4200089999999959
7.157714 -0.4158704999999985
7.158714 -0.41173200000000104
7.159714 -0.4075929999999947
7.160714 -0.4034490000000084
7.161714 -0.39930600000000727
7.162714 -0.39516249999999725
7.163714 -0.3910149999999924
7.164714 -0.3868699999999992
7.165714 -0.38272000000000433
7.166714 -0.37856999999999863
7.167714 -0.3744249999999946
7.168715 -0.3702749999999998
7.169714 -0.3661300000000066
7.170714 -0.3619749999999992
7.171714 -0.35782499999999345
7.172714 -0.353685000000002
7.173714 -0.34953000000000545
7.174714 -0.34537999999999974
7.175714 -0.34123499999999574
7.176714 -0.33709000000000255
7.177714 -0.33295000000000025
7.178714 -0.32880499999999624
7.179714 -0.3246650000000048
7.180714 -0.3205250000000025
7.181714 -0.3163850000000002
7.182714 -0.3122550000000013
7.183714 -0.3081250000000024
7.184714 -0.3039900000000018
7.185714 -0.2998550000000012
7.186714 -0.29572999999999317
7.187714 -0.2916099999999977
7.188715 -0.28749000000000224
7.189714 -0.2833649999999942
7.190714 -0.27925000000000044
7.191714 -0.2751449999999992
7.192714 -0.2710299999999946
7.193714 -0.26692500000000424
7.194714 -0.26282500000000475
7.195714 -0.2587249999999944
7.196714 -0.2546299999999966
7.197714 -0.2505400000000005
7.198714 -0.2464600000000078
7.199714 -0.24237500000000256
7.200714 -0.23828999999999734
7.201715 -0.23421500000000636
7.202714 -0.2301399999999937
7.203714 -0.22606999999999358
7.204714 -0.22201500000000943
7.205714 -0.2179600000000036
7.206714 -0.21390499999999774
7.207714 -0.2098549999999936
7.208714 -0.20581499999999286
7.209714 -0.2017800000000047
7.210714 -0.19774500000000567
7.211714 -0.19371499999999753
7.212714 -0.1896900000000019
7.213714 -0.18567499999999887
7.214714 -0.18166499999999752
7.215714 -0.17766000000000873
7.216714 -0.17366500000000168
7.217714 -0.1696699999999946
7.218714 -0.16568000000000008
7.219714 -0.16169999999999812
7.220714 -0.1577249999999979
7.221714 -0.15375499999999934
7.222714 -0.1497950000000042
7.223714 -0.14583499999999824
7.224714 -0.14187999999999398
7.225714 -0.13793500000000397
7.226714 -0.1340000000000065
7.227714 -0.13006999999999994
7.228714 -0.12613999999999334
7.229714 -0.12222500000000272
7.230714 -0.11832000000000466
7.231714 -0.11441999999999745
7.232714 -0.1105200000000011
7.233714 -0.10662999999999731
7.234715 -0.10275499999999865
7.235714 -0.09887499999999827
7.236714 -0.09500500000000131
7.237714 -0.09115000000000945
7.238714 -0.08729499999999592
7.239714 -0.08344999999999664
7.240714 -0.07961500000000077
7.241714 -0.07578999999999746
7.242714 -0.07196999999999586
7.243714 -0.06815500000000681
7.244714 -0.06434999999999948
7.245714 -0.06055999999999727
7.246714 -0.0567700000000059
7.247715 -0.05298999999999625
7.248714 -0.04922000000000086
7.249714 -0.04545999999999804
7.250714 -0.04171500000000033
7.251714 -0.03797000000000262
7.252714 -0.03422999999999578
7.253714 -0.030505000000004886
7.254714 -0.02679499999999743
7.255714 -0.023085000000000813
7.256714 -0.019390000000009313
7.257714 -0.01570499999999954
7.258714 -0.012029999999993175
7.259714 -0.00836499999999022
7.260714 -0.0047100000000015185
7.261714 -0.0010650000000053846
7.262714 0.0025749999999998864
7.263714 0.006200000000000042
7.264714 0.009819999999998493
7.265714 0.013430000000004376
7.266714 0.017025000000005144
7.267715 0.02060999999999166
7.268714 0.02418499999999645
7.269714 0.02775000000000867
7.270714 0.031309999999997506
7.271714 0.03485499999999206
7.272714 0.038395000000006604
7.273714 0.04192500000000689
7.274714 0.04543500000000035
7.275714 0.048939999999992115
7.276714 0.05243499999999131
7.277714 0.055920000000008775
7.278714 0.05939500000000115
7.279714 0.06286000000000096
7.280715 0.06631000000000649
7.281714 0.06974999999999776
7.282714 0.07318499999999818
7.283714 0.07660499999999348
7.284714 0.08000999999999452
7.285714 0.08341000000000467
7.286714 0.0868000000000006
7.287714 0.09017500000000223
7.288714 0.09354000000000046
7.289714 0.09689499999999529
7.290714 0.10023500000000668
7.291714 0.1035650000000038
7.292714 0.10687999999999584
7.293715 0.11018499999999529
7.294714 0.11348000000000218
7.295714 0.11676000000000394
7.296714 0.1200300000000023
7.297714 0.12328999999999726
7.298714 0.12653999999999965
7.299714 0.12977000000000605
7.300714 0.13299999999999076
7.301714 0.13621499999999206
7.302714 0.1394050000000065
7.303714 0.14258999999999755
7.304714 0.14576999999999776
7.305714 0.14893500000000368
7.306714 0.1520850000000045
7.307714 0.1552250000000019
7.308714 0.15834499999999246
7.309714 0.16146000000000302
7.310714 0.16456499999999932
7.311714 0.16765500000000136
7.312714 0.17073499999999997
7.313715 0.1737999999999935
7.314714 0.17685000000000356
7.315714 0.17988999999999938
7.316714 0.18291500000000094
7.317714 0.1859299999999991
7.318714 0.18893500000000465
7.319714 0.19192500000000512
7.320714 0.19490000000000046
7.321714 0.19786000000000153
7.322714 0.20080999999999918
7.323714 0.20374999999999344
7.324714 0.20667499999999342
7.325714 0.20959000000000083
7.326715 0.21249500000000482
7.327714 0.215380000000002
7.328714 0.21825499999999576
7.329714 0.22111499999999526
7.330714 0.2239600000000005
7.331714 0.2267950000000023
7.332714 0.22962000000000068
7.333714 0.23243000000000483
7.334714 0.23522500000000385
7.335714 0.23800999999999944
7.336714 0.24078499999999164
7.337714 0.2435399999999987
7.338714 0.24628500000000234
7.339714 0.24902500000000427
7.340714 0.2517449999999994
7.341714 0.25445000000000023
7.342714 0.2571450000000085
7.343714 0.25982500000000086
7.344714 0.26249499999998976
7.345714 0.2651599999999987
7.346714 0.26780500000000074
7.347714 0.2704349999999977
7.348714 0.27305000000000035
7.349714 0.27566000000000135
7.350714 0.2782550000000081
7.351714 0.28083499999999884
7.352714 0.283404999999997
7.353714 0.2859549999999992
7.354714 0.2884999999999997
7.355714 0.29102999999999507
7.356714 0.29354499999999617
7.357714 0.29605000000000475
7.358714 0.29854000000000813
7.359715 0.30101499999999565
7.360714 0.30347999999999054
7.361714 0.305930000000002
7.362714 0.3083650000000083
7.363714 0.31079000000000045
7.364714 0.3131999999999983
7.365714 0.31559500000000185
7.366714 0.3179750000000003
7.367714 0.32034499999999533
7.368714 0.3227049999999978
7.369714 0.325050000000006
7.370714 0.32737699999999936
7.371714 0.3296929999999933
7.372715 0.33199900000000554
7.373714 0.334286500000005
7.374714 0.33656249999999616
7.375714 0.33882700000000077
7.376714 0.34107350000000136
7.377714 0.34330849999999913
7.378714 0.3455324999999975
7.379714 0.34773849999999734
7.380714 0.34993250000000176
7.381714 0.3521155000000013
7.382714 0.3542869999999981
7.383714 0.3564435000000005
7.384714 0.3585825000000024
7.385714 0.3607100000000015
7.386714 0.36282549999999975
7.387714 0.3649269999999997
7.388714 0.3670169999999968
7.389714 0.3690919999999997
7.390714 0.37115250000000083
7.391714 0.3732014999999992
7.392715 0.37523549999999783
7.393714 0.37725799999999904
7.394714 0.3792695000000008
7.395714 0.3812635000000021
7.396714 0.3832420000000002
7.397714 0.3852124999999978
7.398714 0.3871684999999991
7.399714 0.3891090000000027
7.400714 0.3910390000000049
7.401714 0.3929545
7.402714 0.39485449999999733
7.403714 0.3967435000000008
7.404714 0.3986204999999979
7.405715 0.4004829999999988
7.406714 0.40233150000000134
7.407714 0.4041649999999989
7.408714 0.4059869999999989
7.409714 0.40779699999999813
7.410714 0.40959549999999995
7.411714 0.41137950000000006
7.412714 0.4131490000000039
7.413714 0.41490750000000287
7.414714 0.4166504999999988
7.415714 0.41838199999999726
7.416714 0.4201024999999963
7.417714 0.4218075000000031
7.418715 0.4234985000000008
7.419714 0.42517800000000106
7.420714 0.42684550000000054
7.421714 0.42849849999999823
7.422714 0.43014000000000396
7.423714 0.4317669999999971
7.424714 0.43337949999999953
7.425714 0.43498000000000103
7.426714 0.43656899999999965
7.427714 0.43814350000000213
7.428714 0.43970349999999736
7.429714 0.44125200000000064
7.430714 0.44278850000000314
7.431714 0.44431099999999646
7.432714 0.44581849999999557
7.433714 0.44731399999999916
7.434714 0.4487955000000046
7.435714 0.45026250000000284
7.436714 0.4517174999999949
7.437714 0.4531580000000014
7.438715 0.45458450000000433
7.439714 0.45599900000000093
7.440714 0.45739849999999793
7.441714 0.4587869999999954
7.442714 0.4601610000000021
7.443714 0.46152000000000365
7.444714 0.4628669999999989
7.445714 0.46419999999999595
7.446714 0.46552199999999905
7.447714 0.46682850000000436
7.448714 0.4681205000000026
7.449714 0.46940099999999796
7.450714 0.4706699999999959
7.451715 0.47192449999999764
7.452714 0.47316399999999964
7.453714 0.4743925000000022
7.454714 0.475609000000004
7.455714 0.47681399999999746
7.456714 0.4780045000000001
7.457714 0.4791800000000031
7.458714 0.4803439999999977
7.459714 0.48149650000000044
7.460714 0.48263450000000147
7.461714 0.48376099999999966
7.462714 0.4848760000000004
7.463714 0.48597549999999806
7.464714 0.4870639999999963
7.465714 0.4881385000000016
7.466714 0.48920050000000276
7.467714 0.490251000000001
7.468714 0.4912899999999964
7.469714 0.49231749999999985
7.470714 0.49332750000000275
7.471714 0.49432549999999936
7.472714 0.49531499999999745
7.473714 0.49629049999999725
7.474714 0.49725100000000283
7.475714 0.49819900000000406
7.476714 0.4991364999999985
7.477714 0.5000619999999975
7.478714 0.500975500000001
7.479714 0.501875499999999
7.480714 0.5027599999999992
7.481714 0.503633000000002
7.482714 0.504494500000002
7.483714 0.5053444999999991
7.484715 0.5061825000000008
7.485714 0.5070060000000008
7.486714 0.5078154999999971
7.487714 0.5086154999999989
7.488714 0.5094030000000017
7.489714 0.5101754999999996
7.490714 0.5109379999999994
7.491714 0.5116880000000004
7.492714 0.5124240000000004
7.493714 0.5131485000000002
7.494714 0.5138600000000005
7.495714 0.5145585000000013
7.496714 0.5152454999999991
7.497715 0.515920499999999
7.498714 0.5165839999999987
7.499714 0.5172349999999994
7.500714 0.5178725000000001
7.501714 0.5184975000000017
7.502714 0.5191104999999999
7.503714 0.5197099999999978
7.504714 0.5202975000000002
7.505714 0.5208745000000012
7.506714 0.5214375000000014
7.507714 0.5219874999999992
7.508714 0.5225259999999996
7.509714 0.5230509999999997
7.510714 0.5235644999999998
7.511714 0.5240664999999995
7.512714 0.5245545000000013
7.513714 0.5250305000000021
7.514714 0.5254944999999993
7.515714 0.5259454999999996
7.516714 0.5263849999999999
7.517715 0.5268115000000005
7.518714 0.5272260000000004
7.519714 0.5276290000000001
7.520714 0.5280190000000003
7.521714 0.5283974999999976
7.522714 0.5287644999999976
7.523714 0.529118
7.524714 0.5294595000000015
7.525714 0.5297900000000009
7.526714 0.5301090000000002
7.527714 0.530417
7.528714 0.5307124999999984
7.529714 0.5309964999999992
7.530715 0.531268500000002
7.531714 0.5315295
7.532714 0.531777999999999
7.533714 0.5320150000000007
7.534714 0.5322419999999989
7.535714 0.5324565000000011
7.536714 0.5326595000000017
7.537714 0.5328504999999989
7.538714 0.5330304999999992
7.539714 0.5331990000000009
7.540714 0.5333555000000003
7.541714 0.5335010000000003
7.542714 0.5336344999999995
7.543715 0.5337569999999991
7.544714 0.5338675000000009
7.545714 0.5339664999999996
7.546714 0.5340539999999997
7.547714 0.5341295000000001
7.548714 0.5341944999999992
7.549714 0.5342469999999996
7.550714 0.5342880000000012
7.551714 0.5343175000000011
7.552714 0.5343339999999989
7.553714 0.5343389999999993
7.554714 0.5343330000000002
7.555714 0.5343154999999997
7.556714 0.5342869999999997
7.557714 0.5342460000000009
7.558714 0.5341930000000006
7.559714 0.5341289999999995
7.560714 0.5340529999999997
7.561714 0.5339655000000002
7.562714 0.5338673000000003
7.563715 0.5337571999999998
7.564714 0.5336350999999998
7.565714 0.5335019499999999
7.566714 0.5333571500000005
7.567714 0.5332007000000002
7.568714 0.5330329999999994
7.569714 0.5328542
7.570714 0.5326638000000005
7.571714 0.53246185
7.572714 0.53224845
7.573714 0.5320236999999998
7.574714 0.5317875999999999
7.575714 0.5315399000000001
7.576715 0.5312808499999999
7.577714 0.5310104500000001
7.578714 0.5307286499999999
7.579714 0.530435375
7.580714 0.530130673
7.581714 0.529814565
7.582714 0.5294870269999999
7.583714 0.52914811
7.584714 0.5287976999999999
7.585714 0.52843595
7.586714 0.52806295
7.587714 0.5276784500000001
7.588714 0.52728265
7.589714 0.5268755499999997
7.590714 0.5264569999999998
7.591714 0.5260273999999999
7.592714 0.5255866500000003
7.593714 0.5251346000000003
7.594714 0.5246715
7.595714 0.5241970499999997
7.596714 0.5237113999999996
7.597714 0.5232148499999996
7.598714 0.52270735
7.599714 0.5221891500000005
7.600714 0.5216597000000005
7.601714 0.5211190000000001
7.602714 0.5205679999999996
7.603714 0.5200064999999995
7.604714 0.5194335000000008
7.605714 0.5188489999999999
7.606714 0.5182544999999996
7.607714 0.5176495000000007
7.608714 0.5170334999999996
7.609715 0.5164059999999997
7.610714 0.5157675000000005
7.611714 0.5151190000000005
7.612714 0.5144584999999997
7.613714 0.5137864999999988
7.614714 0.5131050000000006
7.615714 0.5124115000000002
7.616714 0.5117064999999996
7.617714 0.510990500000001
7.618714 0.5102635000000003
7.619714 0.5095249999999995
7.620714 0.5087749999999999
7.621714 0.5080139999999995
7.622715 0.5072409999999996
7.623714 0.5064570000000004
7.624714 0.5056610000000002
7.625714 0.5048539999999994
7.626714 0.5040354999999997
7.627714 0.5032045000000012
7.628714 0.5023620000000012
7.629714 0.501507499999999
7.630714 0.5006424999999981
7.631714 0.4997669999999999
7.632714 0.4988790000000002
7.633714 0.49797950000000024
7.634714 0.49706850000000014
7.635714 0.496146
7.636714 0.49521199999999976
7.637714 0.49426600000000137
7.638714 0.49330999999999947
7.639714 0.4923419999999995
7.640714 0.4913625000000022
7.641714 0.4903734999999994
7.642715 0.4893724999999985
7.643714 0.4883594999999995
7.644714 0.48733649999999973
7.645714 0.48630149999999916
7.646714 0.4852550000000012
7.647714 0.4842005000000026
7.648714 0.4831340000000005
7.649714 0.4820554999999975
7.650714 0.4809669999999993
7.651714 0.479867000000001
7.652714 0.4787564999999985
7.653714 0.47763600000000084
7.654714 0.47650400000000015
7.655715 0.4753599999999988
7.656714 0.4742060000000021
7.657714 0.4730419999999992
7.658714 0.47186799999999846
7.659714 0.4706820000000022
7.660714 0.46948549999999917
7.661714 0.4682789999999981
7.662714 0.4670610000000023
7.663714 0.4658330000000005
7.664714 0.4645929999999977
7.665714 0.4633415000000003
7.666714 0.4620800000000022
7.667714 0.46081000000000005
7.668715 0.4595279999999998
7.669714 0.45823399999999875
7.670714 0.45693149999999916
7.671714 0.45561750000000206
7.672714 0.4542919999999995
7.673714 0.4529559999999982
7.674714 0.4516100000000016
7.675714 0.45025350000000086
7.676714 0.4488869999999995
7.677714 0.4475095000000014
7.678714 0.446119499999999
7.679714 0.4447209999999981
7.680714 0.44331249999999917
7.681714 0.44189200000000206
7.682714 0.4404605000000029
7.683714 0.43901699999999744
7.684714 0.43756450000000086
7.685714 0.4361005000000015
7.686714 0.43462499999999926
7.687714 0.43314050000000043
7.688715 0.4316444999999987
7.689714 0.4301369999999997
7.690714 0.4286179999999978
7.691714 0.42708749999999845
7.692714 0.42554450000000027
7.693714 0.42399300000000356
7.694714 0.42243050000000204
7.695714 0.42085299999999537
7.696714 0.41926700000000094
7.697714 0.4176695000000037
7.698714 0.41605949999999675
7.699714 0.41444099999999673
7.700714 0.4128085000000038
7.701715 0.41116450000000265
7.702714 0.4095114999999995
7.703714 0.40784650000000094
7.704714 0.40616999999999953
7.705714 0.40448200000000073
7.706714 0.402782499999999
7.707714 0.40107149999999997
7.708714 0.39934850000000005
7.709714 0.3976134999999993
7.710714 0.39587
7.711714 0.39411549999999584
7.712714 0.39234900000000167
7.713714 0.3905730000000021
7.714714 0.38878649999999576
7.715714 0.38698799999999933
7.716714 0.3851775000000021
7.717714 0.38335850000000093
7.718714 0.3815280000000023
7.719714 0.3796860000000008
7.720714 0.37783449999999935
7.721714 0.37597199999999853
7.722714 0.3741004999999957
7.723714 0.3722175000000008
7.724714 0.3703230000000031
7.725714 0.368419499999998
7.726714 0.36650450000000095
7.727714 0.364578000000001
7.728714 0.36264249999999915
7.729714 0.3606954999999998
7.730714 0.3587364999999996
7.731714 0.35676900000000095
7.732714 0.35479049999999734
7.733714 0.3527995000000004
7.734715 0.3507970000000006
7.735714 0.34878599999999677
7.736714 0.34676350000000095
7.737714 0.34472950000000235
7.738714 0.34268599999999827
7.739714 0.340627999999998
7.740714 0.3385620000000025
7.741714 0.3364869999999997
7.742714 0.33439700000000255
7.743714 0.3322960000000006
7.744714 0.33018599999999665
7.745714 0.32806700000000155
7.746714 0.3259340000000028
7.747715 0.32378900000000316
7.748714 0.3216349999999961
7.749714 0.3194694999999971
7.750714 0.3172960000000029
7.751714 0.3151099999999991
7.752714 0.3129124999999978
7.753714 0.31070700000000145
7.754714 0.3084890000000008
7.755714 0.30625949999999724
7.756714 0.30401850000000175
7.757714 0.3017660000000034
7.758714 0.2995044999999977
7.759714 0.2972315
7.760714 0.2949469999999994
7.761714 0.29265349999999685
7.762714 0.2903485000000023
7.763714 0.2880320000000049
7.764714 0.2857065000000001
7.765714 0.28337249999999675
7.766714 0.2810239999999971
7.767715 0.27866299999999866
7.768714 0.27629399999999965
7.769714 0.273917
7.770714 0.2715275000000016
7.771714 0.26912600000000236
7.772714 0.26671599999999906
7.773714 0.26429449999999843
7.774714 0.26186150000000036
7.775714 0.2594169999999994
7.776714 0.2569639999999999
7.777714 0.2545015000000005
7.778714 0.25202750000000357
7.779714 0.24954200000000384
7.780715 0.24704749999999673
7.781714 0.24454499999999987
7.782714 0.2420305000000022
7.783714 0.23950699999999708
7.784714 0.23697499999999885
7.785714 0.2344314999999978
7.786714 0.23187900000000017
7.787714 0.2293150000000051
7.788714 0.22674199999999722
7.789714 0.2241604999999962
7.790714 0.2215675000000032
7.791714 0.21896850000000162
7.792714 0.21635799999999722
7.793715 0.2137354999999974
7.794714 0.2111075000000033
7.795714 0.20847050000000178
7.796714 0.20582250000000085
7.797714 0.20316549999999794
7.798714 0.20049599999999618
7.799714 0.19781850000000473
7.800714 0.1951355000000027
7.801714 0.19244049999999985
7.802714 0.18973350000000155
7.803714 0.1870179999999993
7.804714 0.18429449999999648
7.805714 0.18155850000000023
7.806714 0.178813500000002
7.807714 0.17606400000000008
7.808714 0.17330199999999932
7.809714 0.1705279999999977
7.810714 0.16774549999999752
7.811714 0.16495449999999878
7.812714 0.1621550000000015
7.813715 0.15934650000000222
7.814714 0.1565265000000001
7.815714 0.15369449999999715
7.816714 0.1508565000000019
7.817714 0.14801050000000068
7.818714 0.1451524999999986
7.819714 0.14228549999999998
7.820714 0.13941300000000165
7.821714 0.13652900000000046
7.822714 0.13363650000000074
7.823714 0.130734500000001
7.824714 0.12782099999999846
7.825714 0.12490200000000161
7.826715 0.12197399999999735
7.827714 0.11903749999999996
7.828714 0.11609250000000401
7.829714 0.11313799999999723
7.830714 0.1101754999999953
7.831714 0.10720400000000224
7.832714 0.10422650000000062
7.833714 0.10124050000000044
7.834714 0.0982455000000037
7.835714 0.09524250000000098
7.836714 0.09222999999999827
7.837714 0.08921199999999585
7.838714 0.08618550000000029
7.839714 0.08314950000000475
7.840714 0.0801054999999978
7.841714 0.07705549999999857
7.842714 0.07399650000000277
7.843714 0.07092899999999758
7.844714 0.06785550000000008
7.845714 0.06477349999999861
7.846714 0.06168549999999943
7.847714 0.05858900000000168
7.848714 0.05548650000000081
7.849714 0.05237500000000338
7.850714 0.04925499999999653
7.851714 0.04613249999999968
7.852714 0.043001000000000844
7.853714 0.03986050000000002
7.854714 0.0367144999999995
7.855714 0.03355949999999698
7.856714 0.030399000000000183
7.857714 0.02723250000000025
7.858714 0.024060000000002614
7.859715 0.020881999999999845
7.860714 0.017695499999998518
7.861714 0.014499500000002621
7.862714 0.011298000000001598
7.863714 0.008093999999999723
7.864714 0.0048804999999978605
7.865714 0.001661999999999714
7.866714 -0.0015629999999995647
7.867714 -0.004793499999998551
7.868714 -0.008029499999997244
7.869714 -0.011275000000001345
7.870714 -0.01452550000000173
7.871714 -0.017782500000003247
7.872715 -0.021042499999998198
7.873714 -0.024307500000000273
7.874714 -0.02758150000000434
7.875714 -0.030861499999995268
7.876714 -0.034147500000000164
7.877714 -0.03744200000000363
7.878714 -0.04074249999999938
7.879714 -0.044045999999999405
7.880714 -0.04735499999999914
7.881714 -0.050669499999998584
7.882714 -0.05399049999999916
7.883714 -0.05731699999999944
7.884714 -0.06064649999999858
7.885714 -0.06398200000000084
7.886714 -0.06732600000000166
7.887714 -0.07067300000000135
7.888714 -0.07402550000000074
7.889714 -0.07738399999999783
7.890714 -0.0807454999999992
7.891714 -0.08411300000000371
7.892715 -0.08748599999999708
7.893714 -0.09086200000000015
7.894714 -0.09424150000000008
7.895714 -0.09762599999999627
7.896714 -0.10101650000000104
7.897714 -0.10440999999999923
7.898714 -0.10780600000000369
7.899714 -0.11120600000000301
7.900714 -0.11460799999999977
7.901714 -0.1180130000000008
7.902714 -0.12142149999999868
7.903714 -0.12483499999999827
7.904714 -0.12825149999999672
7.905715 -0.13166849999999858
7.906714 -0.13508850000000472
7.907714 -0.13851399999999975
7.908714 -0.14193950000000016
7.909714 -0.1453650000000006
7.910714 -0.14879599999999532
7.911714 -0.15223050000000315
7.912714 -0.15566500000000014
7.913714 -0.15909899999999913
7.914714 -0.1625360000000024
7.915714 -0.1659759999999991
7.916714 -0.16941949999999809
7.917714 -0.17286249999999906
7.918715 -0.17630500000000204
7.919714 -0.17975100000000185
7.920714 -0.1831970000000017
7.921714 -0.18664549999999697
7.922714 -0.19009449999999564
7.923714 -0.19354349999999976
7.924714 -0.19699500000000472
7.925714 -0.20044700000000226
7.926714 -0.20389849999999637
7.927714 -0.20735000000000134
7.928714 -0.21080199999999888
7.929714 -0.21425649999999727
7.930714 -0.2177115000000045
7.931714 -0.2211629999999986
7.932714 -0.22461449999999816
7.933714 -0.22806650000000112
7.934714 -0.23151800000000064
7.935714 -0.23497000000000362
7.936714 -0.23841849999999887
7.937714 -0.24186699999999955
7.938715 -0.24531599999999826
7.939714 -0.24876199999999807
7.940714 -0.2522080000000033
7.941714 -0.2556509999999989
7.942714 -0.2590939999999999
7.943714 -0.26253700000000085
7.944714 -0.2659739999999987
7.945714 -0.26941149999999997
7.946714 -0.27284549999999896
7.947714 -0.2762764999999991
7.948714 -0.27970850000000064
7.949714 -0.2831369999999999
7.950714 -0.28656200000000237
7.951715 -0.2899845000000039
7.952714 -0.2934074999999981
7.953714 -0.29682399999999654
7.954714 -0.30023799999999956
7.955714 -0.3036520000000026
7.956714 -0.30706000000000244
7.957714 -0.3104624999999972
7.958714 -0.3138644999999994
7.959714 -0.3172635000000027
7.960714 -0.32065700000000086
7.961714 -0.32404499999999936
7.962714 -0.327429999999999
7.963714 -0.33081150000000176
7.964714 -0.3341874999999994
7.965714 -0.3375609999999962
7.966714 -0.3409249999999984
7.967714 -0.34428350000000096
7.968714 -0.34764250000000146
7.969714 -0.35099549999999885
7.970714 -0.3543390000000017
7.971714 -0.3576769999999994
7.972714 -0.3610099999999954
7.973714 -0.36433650000000106
7.974714 -0.3676570000000037
7.975714 -0.3709690000000022
7.976714 -0.3742749999999977
7.977714 -0.3775754999999989
7.978714 -0.38086750000000147
7.979714 -0.3841529999999975
7.980714 -0.3874329999999993
7.981714 -0.39070450000000245
7.982714 -0.3939669999999983
7.983714 -0.39722350000000184
7.984715 -0.40047150000000137
7.985714 -0.4037109999999969
7.986714 -0.40694450000000015
7.987714 -0.4101720000000003
7.988714 -0.413388000000003
7.989714 -0.4165949999999983
7.990714 -0.41979649999999935
7.991714 -0.422986500000003
7.992714 -0.42617000000000005
7.993714 -0.4293455000000019
7.994714 -0.4325094999999956
7.995714 -0.43566699999999897
7.996714 -0.4388130000000049
7.997715 -0.44195049999999597
7.998714 -0.44507899999999595
7.999714 -0.448196000000004
8.000714 -0.4513070000000034
8.001715 -0.4544065
8.002714 -0.45749499999999715
8.003715 -0.4605739999999998
8.004714 -0.4636414999999996
8.005714 -0.4667005000000008
8.006714 -0.46974750000000115
8.007714 -0.47278299999999873
8.008715 -0.47580949999999966
8.009714 -0.478821999999997
8.010715 -0.48182300000000233
8.011714 -0.48481450000000215
8.012714 -0.4877915000000004
8.013714 -0.4907574999999991
8.014714 -0.4937114999999971
8.015715 -0.49665400000000304
8.016714 -0.4995850000000007
8.017715 -0.5025009999999986
8.018714 -0.5054054999999993
8.019714 -0.5082954999999982
8.020715 -0.5111710000000008
8.021714 -0.5140345000000025
8.022715 -0.5168865000000015
8.023714 -0.5197244999999967
8.024714 -0.5225449999999968
8.025714 -0.5253535000000016
8.026714 -0.52815
8.027715 -0.5309295000000014
8.028714 -0.533694500000001
8.029715 -0.5364445000000009
8.030714 -0.5391805000000025
8.031714 -0.5419019999999971
8.032714 -0.5446084999999974
8.033714 -0.5473005000000013
8.034715 -0.5499749999999994
8.035714 -0.5526334999999991
8.036715 -0.5552774999999996
8.037714 -0.5579059999999999
8.038714 -0.5605165000000016
8.039714 -0.5631109999999995
8.040714 -0.5656899999999997
8.041715 -0.5682510000000013
8.042714 -0.5707944999999996
8.043715 -0.5733205000000001
8.044714 -0.5758295000000009
8.045714 -0.5783209999999983
8.046714 -0.5807944999999999
8.047714 -0.5832495000000022
8.048715 -0.5856869999999985
8.049714 -0.5881069999999998
8.050714 -0.5905065000000017
8.051714 -0.5928884999999975
8.052714 -0.5952519999999996
8.053715 -0.5975960000000009
8.054714 -0.5999215000000003
8.055715 -0.602227000000001
8.056714 -0.6045139999999997
8.057714 -0.6067809999999997
8.058714 -0.6090284999999991
8.059714 -0.6112565000000004
8.060715 -0.6134635000000017
8.061714 -0.6156519999999982
8.062715 -0.6178204999999988
8.063714 -0.6199685
8.064714 -0.6220959999999991
8.065714 -0.6242030000000015
8.066714 -0.6262895000000017
8.067715 -0.6283544999999984
8.068714 -0.6303989999999985
8.069715 -0.6324235000000025
8.070714 -0.6344259999999996
8.071714 -0.6364059999999999
8.072714 -0.6383660000000015
8.073714 -0.6403039999999989
8.074715 -0.642219
8.075714 -0.6441119999999997
8.076715 -0.645982999999999
8.077714 -0.6478309999999996
8.078714 -0.6496565000000005
8.079714 -0.6514585000000006
8.080714 -0.6532375000000004
8.081715 -0.6549934999999999
8.082714 -0.6567249999999997
8.083714 -0.6584335000000007
8.084714 -0.6601179999999999
8.085714 -0.6617779999999995
8.086715 -0.6634144999999994
8.087714 -0.6650254999999996
8.088715 -0.6666115000000008
8.089714 -0.6681739999999997
8.090714 -0.6697104999999994
8.091714 -0.6712220000000009
8.092714 -0.6727085000000004
8.093715 -0.6741694999999996
8.094714 -0.6756049999999998
8.095715 -0.6770141500000002
8.096714 -0.67839815
8.097714 -0.6797563500000001
8.098714 -0.6810882500000002
8.099714 -0.6823938500000003
8.100715 -0.68367335
8.101714 -0.6849266499999996
8.102715 -0.6861531499999998
8.103714 -0.6873533499999999
8.104714 -0.6885268000000002
8.105714 -0.6896732999999999
8.106714 -0.6907929499999999
8.107715 -0.6918854999999999
8.108714 -0.69295091
8.109715 -0.693989055
8.110714 -0.694999765
8.111714 -0.6959828949999999
8.112714 -0.6969384250000001
8.113714 -0.6978661000000002
8.114715 -0.6987658000000001
8.115714 -0.6996373499999999
8.116714 -0.7004807999999999
8.117714 -0.7012959
8.118714 -0.70208225
8.119715 -0.7028404499999997
8.120714 -0.7035697999999999
8.121715 -0.7042701000000002
8.122714 -0.7049417
8.123714 -0.7055841999999997
8.124714 -0.7061973999999996
8.125714 -0.7067813000000003
8.126715 -0.7073360000000003
8.127714 -0.7078615000000005
8.128715 -0.7083565000000005
8.129714 -0.708822
8.130714 -0.7092589999999993
8.131714 -0.7096659999999994
8.132714 -0.7100425000000006
8.133715 -0.7103885000000003
8.134714 -0.7107054999999995
8.135715 -0.7109919999999998
8.136714 -0.7112480000000002
8.137714 -0.7114745000000005
8.138714 -0.7116699999999999
8.139714 -0.7118355
8.140715 -0.7119694999999999
8.141714 -0.7120724999999989
8.142715 -0.7121459999999994
8.143714 -0.7121880000000009
8.144714 -0.712199500000001
8.145715 -0.7121799999999989
8.146714 -0.7121289999999995
8.147715 -0.7120474999999998
8.148714 -0.7119335
8.149714 -0.7117880000000014
8.150714 -0.7116119999999999
8.151714 -0.7114034999999982
8.152715 -0.7111635000000004
8.153714 -0.7108920000000011
8.154715 -0.7105875000000007
8.155714 -0.7102510000000009
8.156714 -0.7098829999999996
8.157714 -0.7094829999999986
8.158714 -0.7090494999999988
8.159715 -0.7085839999999995
8.160714 -0.7080859999999999
8.161715 -0.7075545000000014
8.162714 -0.7069915000000012
8.163714 -0.706396499999999
8.164714 -0.7057694999999998
8.165714 -0.7051090000000017
8.166715 -0.7044144999999985
8.167714 -0.7036869999999998
8.168715 -0.7029275000000015
8.169714 -0.7021355000000004
8.170714 -0.7013089999999988
8.171714 -0.7004504999999976
8.172714 -0.6995599999999997
8.173715 -0.6986360000000003
8.174714 -0.6976785000000016
8.175714 -0.6966875000000015
8.176714 -0.6956644999999989
8.177714 -0.6946094999999998
8.178715 -0.6935195000000021
8.179714 -0.6923964999999981
8.180715 -0.6912424999999959
8.181714 -0.6900544999999996
8.182714 -0.6888320000000001
8.183714 -0.6875780000000018
8.184714 -0.6862920000000012
8.185715 -0.6849705000000017
8.186714 -0.6836140000000009
8.187715 -0.682225499999998
8.188714 -0.6808055000000017
8.189714 -0.6793504999999989
8.190714 -0.6778599999999969
8.191714 -0.6763380000000015
8.192715 -0.6747809999999997
8.193714 -0.6731890000000021
8.194715 -0.6715655000000005
8.195714 -0.6699090000000004
8.196714 -0.6682180000000028
8.197714 -0.6664924999999966
8.198714 -0.6647344999999956
8.199715 -0.6629414999999989
8.200714 -0.6611135000000011
8.201715 -0.6592515000000037
8.202714 -0.6573565000000026
8.203714 -0.6554294999999992
8.204714 -0.6534654999999974
8.205714 -0.6514690000000006
8.206715 -0.6494405000000018
8.207714 -0.6473739999999975
8.208714 -0.6452755000000018
8.209714 -0.6431449999999983
8.210714 -0.6409799999999973
8.211715 -0.6387825000000016
8.212714 -0.6365499999999992
8.213715 -0.6342829999999992
8.214714 -0.6319840000000023
8.215714 -0.6296530000000032
8.216714 -0.6272894999999985
8.217714 -0.6248909999999981
8.218715 -0.622458
8.219714 -0.6199904999999988
8.220715 -0.6174899999999993
8.221714 -0.614961
8.222714 -0.6123969999999995
8.223714 -0.6097980000000034
8.224714 -0.6071669999999996
8.225715 -0.6045039999999989
8.226714 -0.6018090000000015
8.227715 -0.5990789999999976
8.228714 -0.5963175000000002
8.229714 -0.5935229999999991
8.230714 -0.5906969999999994
8.231714 -0.5878390000000028
8.232715 -0.584946500000003
8.233714 -0.5820214999999975
8.234715 -0.5790639999999974
8.235714 -0.5760755000000017
8.236714 -0.5730545000000006
8.237714 -0.5700015000000025
8.238714 -0.5669165000000022
8.239715 -0.5637994999999996
8.240714 -0.5606505000000002
8.241714 -0.5574690000000005
8.242714 -0.5542559999999966
8.243714 -0.5510114999999994
8.244715 -0.5477339999999985
8.245714 -0.5444249999999987
8.246715 -0.541087000000001
8.247714 -0.5377164999999977
8.248714 -0.5343145000000009
8.249714 -0.530880000000004
8.250714 -0.5274164999999982
8.251715 -0.5239239999999998
8.252714 -0.5203970000000038
8.253715 -0.5168404999999956
8.254714 -0.5132544999999967
8.255714 -0.5096370000000047
8.256714 -0.5059905000000037
8.257714 -0.5023120000000004
8.258715 -0.49860099999999696
8.259714 -0.4948609999999955
8.260715 -0.49109249999999954
8.261714 -0.48729699999999765
8.262714 -0.4834670000000035
8.263714 -0.4796065000000011
8.264714 -0.4757260000000027
8.265715 -0.4718100000000052
8.266714 -0.46785499999999014
8.267715 -0.46388000000000074
8.268714 -0.4598750000000011
8.269714 -0.4558350000000004
8.270715 -0.45177500000000365
8.271714 -0.447679999999995
8.272715 -0.4435599999999995
8.273714 -0.43941000000000463
8.274714 -0.43522999999999956
8.275714 -0.43102499999999677
8.276714 -0.42678500000000374
8.277715 -0.42252000000000217
8.278714 -0.41823000000000293
8.279715 -0.41391499999999515
8.280714 -0.4095749999999897
8.281714 -0.4052000000000049
8.282714 -0.40080000000000066
8.283714 -0.39638000000000045
8.284715 -0.39192499999999914
8.285714 -0.38744500000000015
8.286715 -0.3829450000000052
8.287714 -0.378415
8.288714 -0.37385999999999714
8.289714 -0.36927499999999486
8.290714 -0.3646700000000075
8.291715 -0.3600450000000024
8.292714 -0.3553849999999963
8.293715 -0.350705000000005
8.294714 -0.346004999999996
8.295714 -0.34127499999999855
8.296714 -0.3365150000000016
8.297714 -0.33173999999999965
8.298715 -0.32694500000000165
8.299714 -0.32211999999999347
8.300714 -0.3172750000000001
8.301714 -0.31240999999999997
8.302714 -0.30751500000000037
8.303715 -0.30259500000000317
8.304714 -0.2976600000000008
8.305715 -0.2927000000000008
8.306714 -0.28771000000000135
8.307714 -0.2827150000000002
8.308714 -0.2776950000000014
8.309714 -0.2726450000000032
8.310715 -0.2675749999999982
8.311714 -0.2624799999999955
8.312715 -0.25736999999999854
8.313714 -0.2522350000000039
8.314714 -0.24708500000000408
8.315714 -0.2419199999999992
8.316714 -0.2367249999999949
8.317715 -0.23150999999999466
8.318714 -0.22627499999999845
8.319715 -0.22102500000000794
8.320714 -0.21576000000000148
8.321714 -0.21046999999999733
8.322714 -0.2051649999999989
8.323714 -0.19983500000000282
8.324715 -0.19449000000000158
8.325714 -0.18912999999999525
8.326715 -0.18374500000000207
8.327714 -0.1783450000000038
8.328714 -0.1729350000000021
8.329714 -0.16749999999999188
8.330714 -0.16204999999999822
8.331715 -0.15658499999999945
8.332714 -0.15109999999999385
8.333714 -0.14560500000000653
8.334714 -0.14008499999999985
8.335714 -0.13456000000000232
8.336715 -0.12901999999999966
8.337714 -0.1234499999999976
8.338715 -0.1178750000000047
8.339714 -0.11228999999999753
8.340714 -0.1066849999999944
8.341714 -0.10106000000000612
8.342714 -0.09542500000000358
8.343715 -0.08977999999999764
8.344714 -0.08411999999999742
8.345715 -0.0784499999999938
8.346714 -0.07276500000000674
8.347714 -0.06707000000000544
8.348714 -0.06135999999999902
8.349714 -0.055634999999998325
8.350715 -0.04989999999999422
8.351714 -0.04415499999999754
8.352715 -0.0384000000000083
8.353714 -0.03263000000000311
8.354714 -0.0268499999999945
8.355714 -0.02106499999999503
8.356714 -0.015275000000004695
8.357715 -0.009469999999998403
8.358714 -0.003654999999999544
8.359715 0.0021699999999918833
8.360714 0.008005000000008405
8.361714 0.013840000000003242
8.362714 0.019684999999990647
8.363714 0.025540000000003147
8.364715 0.03140500000000822
8.365714 0.0372749999999933
8.366714 0.04314500000000007
8.367714 0.049024999999999416
8.368714 0.054914999999991325
8.369715 0.06080500000000492
8.370714 0.06670000000000938
8.371715 0.07259999999999385
8.372714 0.07850999999999259
8.373714 0.08442500000000386
8.374714 0.09034000000000429
8.375714 0.09626000000000642
8.376715 0.10218499999999943
8.377714 0.10811499999999413
8.378715 0.11404499999999969
8.379714 0.11997500000000523
8.380714 0.12591500000000336
8.381714 0.13185999999999232
8.382714 0.13780499999999216
8.383715 0.14375000000000282
8.384714 0.14969500000000263
8.385715 0.15564000000000247
8.386714 0.1615950000000057
8.387714 0.1675499999999981
8.388714 0.1734999999999996
8.389714 0.17945500000000283
8.390715 0.18540499999999352
8.391714 0.19136499999999845
8.392715 0.1973200000000017
8.393714 0.20326500000000153
8.394714 0.20921500000000304
8.395715 0.21516499999999372
8.396714 0.22111499999999526
8.397715 0.22706500000000762
8.398714 0.23300500000000574
8.399714 0.23893999999999133
8.400714 0.24488000000000026
8.401714 0.2508100000000058
8.402715 0.2567400000000005
8.403714 0.26266999999999524
8.404715 0.2685899999999974
8.405714 0.2745049999999978
8.406714 0.28041499999999653
8.407714 0.2863200000000044
8.408714 0.292214999999998
8.409715 0.2981050000000008
8.410714 0.3039950000000035
8.411715 0.30987500000000284
8.412714 0.3157399999999971
8.413714 0.321609999999993
8.414714 0.3274650000000055
8.415714 0.33330500000000207
8.416715 0.3391500000000003
8.417714 0.3449750000000026
8.418715 0.35079000000000143
8.419714 0.356610000000002
8.420714 0.36240999999999574
8.421714 0.3681899999999935
8.422714 0.37397000000000213
8.423715 0.379745000000009
8.424714 0.38549499999999653
8.425714 0.3912299999999898
8.426714 0.3969650000000048
8.427714 0.40268500000000373
8.428715 0.40838999999999764
8.429714 0.41407999999999723
8.430715 0.41975000000000084
8.431714 0.42541500000000276
8.432714 0.4310700000000013
8.433714 0.4367000000000021
8.434714 0.4423199999999995
8.435715 0.4479300000000044
8.436714 0.45351500000000067
8.437715 0.45907999999999016
8.438714 0.46463999999999966
8.439714 0.470185000000004
8.440714 0.4757049999999999
8.441714 0.4812049999999997
8.442715 0.4866899999999945
8.443714 0.4921600000000058
8.444715 0.49761500000000114
8.445714 0.5030549999999914
8.446714 0.5084700000000056
8.447714 0.5138650000000022
8.448714 0.519239999999992
8.449715 0.5246004999999964
8.450714 0.5299410000000047
8.451715 0.5352545000000016
8.452714 0.5405569999999993
8.453714 0.5458395000000063
8.454714 0.5510954999999998
8.455714 0.5563344999999964
8.456715 0.5615525000000009
8.457714 0.5667474999999997
8.458714 0.5719224999999972
8.459714 0.5770734999999985
8.460714 0.5822014999999994
8.461715 0.5873065000000001
8.462714 0.5923880000000025
8.463715 0.5974495000000035
8.464714 0.6024875000000008
8.465714 0.6074959999999968
8.466714 0.6124809999999999
8.467714 0.6174435000000008
8.468715 0.6223799999999972
8.469714 0.6272919999999993
8.470715 0.6321755000000014
8.471714 0.6370335000000025
8.472714 0.6418675000000018
8.473714 0.6466694999999989
8.474714 0.6514460000000004
8.475715 0.6561955000000013
8.476714 0.6609159999999988
8.477715 0.6656074999999984
8.478714 0.6702699999999999
8.479714 0.6749035000000035
8.480714 0.6795075000000004
8.481714 0.6840824999999993
8.482715 0.6886255000000012
8.483714 0.6931394999999999
8.484715 0.6976244999999951
8.485714 0.702077499999999
8.486714 0.7064985000000006
8.487714 0.7108904999999989
8.488714 0.7152500000000024
8.489715 0.7195744999999992
8.490714 0.7238674999999973
8.491714 0.7281315000000028
8.492714 0.7323630000000028
8.493714 0.7365594999999961
8.494715 0.7407214999999973
8.495714 0.7448515000000016
8.496715 0.7489465000000048
8.497714 0.7530065000000016
8.498714 0.757033999999998
8.499714 0.7610269999999968
8.500714 0.7649854999999979
8.501715 0.7689120000000023
8.502714 0.772803000000002
8.503715 0.7766560000000019
8.504714 0.7804714999999998
8.505714 0.7842519999999966
8.506714 0.7879980000000011
8.507714 0.7917085000000011
8.508715 0.795384
8.509714 0.7990195000000015
8.510715 0.8026199999999968
8.511714 0.8061819999999992
8.512714 0.8097060000000019
8.513714 0.8131959999999994
8.514714 0.8166480000000023
8.515715 0.8200615000000019
8.516714 0.8234344999999952
8.517715 0.8267699999999976
8.518714 0.8300674999999998
8.519714 0.8333270000000021
8.520715 0.8365490000000025
8.521714 0.8397299999999988
8.522715 0.842871500000001
8.523714 0.8459739999999991
8.524714 0.8490374999999988
8.525714 0.8520614999999988
8.526714 0.8550439999999995
8.527715 0.8579864999999999
8.528714 0.8608884999999997
8.529715 0.8637495000000005
8.530714 0.8665695000000001
8.531714 0.8693490000000014
8.532714 0.8720875000000011
8.533714 0.8747839999999981
8.534715 0.8774385000000001
8.535714 0.8800500000000004
8.536715 0.8826184999999992
8.537714 0.8851450000000005
8.538714 0.8876290000000007
8.539714 0.8900695000000014
8.540714 0.8924659999999991
8.541715 0.8948189999999997
8.542714 0.8971270000000012
8.543715 0.8993899999999981
8.544714 0.9016094999999983
8.545714 0.9037844999999999
8.546714 0.9059130000000005
8.547714 0.9079960000000011
8.548715 0.9100350000000016
8.549714 0.9120279999999986
8.550714 0.9139744999999986
8.551714 0.9158745000000014
8.552714 0.9177280000000003
8.553715 0.9195355000000001
8.554714 0.9212964999999999
8.555715 0.9230095000000004
8.556714 0.9246759999999998
8.557714 0.9262954999999999
8.558714 0.9278685000000002
8.559714 0.9293939999999992
8.560715 0.9308715000000002
8.561714 0.9323020000000006
8.562715 0.9336845000000005
8.563714 0.9350189999999996
8.564714 0.9363054999999996
8.565714 0.9375448999999999
8.566714 0.9387362
8.567715 0.9398787499999999
8.568714 0.9409733999999997
8.569715 0.9420200500000003
8.570714 0.9430181500000002
8.571714 0.9439678499999998
8.572714 0.94486915
8.573714 0.94572195
8.574715 0.9465261500000001
8.575714 0.9472817049999999
8.576715 0.9479884449999998
8.577714 0.948646295
8.578714 0.949255305
8.579714 0.9498153499999998
8.580714 0.9503261999999999
8.581715 0.9507879500000002
8.582714 0.9512005
8.583714 0.95156375
8.584714 0.9518774999999998
8.585714 0.952142
8.586715 0.9523570000000002
8.587714 0.9525219499999997
8.588715 0.9526379999999995
8.589714 0.9527039999999996
8.590714 0.9527194999999998
8.591714 0.9526860000000008
8.592714 0.9526024999999999
8.593715 0.9524695
8.594714 0.9522860000000001
8.595715 0.9520524999999993
8.596714 0.9517695000000012
8.597714 0.9514365000000009
8.598714 0.9510529999999991
8.599714 0.950619
8.600715 0.9501360000000001
8.601714 0.9496024999999986
8.602715 0.9490175000000011
8.603714 0.9483835000000015
8.604714 0.9476994999999997
8.605714 0.9469644999999984
8.606714 0.9461785000000004
8.607715 0.9453415000000002
8.608714 0.9444559999999984
8.609715 0.9435185000000013
8.610714 0.9425305
8.611714 0.941491499999999
8.612714 0.9404015000000013
8.613714 0.939262499999999
8.614715 0.9380714999999984
8.615714 0.9368290000000004
8.616714 0.9355355
8.617714 0.9341920000000014
8.618714 0.9327980000000016
8.619715 0.9313529999999993
8.620714 0.9298570000000004
8.621715 0.9283105
8.622714 0.9267124999999993
8.623714 0.9250639999999999
8.624714 0.9233660000000002
8.625714 0.9216159999999999
8.626715 0.9198159999999986
8.627714 0.9179670000000008
8.628715 0.9160650000000005
8.629714 0.9141135000000001
8.630714 0.9121139999999993
8.631714 0.9100650000000009
8.632714 0.9079670000000033
8.633715 0.9058160000000004
8.634714 0.9036154999999948
8.635715 0.9013659999999954
8.636714 0.8990670000000041
8.637714 0.8967210000000052
8.638714 0.8943254999999983
8.639714 0.8918809999999974
8.640715 0.8893899999999979
8.641714 0.8868489999999977
8.642715 0.8842585000000002
8.643714 0.881622000000002
8.644714 0.8789360000000012
8.645715 0.8761999999999995
8.646714 0.8734174999999993
8.647715 0.8705889999999987
8.648714 0.8677105000000025
8.649714 0.8647850000000046
8.650714 0.8618139999999987
8.651714 0.8587929999999975
8.652715 0.8557249999999997
8.653714 0.8526114999999994
8.654715 0.8494479999999983
8.655714 0.8462375000000006
8.656714 0.8429835000000034
8.657714 0.8396805000000014
8.658714 0.8363274999999986
8.659715 0.8329309999999961
8.660714 0.8294884999999986
8.661715 0.8259960000000002
8.662714 0.8224595000000043
8.663714 0.8188770000000024
8.664714 0.8152449999999976
8.665714 0.8115690000000007
8.666715 0.8078464999999998
8.667714 0.8040775000000003
8.668715 0.8002625000000004
8.669714 0.7964004999999987
8.670714 0.7924944999999992
8.671714 0.788545
8.672714 0.7845490000000024
8.673715 0.7805065000000009
8.674714 0.7764199999999961
8.675714 0.7722874999999965
8.676714 0.7681115000000025
8.677714 0.763891000000002
8.678715 0.759624500000001
8.679714 0.7553145000000003
8.680715 0.7509629999999975
8.681714 0.7465684999999984
8.682714 0.7421275000000007
8.683714 0.7376450000000009
8.684714 0.7331224999999983
8.685715 0.7285535000000026
8.686714 0.7239405000000038
8.687715 0.7192894999999996
8.688714 0.7145979999999946
8.689714 0.7098599999999966
8.690714 0.7050830000000026
8.691714 0.7002635000000049
8.692715 0.6953999999999988
8.693714 0.6905049999999993
8.694715 0.6855699999999969
8.695714 0.6805849999999992
8.696714 0.6755700000000021
8.697714 0.670519999999993
8.698714 0.6654149999999978
8.699715 0.6602750000000014
8.700714 0.6551050000000056
8.701715 0.6498950000000071
8.702714 0.6446449999999949
8.703714 0.6393599999999925
8.704714 0.6340399999999998
8.705714 0.6286800000000042
8.706715 0.623280000000006
8.707714 0.6178449999999958
8.708714 0.6123749999999953
8.709714 0.6068700000000046
8.710714 0.6013350000000036
8.711715 0.5957599999999998
8.712714 0.5901499999999951
8.713715 0.5845100000000016
8.714714 0.5788300000000054
8.715714 0.5731149999999973
8.716714 0.5673750000000023
8.717714 0.5616000000000063
8.718715 0.5557849999999965
8.719714 0.5499399999999983
8.720715 0.544059999999999
8.721714 0.5381449999999985
8.722714 0.5322100000000022
8.723714 0.5262399999999938
8.724714 0.5202300000000043
8.725715 0.5141950000000064
8.726714 0.5081299999999981
8.727715 0.5020299999999996
8.728714 0.4958950000000001
8.729714 0.48973500000000286
8.730714 0.4835449999999954
8.731714 0.4773249999999994
8.732715 0.47107500000000396
8.733714 0.46480000000000005
8.734715 0.458489999999995
8.735714 0.45214999999999056
8.736714 0.445790000000001
8.737714 0.43939500000001036
8.738714 0.43296499999999694
8.739715 0.4265149999999984
8.740714 0.4200450000000039
8.741714 0.4135449999999991
8.742714 0.40701499999999496
8.743714 0.40045000000000053
8.744715 0.3938650000000102
8.745714 0.3872600000000021
8.746715 0.38062499999999466
8.747714 0.37397499999999295
8.748714 0.3672950000000027
8.749714 0.36059000000000396
8.750714 0.3538649999999983
8.751715 0.34710999999999337
8.752714 0.3403350000000032
8.753715 0.3335400000000063
8.754714 0.3267299999999934
8.755714 0.31989499999999366
8.756714 0.31303999999999793
8.757714 0.30616500000000624
8.758715 0.299265000000006
8.759714 0.29234499999999897
8.760715 0.28541499999999936
8.761714 0.2784650000000038
8.762714 0.2714899999999997
8.763714 0.26450499999999216
8.764714 0.2574999999999995
8.765715 0.250475
8.766714 0.2434399999999971
8.767715 0.23638999999999996
8.768714 0.22932499999999767
8.769714 0.22223500000000856
8.770715 0.21513500000000518
8.771714 0.2080300000000001
8.772715 0.20089999999999736
8.773714 0.1937599999999912
8.774714 0.18661000000000327
8.775714 0.17944499999999944
8.776714 0.1722650000000013
8.777715 0.1650700000000089
8.778714 0.15786500000000225
8.779715 0.1506549999999939
8.780714 0.1434299999999913
8.781714 0.13619000000000522
8.782714 0.1289500000000083
8.783714 0.12169499999999545
8.784715 0.11443000000000086
8.785714 0.10715500000000287
8.786715 0.09986999999999063
8.787714 0.09257999999999836
8.788714 0.08528000000000269
8.789714 0.07797499999999445
8.790714 0.0706600000000045
8.791715 0.06333500000000031
8.792714 0.05600499999999439
8.793715 0.04867499999999933
8.794714 0.04133500000000085
8.795714 0.033985000000009806
8.796714 0.02663500000000792
8.797714 0.019279999999993486
8.798715 0.011919999999999032
8.799714 0.004560000000004578
8.800714 -0.0028100000000041286
8.801714 -0.010180000000001993
8.802714 -0.017549999999999857
8.803715 -0.024924999999999427
8.804714 -0.0323050000000007
8.805715 -0.03969000000000368
8.806714 -0.04706500000000325
8.807714 -0.05444499999999368
8.808714 -0.061829999999996665
8.809714 -0.06921000000000878
8.810715 -0.07658999999999921
8.811714 -0.08396499999999878
8.812715 -0.09133999999999835
8.813714 -0.09871999999999963
8.814714 -0.10609499999999919
8.815714 -0.11346499999999705
8.816714 -0.12082500000000235
8.817715 -0.1281849999999968
8.818714 -0.1355450000000021
8.819715 -0.1428900000000023
8.820714 -0.15023999999999332
8.821714 -0.15758000000000266
8.822714 -0.16491000000000855
8.823714 -0.1722399999999928
8.824715 -0.17955499999999358
8.825714 -0.1868600000000018
8.826715 -0.19416499999999917
8.827714 -0.201460000000004
8.828714 -0.208735000000002
8.829714 -0.21600999999999998
8.830714 -0.22327000000000372
8.831715 -0.23052000000000403
8.832714 -0.23776000000000092
8.833714 -0.244979999999991
8.834714 -0.25219999999999193
8.835714 -0.2594100000000003
8.836715 -0.26660000000000184
8.837714 -0.2737750000000091
8.838715 -0.2809350000000004
8.839714 -0.2880799999999974
8.840714 -0.2952150000000019
8.841714 -0.30233500000000124
8.842714 -0.3094449999999972
8.843715 -0.3165349999999971
8.844714 -0.32360500000000114
8.845715 -0.33065999999999995
8.846714 -0.33769500000000285
8.847714 -0.34472500000000406
8.848714 -0.3517349999999984
8.849714 -0.3587199999999951
8.850715 -0.3656949999999992
8.851714 -0.3726449999999948
8.852715 -0.37957500000000527
8.853714 -0.3864950000000015
8.854714 -0.39339500000000166
8.855714 -0.40027000000000423
8.856714 -0.40712499999999996
8.857715 -0.41395999999999966
8.858714 -0.4207799999999943
8.859715 -0.4275750000000021
8.860714 -0.43435000000000307
8.861714 -0.4411049999999972
8.862714 -0.4478300000000028
8.863714 -0.4545400000000033
8.864715 -0.4612249999999952
8.865714 -0.467890000000002
8.866714 -0.47453000000000034
8.867714 -0.48113999999999923
8.868714 -0.48772500000000046
8.869715 -0.4942899999999949
8.870714 -0.5008350000000041
8.871715 -0.5073500000000032
8.872714 -0.513834999999992
8.873714 -0.520294999999994
8.874714 -0.526735
8.875714 -0.5331450000000065
8.876715 -0.5395200000000012
8.877714 -0.5458699999999982
8.878715 -0.5521949999999975
8.879714 -0.5584899999999974
8.880714 -0.5647599999999997
8.881714 -0.5709950000000008
8.882714 -0.5771950000000008
8.883715 -0.5833750000000049
8.884714 -0.5895150000000061
8.885715 -0.5956249999999972
8.886714 -0.6017100000000014
8.887714 -0.6077599999999936
8.888714 -0.6137749999999956
8.889714 -0.6197550000000074
8.890715 -0.6256999999999964
8.891714 -0.6316149999999968
8.892715 -0.6375049999999995
8.893714 -0.6433449999999962
8.894714 -0.6491550000000041
8.895715 -0.6549300000000002
8.896714 -0.6606650000000043
8.897715 -0.6663749999999998
8.898714 -0.6720449999999927
8.899714 -0.6776750000000044
8.900714 -0.6832650000000023
8.901714 -0.6888199999999993
8.902715 -0.6943350000000043
8.903714 -0.6998100000000065
8.904715 -0.7052549999999984
8.905714 -0.7106599999999984
8.906714 -0.7160249999999956
8.907714 -0.7213489999999939
8.908714 -0.7266350000000033
8.909715 -0.7318795000000049
8.910714 -0.7370835000000002
8.911715 -0.7422525
8.912714 -0.7473775000000021
8.913714 -0.752461999999998
8.914714 -0.7575059999999985
8.915714 -0.7625119999999991
8.916715 -0.7674764999999973
8.917714 -0.7723979999999994
8.918715 -0.7772760000000019
8.919714 -0.7821130000000001
8.920714 -0.7869094999999975
8.921714 -0.7916620000000028
8.922714 -0.7963740000000016
8.923715 -0.8010425000000009
8.924714 -0.8056670000000025
8.925714 -0.8102474999999956
8.926714 -0.8147849999999979
8.927714 -0.8192785000000027
8.928715 -0.8237285000000023
8.929714 -0.8281349999999967
8.930715 -0.8324945000000002
8.931714 -0.8368110000000019
8.932714 -0.8410834999999952
8.933714 -0.8453090000000028
8.934714 -0.8494855000000002
8.935715 -0.8536154999999992
8.936714 -0.8577015000000003
8.937715 -0.8617409999999976
8.938714 -0.8657340000000019
8.939714 -0.8696780000000013
8.940714 -0.8735719999999999
8.941714 -0.8774189999999966
8.942715 -0.8812174999999974
8.943714 -0.8849690000000018
8.944715 -0.8886710000000032
8.945714 -0.892320500000003
8.946714 -0.8959234999999989
8.947714 -0.8994774999999955
8.948714 -0.9029809999999987
8.949715 -0.9064330000000016
8.950714 -0.9098325000000028
8.951715 -0.9131850000000022
8.952714 -0.9164854999999981
8.953714 -0.9197334999999977
8.954714 -0.922929000000001
8.955714 -0.9260720000000026
8.956715 -0.9291659999999995
8.957714 -0.9322075000000001
8.958714 -0.9351960000000011
8.959714 -0.9381324999999986
8.960714 -0.9410169999999978
8.961715 -0.9438460000000019
8.962714 -0.9466224999999989
8.963715 -0.9493464999999998
8.964714 -0.9520155000000036
8.965714 -0.9546320000000003
8.966714 -0.9571960000000006
8.967714 -0.9597059999999973
8.968715 -0.9621609999999969
8.969714 -0.9645620000000009
8.970715 -0.9669090000000012
8.971714 -0.9692014999999995
8.972714 -0.9714394999999989
8.973714 -0.9736220000000005
8.974714 -0.9757510000000016
8.975715 -0.9778259999999992
8.976714 -0.9798445000000001
8.977715 -0.9818089999999999
8.978714 -0.9837194999999987
8.979714 -0.9855750000000005
8.980714 -0.9873765000000012
8.981714 -0.9891229999999992
8.982715 -0.9908139999999998
8.983714 -0.992450500000001
8.984715 -0.9940325000000005
8.985714 -0.9955609999999997
8.986714 -0.9970335000000004
8.987714 -0.9984505000000007
8.988714 -0.9998139999999976
8.989715 -1.0011205000000003
8.990714 -1.0023734999999998
8.991714 -1.0035729999999992
8.992714 -1.004715500000001
8.993714 -1.0058029999999991
8.994715 -1.0068359999999996
8.995714 -1.0078140000000002
8.996715 -1.0087365000000004
8.997714 -1.0096039999999995
8.998714 -1.0104159999999993
8.999714 -1.0111725000000003
9.000714 -1.0118739999999997
9.001715 -1.0125200000000003
9.002714 -1.0131105000000002
9.003715 -1.0136454999999998
9.004714 -1.0141240000000007
9.005714 -1.0145465000000005
9.006714 -1.0149133499999996
9.007714 -1.0152238499999995
9.008715 -1.0154781499999999
9.009714 -1.01567605
9.010715 -1.01581735
9.011714 -1.0159023
9.012714 -1.0159307000000002
9.013714 -1.0159023
9.014714 -1.0158172499999998
9.015715 -1.0156755949999998
9.016714 -1.01547715
9.017715 -1.015221905
9.018714 -1.01490985
9.019714 -1.01454095
9.020715 -1.0141153500000002
9.021714 -1.0136327499999997
9.022715 -1.0130933999999998
9.023714 -1.0124975499999997
9.024714 -1.0118448500000004
9.025714 -1.0111354500000005
9.026714 -1.0103696
9.027715 -1.0095472999999997
9.028714 -1.0086685000000004
9.029715 -1.0077334999999994
9.030714 -1.0067424999999992
9.031714 -1.0056949999999998
9.032714 -1.0045915000000005
9.033714 -1.003432
9.034715 -1.0022164999999998
9.035714 -1.0009455000000005
9.036715 -0.999618999999999
9.037714 -0.9982369999999999
9.038714 -0.9967995000000004
9.039714 -0.995307000000001
9.040714 -0.9937585000000004
9.041715 -0.9921549999999986
9.042714 -0.9904979999999992
9.043715 -0.9887855000000008
9.044714 -0.9870185000000006
9.045714 -0.9851979999999998
9.046714 -0.9833224999999994
9.047714 -0.9813930000000007
9.048715 -0.979409
9.049714 -0.9773719999999999
9.050714 -0.9752810000000013
9.051714 -0.9731359999999989
9.052714 -0.9709389999999984
9.053715 -0.9686875000000015
9.054714 -0.966384000000001
9.055715 -0.9640279999999989
9.056714 -0.9616195000000004
9.057714 -0.9591590000000011
9.058714 -0.9566445000000007
9.059714 -0.9540789999999981
9.060715 -0.9514624999999987
9.061714 -0.9487935000000003
9.062715 -0.946072500000001
9.063714 -0.9433000000000016
9.064714 -0.9404785000000001
9.065714 -0.9376049999999976
9.066714 -0.9346780000000002
9.067715 -0.9317035000000029
9.068714 -0.9286800000000006
9.069715 -0.9256039999999969
9.070714 -0.9224779999999978
9.071714 -0.9192995000000025
9.072714 -0.9160720000000023
9.073714 -0.9127979999999983
9.074715 -0.9094714999999981
9.075714 -0.9060955000000004
9.076715 -0.9026699999999999
9.077714 -0.8991950000000021
9.078714 -0.8956705000000016
9.079714 -0.8920960000000002
9.080714 -0.8884729999999974
9.081715 -0.8848004999999973
9.082714 -0.8810805000000027
9.083714 -0.8773145000000022
9.084714 -0.8734989999999989
9.085714 -0.8696339999999982
9.086715 -0.8657195000000001
9.087714 -0.8617584999999981
9.088715 -0.8577509999999977
9.089714 -0.8536939999999998
9.090714 -0.8495935000000023
9.091714 -0.845446000000003
9.092714 -0.8412490000000007
9.093715 -0.8370059999999979
9.094714 -0.8327189999999975
9.095715 -0.8283879999999996
9.096714 -0.8240080000000021
9.097714 -0.8195840000000016
9.098714 -0.815116499999996
9.099714 -0.8106030000000009
9.100715 -0.8060480000000034
9.101714 -0.8014495000000008
9.102715 -0.7968049999999979
9.103714 -0.792118999999998
9.104714 -0.7873925000000028
9.105714 -0.7826225000000026
9.106714 -0.7778084999999991
9.107715 -0.7729539999999949
9.108714 -0.7680590000000008
9.109715 -0.7631230000000024
9.110714 -0.7581459999999999
9.111714 -0.753128500000002
9.112714 -0.7480729999999985
9.113714 -0.7429769999999999
9.114715 -0.7378405000000003
9.115714 -0.7326654999999975
9.116714 -0.7274529999999981
9.117714 -0.7222030000000021
9.118714 -0.7169145000000029
9.119715 -0.7115884999999963
9.120714 -0.7062249999999984
9.121715 -0.7008235000000007
9.122714 -0.6953864999999986
9.123714 -0.6899119999999997
9.124714 -0.6844030000000033
9.125714 -0.6788585000000024
9.126715 -0.673278999999995
9.127714 -0.6676649999999953
9.128715 -0.6620115000000015
9.129714 -0.6563274999999997
9.130714 -0.6506049999999999
9.131714 -0.6448499999999998
9.132714 -0.639070000000002
9.133715 -0.6332500000000014
9.134714 -0.6273949999999998
9.135715 -0.6215099999999987
9.136714 -0.6155949999999983
9.137714 -0.609640000000006
9.138714 -0.6036550000000033
9.139714 -0.5976400000000013
9.140715 -0.5915949999999999
9.141714 -0.5855300000000025
9.142715 -0.5794250000000023
9.143714 -0.5732849999999903
9.144714 -0.567124999999993
9.145715 -0.5609300000000055
9.146714 -0.5547099999999986
9.147715 -0.5484649999999941
9.148714 -0.5421800000000084
9.149714 -0.5358750000000051
9.150714 -0.5295449999999933
9.151714 -0.523180000000002
9.152715 -0.5168000000000056
9.153714 -0.5103849999999973
9.154715 -0.5039349999999988
9.155714 -0.4974749999999968
9.156714 -0.49098999999999715
9.157714 -0.48447000000000723
9.158714 -0.477924999999998
9.159715 -0.47135999999999273
9.160714 -0.4647700000000006
9.161715 -0.45816000000000173
9.162714 -0.4515250000000051
9.163714 -0.4448599999999983
9.164714 -0.43818499999999894
9.165714 -0.43149000000000354
9.166715 -0.42476499999999795
9.167714 -0.4180249999999981
9.168715 -0.4112600000000005
9.169714 -0.40447000000000527
9.170714 -0.3976699999999958
9.171714 -0.3908500000000012
9.172714 -0.38400500000000887
9.173715 -0.3771499999999915
9.174714 -0.37026999999999805
9.175714 -0.36338000000000126
9.176714 -0.3564699999999976
9.177714 -0.349539999999998
9.178715 -0.3426049999999967
9.179714 -0.3356500000000102
9.180715 -0.32867500000000616
9.181714 -0.3216899999999986
9.182714 -0.3146949999999985
9.183714 -0.3076799999999916
9.184714 -0.30065500000000295
9.185715 -0.29361500000000923
9.186714 -0.28656999999999205
9.187715 -0.2795049999999898
9.188714 -0.2724200000000024
9.189714 -0.26534000000000585
9.190714 -0.25824500000000417
9.191714 -0.2511349999999974
9.192715 -0.24401999999999974
9.193714 -0.236889999999997
9.194715 -0.22975000000000165
9.195714 -0.22261000000000633
9.196714 -0.21545499999999504
9.197714 -0.20829000000000203
9.198714 -0.20111999999999647
9.199715 -0.19393999999999834
9.200714 -0.1867549999999985
9.201715 -0.17955999999999528
9.202714 -0.17236500000000288
9.203714 -0.16515500000000538
9.204714 -0.157944999999997
9.205714 -0.1507349999999995
9.206715 -0.14351000000000771
9.207714 -0.13628499999999424
9.208714 -0.12904999999999905
9.209714 -0.12182000000000555
9.210714 -0.11459000000000122
9.211715 -0.10734999999999348
9.212714 -0.10010499999999486
9.213715 -0.0928600000000071
9.214714 -0.08561999999999936
9.215714 -0.07837500000000075
9.216714 -0.07113000000000215
9.217714 -0.06388000000000184
9.218715 -0.056635000000003224
9.219714 -0.04938999999999378
9.220715 -0.04213999999999347
9.221714 -0.034899999999996566
9.222714 -0.027659999999999664
9.223714 -0.020425000000004467
9.224714 -0.01319000000000927
9.225715 -0.005955000000003232
9.226714 0.0012750000000011016
9.227715 0.008495000000002025
9.228714 0.01571500000000295
9.229714 0.022930000000002167
9.230714 0.030134999999997976
9.231714 0.03733999999999378
9.232715 0.04453999999999873
9.233714 0.05173000000000026
9.234715 0.05891000000000923
9.235714 0.06609000000000737
9.236714 0.07325999999999123
9.237714 0.08041999999999339
9.238714 0.08757000000000295
9.239715 0.09471000000000912
9.240714 0.10184000000000104
9.241714 0.10895999999998955
9.242714 0.11607499999999804
9.243714 0.12318000000000312
9.244715 0.13027000000000308
9.245714 0.13734999999999964
9.246715 0.1444150000000019
9.247714 0.15145999999999737
9.248714 0.15850000000000194
9.249714 0.16552500000000142
9.250714 0.1725349999999958
9.251715 0.17953500000000844
9.252714 0.18651500000000343
9.253715 0.19348499999999497
9.254714 0.20043999999999226
9.255714 0.20737500000000442
9.256714 0.21429500000000062
9.257714 0.2211999999999917
9.258715 0.22808999999999938
9.259714 0.23495500000000935
9.260715 0.24180500000000335
9.261714 0.24863999999999226
9.262714 0.255454999999996
9.263714 0.2622550000000055
9.264714 0.2690350000000082
9.265715 0.2757949999999932
9.266714 0.28253499999999304
9.267715 0.2892550000000078
9.268714 0.29596000000000655
9.269714 0.3026349999999951
9.270715 0.3092899999999985
9.271714 0.3159349999999985
9.272715 0.3225449999999974
9.273714 0.3291400000000021
9.274714 0.3357149999999999
9.275714 0.3422599999999983
9.276714 0.3487900000000025
9.277715 0.3552949999999981
9.278714 0.361774999999996
9.279715 0.36823000000000716
9.280714 0.3746650000000006
9.281714 0.38106999999999464
9.282714 0.38745000000000185
9.283714 0.39381500000000397
9.284715 0.4001449999999941
9.285714 0.4064499999999974
9.286715 0.4127250000000014
9.287714 0.41897499999999677
9.288714 0.42520500000000705
9.289714 0.4313950000000037
9.290714 0.4375649999999935
9.291715 0.44370499999999474
9.292714 0.44981500000000746
9.293715 0.45590000000000086
9.294714 0.4619449999999914
9.295714 0.46796500000000596
9.296714 0.47396000000000116
9.297714 0.47991999999999524
9.298715 0.4858449999999991
9.299714 0.4917450000000052
9.300714 0.49761500000000114
9.301714 0.503449999999996
9.302714 0.5092500000000005
9.303715 0.5150200000000058
9.304714 0.5207549999999991
9.305715 0.5264599999999929
9.306714 0.5321300000000074
9.307714 0.5377600000000082
9.308714 0.5433599999999988
9.309714 0.54892999999999
9.310715 0.5544650000000018
9.311714 0.5599550000000091
9.312715 0.5654149999999953
9.313714 0.5708499999999948
9.314714 0.5762400000000004
9.315714 0.5815850000000017
9.316714 0.586909999999996
9.317715 0.5921949999999985
9.318714 0.5974350000000073
9.319715 0.6026400000000041
9.320714 0.6078099999999999
9.321714 0.6129449999999945
9.322714 0.6180399999999973
9.323714 0.6230900000000062
9.324715 0.6281055000000013
9.325714 0.6330904999999991
9.326715 0.6380259999999994
9.327714 0.642920999999999
9.328714 0.6477844999999997
9.329714 0.6526069999999962
9.330714 0.6573855000000005
9.331715 0.6621295000000017
9.332714 0.6668329999999967
9.333714 0.6714924999999994
9.334714 0.6761110000000032
9.335714 0.680689000000001
9.336715 0.6852289999999988
9.337714 0.6897285000000012
9.338715 0.6941819999999976
9.339714 0.6985939999999973
9.340714 0.7029680000000024
9.341714 0.7072985000000024
9.342714 0.7115854999999974
9.343715 0.7158295000000015
9.344714 0.7200320000000034
9.345715 0.7241904999999969
9.346714 0.7283059999999995
9.347714 0.7323804999999979
9.348714 0.7364079999999997
9.349714 0.7403925
9.350715 0.7443364999999994
9.351714 0.7482365000000013
9.352715 0.7520895000000011
9.353714 0.7558960000000025
9.354714 0.7596594999999966
9.355714 0.7633789999999987
9.356714 0.7670545000000031
9.357715 0.7706840000000015
9.358714 0.7742670000000014
9.359715 0.7778029999999994
9.360714 0.7812919999999954
9.361714 0.7847380000000008
9.362714 0.788138
9.363714 0.7914875000000006
9.364715 0.7947905000000026
9.365714 0.7980499999999996
9.366714 0.8012604999999972
9.367714 0.8044214999999975
9.368714 0.8075350000000031
9.369715 0.8106025000000029
9.370714 0.8136239999999967
9.371715 0.8165955000000006
9.372714 0.8195200000000026
9.373714 0.8223984999999986
9.374714 0.8252244999999985
9.375714 0.8280039999999997
9.376715 0.8307370000000026
9.377714 0.8334174999999984
9.378715 0.8360509999999975
9.379714 0.8386385000000017
9.380714 0.8411765000000031
9.381714 0.8436644999999983
9.382714 0.8461039999999975
9.383715 0.8484960000000022
9.384714 0.8508384999999986
9.385715 0.8531319999999959
9.386714 0.8553760000000009
9.387714 0.8575710000000014
9.388714 0.859715500000003
9.389714 0.8618135000000008
9.390715 0.863862999999997
9.391714 0.8658610000000013
9.392715 0.8678120000000009
9.393714 0.869712499999999
9.394714 0.8715640000000003
9.395715 0.8733670000000006
9.396714 0.8751199999999999
9.397715 0.8768225000000003
9.398714 0.8784759999999989
9.399714 0.8800809999999986
9.400714 0.8816350000000016
9.401714 0.8831395000000017
9.402715 0.884595
9.403714 0.8859994999999985
9.404715 0.8873554999999986
9.405714 0.8886620000000012
9.406714 0.8899165000000002
9.407714 0.8911214999999991
9.408714 0.8922770000000007
9.409715 0.8933814999999999
9.410714 0.8944359999999987
9.411715 0.8954420000000012
9.412714 0.8963980000000004
9.413714 0.8973029999999999
9.414714 0.8981575000000007
9.415714 0.8989619999999982
9.416715 0.8997154999999986
9.417714 0.9004185000000003
9.418715 0.9010730000000007
9.419714 0.901677000000001
9.420714 0.902229500000001
9.421714 0.9027319999999988
9.422714 0.9031849999999995
9.423715 0.9035875000000011
9.424714 0.9039390000000006
9.425714 0.9042399999999999
9.426714 0.9044909999999999
9.427714 0.9046909999999989
9.428715 0.904841
9.429714 0.9049410000000002
9.430715 0.9049899999999996
9.431714 0.9049885000000002
9.432714 0.9049369999999999
9.433714 0.9048350000000002
9.434714 0.9046829000000003
9.435715 0.9044803499999998
9.436714 0.9042268999999995
9.437715 0.9039234999999994
9.438714 0.9035699000000003
9.439714 0.9031662500000004
9.440714 0.9027124500000001
9.441714 0.9022087499999998
9.442715 0.901655
9.443714 0.9010513
9.444715 0.900397995
9.445714 0.8996950882000001
9.446714 0.8989426099999998
9.447714 0.8981408617999999
9.448714 0.8972898450000001
9.449715 0.8963896999999998
9.450714 0.8954405499999998
9.451715 0.8944425500000002
9.452714 0.8933959000000004
9.453714 0.8923009000000001
9.454714 0.8911578499999996
9.455714 0.8899663999999999
9.456715 0.8887265500000001
9.457714 0.8874388499999997
9.458714 0.8861045500000003
9.459714 0.8847220000000007
9.460714 0.8832914999999995
9.461715 0.8818149999999993
9.462714 0.8802905000000003
9.463715 0.8787185000000001
9.464714 0.8771004999999995
9.465714 0.8754370000000002
9.466714 0.8737265000000006
9.467714 0.8719680000000002
9.468715 0.8701644999999993
9.469714 0.8683149999999995
9.470715 0.8664185000000003
9.471714 0.8644769999999993
9.472714 0.8624894999999991
9.473714 0.8604555000000005
9.474714 0.8583765000000002
9.475715 0.8562534999999994
9.476714 0.8540840000000001
9.477715 0.8518690000000009
9.478714 0.8496104999999995
9.479714 0.8473060000000002
9.480714 0.8449555000000004
9.481714 0.8425614999999984
9.482715 0.8401244999999999
9.483714 0.8376430000000006
9.484715 0.835117
9.485714 0.8325474999999999
9.486714 0.8299335000000013
9.487714 0.8272760000000003
9.488714 0.8245769999999999
9.489715 0.8218339999999991
9.490714 0.819046999999998
9.491714 0.8162185000000001
9.492714 0.8133475000000011
9.493714 0.8104325000000018
9.494715 0.8074754999999996
9.495714 0.8044779999999992
9.496715 0.8014380000000009
9.497714 0.7983559999999994
9.498714 0.795232999999999
9.499714 0.7920695000000008
9.500714 0.7888650000000007
9.501715 0.7856200000000001
9.502714 0.7823344999999987
9.503715 0.7790059999999982
9.504714 0.7756390000000025
9.505714 0.7722324999999993
9.506714 0.7687864999999995
9.507714 0.7653024999999998
9.508715 0.7617779999999992
9.509714 0.7582160000000021
9.510715 0.7546130000000008
9.511714 0.7509719999999995
9.512714 0.7472929999999983
9.513714 0.7435765000000005
9.514714 0.7398254999999997
9.515715 0.736033000000002
9.516714 0.732202499999999
9.517715 0.7283379999999964
9.518714 0.724438
9.519714 0.7205005000000017
9.520715 0.7165250000000034
9.521714 0.7125140000000006
9.522715 0.7084685000000002
9.523714 0.7043909999999975
9.524714 0.7002789999999972
9.525714 0.6961290000000023
9.526714 0.6919465000000018
9.527715 0.687731999999999
9.528714 0.6834829999999986
9.529715 0.6791990000000024
9.530714 0.6748829999999987
9.531714 0.6705349999999981
9.532714 0.6661545000000028
9.533714 0.6617424999999977
9.534715 0.6572985000000012
9.535714 0.6528220000000045
9.536715 0.6483169999999969
9.537714 0.6437824999999989
9.538714 0.6392129999999998
9.539714 0.6346150000000007
9.540714 0.6299875000000001
9.541715 0.6253279999999974
9.542714 0.6206389999999988
9.543715 0.6159215000000001
9.544714 0.6111750000000035
9.545714 0.6063985000000021
9.546714 0.6015964999999995
9.547714 0.5967654999999991
9.548715 0.5919019999999984
9.549714 0.5870124999999985
9.550714 0.5820969999999994
9.551714 0.5771519999999992
9.552714 0.5721809999999997
9.553715 0.5671844999999991
9.554714 0.5621579999999993
9.555715 0.5571055000000001
9.556714 0.5520300000000008
9.557714 0.5469280000000044
9.558714 0.5418000000000035
9.559714 0.5366455
9.560715 0.5314649999999974
9.561714 0.5262609999999966
9.562715 0.521034000000001
9.563714 0.5157839999999996
9.564714 0.5105105
9.565714 0.5052105000000032
9.566714 0.4998869999999975
9.567715 0.4945439999999991
9.568714 0.4891805000000013
9.569715 0.4837930000000019
9.570714 0.4783825000000022
9.571714 0.4729514999999977
9.572714 0.46750049999999715
9.573714 0.4620295000000007
9.574715 0.4565375000000014
9.575714 0.45102499999999723
9.576715 0.44549199999999917
9.577714 0.43994200000000394
9.578714 0.43437500000000073
9.579714 0.4287870000000001
9.580714 0.4231780000000021
9.581715 0.41755549999999847
9.582714 0.4119154999999996
9.583714 0.40625449999999796
9.584714 0.40057950000000353
9.585714 0.3948835000000007
9.586715 0.3891704999999901
9.587714 0.3834489999999971
9.588715 0.37770950000000014
9.589714 0.371952500000008
9.590714 0.36617700000000314
9.591714 0.3603914999999948
9.592714 0.35459499999999794
9.593715 0.34877999999999904
9.594714 0.3429550000000076
9.595715 0.3371099999999985
9.596714 0.33125499999999686
9.597714 0.3253900000000027
9.598714 0.3194999999999999
9.599714 0.31360999999999717
9.600715 0.3077100000000018
9.601714 0.30178999999999967
9.602715 0.2958649999999958
9.603714 0.2899250000000086
9.604714 0.2839749999999962
9.605714 0.2780249999999947
9.606714 0.27206000000000974
9.607715 0.2660749999999963
9.608714 0.26009499999999536
9.609715 0.25410500000000186
9.610714 0.24810500000000496
9.611714 0.24209500000000467
9.612714 0.23606999999999925
9.613714 0.23004499999999384
9.614715 0.22401499999999755
9.615714 0.2179750000000087
9.616714 0.21192499999999476
9.617714 0.20587999999999335
9.618714 0.19982000000000855
9.619715 0.19375500000000032
9.620714 0.1876949999999938
9.621715 0.18162000000000386
9.622714 0.17554000000000136
9.623714 0.1694599999999989
9.624714 0.1633799999999964
9.625714 0.15728499999999962
9.626715 0.15119000000000288
9.627714 0.14509999999999695
9.628715 0.1389999999999985
9.629714 0.13290000000000002
9.630714 0.12680000000000158
9.631714 0.1207000000000031
9.632714 0.11460000000000463
9.633715 0.10849499999999361
9.634714 0.10238999999999344
9.635715 0.0962800000000024
9.636714 0.09017500000000223
9.637714 0.08407500000000376
9.638714 0.07797000000000359
9.639714 0.07186500000000343
9.640715 0.06575999999999241
9.641714 0.05966999999999735
9.642715 0.05357500000000058
9.643714 0.04747999999999298
9.644714 0.04139000000000877
9.645715 0.035300000000002864
9.646714 0.029220000000000374
9.647715 0.02314499999999959
9.648714 0.017069999999998805
9.649714 0.01099499999999802
9.650714 0.004930000000000646
9.651714 -0.0011299999999950239
9.652715 -0.00718499999999983
9.653714 -0.013230000000001227
9.654715 -0.01927000000000092
9.655714 -0.02531000000000061
9.656714 -0.03134000000000774
9.657714 -0.0373600000000006
9.658714 -0.04337499999999177
9.659715 -0.049380000000001215
9.660714 -0.05537500000000724
9.661715 -0.061369999999991584
9.662714 -0.0673499999999925
9.663714 -0.07332500000000255
9.664714 -0.07928500000000749
9.665714 -0.08523499999999817
9.666715 -0.09119000000000141
9.667714 -0.09712000000000695
9.668715 -0.10303999999999826
9.669714 -0.10895499999999869
9.670714 -0.114854999999994
9.671714 -0.12074499999999676
9.672714 -0.12662500000000693
9.673715 -0.13249500000000286
9.674714 -0.1383499999999937
9.675714 -0.14418499999999937
9.676714 -0.15001000000000164
9.677714 -0.1558250000000005
9.678715 -0.16162999999999594
9.679714 -0.16742499999999882
9.680715 -0.17320000000000574
9.681714 -0.17895499999999498
9.682714 -0.18469500000000078
9.683714 -0.19042500000000318
9.684714 -0.19614000000000045
9.685715 -0.20183500000000176
9.686714 -0.20751499999999795
9.687715 -0.21317999999999987
9.688714 -0.2188299999999967
9.689714 -0.22446499999999922
9.690714 -0.23008000000000578
9.691714 -0.2356700000000038
9.692715 -0.2412499999999984
9.693714 -0.24682000000000046
9.694715 -0.25236000000000314
9.695714 -0.25788500000000064
9.696714 -0.2633899999999914
9.697714 -0.268874999999997
9.698714 -0.27435000000001
9.699715 -0.27980000000000366
9.700714 -0.2852299999999905
9.701715 -0.2906349999999905
9.702714 -0.29602000000000533
9.703714 -0.30139500000000596
9.704714 -0.30674499999999805
9.705714 -0.3120700000000033
9.706715 -0.3173750000000017
9.707714 -0.3226599999999933
9.708714 -0.32792499999999974
9.709714 -0.3331699999999994
9.710714 -0.33839000000000136
9.711715 -0.34359000000000733
9.712714 -0.34876399999999796
9.713715 -0.35391249999999286
9.714714 -0.35904249999999666
9.715714 -0.3641470000000048
9.716714 -0.3692285000000072
9.717714 -0.3742869999999931
9.718715 -0.37932199999999705
9.719714 -0.384327500000005
9.720715 -0.38931300000000074
9.721714 -0.3942725000000027
9.722714 -0.3992054999999968
9.723714 -0.404115499999996
9.724714 -0.40899900000000367
9.725715 -0.41385650000000124
9.726714 -0.4186879999999997
9.727715 -0.42349599999999993
9.728714 -0.42827749999999765
9.729714 -0.4330299999999975
9.730714 -0.43775349999999924
9.731714 -0.44245100000000187
9.732715 -0.4471250000000009
9.733714 -0.45177000000000195
9.734715 -0.4563859999999996
9.735714 -0.4609755000000001
9.736714 -0.46553600000000267
9.737714 -0.4700674999999965
9.738714 -0.4745729999999965
9.739715 -0.47904900000000067
9.740714 -0.4834960000000014
9.741714 -0.48791400000000423
9.742714 -0.4923029999999982
9.743714 -0.49666299999999963
9.744715 -0.5009905000000008
9.745714 -0.5052889999999987
9.746715 -0.5095585000000039
9.747714 -0.5137990000000003
9.748714 -0.5180075
9.749714 -0.5221864999999982
9.750714 -0.5263339999999976
9.751715 -0.5304495000000002
9.752714 -0.5345355000000015
9.753715 -0.5385869999999997
9.754714 -0.5426059999999976
9.755714 -0.5465929999999986
9.756714 -0.5505485000000009
9.757714 -0.5544715000000029
9.758715 -0.5583624999999973
9.759714 -0.5622219999999982
9.760715 -0.5660465000000036
9.761714 -0.5698385000000032
9.762714 -0.5735985000000006
9.763714 -0.577323999999995
9.764714 -0.581014499999999
9.765715 -0.584669500000004
9.766714 -0.5882929999999993
9.767715 -0.5918850000000012
9.768714 -0.5954410000000006
9.769714 -0.5989624999999968
9.770715 -0.6024495000000009
9.771714 -0.6059010000000005
9.772715 -0.6093174999999988
9.773714 -0.6126994999999997
9.774714 -0.6160494999999983
9.775714 -0.6193645000000011
9.776714 -0.622642000000002
9.777715 -0.6258839999999984
9.778714 -0.6290905000000011
9.779715 -0.6322629999999988
9.780714 -0.6354009999999988
9.781714 -0.6385030000000016
9.782714 -0.6415705000000014
9.783714 -0.6446004999999992
9.784715 -0.6475924999999971
9.785714 -0.6505490000000013
9.786715 -0.6534710000000025
9.787714 -0.6563555000000016
9.788714 -0.6592044999999963
9.789714 -0.6620189999999987
9.790714 -0.6647925000000023
9.791715 -0.6675284999999985
9.792714 -0.6702294999999991
9.793715 -0.6728920000000017
9.794714 -0.6755175000000004
9.795714 -0.6781049999999992
9.796714 -0.6806539999999999
9.797714 -0.6831684999999976
9.798715 -0.6856454999999988
9.799714 -0.6880815000000011
9.800714 -0.6904795000000036
9.801714 -0.6928399999999986
9.802714 -0.6951624999999991
9.803715 -0.6974470000000051
9.804714 -0.6996909999999994
9.805715 -0.7018989999999967
9.806714 -0.7040684999999988
9.807714 -0.7061970000000019
9.808714 -0.7082880000000005
9.809714 -0.7103399999999976
9.810715 -0.7123529999999989
9.811714 -0.7143275000000022
9.812715 -0.7162625000000007
9.813714 -0.7181569999999984
9.814714 -0.7200125
9.815714 -0.7218304999999998
9.816714 -0.7236090000000003
9.817715 -0.7253460000000012
9.818714 -0.7270440000000007
9.819715 -0.7287029999999989
9.820714 -0.7303229999999984
9.821714 -0.7319020000000017
9.822714 -0.7334395000000001
9.823714 -0.73494
9.824715 -0.7364000000000019
9.825714 -0.7378184999999988
9.826715 -0.7391979999999998
9.827714 -0.740537
9.828714 -0.741836
9.829714 -0.7430950000000001
9.830714 -0.7443129999999986
9.831715 -0.7454915000000003
9.832714 -0.7466295000000014
9.833714 -0.7477284999999982
9.834714 -0.748786499999999
9.835714 -0.7498035000000011
9.836715 -0.7507814999999991
9.837714 -0.7517180000000002
9.838715 -0.7526160000000006
9.839714 -0.7534745000000004
9.840714 -0.7542915000000006
9.841714 -0.7550690000000001
9.842714 -0.7558074999999995
9.843715 -0.756505999999999
9.844714 -0.7571644999999997
9.845715 -0.7577830000000002
9.846714 -0.7583615000000007
9.847714 -0.7589015000000006
9.848714 -0.7594019999999997
9.849714 -0.7598615
9.850715 -0.7602820000000002
9.851714 -0.7606634999999992
9.852715 -0.7610055
9.853714 -0.7613080000000002
9.854714 -0.7615709999999996
9.855714 -0.7617940000000003
9.856714 -0.7619775000000002
9.857715 -0.7621220999999998
9.858714 -0.7622267499999997
9.859715 -0.7622922500000002
9.860714 -0.7623181
9.861714 -0.7623045999999997
9.862714 -0.7622515000000002
9.863714 -0.7621585500000002
9.864715 -0.7620263000000002
9.865714 -0.7618544500000001
9.866714 -0.7616430000000001
9.867714 -0.7613918499999999
9.868714 -0.7611011
9.869715 -0.76077079
9.870714 -0.7604008444999999
9.871715 -0.759991395
9.872714 -0.7595424055
9.873714 -0.7590538149999999
9.874714 -0.7585257499999999
9.875714 -0.7579581499999999
9.876715 -0.75735115
9.877714 -0.7567050500000002
9.878715 -0.7560196500000003
9.879714 -0.7552949500000002
9.880714 -0.7545309999999997
9.881714 -0.7537277499999995
9.882714 -0.7528855500000003
9.883715 -0.7520044000000002
9.884714 -0.7510843999999997
9.885715 -0.7501258999999996
9.886714 -0.7491285
9.887714 -0.7480924999999999
9.888714 -0.7470185000000008
9.889714 -0.745905
9.890715 -0.7447534999999987
9.891714 -0.7435644999999996
9.892715 -0.7423365000000005
9.893714 -0.7410700000000007
9.894714 -0.7397660000000003
9.895715 -0.7384239999999999
9.896714 -0.7370435000000003
9.897715 -0.7356259999999993
9.898714 -0.7341709999999991
9.899714 -0.7326780000000004
9.900714 -0.7311480000000005
9.901714 -0.7295810000000006
9.902715 -0.7279755000000001
9.903714 -0.7263339999999998
9.904715 -0.7246554999999996
9.905714 -0.7229389999999994
9.906714 -0.7211874999999996
9.907714 -0.7193990000000012
9.908714 -0.7175719999999994
9.909715 -0.7157094999999986
9.910714 -0.7138125000000001
9.911715 -0.7118795000000017
9.912714 -0.7099105000000008
9.913714 -0.7079059999999981
9.914714 -0.7058655000000011
9.915714 -0.7037900000000002
9.916715 -0.7016790000000003
9.917714 -0.6995325000000012
9.918715 -0.6973524999999978
9.919714 -0.6951374999999987
9.920714 -0.692888000000002
9.921714 -0.6906035000000014
9.922714 -0.6882834999999989
9.923715 -0.6859309999999991
9.924714 -0.6835444999999996
9.925714 -0.6811225000000009
9.926714 -0.6786664999999998
9.927714 -0.6761764999999991
9.928715 -0.6736529999999994
9.929714 -0.6710964999999988
9.930715 -0.668506500000002
9.931714 -0.6658824999999999
9.932714 -0.6632249999999991
9.933714 -0.6605350000000006
9.934714 -0.6578120000000012
9.935715 -0.6550560000000009
9.936714 -0.6522649999999994
9.937715 -0.6494415000000004
9.938714 -0.6465870000000007
9.939714 -0.6436969999999991
9.940714 -0.6407744999999999
9.941714 -0.6378190000000026
9.942715 -0.634832999999997
9.943714 -0.631815
9.944715 -0.6287620000000019
9.945714 -0.6256769999999962
9.946714 -0.622559999999999
9.947714 -0.6194140000000039
9.948714 -0.6162360000000011
9.949715 -0.6130254999999981
9.950714 -0.6097835000000017
9.951715 -0.6065094999999976
9.952714 -0.6032029999999988
9.953714 -0.5998675000000019
9.954714 -0.5965034999999997
9.955714 -0.5931069999999973
9.956715 -0.5896815000000022
9.957714 -0.5862270000000038
9.958714 -0.5827429999999986
9.959714 -0.5792275
9.960714 -0.5756825
9.961715 -0.5721109999999976
9.962714 -0.5685110000000004
9.963715 -0.5648825000000034
9.964714 -0.5612239999999962
9.965714 -0.5575359999999984
9.966714 -0.5538224999999996
9.967714 -0.5500830000000015
9.968715 -0.5463140000000022
9.969714 -0.5425185000000002
9.970715 -0.5386969999999992
9.971714 -0.534849999999997
9.972714 -0.5309765000000032
9.973714 -0.5270729999999991
9.974714 -0.5231439999999994
9.975715 -0.5191919999999994
9.976714 -0.5152134999999969
9.977715 -0.5112090000000008
9.978714 -0.5071810000000008
9.979714 -0.5031264999999985
9.980714 -0.4990460000000023
9.981714 -0.49494250000000056
9.982715 -0.49081299999999967
9.983714 -0.4866600000000005
9.984715 -0.4824829999999997
9.985714 -0.47828350000000197
9.986714 -0.47406099999999873
9.987714 -0.46981449999999914
9.988714 -0.46554499999999926
9.989715 -0.4612490000000023
9.990714 -0.45693299999999853
9.991714 -0.4525964999999954
9.992714 -0.4482365000000048
9.993714 -0.4438540000000011
9.994715 -0.43944749999999577
9.995714 -0.43502050000000186
9.996715 -0.4305740000000045
9.997714 -0.4261035000000001
9.998714 -0.4216124999999963
9.999714 -0.4171015000000019
10.00071 -0.4125669999999984
10.00171 -0.408012499999999
10.00271 -0.40343750000000017
10.00371 -0.3988419999999965
10.00471 -0.39422900000000305
10.00571 -0.3895954999999995
10.00671 -0.38493849999999763
10.00771 -0.380264500000004
10.00871 -0.3755735000000025
10.00971 -0.37085849999999926
10.01071 -0.3661260000000009
10.01171 -0.3613765
10.01271 -0.3566064999999997
10.01371 -0.3518189999999989
10.01471 -0.3470109999999986
10.01571 -0.34218499999999985
10.01671 -0.33734499999999734
10.01771 -0.33248800000000317
10.01871 -0.3276105000000042
10.01971 -0.32271499999999576
10.02071 -0.3178049999999965
10.02171 -0.312880999999999
10.02271 -0.30793900000000296
10.02371 -0.3029795000000009
10.02471 -0.2980054999999972
10.02571 -0.29301700000000264
10.02671 -0.28801450000000434
10.02771 -0.282997000000001
10.02871 -0.2779679999999948
10.02971 -0.27292399999999967
10.03071 -0.26786250000000406
10.03171 -0.2627904999999962
10.03271 -0.2577060000000003
10.03371 -0.25260950000000365
10.03471 -0.24750199999999667
10.03571 -0.24237950000000086
10.03671 -0.2372455000000022
10.03771 -0.23210299999999956
10.03871 -0.2269489999999995
10.03971 -0.22178299999999862
10.04071 -0.21660800000000116
10.04171 -0.21142199999999886
10.04271 -0.20622700000000002
10.04371 -0.2010200000000003
10.04471 -0.19580449999999663
10.04571 -0.19058049999999982
10.04671 -0.18534500000000018
10.04771 -0.1801035000000028
10.04871 -0.17485250000000002
10.04971 -0.1695934999999967
10.05071 -0.1643290000000045
10.05171 -0.1590554999999995
10.05271 -0.15377049999999703
10.05371 -0.1484789999999989
10.05471 -0.14318200000000103
10.05571 -0.13787650000000462
10.05671 -0.1325620000000008
10.05771 -0.12724199999999725
10.05871 -0.121915999999996
10.05971 -0.11658400000000248
10.06071 -0.11124650000000381
10.06171 -0.10589999999999775
10.06271 -0.10054800000000282
10.06371 -0.09519300000000361
10.06471 -0.08983199999999586
10.06571 -0.08445949999999611
10.06671 -0.07908649999999835
10.06771 -0.0737139999999986
10.06871 -0.06833000000000143
10.06971 -0.06294000000000655
10.07071 -0.05755000000000083
10.07171 -0.05215999999999511
10.07271 -0.046764000000002526
10.07371 -0.041362000000001384
10.07471 -0.035954999999998544
10.07571 -0.030547499999997695
10.07671 -0.025139499999998847
10.07771 -0.019726499999998294
10.07871 -0.014313499999997741
10.07971 -0.00889449999999948
10.08071 -0.003475000000003215
10.08171 0.001944499999993049
10.08271 0.007363500000002153
10.08371 0.012782500000000415
10.08471 0.018206999999998384
10.08571 0.023626000000007488
10.08671 0.029046000000001754
10.08771 0.034465000000000016
10.08871 0.03988350000000028
10.08971 0.04530299999999654
10.09071 0.05072250000000365
10.09171 0.05614150000000191
10.09271 0.061554499999991616
10.09371 0.06696199999999247
10.09471 0.07236950000000415
10.09571 0.077777000000005
10.09671 0.0831789999999953
10.09771 0.08857450000000072
10.09871 0.09396450000000645
10.09971 0.09935450000000132
10.10071 0.10474149999999735
10.10171 0.11012049999999823
10.10271 0.11549299999999799
10.10371 0.12086249999999887
10.10471 0.12622600000000206
10.10571 0.13158100000000128
10.10671 0.13693050000000076
10.10771 0.14227399999999715
10.10871 0.14760900000000038
10.10971 0.15293800000000046
10.11071 0.15825799999999857
10.11171 0.16356950000000356
10.11271 0.16887499999999997
10.11371 0.17417149999999984
10.11471 0.17945999999999912
10.11571 0.18473949999999645
10.11671 0.19001000000000262
10.11771 0.1952725000000028
10.11871 0.20052549999999758
10.11971 0.20576649999999694
10.12071 0.21099999999999916
10.12171 0.21622400000000142
10.12271 0.2214365000000008
10.12371 0.22664050000000163
10.12471 0.23183250000000163
10.12571 0.23701599999999767
10.12671 0.24218749999999825
10.12771 0.24734750000000144
10.12871 0.25249900000000064
10.12971 0.25763599999999814
10.13071 0.26276100000000024
10.13171 0.26787700000000036
10.13271 0.27298200000000106
10.13371 0.27807300000000346
10.13471 0.28314849999999736
10.13571 0.2882119999999958
10.13671 0.29326450000000026
10.13771 0.2983055000000019
10.13871 0.3033320000000019
10.13971 0.3083435000000021
10.14071 0.3133405000000007
10.14171 0.3183229999999975
10.14271 0.3232909999999981
10.14371 0.3282420000000016
10.14471 0.333178
10.14571 0.3380989999999986
10.14671 0.34300300000000017
10.14771 0.34788999999999914
10.14871 0.3527589999999996
10.14971 0.35761300000000035
10.15071 0.36245000000000394
10.15171 0.3672670000000008
10.15271 0.3720694999999959
10.15371 0.37685399999999786
10.15471 0.3816150000000016
10.15571 0.3863595000000008
10.15671 0.39108600000000143
10.15771 0.3957885000000004
10.15871 0.40047450000000023
10.15971 0.4051400000000006
10.16071 0.4097819999999974
10.16171 0.414406499999999
10.16271 0.41901050000000123
10.16371 0.4235915000000033
10.16471 0.4281524999999984
10.16571 0.4326894999999973
10.16671 0.43720350000000135
10.16771 0.44170050000000294
10.16871 0.4461729999999994
10.16971 0.4506204999999981
10.17071 0.4550475000000029
10.17171 0.4594505000000005
10.17271 0.46382749999999906
10.17371 0.46818149999999736
10.17471 0.47251549999999964
10.17571 0.47682550000000035
10.17671 0.48110649999999755
10.17771 0.48536450000000003
10.17871 0.48959899999999873
10.17971 0.49380750000000384
10.18071 0.4979930000000032
10.18171 0.502152
10.18271 0.5062844999999998
10.18371 0.5103934999999958
10.18471 0.5144770000000016
10.18571 0.518534500000003
10.18671 0.5225649999999983
10.18771 0.526566999999999
10.18871 0.5305455000000016
10.18971 0.5344975000000016
10.19071 0.5384209999999962
10.19171 0.5423209999999979
10.19271 0.5461945000000026
10.19371 0.5500389999999984
10.19471 0.5538575000000007
10.19571 0.5576495000000002
10.19671 0.5614124999999965
10.19771 0.5651470000000037
10.19871 0.5688550000000028
10.19971 0.5725364999999996
10.20071 0.5761889999999982
10.20171 0.579812499999999
10.20271 0.5834095000000026
10.20371 0.5869774999999974
10.20471 0.5905135000000008
10.20571 0.5940234999999997
10.20671 0.5975049999999986
10.20771 0.6009534999999993
10.20871 0.6043729999999966
10.20971 0.6077635000000013
10.21071 0.6111220000000038
10.21171 0.614452000000001
10.21271 0.617749499999998
10.21371 0.6210144999999999
10.21471 0.6242504999999987
10.21571 0.6274524999999977
10.21671 0.6306220000000019
10.21771 0.6337620000000047
10.21871 0.6368704999999979
10.21971 0.6399439999999953
10.22071 0.6429820000000046
10.22171 0.6459870000000021
10.22271 0.6489599999999972
10.22371 0.6518995000000016
10.22471 0.6548045000000002
10.22571 0.6576739999999996
10.22671 0.6605100000000002
10.22771 0.6633109999999997
10.22871 0.6660774999999987
10.22971 0.6688089999999993
10.23071 0.6715040000000022
10.23171 0.6741640000000013
10.23271 0.6767889999999993
10.23371 0.6793794999999996
10.23471 0.6819334999999993
10.23571 0.6844509999999986
10.23671 0.686932
10.23771 0.689376500000001
10.23871 0.6917860000000008
10.23971 0.6941595000000008
10.24071 0.6964969999999983
10.24171 0.6987975
10.24271 0.7010605000000024
10.24371 0.703286999999999
10.24471 0.7054764999999996
10.24571 0.7076305000000013
10.24671 0.7097465000000002
10.24771 0.7118244999999992
10.24871 0.7138659999999977
10.24971 0.7158699999999996
10.25071 0.7178360000000017
10.25171 0.7197635000000002
10.25271 0.7216540000000004
10.25371 0.7235069999999986
10.25471 0.7253214999999987
10.25571 0.7270980000000017
10.25671 0.7288370000000001
10.25771 0.7305374999999991
10.25871 0.7321985000000001
10.25971 0.7338210000000004
10.26071 0.7354060000000001
10.26171 0.7369509999999998
10.26271 0.7384569999999995
10.26371 0.7399250000000006
10.26471 0.7413540000000002
10.26571 0.7427434999999992
10.26671 0.7440930000000007
10.26771 0.7454040000000003
10.26871 0.746674499999999
10.26971 0.7479050000000005
10.27071 0.7490965000000004
10.27171 0.7502479999999989
10.27271 0.7513595000000002
10.27371 0.7524305000000006
10.27471 0.7534610000000002
10.27571 0.7544514999999996
10.27671 0.75540175
10.27771 0.7563107000000001
10.27871 0.7571787499999996
10.27971 0.7580060000000003
10.28071 0.7587921500000004
10.28171 0.7595368499999999
10.28271 0.7602398999999997
10.28371 0.7609013
10.28471 0.7615209999999998
10.28571 0.7620988000000001
10.28671 0.7626345000000001
10.28771 0.7631278999999999
10.28871 0.7635788249999999
10.28971 0.7639872449999999
10.29071 0.764353025
10.29171 0.764676055
10.29271 0.7649563
10.29371 0.7651935500000001
10.29471 0.7653876999999998
10.29571 0.7655387999999999
10.29671 0.7656467
10.29771 0.7657110500000001
10.29871 0.7657325000000004
10.29971 0.7657108499999998
10.30071 0.7656457499999997
10.30171 0.7655373500000004
10.30271 0.7653856500000003
10.30371 0.76519105
10.30471 0.7649529999999998
10.30571 0.7646714999999996
10.30671 0.7643475000000001
10.30771 0.7639804999999994
10.30871 0.7635699999999999
10.30971 0.7631170000000007
10.31071 0.7626215000000005
10.31171 0.7620830000000002
10.31271 0.7615019999999989
10.31371 0.7608774999999992
10.31471 0.7602100000000006
10.31571 0.7595010000000011
10.31671 0.7587494999999994
10.31771 0.7579544999999994
10.31871 0.7571180000000012
10.31971 0.7562389999999992
10.32071 0.7553169999999999
10.32171 0.7543530000000002
10.32271 0.7533459999999988
10.32371 0.7522965000000006
10.32471 0.7512050000000009
10.32571 0.7500710000000002
10.32671 0.7488940000000005
10.32771 0.7476744999999999
10.32871 0.7464124999999983
10.32971 0.7451075000000006
10.33071 0.7437600000000019
10.33171 0.7423705000000002
10.33271 0.7409385000000003
10.33371 0.7394645000000002
10.33471 0.7379464999999996
10.33571 0.736386499999999
10.33671 0.7347860000000002
10.33771 0.733141500000001
10.33871 0.7314534999999994
10.33971 0.7297244999999991
10.34071 0.7279524999999999
10.34171 0.7261374999999989
10.34271 0.7242819999999999
10.34371 0.722383500000002
10.34471 0.7204405000000003
10.34571 0.7184569999999976
10.34671 0.7164315000000002
10.34771 0.714364
10.34871 0.7122539999999987
10.34971 0.7101015000000019
10.35071 0.7079085000000017
10.35171 0.7056714999999983
10.35271 0.7033929999999983
10.35371 0.701073500000002
10.35471 0.6987129999999988
10.35571 0.6963104999999981
10.35671 0.6938645000000031
10.35771 0.6913789999999981
10.35871 0.6888524999999995
10.35971 0.6862830000000048
10.36071 0.6836725000000003
10.36171 0.6810209999999971
10.36271 0.6783259999999997
10.36371 0.675589999999998
10.36471 0.6728164999999998
10.36571 0.669999500000002
10.36671 0.6671409999999965
10.36771 0.6642454999999979
10.36871 0.6613060000000017
10.36971 0.6583255000000012
10.37071 0.6553074999999988
10.37171 0.652249000000001
10.37271 0.6491495000000044
10.37371 0.6460089999999982
10.37471 0.6428309999999954
10.37571 0.6396145000000001
10.37671 0.636358000000002
10.37771 0.6330610000000031
10.37871 0.6297255000000008
10.37971 0.6263519999999986
10.38071 0.622938499999999
10.38171 0.6194869999999995
10.38271 0.615997000000002
10.38371 0.6124695000000026
10.38471 0.6089044999999957
10.38571 0.6053014999999998
10.38671 0.6016635000000029
10.38771 0.5979875000000006
10.38871 0.5942740000000015
10.38971 0.5905229999999954
10.39071 0.5867329999999986
10.39171 0.5829090000000021
10.39271 0.5790499999999991
10.39371 0.5751524999999982
10.39471 0.5712209999999976
10.39571 0.5672540000000034
10.39671 0.5632490000000037
10.39771 0.5592070000000001
10.39871 0.5551294999999974
10.39971 0.5510169999999991
10.40071 0.5468700000000031
10.40171 0.5426874999999972
10.40271 0.538470000000001
10.40371 0.5342180000000016
10.40471 0.5299314999999993
10.40571 0.5256095000000032
10.40671 0.5212525000000006
10.40771 0.5168609999999949
10.40871 0.5124339999999956
10.40971 0.5079750000000048
10.41071 0.5034815000000002
10.41171 0.49895599999999873
10.41271 0.4943985000000004
10.41371 0.4898060000000011
10.41471 0.4851785000000005
10.41571 0.4805189999999978
10.41671 0.4758270000000003
10.41771 0.47110049999999964
10.41871 0.46634549999999897
10.41971 0.4615575000000002
10.42071 0.45673800000000253
10.42171 0.4518895000000015
10.42271 0.4470054999999959
10.42371 0.44209300000000123
10.42471 0.43715150000000313
10.42571 0.4321774999999995
10.42671 0.4271744999999978
10.42771 0.4221424999999981
10.42871 0.4170810000000025
10.42971 0.41199350000000234
10.43071 0.4068774999999968
10.43171 0.4017289999999965
10.43271 0.3965540000000044
10.43371 0.3913505000000016
10.43471 0.3861174999999974
10.43571 0.38086149999999835
10.43671 0.3755795000000002
10.43771 0.37026750000000264
10.43871 0.36492999999999853
10.43971 0.3595665000000008
10.44071 0.3541760000000025
10.44171 0.34875949999999967
10.44271 0.34331750000000116
10.44371 0.33785199999999893
10.44471 0.3323629999999985
10.44571 0.32684750000000096
10.44671 0.3213089999999977
10.44771 0.31574749999999424
10.44871 0.3101595000000045
10.44971 0.3045485000000036
10.45071 0.29891399999999907
10.45171 0.2932619999999994
10.45271 0.2875864999999961
10.45371 0.2818879999999979
10.45471 0.2761645000000021
10.45571 0.27042149999999743
10.45671 0.2646600000000016
10.45771 0.2588800000000039
10.45871 0.25307499999999755
10.45971 0.24724500000000443
10.46071 0.24140499999999707
10.46171 0.2355449999999937
10.46271 0.2296600000000035
10.46371 0.22375500000000648
10.46471 0.21783500000000433
10.46571 0.21189499999999536
10.46671 0.20593999999999213
10.46771 0.19996500000000378
10.46871 0.19397000000000858
10.46971 0.18795999999999743
10.47071 0.18193499999999202
10.47171 0.17589000000000146
10.47271 0.16982500000000408
10.47371 0.1637500000000033
10.47471 0.1576599999999974
10.47571 0.15154999999999552
10.47671 0.14541999999999766
10.47771 0.1392799999999964
10.47871 0.13313000000000258
10.47971 0.1269600000000019
10.48071 0.12077999999999785
10.48171 0.11458499999999952
10.48271 0.1083700000000052
10.48371 0.10214999999999834
10.48471 0.0959149999999972
10.48571 0.0896650000000018
10.48671 0.08340500000000298
10.48771 0.07713500000000074
10.48871 0.0708499999999934
10.48971 0.06455500000000433
10.49071 0.058255000000002714
10.49171 0.05193999999999598
10.49271 0.04561000000000582
10.49371 0.03928000000000481
10.49471 0.0329400000000004
10.49571 0.02658499999999087
10.49671 0.02022999999999218
10.49771 0.013860000000010062
10.49871 0.007485000000004554
10.49971 0.0011049999999973407
10.50071 -0.0052800000000007355
10.50171 -0.011670000000000517
10.50271 -0.018070000000003708
10.50371 -0.0244700000000069
10.50471 -0.03086999999999925
10.50571 -0.03727999999999501
10.50671 -0.043699999999994174
10.50771 -0.05012000000000419
10.50871 -0.05653500000000165
10.50971 -0.06295500000000082
10.51071 -0.0693850000000034
10.51171 -0.07580999999999344
10.51271 -0.08223499999999431
10.51371 -0.08866499999999689
10.51471 -0.09510000000000117
10.51571 -0.10153000000000376
10.51671 -0.10795500000000463
10.51771 -0.11438999999999808
10.51871 -0.12081499999999895
10.51971 -0.12723999999999983
10.52071 -0.1336700000000024
10.52171 -0.14009500000000327
10.52271 -0.1465149999999916
10.52371 -0.1529299999999999
10.52471 -0.1593450000000082
10.52571 -0.16575500000000398
10.52671 -0.17216499999999973
10.52771 -0.1785699999999938
10.52871 -0.18496499999999527
10.52971 -0.19135999999999675
10.53071 -0.19774500000000567
10.53171 -0.20412000000000036
10.53271 -0.21049999999999672
10.53371 -0.2168700000000005
10.53471 -0.22323500000000263
10.53571 -0.2295900000000013
10.53671 -0.23592999999999487
10.53771 -0.2422699999999993
10.53871 -0.2486000000000003
10.53971 -0.25492000000000875
10.54071 -0.2612350000000046
10.54171 -0.2675399999999971
10.54271 -0.273834999999997
10.54371 -0.2801144999999938
10.54471 -0.28638099999999916
10.54571 -0.292639000000006
10.54671 -0.2988844999999977
10.54771 -0.3051245000000005
10.54871 -0.311353000000006
10.54971 -0.31756349999999656
10.55071 -0.3237594999999963
10.55171 -0.3299415000000033
10.55271 -0.3361114999999985
10.55371 -0.3422694999999983
10.55471 -0.3484134999999998
10.55571 -0.35454000000000085
10.55671 -0.36065200000000014
10.55771 -0.36674899999999977
10.55871 -0.3728285000000042
10.55971 -0.37889100000000075
10.56071 -0.3849359999999967
10.56171 -0.3909634999999976
10.56271 -0.3969735000000033
10.56371 -0.4029629999999988
10.56471 -0.40893499999999916
10.56571 -0.4148894999999989
10.56671 -0.4208209999999985
10.56771 -0.42673200000000405
10.56871 -0.4326224999999994
10.56971 -0.43849299999999874
10.57071 -0.4443429999999987
10.57171 -0.45016950000000044
10.57271 -0.4559725000000039
10.57371 -0.4617555000000005
10.57471 -0.4675154999999968
10.57571 -0.4732484999999981
10.57671 -0.4789584999999991
10.57771 -0.484642999999999
10.57871 -0.4903035000000026
10.57971 -0.49594100000000063
10.58071 -0.5015495000000006
10.58171 -0.5071310000000001
10.58271 -0.5126899999999972
10.58371 -0.5182230000000008
10.58471 -0.5237265000000029
10.58571 -0.5292035000000026
10.58671 -0.5346544999999976
10.58771 -0.5400769999999981
10.58871 -0.5454700000000028
10.58971 -0.5508364999999993
10.59071 -0.556173999999998
10.59171 -0.5614830000000021
10.59271 -0.5667624999999995
10.59371 -0.5720094999999965
10.59471 -0.5772279999999991
10.59571 -0.5824170000000002
10.59671 -0.5875770000000033
10.59771 -0.5927055000000023
10.59871 -0.5978014999999957
10.59971 -0.6028654999999975
10.60071 -0.6078975000000025
10.60171 -0.6128975
10.60271 -0.6178655000000006
10.60371 -0.6227985000000001
10.60471 -0.6277000000000007
10.60571 -0.6325690000000013
10.60671 -0.6373999999999963
10.60771 -0.642199
10.60871 -0.6469635000000006
10.60971 -0.6516900000000012
10.61071 -0.6563815000000007
10.61171 -0.6610384999999972
10.61271 -0.6656599999999999
10.61371 -0.6702435000000029
10.61471 -0.6747894999999983
10.61571 -0.6792979999999972
10.61671 -0.6837685000000016
10.61771 -0.6882010000000007
10.61871 -0.6925954999999997
10.61971 -0.6969494999999981
10.62071 -0.701262500000003
10.62171 -0.7055410000000049
10.62271 -0.709778499999997
10.62371 -0.7139719999999969
10.62471 -0.7181284999999984
10.62571 -0.7222435000000029
10.62671 -0.7263150000000026
10.62771 -0.7303459999999958
10.62871 -0.7343360000000012
10.62971 -0.7382829999999995
10.63071 -0.7421854999999967
10.63171 -0.746047500000004
10.63271 -0.7498665000000041
10.63371 -0.7536404999999998
10.63471 -0.7573714999999992
10.63571 -0.7610564999999981
10.63671 -0.7646974999999995
10.63771 -0.7682935000000016
10.63871 -0.7718435000000006
10.63971 -0.7753489999999985
10.64071 -0.7788084999999987
10.64171 -0.782222499999999
10.64271 -0.7855894999999999
10.64371 -0.7889100000000026
10.64471 -0.7921844999999992
10.64571 -0.7954104999999999
10.64671 -0.7985885
10.64771 -0.8017189999999974
10.64871 -0.8048010000000015
10.64971 -0.8078350000000024
10.65071 -0.8108215000000005
10.65171 -0.8137589999999993
10.65271 -0.8166459999999993
10.65371 -0.819484
10.65471 -0.8222734999999993
10.65571 -0.8250134999999986
10.65671 -0.8277040000000004
10.65771 -0.8303440000000009
10.65871 -0.832932999999999
10.65971 -0.8354719999999991
10.66071 -0.8379599999999997
10.66171 -0.8403979999999995
10.66271 -0.8427860000000011
10.66371 -0.8451225000000028
10.66471 -0.8474074999999985
10.66571 -0.8496399999999982
10.66671 -0.851820500000001
10.66771 -0.8539500000000002
10.66871 -0.8560280000000006
10.66971 -0.858053
10.67071 -0.8600254999999989
10.67171 -0.8619455000000005
10.67271 -0.863812500000001
10.67371 -0.8656265000000005
10.67471 -0.8673874999999989
10.67571 -0.8690949999999997
10.67671 -0.8707485000000009
10.67771 -0.8723479999999997
10.67871 -0.8738929999999994
10.67971 -0.8753835
10.68071 -0.8768200000000002
10.68171 -0.8782014999999999
10.68271 -0.8795279999999999
10.68371 -0.8807995000000001
10.68471 -0.8820147999999998
10.68571 -0.8831749999999996
10.68671 -0.8842795000000002
10.68771 -0.8853278000000002
10.68871 -0.88632025
10.68971 -0.88725645
10.69071 -0.8881362999999998
10.69171 -0.8889596000000002
10.69271 -0.8897261
10.69371 -0.8904359249999999
10.69471 -0.8910889450000001
10.69571 -0.891685025
10.69671 -0.8922239549999998
10.69771 -0.8927058
10.69871 -0.8931304499999999
10.69971 -0.8934977000000001
10.70071 -0.8938075500000001
10.70171 -0.8940599999999996
10.70271 -0.8942546500000003
10.70371 -0.8943916500000003
10.70471 -0.8944713499999997
10.70571 -0.8944930499999997
10.70671 -0.8944566500000001
10.70771 -0.8943625000000002
10.70871 -0.8942104999999997
10.70971 -0.8940005000000006
10.71071 -0.8937320000000007
10.71171 -0.8934059999999997
10.71271 -0.8930214999999991
10.71371 -0.892578
10.71471 -0.8920765000000009
10.71571 -0.8915164999999996
10.71671 -0.890897999999999
10.71771 -0.8902214999999998
10.71871 -0.8894865
10.71971 -0.8886924999999999
10.72071 -0.8878400000000006
10.72171 -0.8869290000000005
10.72271 -0.8859599999999992
10.72371 -0.8849314999999999
10.72471 -0.8838440000000003
10.72571 -0.8826984999999994
10.72671 -0.8814955000000007
10.72771 -0.8802339999999998
10.72871 -0.8789139999999995
10.72971 -0.8775355
10.73071 -0.8760980000000005
10.73171 -0.874603500000001
10.73271 -0.873051
10.73371 -0.8714385000000004
10.73471 -0.8697689999999982
10.73571 -0.8680439999999982
10.73671 -0.8662595000000001
10.73771 -0.8644170000000004
10.73871 -0.8625170000000005
10.73971 -0.8605580000000004
10.74071 -0.858542500000001
10.74171 -0.8564704999999997
10.74271 -0.8543399999999989
10.74371 -0.852152999999999
10.74471 -0.8499090000000021
10.74571 -0.8476070000000009
10.74671 -0.845248
10.74771 -0.8428319999999989
10.74871 -0.8403584999999973
10.74971 -0.8378280000000012
10.75071 -0.8352425000000027
10.75171 -0.8325995000000008
10.75271 -0.8298984999999974
10.75371 -0.8271395000000009
10.75471 -0.8243225000000031
10.75571 -0.8214499999999995
10.75671 -0.8185214999999971
10.75771 -0.8155389999999991
10.75871 -0.8124974999999985
10.75971 -0.8093974999999985
10.76071 -0.8062460000000037
10.76171 -0.8030359999999986
10.76271 -0.7997704999999987
10.76371 -0.7964495000000035
10.76471 -0.7930705000000016
10.76571 -0.7896364999999971
10.76671 -0.7861469999999976
10.76771 -0.782605000000002
10.76871 -0.7790075000000003
10.76971 -0.7753519999999974
10.77071 -0.7716445000000016
10.77171 -0.7678815
10.77271 -0.7640629999999977
10.77371 -0.7601920000000048
10.77471 -0.7562659999999986
10.77571 -0.7522874999999959
10.77671 -0.7482565000000027
10.77771 -0.7441705000000014
10.77871 -0.7400319999999986
10.77971 -0.7358405000000015
10.78071 -0.7315974999999987
10.78171 -0.7273019999999997
10.78271 -0.7229505000000023
10.78371 -0.7185504999999981
10.78471 -0.7141004999999985
10.78571 -0.7095949999999984
10.78671 -0.7050375000000001
10.78771 -0.7004329999999999
10.78871 -0.6957765000000015
10.78971 -0.6910675000000013
10.79071 -0.6863089999999984
10.79171 -0.6814979999999993
10.79271 -0.6766380000000008
10.79371 -0.6717310000000005
10.79471 -0.6667745000000027
10.79571 -0.6617660000000013
10.79671 -0.6567074999999991
10.79771 -0.6516024999999984
10.79871 -0.6464514999999973
10.79971 -0.6412510000000041
10.80071 -0.6360000000000013
10.80171 -0.6307029999999981
10.80271 -0.6253599999999997
10.80371 -0.6199699999999994
10.80471 -0.6145299999999982
10.80571 -0.6090440000000021
10.80671 -0.6035174999999998
10.80771 -0.5979439999999954
10.80871 -0.5923240000000034
10.80971 -0.5866605000000009
10.81071 -0.5809530000000008
10.81171 -0.575202499999999
10.81271 -0.5694050000000007
10.81371 -0.5635635000000047
10.81471 -0.5576819999999951
10.81571 -0.5517589999999994
10.81671 -0.5457925000000043
10.81771 -0.5397859999999954
10.81871 -0.5337380000000006
10.81971 -0.5276465000000007
10.82071 -0.5215174999999934
10.82171 -0.5153475000000036
10.82271 -0.5091364999999988
10.82371 -0.5028849999999985
10.82471 -0.4965920000000014
10.82571 -0.49026799999999815
10.82671 -0.48390499999999886
10.82771 -0.4775000000000048
10.82871 -0.471055000000008
10.82971 -0.4645749999999992
10.83071 -0.45806000000000013
10.83171 -0.4515049999999983
10.83271 -0.4449149999999954
10.83371 -0.43829500000000393
10.83471 -0.43163499999999877
10.83571 -0.4249399999999926
10.83671 -0.41821000000000697
10.83771 -0.41144499999999856
10.83871 -0.4046499999999908
10.83971 -0.39781500000000186
10.84071 -0.39095000000000274
10.84171 -0.38406000000000595
10.84271 -0.3771349999999972
10.84371 -0.3701699999999965
10.84471 -0.3631849999999998
10.84571 -0.35617000000000376
10.84671 -0.34911000000000314
10.84771 -0.3420299999999958
10.84871 -0.3349300000000032
10.84971 -0.3277949999999988
10.85071 -0.3206299999999949
10.85171 -0.3134400000000042
10.85271 -0.3062200000000033
10.85371 -0.2989699999999922
10.85471 -0.29169999999999585
10.85571 -0.2844050000000019
10.85671 -0.27708000000000854
10.85771 -0.26973500000000833
10.85871 -0.26235999999999793
10.85971 -0.25495999999998986
10.86071 -0.24754499999999832
10.86171 -0.24010000000000742
10.86271 -0.23263499999999884
10.86371 -0.22514999999999427
10.86471 -0.2176350000000012
10.86571 -0.21010500000000296
10.86671 -0.20255999999999963
10.86771 -0.1949849999999969
10.86871 -0.18738499999999653
10.86971 -0.17977500000000354
10.87071 -0.17214500000000377
10.87171 -0.16449499999999714
10.87271 -0.15682999999999625
10.87371 -0.1491449999999994
10.87471 -0.14144500000000826
10.87571 -0.13372499999999948
10.87671 -0.1259899999999964
10.87771 -0.11824500000000077
10.87871 -0.1104799999999983
10.87971 -0.10269499999999987
10.88071 -0.09489999999999803
10.88171 -0.08709500000000361
10.88271 -0.07928000000000579
10.88371 -0.07145000000000284
10.88471 -0.0636099999999965
10.88571 -0.05575999999999758
10.88671 -0.04789999999999525
10.88771 -0.04003000000000036
10.88871 -0.03215000000000205
10.88971 -0.024265000000002045
10.89071 -0.016365000000007762
10.89171 -0.008454999999999227
10.89271 -0.0005449999999906918
10.89371 0.007374999999999569
10.89471 0.01530499999999324
10.89571 0.02323000000000689
10.89671 0.031160000000000562
10.89771 0.03910499999999935
10.89871 0.047049999999998135
10.89971 0.05499499999999692
10.90071 0.06294000000000655
10.90171 0.0708949999999979
10.90271 0.07885500000000181
10.90371 0.0868050000000023
10.90471 0.09475999999999365
10.90571 0.10271999999999755
10.90671 0.11068000000000146
10.90771 0.11864000000000535
10.90871 0.1265949999999967
10.90971 0.1345449999999972
10.91071 0.1424999999999994
10.91171 0.1504499999999999
10.91271 0.1583900000000078
10.91371 0.16633999999999746
10.91471 0.17427999999999455
10.91571 0.18221500000000077
10.91671 0.19014999999999613
10.91771 0.19806500000000637
10.91871 0.20598500000000747
10.91971 0.21389999999999604
10.92071 0.22179499999999946
10.92171 0.22968500000000117
10.92271 0.23756499999999947
10.92371 0.24543999999999608
10.92471 0.2533050000000001
10.92571 0.2611600000000007
10.92671 0.26900499999999794
10.92771 0.2768350000000009
10.92871 0.28465500000000044
10.92971 0.29245999999999484
10.93071 0.3002500000000058
10.93171 0.3080300000000025
10.93271 0.31579499999999416
10.93371 0.32354500000000236
10.93471 0.3312800000000054
10.93571 0.33898999999999996
10.93671 0.34668999999999106
10.93771 0.3543749999999988
10.93871 0.3620399999999997
10.93971 0.3696850000000046
10.94071 0.3773200000000061
10.94171 0.38492999999999905
10.94271 0.39251000000000347
10.94371 0.40007999999999366
10.94471 0.40762999999999866
10.94571 0.41515500000000605
10.94671 0.422654999999994
10.94771 0.4301349999999969
10.94871 0.43759500000000373
10.94971 0.4450250000000004
10.95071 0.45243500000000103
10.95171 0.4598250000000057
10.95271 0.4671799999999985
10.95371 0.47450999999999355
10.95471 0.48181500000000177
10.95571 0.48908999999999975
10.95671 0.49633499999999836
10.95771 0.503558500000007
10.95871 0.5107509999999985
10.95971 0.5179084999999998
10.96071 0.5250385000000026
10.96171 0.53214
10.96271 0.5392099999999985
10.96371 0.5462439999999945
10.96471 0.5532459999999991
10.96571 0.5602170000000031
10.96671 0.5671549999999977
10.96771 0.5740584999999948
10.96871 0.5809270000000016
10.96971 0.587760500000002
10.97071 0.5945594999999992
10.97171 0.6013230000000027
10.97271 0.608048999999999
10.97371 0.6147399999999995
10.97471 0.6213930000000001
10.97571 0.6280080000000007
10.97671 0.6345855000000047
10.97771 0.6411224999999972
10.97871 0.6476214999999951
10.97971 0.6540824999999985
10.98071 0.6605025000000031
10.98171 0.6668820000000014
10.98271 0.6732209999999991
10.98371 0.6795195000000012
10.98471 0.6857765000000011
10.98571 0.6919869999999972
10.98671 0.6981575000000012
10.98771 0.7042835000000043
10.98871 0.7103659999999967
10.98971 0.7164054999999985
10.99071 0.7223980000000036
10.99171 0.7283465000000002
10.99271 0.7342489999999965
10.99371 0.7401075000000005
10.99471 0.7459195000000004
10.99571 0.7516794999999967
10.99671 0.7573919999999986
10.99771 0.7630585
10.99871 0.768676000000002
10.99971 0.7742435000000032
11.00071 0.7797615000000016
11.00171 0.7852299999999972
11.00271 0.7906490000000009
11.00371 0.796016000000001
11.00471 0.8013304999999993
11.00571 0.8065950000000023
11.00671 0.8118044999999975
11.00771 0.8169619999999999
11.00871 0.8220670000000004
11.00971 0.8271165000000007
11.01071 0.8321134999999993
11.01171 0.8370579999999963
11.01271 0.8419475000000015
11.01371 0.846779
11.01471 0.851554999999998
11.01571 0.8562784999999998
11.01671 0.8609435000000021
11.01771 0.8655505000000032
11.01871 0.8701029999999998
11.01971 0.8745964999999991
11.02071 0.8790344999999979
11.02171 0.8834149999999987
11.02271 0.8877335000000033
11.02371 0.8919944999999991
11.02471 0.8961974999999992
11.02571 0.9003415000000017
11.02671 0.9044244999999987
11.02771 0.9084469999999989
11.02871 0.9124080000000009
11.02971 0.9163079999999999
11.03071 0.9201484999999981
11.03171 0.9239270000000003
11.03271 0.9276435000000006
11.03371 0.9312979999999995
11.03471 0.9348895000000008
11.03571 0.9384180000000016
11.03671 0.9418840000000002
11.03771 0.9452865000000003
11.03871 0.9486249999999987
11.03971 0.9518990000000002
11.04071 0.9551089999999997
11.04171 0.9582539999999988
11.04271 0.9613345000000008
11.04371 0.9643510000000012
11.04471 0.9673010000000015
11.04571 0.9701864999999994
11.04671 0.9730064999999988
11.04771 0.9757595000000002
11.04871 0.9784474999999985
11.04971 0.9810699999999983
11.05071 0.9836250000000022
11.05171 0.9861135000000009
11.05271 0.9885349999999989
11.05371 0.9908885000000001
11.05471 0.9931759999999996
11.05571 0.9953960000000003
11.05671 0.9975475000000011
11.05771 0.9996314999999991
11.05871 1.0016479999999999
11.05971 1.0035955
11.06071 1.0054739999999993
11.06171 1.0072835000000007
11.06271 1.0090245000000002
11.06371 1.010696
11.06471 1.0122975000000003
11.06571 1.0138299999999998
11.06671 1.0152924999999997
11.06771 1.0166841499999997
11.06871 1.0180054999999997
11.06971 1.0192562000000005
11.07071 1.02043595
11.07171 1.0215446
11.07271 1.0225818000000002
11.07371 1.0235477000000002
11.07471 1.0244418999999998
11.07571 1.0252643
11.07671 1.02601475
11.07771 1.026693045
11.07871 1.0272992
11.07971 1.0278330050000002
11.08071 1.0282943999999998
11.08171 1.0286833499999999
11.08271 1.02899995
11.08371 1.0292436999999999
11.08471 1.02941485
11.08571 1.02951345
11.08671 1.0295389
11.08771 1.0294915000000004
11.08871 1.0293718000000003
11.08971 1.0291789999999996
11.09071 1.0289135000000005
11.09171 1.0285755000000005
11.09271 1.0281639999999996
11.09371 1.0276795
11.09471 1.027123
11.09571 1.0264935
11.09671 1.0257904999999996
11.09771 1.0250150000000002
11.09871 1.0241670000000005
11.09971 1.0232449999999997
11.10071 1.0222499999999992
11.10171 1.0211834999999985
11.10271 1.0200435
11.10371 1.0188305000000004
11.10471 1.0175455000000015
11.10571 1.0161864999999999
11.10671 1.0147545
11.10771 1.013251500000002
11.10871 1.0116755000000002
11.10971 1.0100265
11.11071 1.0083049999999993
11.11171 1.0065104999999979
11.11271 1.004645499999999
11.11371 1.002707000000001
11.11471 1.000695499999999
11.11571 0.9986140000000004
11.11671 0.9964600000000016
11.11771 0.9942344999999985
11.11871 0.9919385000000005
11.11971 0.9895710000000009
11.12071 0.9871305000000002
11.12171 0.9846190000000014
11.12271 0.9820375000000002
11.12371 0.9793859999999998
11.12471 0.9766634999999984
11.12571 0.9738710000000003
11.12671 0.9710085000000026
11.12771 0.9680750000000014
11.12871 0.9650714999999952
11.12971 0.9619979999999978
11.13071 0.9588580000000003
11.13171 0.9556474999999974
11.13271 0.9523645000000022
11.13371 0.9490150000000017
11.13471 0.9455979999999997
11.13571 0.9421085000000002
11.13671 0.9385519999999974
11.13771 0.9349285000000022
11.13871 0.9312350000000046
11.13971 0.9274749999999964
11.14071 0.9236449999999967
11.14171 0.9197450000000005
11.14271 0.9157784999999987
11.14371 0.9117474999999999
11.14471 0.9076495000000033
11.14571 0.9034814999999992
11.14671 0.8992470000000005
11.14771 0.8949460000000017
11.14871 0.8905774999999962
11.14971 0.8861444999999992
11.15071 0.8816450000000022
11.15171 0.877079
11.15271 0.8724485000000006
11.15371 0.8677540000000021
11.15471 0.8629925000000005
11.15571 0.8581669999999998
11.15671 0.853277999999998
11.15771 0.848324499999999
11.15871 0.843306500000003
11.15971 0.8382250000000006
11.16071 0.833082499999998
11.16171 0.8278790000000005
11.16271 0.8226114999999987
11.16371 0.8172820000000006
11.16471 0.8118920000000002
11.16571 0.8064380000000008
11.16671 0.8009255000000023
11.16771 0.7953555000000001
11.16871 0.7897239999999998
11.16971 0.7840309999999959
11.17071 0.7782800000000016
11.17171 0.7724710000000005
11.17271 0.7666035
11.17371 0.7606749999999993
11.17471 0.7546884999999972
11.17571 0.748649499999999
11.17671 0.7425524999999994
11.17771 0.7363965000000023
11.17871 0.7301860000000009
11.17971 0.7239174999999981
11.18071 0.7175954999999977
11.18171 0.7112190000000036
11.18271 0.7047870000000036
11.18371 0.6983025000000019
11.18471 0.6917630000000032
11.18571 0.6851684999999966
11.18671 0.6785199999999997
11.18771 0.6718214999999966
11.18871 0.6650699999999994
11.18971 0.6582700000000007
11.19071 0.6514199999999959
11.19171 0.6445150000000048
11.19271 0.6375599999999967
11.19371 0.6305599999999949
11.19471 0.6235100000000086
11.19571 0.6164050000000034
11.19671 0.6092599999999956
11.19771 0.6020650000000032
11.19871 0.5948200000000046
11.19971 0.5875399999999941
11.20071 0.5801999999999956
11.20171 0.5728150000000034
11.20271 0.5653949999999993
11.20371 0.5579199999999982
11.20471 0.5504050000000051
11.20571 0.5428499999999984
11.20671 0.5352449999999963
11.20771 0.5276050000000039
11.20871 0.5199249999999979
11.20971 0.5121999999999982
11.21071 0.5044349999999957
11.21171 0.49662499999999965
11.21271 0.48878000000000243
11.21371 0.48089500000000246
11.21471 0.47296999999999967
11.21571 0.46500999999999576
11.21671 0.45700999999999986
11.21771 0.4489649999999995
11.21871 0.4408899999999998
11.21971 0.43279000000000234
11.22071 0.4246450000000004
11.22171 0.41645999999999567
11.22271 0.4082450000000024
11.22371 0.39999500000000804
11.22471 0.3917100000000017
11.22571 0.383394999999996
11.22671 0.3750450000000001
11.22771 0.36666500000000474
11.22871 0.35826500000000255
11.22971 0.3498249999999976
11.23071 0.34134999999999155
11.23171 0.3328600000000021
11.23271 0.3243350000000007
11.23371 0.3157749999999982
11.23471 0.30719499999999966
11.23571 0.2985949999999944
11.23671 0.28996500000000053
11.23771 0.2813000000000056
11.23871 0.2726200000000055
11.23971 0.26391999999999866
11.24071 0.25519000000000325
11.24171 0.246440000000001
11.24271 0.23766499999999022
11.24371 0.2288699999999943
11.24471 0.22006500000000584
11.24571 0.2112399999999997
11.24671 0.20238499999999415
11.24771 0.1935100000000035
11.24871 0.18462000000000772
11.24971 0.17571499999999599
11.25071 0.16679500000000083
11.25171 0.15786000000000056
11.25271 0.14890999999999516
11.25371 0.13993500000000292
11.25471 0.13095499999999813
11.25571 0.12195999999999908
11.25671 0.11294500000000404
11.25771 0.10392500000000732
11.25871 0.09488500000000374
11.25971 0.08583499999999677
11.26071 0.07677999999999895
11.26171 0.06771499999999771
11.26271 0.05863999999999306
11.26371 0.04955000000000497
11.26471 0.04045500000000434
11.26571 0.03135499999999117
11.26671 0.022239999999994556
11.26771 0.01312500000000879
11.26871 0.004004999999999634
11.26971 -0.00512500000000209
11.27071 -0.014249999999991266
11.27171 -0.023380000000003832
11.27271 -0.032520000000008965
11.27371 -0.04166000000000326
11.27471 -0.05079999999999755
11.27571 -0.05993999999999184
11.27671 -0.06908499999999868
11.27771 -0.07823000000000552
11.27871 -0.08736499999999811
11.27971 -0.09650000000000153
11.28071 -0.10563999999999582
11.28171 -0.11477499999999925
11.28271 -0.12390000000001011
11.28371 -0.13302499999999928
11.28471 -0.1421499999999993
11.28571 -0.15126499999999593
11.28671 -0.16037499999999083
11.28771 -0.16947000000000229
11.28871 -0.17856000000000122
11.28971 -0.18765000000000015
11.29071 -0.19672500000000478
11.29171 -0.2057949999999969
11.29271 -0.21484999999999474
11.29371 -0.223895
11.29471 -0.23293000000000186
11.29571 -0.2419550000000003
11.29671 -0.2509650000000045
11.29771 -0.2599550000000018
11.29871 -0.26893499999999576
11.29971 -0.2779049999999971
11.30071 -0.2868600000000042
11.30171 -0.2957950000000045
11.30271 -0.304709999999998
11.30371 -0.31360999999999717
11.30471 -0.3224950000000021
11.30571 -0.33135499999999846
11.30671 -0.34019499999999886
11.30771 -0.3490150000000033
11.30871 -0.35782000000000264
11.30971 -0.36660000000000426
11.31071 -0.37534999999999563
11.31171 -0.3840849999999928
11.31271 -0.39279500000000306
11.31371 -0.40147500000000313
11.31471 -0.41013499999999636
11.31571 -0.41877000000000275
11.31671 -0.42738000000000065
11.31771 -0.43595499999999743
11.31871 -0.44450499999999654
11.31971 -0.45303499999999963
11.32071 -0.46153000000000166
11.32171 -0.46999500000000427
11.32271 -0.4784250000000058
11.32371 -0.4868299999999989
11.32471 -0.4952099999999942
11.32571 -0.5035499999999976
11.32671 -0.5118549999999998
11.32771 -0.5201300000000028
11.32871 -0.5283750000000063
11.32971 -0.5365799999999962
11.33071 -0.5447549999999974
11.33171 -0.5528999999999994
11.33271 -0.5609999999999968
11.33371 -0.569065000000004
11.33471 -0.5770949999999992
11.33571 -0.5850899999999934
11.33671 -0.5930450000000065
11.33771 -0.6009550000000041
11.33871 -0.6088349999999916
11.33971 -0.6166699999999963
11.34071 -0.6244600000000072
11.34171 -0.6322249999999988
11.34271 -0.6399349999999934
11.34371 -0.6476000000000051
11.34471 -0.6552350000000066
11.34571 -0.6628150000000002
11.34671 -0.6703550000000018
11.34771 -0.6778550000000007
11.34871 -0.6852999999999916
11.34971 -0.6927039999999945
11.35071 -0.7000585000000001
11.35171 -0.7073625000000014
11.35271 -0.7146270000000035
11.35371 -0.7218420000000026
11.35471 -0.7290070000000012
11.35571 -0.7361230000000002
11.35671 -0.743187000000001
11.35771 -0.7502010000000011
11.35871 -0.7571619999999961
11.35971 -0.7640714999999962
11.36071 -0.7709315000000045
11.36171 -0.7777390000000004
11.36271 -0.7844909999999957
11.36371 -0.7911905000000002
11.36471 -0.797838000000001
11.36571 -0.8044270000000026
11.36671 -0.8109635000000023
11.36771 -0.8174449999999998
11.36871 -0.8238685000000011
11.36971 -0.8302359999999988
11.37071 -0.8365454999999948
11.37171 -0.8427974999999985
11.37271 -0.8489940000000017
11.37371 -0.8551315000000022
11.37471 -0.8612085000000004
11.37571 -0.8672274999999973
11.37671 -0.8731844999999979
11.37771 -0.8790810000000019
11.37871 -0.8849165000000001
11.37971 -0.8906909999999981
11.38071 -0.8964040000000034
11.38171 -0.9020554999999996
11.38271 -0.907646499999999
11.38371 -0.9131705000000006
11.38471 -0.9186304999999976
11.38571 -0.9240295
11.38671 -0.929361000000001
11.38771 -0.9346255000000039
11.38871 -0.9398294999999994
11.38971 -0.9449664999999968
11.39071 -0.950036500000002
11.39171 -0.9550425000000023
11.39271 -0.9599779999999974
11.39371 -0.9648469999999978
11.39471 -0.9696495000000037
11.39571 -0.9743845000000031
11.39671 -0.979052999999997
11.39771 -0.9836514999999993
11.39871 -0.9881799999999998
11.39971 -0.9926414999999968
11.40071 -0.9970330000000024
11.40171 -1.001355000000004
11.40271 -1.0056100000000021
11.40371 -1.0097924999999972
11.40471 -1.0139049999999954
11.40571 -1.017946999999999
11.40671 -1.0219164999999995
11.40771 -1.0258170000000022
11.40871 -1.0296455000000022
11.40971 -1.033402499999998
11.41071 -1.0370874999999997
11.41171 -1.0406995000000003
11.41271 -1.0442395000000013
11.41371 -1.047707000000002
11.41471 -1.0511009999999983
11.41571 -1.0544204999999993
11.41671 -1.0576665000000014
11.41771 -1.060838999999999
11.41871 -1.0639374999999995
11.41971 -1.0669594999999996
11.42071 -1.0699074999999998
11.42171 -1.0727815000000003
11.42271 -1.0755784999999995
11.42371 -1.0782999999999994
11.42471 -1.0809440000000001
11.42571 -1.083512000000001
11.42671 -1.0860050000000006
11.42771 -1.0884194999999992
11.42871 -1.0907564999999988
11.42971 -1.093017500000001
11.43071 -1.0952010000000014
11.43171 -1.0973059999999994
11.43271 -1.099333999999999
11.43371 -1.101284
11.43471 -1.1031560000000007
11.43571 -1.1049494999999996
11.43671 -1.106664499999999
11.43771 -1.108301500000001
11.43871 -1.109860000000001
11.43971 -1.11134
11.44071 -1.1127405
11.44171 -1.1140624999999995
11.44271 -1.1153059999999997
11.44371 -1.1164706999999998
11.44471 -1.11755615
11.44571 -1.11856245
11.44671 -1.1194895999999999
11.44771 -1.1203374
11.44871 -1.1211058999999999
11.44971 -1.12179495
11.45071 -1.12240455
11.45171 -1.122934475
11.45271 -1.123384695
11.45371 -1.1237551749999999
11.45471 -1.124045805
11.45571 -1.1242566
11.45671 -1.1243873999999998
11.45771 -1.1244380999999999
11.45871 -1.1244092
11.45971 -1.1243002499999997
11.46071 -1.1241106999999995
11.46171 -1.1238414000000003
11.46271 -1.1234920000000004
11.46371 -1.1230624999999996
11.46471 -1.1225530000000004
11.46571 -1.1219635
11.46671 -1.1212944999999992
11.46771 -1.120545500000001
11.46871 -1.1197164999999998
11.46971 -1.1188079999999994
11.47071 -1.1178200000000007
11.47171 -1.1167525
11.47271 -1.1156049999999988
11.47371 -1.1143785000000006
11.47471 -1.1130735000000014
11.47571 -1.1116890000000001
11.47671 -1.1102265000000002
11.47771 -1.1086854999999995
11.47871 -1.1070644999999986
11.47971 -1.1053649999999995
11.48071 -1.1035880000000011
11.48171 -1.1017330000000003
11.48271 -1.0998004999999997
11.48371 -1.0977905000000001
11.48471 -1.0957025000000005
11.48571 -1.093536
11.48671 -1.0912919999999975
11.48771 -1.0889705000000012
11.48871 -1.0865725000000015
11.48971 -1.084097499999998
11.49071 -1.081545
11.49171 -1.0789150000000005
11.49271 -1.0762085000000001
11.49371 -1.0734265000000007
11.49471 -1.0705669999999992
11.49571 -1.0676304999999993
11.49671 -1.0646195000000014
11.49771 -1.0615314999999994
11.49871 -1.0583664999999989
11.49971 -1.0551275000000013
11.50071 -1.0518124999999985
11.50171 -1.0484219999999993
11.50271 -1.0449584999999988
11.50371 -1.041419500000002
11.50471 -1.0378050000000032
11.50571 -1.034117
11.50671 -1.0303539999999982
11.50771 -1.0265155000000001
11.50871 -1.022604000000001
11.50971 -1.0186224999999995
11.51071 -1.0145680000000026
11.51171 -1.0104415000000007
11.51271 -1.0062414999999996
11.51371 -1.0019690000000008
11.51471 -0.9976239999999991
11.51571 -0.9932089999999951
11.51671 -0.9887269999999986
11.51771 -0.9841720000000012
11.51871 -0.9795479999999976
11.51971 -0.9748534999999993
11.52071 -0.9700885000000006
11.52171 -0.9652575000000002
11.52271 -0.9603565000000029
11.52371 -0.9553855000000034
11.52471 -0.9503479999999986
11.52571 -0.9452459999999968
11.52671 -0.9400770000000025
11.52771 -0.9348385000000039
11.52871 -0.9295324999999987
11.52971 -0.9241629999999978
11.53071 -0.9187294999999979
11.53171 -0.913228500000002
11.53271 -0.9076639999999997
11.53371 -0.9020354999999982
11.53471 -0.8963430000000032
11.53571 -0.8905860000000003
11.53671 -0.8847649999999982
11.53771 -0.8788830000000015
11.53871 -0.8729374999999981
11.53971 -0.8669304999999967
11.54071 -0.8608620000000025
11.54171 -0.8547330000000007
11.54271 -0.8485454999999996
11.54371 -0.8422969999999981
11.54471 -0.8359869999999985
11.54571 -0.829619000000003
11.54671 -0.8231934999999987
11.54771 -0.816708999999997
11.54871 -0.8101630000000026
11.54971 -0.8035624999999982
11.55071 -0.7969115000000005
11.55171 -0.7901960000000003
11.55271 -0.7834299999999959
11.55371 -0.776615000000003
11.55471 -0.7697349999999988
11.55571 -0.7628049999999992
11.55671 -0.7558200000000025
11.55771 -0.7487849999999996
11.55871 -0.7417000000000014
11.55971 -0.7345550000000044
11.56071 -0.7273650000000028
11.56171 -0.7201150000000025
11.56271 -0.7128199999999977
11.56371 -0.70548499999999
11.56471 -0.6980850000000036
11.56571 -0.6906400000000019
11.56671 -0.6831499999999957
11.56771 -0.6756050000000031
11.56871 -0.6680199999999971
11.56971 -0.6603899999999973
11.57071 -0.6527050000000004
11.57171 -0.644974999999999
11.57271 -0.637200000000004
11.57371 -0.6293800000000045
11.57471 -0.6215150000000005
11.57571 -0.6136099999999935
11.57671 -0.605660000000004
11.57771 -0.5976650000000098
11.57871 -0.5896299999999912
11.57971 -0.5815500000000006
11.58071 -0.5734350000000088
11.58171 -0.565274999999991
11.58271 -0.5570699999999903
11.58371 -0.5488299999999993
11.58471 -0.5405600000000089
11.58571 -0.5322550000000067
11.58671 -0.5238999999999981
11.58771 -0.5155099999999994
11.58871 -0.507095000000003
11.58971 -0.49864000000000375
11.59071 -0.4901449999999909
11.59171 -0.4816299999999929
11.59271 -0.4730800000000046
11.59371 -0.46449000000000273
11.59471 -0.45587000000000144
11.59571 -0.4472200000000008
11.59671 -0.4385400000000007
11.59771 -0.42983500000000296
11.59871 -0.42110499999999673
11.59971 -0.4123449999999911
11.60071 -0.40354999999999513
11.60171 -0.3947249999999998
11.60271 -0.3858850000000103
11.60371 -0.37702000000000135
11.60471 -0.36812499999999304
11.60571 -0.3592049999999979
11.60671 -0.3502650000000067
11.60771 -0.34130000000000704
11.60871 -0.3323199999999914
11.60971 -0.3233149999999998
11.61071 -0.3142800000000088
11.61171 -0.30523000000000183
11.61271 -0.29615999999999887
11.61371 -0.28707500000000163
11.61471 -0.2779699999999976
11.61571 -0.26883999999999586
11.61671 -0.2597000000000016
11.61771 -0.2505450000000022
11.61871 -0.24136999999999598
11.61971 -0.23217999999999547
11.62071 -0.2229750000000007
11.62171 -0.2137550000000008
11.62271 -0.20452499999999751
11.62371 -0.19527999999999993
11.62471 -0.18601999999999724
11.62571 -0.1767550000000037
11.62671 -0.16747500000000504
11.62771 -0.1581849999999921
11.62871 -0.1488899999999992
11.62971 -0.13958000000000112
11.63071 -0.13026500000000138
11.63171 -0.12095000000000161
11.63271 -0.11162499999999845
11.63371 -0.10229500000000441
11.63471 -0.09295499999999612
11.63571 -0.08360999999999699
11.63671 -0.07426500000000869
11.63771 -0.0649199999999987
11.63871 -0.05556499999999614
11.63971 -0.04621000000000443
11.64071 -0.03686000000000357
11.64171 -0.027494999999997608
11.64271 -0.018139999999995052
11.64371 -0.008790000000005044
11.64471 0.0005649999999975119
11.64571 0.009915000000009205
11.64671 0.01927000000000092
11.64771 0.028615000000000064
11.64871 0.03795999999999921
11.64971 0.047294999999994945
11.65071 0.056619999999998116
11.65171 0.06595000000000298
11.65271 0.07526500000000275
11.65371 0.08457500000000079
11.65471 0.09388499999999884
11.65571 0.10317500000000092
11.65671 0.11244999999999788
11.65771 0.12172499999999484
11.65871 0.13098500000000837
11.65971 0.14023000000000593
11.66071 0.14946999999999097
11.66171 0.15869999999999426
11.66271 0.1679049999999999
11.66371 0.1770950000000004
11.66471 0.1862700000000066
11.66571 0.19543499999999858
11.66671 0.20457999999999457
11.66771 0.21369500000000202
11.66871 0.22280500000000777
11.66971 0.23189499999999585
11.67071 0.2409549999999954
11.67171 0.25000000000000067
11.67271 0.2590300000000008
11.67371 0.26803500000000324
11.67471 0.2770099999999955
11.67571 0.28597000000000433
11.67671 0.2949050000000046
11.67771 0.30380999999999464
11.67871 0.31268999999999786
11.67971 0.32155000000000505
11.68071 0.3303900000000055
11.68171 0.339194999999994
11.68271 0.3479699999999939
11.68371 0.356720000000007
11.68471 0.365439999999999
11.68571 0.37413499999999333
11.68671 0.38279999999999914
11.68771 0.39143500000000553
11.68871 0.40004000000000167
11.68971 0.40860499999999506
11.69071 0.4171450000000016
11.69171 0.4256549999999979
11.69271 0.4341250000000022
11.69371 0.44256500000000715
11.69471 0.4509700000000002
11.69571 0.4593399999999921
11.69671 0.4676749999999938
11.69771 0.4759750000000052
11.69871 0.4842400000000047
11.69971 0.4924650000000014
11.70071 0.5006499999999953
11.70171 0.5087949999999972
11.70271 0.5169000000000072
11.70371 0.5249749999999961
11.70471 0.5330099999999931
11.70571 0.5409900000000037
11.70671 0.5489400000000043
11.70771 0.5568450000000003
11.70871 0.5647000000000009
11.70971 0.5725200000000004
11.71071 0.5802949999999955
11.71171 0.5880249999999968
11.71271 0.5957100000000045
11.71371 0.603345000000006
11.71471 0.610935000000003
11.71571 0.6184849999999972
11.71671 0.6259899999999977
11.71771 0.6334400000000012
11.71871 0.6408399999999984
11.71971 0.6482000000000038
11.72071 0.6555100000000028
11.72171 0.6627599999999922
11.72271 0.6699599999999972
11.72371 0.6771250000000011
11.72471 0.684234999999997
11.72571 0.691285000000005
11.72671 0.6982850000000068
11.72771 0.7052300000000007
11.72871 0.7121249999999992
11.72971 0.7189699999999916
11.73071 0.7257549999999959
11.73171 0.7324850000000032
11.73271 0.7391650000000043
11.73371 0.7457800000000049
11.73471 0.7523449999999993
11.73571 0.7588549999999966
11.73671 0.7652949999999918
11.73771 0.7716869999999945
11.73871 0.778022000000008
11.73971 0.784296000000005
11.74071 0.7905094999999945
11.74171 0.7966590000000011
11.74271 0.8027534999999999
11.74371 0.8087865000000005
11.74471 0.814756
11.74571 0.820663999999996
11.74671 0.8265140000000013
11.74771 0.8323000000000021
11.74871 0.8380215000000005
11.74971 0.8436819999999987
11.75071 0.849278499999998
11.75171 0.8548115000000014
11.75271 0.8602830000000015
11.75371 0.8656905000000022
11.75471 0.8710315000000031
11.75571 0.8763074999999981
11.75671 0.8815169999999987
11.75771 0.8866629999999983
11.75871 0.8917439999999973
11.75971 0.8967589999999998
11.76071 0.9017070000000044
11.76171 0.9065870000000041
11.76271 0.9114034999999977
11.76371 0.9161534999999965
11.76471 0.9208334999999986
11.76571 0.925446500000003
11.76671 0.9299930000000017
11.76771 0.9344690000000004
11.76871 0.938874999999997
11.76971 0.9432144999999991
11.77071 0.9474835000000008
11.77171 0.9516804999999977
11.77271 0.955810500000002
11.77371 0.9598704999999987
11.77471 0.9638579999999978
11.77571 0.9677750000000022
11.77671 0.9716195000000033
11.77771 0.9753919999999996
11.77871 0.9790939999999957
11.77971 0.9827224999999982
11.78071 0.9862790000000008
11.78171 0.9897630000000006
11.78271 0.9931739999999994
11.78371 0.9965125000000006
11.78471 0.9997780000000006
11.78571 1.0029704999999995
11.78671 1.0060875000000022
11.78771 1.0091284999999994
11.78871 1.0120969999999991
11.78971 1.0149930000000011
11.79071 1.0178135000000013
11.79171 1.0205580000000014
11.79271 1.0232264999999965
11.79371 1.0258215000000004
11.79471 1.0283420000000039
11.79571 1.0307859999999986
11.79671 1.0331564999999998
11.79771 1.0354519999999998
11.79871 1.0376709999999991
11.79971 1.039815500000001
11.80071 1.041883499999999
11.80171 1.0438759999999982
11.80271 1.0457925000000001
11.80371 1.0476315
11.80471 1.0493955000000015
11.80571 1.0510835000000003
11.80671 1.0526954999999993
11.80771 1.0542310000000004
11.80871 1.0556889999999992
11.80971 1.057071499999999
11.81071 1.0583770000000003
11.81171 1.0596065000000014
11.81271 1.060758999999999
11.81371 1.0618345000000002
11.81471 1.0628340000000018
11.81571 1.063756499999999
11.81671 1.0646019999999994
11.81771 1.0653704999999996
11.81871 1.066063
11.81971 1.0666795000000002
11.82071 1.0672185
11.82171 1.0676810000000008
11.82271 1.0680679999999994
11.82371 1.0683775
11.82471 1.0686110000000006
11.82571 1.068768499999999
11.82671 1.0688499999999996
11.82771 1.068855
11.82871 1.0687834999999999
11.82971 1.0686365000000002
11.83071 1.06841395
11.83171 1.0681157500000003
11.83271 1.06774135
11.83371 1.0672914999999998
11.83471 1.06676635
11.83571 1.0661655499999998
11.83671 1.0654892
11.83771 1.0647376000000002
11.83871 1.063910815
11.83971 1.063008715
11.84071 1.062031485
11.84171 1.0609790849999998
11.84271 1.0598517499999998
11.84371 1.0586494
11.84471 1.0573720000000002
11.84571 1.0560197499999997
11.84671 1.0545927499999999
11.84771 1.0530908000000005
11.84871 1.05151415
11.84971 1.0498628499999996
11.85071 1.0481372
11.85171 1.0463369999999996
11.85271 1.0444629999999993
11.85371 1.0425150000000005
11.85471 1.0404930000000001
11.85571 1.038397
11.85671 1.0362275000000005
11.85771 1.0339850000000004
11.85871 1.0316695000000002
11.85971 1.0292815
11.86071 1.026820999999999
11.86171 1.0242885000000002
11.86271 1.0216835000000009
11.86371 1.0190074999999994
11.86471 1.0162600000000002
11.86571 1.0134405000000002
11.86671 1.0105504999999986
11.86771 1.0075905000000003
11.86871 1.0045604999999997
11.86971 1.0014610000000006
11.87071 0.9982935000000017
11.87171 0.9950559999999984
11.87271 0.991748
11.87371 0.9883730000000011
11.87471 0.984930499999998
11.87571 0.9814189999999997
11.87671 0.9778405000000008
11.87771 0.9741954999999993
11.87871 0.9704834999999998
11.87971 0.9667040000000018
11.88071 0.962858000000001
11.88171 0.9589464999999991
11.88271 0.9549694999999987
11.88371 0.9509269999999999
11.88471 0.9468185000000018
11.88571 0.9426470000000007
11.88671 0.9384109999999998
11.88771 0.9341104999999992
11.88871 0.9297479999999969
11.88971 0.9253215000000009
11.89071 0.9208304999999998
11.89171 0.9162789999999992
11.89271 0.9116660000000004
11.89371 0.9069914999999981
11.89471 0.9022565000000041
11.89571 0.8974575000000006
11.89671 0.8925969999999986
11.89771 0.8876814999999996
11.89871 0.8827050000000005
11.89971 0.8776664999999998
11.90071 0.8725734999999999
11.90171 0.8674225000000041
11.90271 0.8622125000000002
11.90371 0.8569445000000002
11.90471 0.851618999999997
11.90571 0.8462374999999953
11.90671 0.840800500000004
11.90771 0.8353090000000026
11.90871 0.8297619999999953
11.90971 0.8241594999999985
11.91071 0.8185045
11.91171 0.8127975000000032
11.91271 0.8070345000000025
11.91371 0.8012164999999994
11.91471 0.795349499999997
11.91571 0.7894299999999983
11.91671 0.7834580000000033
11.91771 0.7774360000000022
11.91871 0.7713619999999974
11.91971 0.7652384999999953
11.92071 0.7590655000000012
11.92171 0.7528435000000023
11.92271 0.7465715000000026
11.92371 0.7402500000000002
11.92471 0.7338824999999972
11.92571 0.7274679999999978
11.92671 0.7210035000000029
11.92771 0.7144930000000023
11.92871 0.7079389999999964
11.92971 0.7013384999999974
11.93071 0.6946940000000009
11.93171 0.6880055000000013
11.93271 0.6812710000000011
11.93371 0.6744960000000001
11.93471 0.6676800000000004
11.93571 0.6608169999999987
11.93671 0.6539134999999962
11.93771 0.6469725000000025
11.93871 0.6399930000000001
11.93971 0.6329730000000023
11.94071 0.6259130000000018
11.94171 0.6188174999999967
11.94271 0.6116840000000026
11.94371 0.604512500000003
11.94471 0.597303499999996
11.94571 0.5900599999999968
11.94671 0.5827840000000029
11.94771 0.5754730000000023
11.94871 0.5681270000000007
11.94971 0.5607489999999968
11.95071 0.5533394999999997
11.95171 0.5458950000000012
11.95271 0.5384209999999962
11.95371 0.5309149999999996
11.95471 0.5233799999999997
11.95571 0.5158190000000007
11.95671 0.508223000000006
11.95771 0.500597499999999
11.95871 0.4929499999999933
11.95971 0.48527049999999616
11.96071 0.4775650000000053
11.96171 0.46983500000000394
11.96271 0.4620750000000032
11.96371 0.4542949999999956
11.96471 0.4464849999999995
11.96571 0.4386500000000057
11.96671 0.43079499999999427
11.96771 0.42291499999999593
11.96871 0.41500999999999993
11.96971 0.40708500000000797
11.97071 0.39913999999999833
11.97171 0.3911749999999927
11.97271 0.38319000000000203
11.97371 0.37518500000000443
11.97471 0.36716000000000004
11.97571 0.3591149999999997
11.97671 0.35105999999999593
11.97771 0.34298499999999615
11.97871 0.33489000000000047
11.97971 0.3267850000000013
11.98071 0.3186600000000062
11.98171 0.31051500000000426
11.98271 0.3023650000000006
11.98371 0.29419999999999186
11.98471 0.28602500000000136
11.98571 0.27784000000000747
11.98671 0.26963499999999596
11.98771 0.26142000000000265
11.98871 0.2532049999999985
11.98971 0.244979999999991
11.99071 0.23673499999999834
11.99171 0.22849000000000566
11.99271 0.22023499999999874
11.99371 0.21197500000000097
11.99471 0.20371000000000147
11.99571 0.19542999999999688
11.99671 0.18715500000000482
11.99771 0.17887500000000023
11.99871 0.1705899999999939
11.99971 0.16229999999999672
12.00071 0.1540050000000087
12.00171 0.14571500000000068
12.00271 0.13741999999999097
12.00371 0.12913000000000463
12.00471 0.12083500000000577
12.00571 0.11253499999999433
12.00671 0.10424499999999717
12.00771 0.09595000000000914
12.00871 0.08766000000000113
12.00971 0.07937999999999652
12.01071 0.07110000000000276
12.01171 0.06281999999999816
12.01271 0.05454999999999696
12.01371 0.046295000000000884
12.01471 0.038040000000004806
12.01571 0.02978999999999959
12.01671 0.021549999999997786
12.01771 0.013314999999997686
12.01871 0.0050849999999992915
12.01971 -0.0031299999999939883
12.02071 -0.011325000000002132
12.02171 -0.01951500000000857
12.02271 -0.027695000000000757
12.02371 -0.03585999999999867
12.02471 -0.04401499999999317
12.02571 -0.0521549999999934
12.02671 -0.06027999999999936
[truncated: 298,634 more chars]
