# Supplementary material for: 2D Synthetic dataset of numerical simulations of long-period seismicity in a volcanic edifice and related sensitivity kernels
Source: Data Brief. 2021 Jan 25;34:106673. doi: 10.1016/j.dib.2020.106673 (PMC7841316; doi:10.1016/j.dib.2020.106673)
Supplement: Supplementary Data S1 — Supplementary Raw Research Data. This is open data under the CC BY license http://creativecommons.org/licenses/by/4.0/ [file mmc1.zip › Dataset/OUTPUT_SEISMOGRAMS/9000_3000/vel_X_hetero_16000_1580_SVF1e0Hz.semv]

-1.2 0.0
-1.199 0.0
-1.198 0.0
-1.197 0.0
-1.196 0.0
-1.195 0.0
-1.194 0.0
-1.193 0.0
-1.192 0.0
-1.191 0.0
-1.19 0.0
-1.189 0.0
-1.188 0.0
-1.187 0.0
-1.186 0.0
-1.185 0.0
-1.184 0.0
-1.183 0.0
-1.182 0.0
-1.181 0.0
-1.18 0.0
-1.179 0.0
-1.178 0.0
-1.177 0.0
-1.176 0.0
-1.175 0.0
-1.174 0.0
-1.173 0.0
-1.172 0.0
-1.171 0.0
-1.17 0.0
-1.169 0.0
-1.168 0.0
-1.167 0.0
-1.166 0.0
-1.165 0.0
-1.164 0.0
-1.163 0.0
-1.162 0.0
-1.161 0.0
-1.16 0.0
-1.159 0.0
-1.158 0.0
-1.157 0.0
-1.156 0.0
-1.155 0.0
-1.154 0.0
-1.153 0.0
-1.152 0.0
-1.151 0.0
-1.15 0.0
-1.149 0.0
-1.148 0.0
-1.147 0.0
-1.146 0.0
-1.145 0.0
-1.144 0.0
-1.143 0.0
-1.142 0.0
-1.141 0.0
-1.14 0.0
-1.139 0.0
-1.138 0.0
-1.137 0.0
-1.136 0.0
-1.135 0.0
-1.134 0.0
-1.133 0.0
-1.132 0.0
-1.131 0.0
-1.13 0.0
-1.129 0.0
-1.128 0.0
-1.127 0.0
-1.126 0.0
-1.125 0.0
-1.124 0.0
-1.123 0.0
-1.122 0.0
-1.121 0.0
-1.12 0.0
-1.119 0.0
-1.118 0.0
-1.117 0.0
-1.116 0.0
-1.115 0.0
-1.114 0.0
-1.113 0.0
-1.112 0.0
-1.111 0.0
-1.11 0.0
-1.109 0.0
-1.108 0.0
-1.107 0.0
-1.106 0.0
-1.105 0.0
-1.104 0.0
-1.103 0.0
-1.102 0.0
-1.101 0.0
-1.1 0.0
-1.099 0.0
-1.098 0.0
-1.097 0.0
-1.096 0.0
-1.095 0.0
-1.094 0.0
-1.093 0.0
-1.092 0.0
-1.091 0.0
-1.09 0.0
-1.089 0.0
-1.088 0.0
-1.087 0.0
-1.086 0.0
-1.085 0.0
-1.084 0.0
-1.083 0.0
-1.082 0.0
-1.081 0.0
-1.08 0.0
-1.079 0.0
-1.078 0.0
-1.077 0.0
-1.076 0.0
-1.075 0.0
-1.074 0.0
-1.073 0.0
-1.072 0.0
-1.071 0.0
-1.07 0.0
-1.069 0.0
-1.068 0.0
-1.067 0.0
-1.066 0.0
-1.065 0.0
-1.064 0.0
-1.063 0.0
-1.062 0.0
-1.061 0.0
-1.06 0.0
-1.059 0.0
-1.058 0.0
-1.057 0.0
-1.056 0.0
-1.055 0.0
-1.054 0.0
-1.053 0.0
-1.052 0.0
-1.051 0.0
-1.05 0.0
-1.049 0.0
-1.048 0.0
-1.047 0.0
-1.046 0.0
-1.045 0.0
-1.044 0.0
-1.043 0.0
-1.042 0.0
-1.041 0.0
-1.04 0.0
-1.039 0.0
-1.038 0.0
-1.037 0.0
-1.036 0.0
-1.035 0.0
-1.034 0.0
-1.033 0.0
-1.032 0.0
-1.031 0.0
-1.03 0.0
-1.029 0.0
-1.028 0.0
-1.027 0.0
-1.026 0.0
-1.025 0.0
-1.024 0.0
-1.023 0.0
-1.022 0.0
-1.021 0.0
-1.02 0.0
-1.019 0.0
-1.018 0.0
-1.017 0.0
-1.016 0.0
-1.015 0.0
-1.014 0.0
-1.013 0.0
-1.012 0.0
-1.011 0.0
-1.01 0.0
-1.009 0.0
-1.008 0.0
-1.007 0.0
-1.006 0.0
-1.005 0.0
-1.004 0.0
-1.003 0.0
-1.002 0.0
-1.001 0.0
-1.0 0.0
-0.999 0.0
-0.998 0.0
-0.997 0.0
-0.996 0.0
-0.995 0.0
-0.994 0.0
-0.993 0.0
-0.992 0.0
-0.991 0.0
-0.99 0.0
-0.989 0.0
-0.988 0.0
-0.987 0.0
-0.986 0.0
-0.985 0.0
-0.984 0.0
-0.983 0.0
-0.982 0.0
-0.981 0.0
-0.98 0.0
-0.979 0.0
-0.978 0.0
-0.977 0.0
-0.976 0.0
-0.975 0.0
-0.974 0.0
-0.973 0.0
-0.972 0.0
-0.971 0.0
-0.97 0.0
-0.969 0.0
-0.968 0.0
-0.967 0.0
-0.966 0.0
-0.965 0.0
-0.964 0.0
-0.963 0.0
-0.962 0.0
-0.961 0.0
-0.96 0.0
-0.959 0.0
-0.958 0.0
-0.957 0.0
-0.956 0.0
-0.955 0.0
-0.954 0.0
-0.953 0.0
-0.952 0.0
-0.951 0.0
-0.95 0.0
-0.949 0.0
-0.948 0.0
-0.947 0.0
-0.946 0.0
-0.945 0.0
-0.944 0.0
-0.943 0.0
-0.942 0.0
-0.941 0.0
-0.94 0.0
-0.939 0.0
-0.938 0.0
-0.937 0.0
-0.936 0.0
-0.935 0.0
-0.934 0.0
-0.933 0.0
-0.932 0.0
-0.931 0.0
-0.93 0.0
-0.929 0.0
-0.928 0.0
-0.927 0.0
-0.926 0.0
-0.925 0.0
-0.924 0.0
-0.923 0.0
-0.922 0.0
-0.921 0.0
-0.92 0.0
-0.919 0.0
-0.918 0.0
-0.917 0.0
-0.916 0.0
-0.915 0.0
-0.914 0.0
-0.913 0.0
-0.912 0.0
-0.911 0.0
-0.91 0.0
-0.909 0.0
-0.908 0.0
-0.907 0.0
-0.906 0.0
-0.905 0.0
-0.904 0.0
-0.903 0.0
-0.902 0.0
-0.901 0.0
-0.9 0.0
-0.899 0.0
-0.898 0.0
-0.897 0.0
-0.896 0.0
-0.895 0.0
-0.894 0.0
-0.893 0.0
-0.892 0.0
-0.891 0.0
-0.89 0.0
-0.889 0.0
-0.888 0.0
-0.887 0.0
-0.886 0.0
-0.885 0.0
-0.884 0.0
-0.883 0.0
-0.882 0.0
-0.881 0.0
-0.88 0.0
-0.879 0.0
-0.878 0.0
-0.877 0.0
-0.876 0.0
-0.875 0.0
-0.874 0.0
-0.873 0.0
-0.872 0.0
-0.871 0.0
-0.87 0.0
-0.869 0.0
-0.868 0.0
-0.867 0.0
-0.866 0.0
-0.865 0.0
-0.864 0.0
-0.863 0.0
-0.862 0.0
-0.861 0.0
-0.86 0.0
-0.859 0.0
-0.858 0.0
-0.857 0.0
-0.856 0.0
-0.855 0.0
-0.854 0.0
-0.853 0.0
-0.852 0.0
-0.851 0.0
-0.85 0.0
-0.849 0.0
-0.848 0.0
-0.847 0.0
-0.846 0.0
-0.845 0.0
-0.844 0.0
-0.843 0.0
-0.842 0.0
-0.841 0.0
-0.84 0.0
-0.839 0.0
-0.838 0.0
-0.837 0.0
-0.836 0.0
-0.835 0.0
-0.834 0.0
-0.833 0.0
-0.832 0.0
-0.831 0.0
-0.83 0.0
-0.829 0.0
-0.828 0.0
-0.827 0.0
-0.826 0.0
-0.825 0.0
-0.824 0.0
-0.823 0.0
-0.822 0.0
-0.821 0.0
-0.82 0.0
-0.819 0.0
-0.818 0.0
-0.817 0.0
-0.816 0.0
-0.815 0.0
-0.814 0.0
-0.813 0.0
-0.812 0.0
-0.811 0.0
-0.81 0.0
-0.809 0.0
-0.808 0.0
-0.807 0.0
-0.806 0.0
-0.805 0.0
-0.804 0.0
-0.803 0.0
-0.802 0.0
-0.801 0.0
-0.8 0.0
-0.799 0.0
-0.798 0.0
-0.797 0.0
-0.796 0.0
-0.795 0.0
-0.794 0.0
-0.793 0.0
-0.792 0.0
-0.791 0.0
-0.79 0.0
-0.789 0.0
-0.788 0.0
-0.787 0.0
-0.786 0.0
-0.785 0.0
-0.784 0.0
-0.783 0.0
-0.782 0.0
-0.781 0.0
-0.78 0.0
-0.779 0.0
-0.778 0.0
-0.777 0.0
-0.776 0.0
-0.775 0.0
-0.774 0.0
-0.773 0.0
-0.772 0.0
-0.771 0.0
-0.77 0.0
-0.769 0.0
-0.768 0.0
-0.767 0.0
-0.766 0.0
-0.765 0.0
-0.764 0.0
-0.763 0.0
-0.762 0.0
-0.761 0.0
-0.76 0.0
-0.759 0.0
-0.758 0.0
-0.757 0.0
-0.756 0.0
-0.755 0.0
-0.754 0.0
-0.753 0.0
-0.752 0.0
-0.751 0.0
-0.75 0.0
-0.749 0.0
-0.748 0.0
-0.747 0.0
-0.746 0.0
-0.745 0.0
-0.744 0.0
-0.743 0.0
-0.742 0.0
-0.741 0.0
-0.74 0.0
-0.739 0.0
-0.738 0.0
-0.737 0.0
-0.736 0.0
-0.735 0.0
-0.734 0.0
-0.733 0.0
-0.732 0.0
-0.731 0.0
-0.73 0.0
-0.729 0.0
-0.728 0.0
-0.727 0.0
-0.726 0.0
-0.725 0.0
-0.724 0.0
-0.723 0.0
-0.722 0.0
-0.721 0.0
-0.72 0.0
-0.719 0.0
-0.718 0.0
-0.717 0.0
-0.716 0.0
-0.715 0.0
-0.714 0.0
-0.713 0.0
-0.712 0.0
-0.711 0.0
-0.71 0.0
-0.709 0.0
-0.708 0.0
-0.707 0.0
-0.706 0.0
-0.705 0.0
-0.704 0.0
-0.703 0.0
-0.702 0.0
-0.701 0.0
-0.7 0.0
-0.699 0.0
-0.698 0.0
-0.697 0.0
-0.696 0.0
-0.695 0.0
-0.694 0.0
-0.693 0.0
-0.692 0.0
-0.691 0.0
-0.69 0.0
-0.689 0.0
-0.688 0.0
-0.687 0.0
-0.686 0.0
-0.685 0.0
-0.684 0.0
-0.683 0.0
-0.682 0.0
-0.681 0.0
-0.68 0.0
-0.679 0.0
-0.678 0.0
-0.677 0.0
-0.676 0.0
-0.675 0.0
-0.674 0.0
-0.673 0.0
-0.672 0.0
-0.671 0.0
-0.67 0.0
-0.669 0.0
-0.668 0.0
-0.667 0.0
-0.666 0.0
-0.665 0.0
-0.664 0.0
-0.663 0.0
-0.662 0.0
-0.661 0.0
-0.66 0.0
-0.659 0.0
-0.658 0.0
-0.657 0.0
-0.656 0.0
-0.655 0.0
-0.654 0.0
-0.653 0.0
-0.652 0.0
-0.651 0.0
-0.65 0.0
-0.649 0.0
-0.648 0.0
-0.647 0.0
-0.646 0.0
-0.645 0.0
-0.644 0.0
-0.643 0.0
-0.642 0.0
-0.641 0.0
-0.64 0.0
-0.639 0.0
-0.638 0.0
-0.637 0.0
-0.636 0.0
-0.635 0.0
-0.634 0.0
-0.633 0.0
-0.632 0.0
-0.631 0.0
-0.63 0.0
-0.629 0.0
-0.628 0.0
-0.627 0.0
-0.626 0.0
-0.625 0.0
-0.624 0.0
-0.623 0.0
-0.622 0.0
-0.621 0.0
-0.62 0.0
-0.619 0.0
-0.618 0.0
-0.617 0.0
-0.616 0.0
-0.615 0.0
-0.614 0.0
-0.613 0.0
-0.612 0.0
-0.611 0.0
-0.61 0.0
-0.609 0.0
-0.608 0.0
-0.607 0.0
-0.606 0.0
-0.605 0.0
-0.604 0.0
-0.603 0.0
-0.602 0.0
-0.601 0.0
-0.6 0.0
-0.599 0.0
-0.598 0.0
-0.597 0.0
-0.596 0.0
-0.595 0.0
-0.594 0.0
-0.593 0.0
-0.592 0.0
-0.591 0.0
-0.59 0.0
-0.589 0.0
-0.588 0.0
-0.587 0.0
-0.586 0.0
-0.585 0.0
-0.584 0.0
-0.583 0.0
-0.582 0.0
-0.581 0.0
-0.58 0.0
-0.579 0.0
-0.578 0.0
-0.577 0.0
-0.576 0.0
-0.575 0.0
-0.574 0.0
-0.573 0.0
-0.572 0.0
-0.571 0.0
-0.57 0.0
-0.569 0.0
-0.568 0.0
-0.567 0.0
-0.566 0.0
-0.565 0.0
-0.564 0.0
-0.563 0.0
-0.562 0.0
-0.561 0.0
-0.56 0.0
-0.559 0.0
-0.558 0.0
-0.557 0.0
-0.556 0.0
-0.555 0.0
-0.554 0.0
-0.553 0.0
-0.552 0.0
-0.551 0.0
-0.55 0.0
-0.549 0.0
-0.548 0.0
-0.547 0.0
-0.546 0.0
-0.545 0.0
-0.544 0.0
-0.543 0.0
-0.542 0.0
-0.541 0.0
-0.54 0.0
-0.539 0.0
-0.538 0.0
-0.537 0.0
-0.536 0.0
-0.535 0.0
-0.534 0.0
-0.533 0.0
-0.532 0.0
-0.531 0.0
-0.53 0.0
-0.529 0.0
-0.528 0.0
-0.527 0.0
-0.526 0.0
-0.525 0.0
-0.524 0.0
-0.523 0.0
-0.522 0.0
-0.521 0.0
-0.52 0.0
-0.519 0.0
-0.518 0.0
-0.517 0.0
-0.516 0.0
-0.515 0.0
-0.514 0.0
-0.513 0.0
-0.512 0.0
-0.511 0.0
-0.51 0.0
-0.509 0.0
-0.508 0.0
-0.507 0.0
-0.506 0.0
-0.505 0.0
-0.504 0.0
-0.503 0.0
-0.502 0.0
-0.501 0.0
-0.5 0.0
-0.499 0.0
-0.498 0.0
-0.497 0.0
-0.496 0.0
-0.495 0.0
-0.494 0.0
-0.493 0.0
-0.492 0.0
-0.491 0.0
-0.49 0.0
-0.489 0.0
-0.488 0.0
-0.487 0.0
-0.486 0.0
-0.485 0.0
-0.484 0.0
-0.483 0.0
-0.482 0.0
-0.481 0.0
-0.48 0.0
-0.479 0.0
-0.478 0.0
-0.477 0.0
-0.476 0.0
-0.475 0.0
-0.474 0.0
-0.473 0.0
-0.472 0.0
-0.471 0.0
-0.47 0.0
-0.469 0.0
-0.468 0.0
-0.467 0.0
-0.466 0.0
-0.465 0.0
-0.464 0.0
-0.463 0.0
-0.462 0.0
-0.461 0.0
-0.46 0.0
-0.459 0.0
-0.458 0.0
-0.457 0.0
-0.456 0.0
-0.455 0.0
-0.454 0.0
-0.453 0.0
-0.452 0.0
-0.451 0.0
-0.45 0.0
-0.449 0.0
-0.448 0.0
-0.447 0.0
-0.446 0.0
-0.445 0.0
-0.444 0.0
-0.443 0.0
-0.442 0.0
-0.441 0.0
-0.44 0.0
-0.439 0.0
-0.438 0.0
-0.437 0.0
-0.436 0.0
-0.435 0.0
-0.434 0.0
-0.433 0.0
-0.432 0.0
-0.431 0.0
-0.43 0.0
-0.429 0.0
-0.428 0.0
-0.427 0.0
-0.426 0.0
-0.425 0.0
-0.424 0.0
-0.423 0.0
-0.422 0.0
-0.421 0.0
-0.42 0.0
-0.419 0.0
-0.418 0.0
-0.417 0.0
-0.416 0.0
-0.415 0.0
-0.414 0.0
-0.413 0.0
-0.412 0.0
-0.411 0.0
-0.41 0.0
-0.409 0.0
-0.408 0.0
-0.407 0.0
-0.406 0.0
-0.405 0.0
-0.404 0.0
-0.403 0.0
-0.402 0.0
-0.401 0.0
-0.4 0.0
-0.399 0.0
-0.398 0.0
-0.397 0.0
-0.396 0.0
-0.395 0.0
-0.394 0.0
-0.393 0.0
-0.392 0.0
-0.391 0.0
-0.39 0.0
-0.389 0.0
-0.388 0.0
-0.387 0.0
-0.386 0.0
-0.385 0.0
-0.384 0.0
-0.383 0.0
-0.382 0.0
-0.381 0.0
-0.38 0.0
-0.379 0.0
-0.378 0.0
-0.377 0.0
-0.376 0.0
-0.375 0.0
-0.374 0.0
-0.373 0.0
-0.372 0.0
-0.371 0.0
-0.37 0.0
-0.369 0.0
-0.368 0.0
-0.367 0.0
-0.366 0.0
-0.365 0.0
-0.364 0.0
-0.363 0.0
-0.362 0.0
-0.361 0.0
-0.36 0.0
-0.359 0.0
-0.358 0.0
-0.357 0.0
-0.356 0.0
-0.355 0.0
-0.354 0.0
-0.353 0.0
-0.352 0.0
-0.351 0.0
-0.35 0.0
-0.349 0.0
-0.348 0.0
-0.347 0.0
-0.346 0.0
-0.345 0.0
-0.344 0.0
-0.343 0.0
-0.342 0.0
-0.341 0.0
-0.34 0.0
-0.339 0.0
-0.338 0.0
-0.337 0.0
-0.336 0.0
-0.335 0.0
-0.334 0.0
-0.333 0.0
-0.332 0.0
-0.331 0.0
-0.33 0.0
-0.329 0.0
-0.328 0.0
-0.327 0.0
-0.326 0.0
-0.325 0.0
-0.324 0.0
-0.323 0.0
-0.322 0.0
-0.321 0.0
-0.32 0.0
-0.319 0.0
-0.318 0.0
-0.317 0.0
-0.316 0.0
-0.315 0.0
-0.314 0.0
-0.313 0.0
-0.312 0.0
-0.311 0.0
-0.31 0.0
-0.309 0.0
-0.308 0.0
-0.307 0.0
-0.306 0.0
-0.305 0.0
-0.304 0.0
-0.303 0.0
-0.302 0.0
-0.301 0.0
-0.3 0.0
-0.299 0.0
-0.298 0.0
-0.297 0.0
-0.296 0.0
-0.295 0.0
-0.294 0.0
-0.293 0.0
-0.292 0.0
-0.291 0.0
-0.29 0.0
-0.289 0.0
-0.288 0.0
-0.287 0.0
-0.286 0.0
-0.285 0.0
-0.284 0.0
-0.283 0.0
-0.282 0.0
-0.281 0.0
-0.28 0.0
-0.279 0.0
-0.278 0.0
-0.277 0.0
-0.276 0.0
-0.275 0.0
-0.274 0.0
-0.273 0.0
-0.272 0.0
-0.271 0.0
-0.27 0.0
-0.269 0.0
-0.268 0.0
-0.267 0.0
-0.266 0.0
-0.265 0.0
-0.264 0.0
-0.263 0.0
-0.262 0.0
-0.261 0.0
-0.26 0.0
-0.259 0.0
-0.258 0.0
-0.257 0.0
-0.256 0.0
-0.255 0.0
-0.254 0.0
-0.253 0.0
-0.252 0.0
-0.251 0.0
-0.25 0.0
-0.249 0.0
-0.248 0.0
-0.247 0.0
-0.246 0.0
-0.245 0.0
-0.244 0.0
-0.243 0.0
-0.242 0.0
-0.241 0.0
-0.24 0.0
-0.239 0.0
-0.238 0.0
-0.237 0.0
-0.236 0.0
-0.235 0.0
-0.234 0.0
-0.233 0.0
-0.232 0.0
-0.231 0.0
-0.23 0.0
-0.229 0.0
-0.228 0.0
-0.227 0.0
-0.226 0.0
-0.225 0.0
-0.224 0.0
-0.223 0.0
-0.222 0.0
-0.221 0.0
-0.22 0.0
-0.219 0.0
-0.218 0.0
-0.217 0.0
-0.216 0.0
-0.215 0.0
-0.214 0.0
-0.213 0.0
-0.212 0.0
-0.211 0.0
-0.21 0.0
-0.209 0.0
-0.208 0.0
-0.207 0.0
-0.206 0.0
-0.205 0.0
-0.204 0.0
-0.203 0.0
-0.202 0.0
-0.201 0.0
-0.2 0.0
-0.199 0.0
-0.198 0.0
-0.197 0.0
-0.196 0.0
-0.195 0.0
-0.194 0.0
-0.193 0.0
-0.192 0.0
-0.191 0.0
-0.19 0.0
-0.189 0.0
-0.188 0.0
-0.187 0.0
-0.186 0.0
-0.185 0.0
-0.184 0.0
-0.183 0.0
-0.182 0.0
-0.181 0.0
-0.18 0.0
-0.179 0.0
-0.178 0.0
-0.177 0.0
-0.176 0.0
-0.175 0.0
-0.174 0.0
-0.173 0.0
-0.172 0.0
-0.171 0.0
-0.17 0.0
-0.169 0.0
-0.168 0.0
-0.167 0.0
-0.166 0.0
-0.165 0.0
-0.164 0.0
-0.163 0.0
-0.162 0.0
-0.161 0.0
-0.16 0.0
-0.159 0.0
-0.158 0.0
-0.157 0.0
-0.156 0.0
-0.155 0.0
-0.154 0.0
-0.153 0.0
-0.152 0.0
-0.151 0.0
-0.15 0.0
-0.149 0.0
-0.148 0.0
-0.147 0.0
-0.146 0.0
-0.145 0.0
-0.144 0.0
-0.143 0.0
-0.142 0.0
-0.141 0.0
-0.14 0.0
-0.139 0.0
-0.138 0.0
-0.137 0.0
-0.136 0.0
-0.135 0.0
-0.134 0.0
-0.133 0.0
-0.132 0.0
-0.131 0.0
-0.13 0.0
-0.129 0.0
-0.128 0.0
-0.127 0.0
-0.126 0.0
-0.125 0.0
-0.124 0.0
-0.123 0.0
-0.122 0.0
-0.121 0.0
-0.12 0.0
-0.119 0.0
-0.118 0.0
-0.117 0.0
-0.116 0.0
-0.115 0.0
-0.114 0.0
-0.113 0.0
-0.112 0.0
-0.111 0.0
-0.11 0.0
-0.109 0.0
-0.108 0.0
-0.107 0.0
-0.106 0.0
-0.105 0.0
-0.104 0.0
-0.103 0.0
-0.102 0.0
-0.101 0.0
-0.1 0.0
-0.098999999 0.0
-0.097999997 0.0
-0.097000003 0.0
-0.096000001 0.0
-0.094999999 0.0
-0.093999997 0.0
-0.093000002 0.0
-0.092 0.0
-0.090999998 0.0
-0.090000004 0.0
-0.089000002 0.0
-0.088 0.0
-0.086999997 0.0
-0.086000003 0.0
-0.085000001 0.0
-0.083999999 0.0
-0.082999997 0.0
-0.082000002 0.0
-0.081 0.0
-0.079999998 0.0
-0.079000004 0.0
-0.078000002 0.0
-0.077 0.0
-0.075999998 0.0
-0.075000003 0.0
-0.074000001 0.0
-0.072999999 0.0
-0.071999997 0.0
-0.071000002 0.0
-0.07 0.0
-0.068999998 0.0
-0.068000004 0.0
-0.067000002 0.0
-0.066 0.0
-0.064999998 0.0
-0.064000003 0.0
-0.063000001 0.0
-0.061999999 0.0
-0.061000001 0.0
-0.059999999 0.0
-0.059 0.0
-0.057999998 0.0
-0.057 0.0
-0.056000002 0.0
-0.055 0.0
-0.054000001 0.0
-0.052999999 0.0
-0.052000001 0.0
-0.050999999 0.0
-0.050000001 0.0
-0.048999999 0.0
-0.048 0.0
-0.046999998 0.0
-0.046 0.0
-0.045000002 0.0
-0.044 0.0
-0.043000001 0.0
-0.041999999 0.0
-0.041000001 0.0
-0.039999999 0.0
-0.039000001 0.0
-0.037999999 0.0
-0.037 0.0
-0.035999998 0.0
-0.035 0.0
-0.034000002 0.0
-0.033 0.0
-0.032000002 0.0
-0.030999999 0.0
-0.029999999 0.0
-0.028999999 0.0
-0.028000001 0.0
-0.027000001 0.0
-0.026000001 0.0
-0.025 0.0
-0.024 0.0
-0.023 0.0
-0.022 0.0
-0.021 0.0
-0.02 0.0
-0.018999999 0.0
-0.017999999 0.0
-0.017000001 0.0
-0.016000001 0.0
-0.015 0.0
-0.014 0.0
-0.013 0.0
-0.012 0.0
-0.011 0.0
-0.0099999998 0.0
-0.0089999996 0.0
-0.0080000004 0.0
-0.0070000002 0.0
-0.0060000001 0.0
-0.0049999999 0.0
-0.0040000002 0.0
-0.003 0.0
-0.0020000001 0.0
-0.001 0.0
0.0 0.0
0.001 0.0
0.0020000001 0.0
0.003 0.0
0.0040000002 0.0
0.0049999999 0.0
0.0060000001 0.0
0.0070000002 0.0
0.0080000004 0.0
0.0089999996 0.0
0.0099999998 0.0
0.011 0.0
0.012 0.0
0.013 0.0
0.014 0.0
0.015 0.0
0.016000001 0.0
0.017000001 0.0
0.017999999 0.0
0.018999999 0.0
0.02 0.0
0.021 0.0
0.022 0.0
0.023 0.0
0.024 0.0
0.025 0.0
0.026000001 0.0
0.027000001 0.0
0.028000001 0.0
0.028999999 0.0
0.029999999 0.0
0.030999999 0.0
0.032000002 0.0
0.033 0.0
0.034000002 0.0
0.035 0.0
0.035999998 0.0
0.037 0.0
0.037999999 0.0
0.039000001 0.0
0.039999999 0.0
0.041000001 0.0
0.041999999 0.0
0.043000001 0.0
0.044 0.0
0.045000002 0.0
0.046 0.0
0.046999998 0.0
0.048 0.0
0.048999999 0.0
0.050000001 0.0
0.050999999 0.0
0.052000001 0.0
0.052999999 0.0
0.054000001 0.0
0.055 0.0
0.056000002 0.0
0.057 0.0
0.057999998 0.0
0.059 0.0
0.059999999 0.0
0.061000001 0.0
0.061999999 0.0
0.063000001 0.0
0.064000003 0.0
0.064999998 0.0
0.066 0.0
0.067000002 0.0
0.068000004 0.0
0.068999998 0.0
0.07 0.0
0.071000002 0.0
0.071999997 0.0
0.072999999 0.0
0.074000001 0.0
0.075000003 0.0
0.075999998 0.0
0.077 0.0
0.078000002 0.0
0.079000004 0.0
0.079999998 0.0
0.081 0.0
0.082000002 0.0
0.082999997 0.0
0.083999999 0.0
0.085000001 0.0
0.086000003 0.0
0.086999997 0.0
0.088 0.0
0.089000002 0.0
0.090000004 0.0
0.090999998 0.0
0.092 0.0
0.093000002 0.0
0.093999997 0.0
0.094999999 0.0
0.096000001 0.0
0.097000003 0.0
0.097999997 0.0
0.098999999 0.0
0.1 0.0
0.101 0.0
0.102 0.0
0.103 0.0
0.104 0.0
0.105 0.0
0.106 0.0
0.107 0.0
0.108 0.0
0.109 0.0
0.11 0.0
0.111 0.0
0.112 0.0
0.113 0.0
0.114 0.0
0.115 0.0
0.116 0.0
0.117 0.0
0.118 0.0
0.119 0.0
0.12 0.0
0.121 0.0
0.122 0.0
0.123 0.0
0.124 0.0
0.125 0.0
0.126 0.0
0.127 0.0
0.128 0.0
0.129 0.0
0.13 0.0
0.131 0.0
0.132 0.0
0.133 0.0
0.134 0.0
0.135 0.0
0.136 0.0
0.137 0.0
0.138 0.0
0.139 0.0
0.14 0.0
0.141 0.0
0.142 0.0
0.143 0.0
0.144 0.0
0.145 0.0
0.146 0.0
0.147 0.0
0.148 0.0
0.149 0.0
0.15 0.0
0.151 0.0
0.152 0.0
0.153 0.0
0.154 0.0
0.155 0.0
0.156 0.0
0.157 0.0
0.158 0.0
0.159 0.0
0.16 0.0
0.161 0.0
0.162 0.0
0.163 0.0
0.164 0.0
0.165 0.0
0.166 0.0
0.167 0.0
0.168 0.0
0.169 0.0
0.17 0.0
0.171 0.0
0.172 0.0
0.173 0.0
0.174 0.0
0.175 0.0
0.176 0.0
0.177 0.0
0.178 0.0
0.179 0.0
0.18 0.0
0.181 0.0
0.182 0.0
0.183 0.0
0.184 0.0
0.185 0.0
0.186 0.0
0.187 0.0
0.188 0.0
0.189 0.0
0.19 -6.750201999999999e-34
0.191 -1.4396005999999998e-33
0.192 -1.5763255500000003e-33
0.193 -1.5663692999999998e-33
0.194 -1.3168158499999999e-33
0.195 -8.19916e-34
0.196 -9.627395000000003e-35
0.197 8.577056499999998e-34
0.198 1.9658109999999996e-33
0.199 2.9681802499999998e-33
0.2 4.007619e-33
0.201 4.9120668e-33
0.202 5.301362049999999e-33
0.203 5.1798816999999994e-33
0.204 4.3828859999999995e-33
0.205 2.8145205e-33
0.206 4.708880000000006e-34
0.207 -2.5791559999999988e-33
0.208 -6.195654e-33
0.209 -1.0327312999999999e-32
0.21 -1.4171916e-32
0.211 -1.72202665e-32
0.212 -1.93699385e-32
0.213 -1.9822027000000002e-32
0.214 -1.8061421e-32
0.215 -1.3757296499999997e-32
0.216 -6.704655999999994e-33
0.217 3.0266659999999982e-33
0.218 1.5028781499999998e-32
0.219 2.8528809000000006e-32
0.22 4.23574765e-32
0.221 5.5023518e-32
0.222 6.4826587e-32
0.223 6.9865002e-32
0.224 6.8294735e-32
0.225 5.857093500000001e-32
0.226 3.9667229999999983e-32
0.227 1.1355294999999983e-32
0.228 -2.560844999999999e-32
0.229 -6.928712999999999e-32
0.23 -1.1649741850000001e-31
0.231 -1.62838685e-31
0.232 -2.029171465e-31
0.233 -2.3062157499999997e-31
0.234 -2.396481e-31
0.235 -2.24207145e-31
0.236 -1.7974343999999997e-31
0.237 -1.0377119999999999e-31
0.238 3.339900000000001e-33
0.239 1.3768495499999995e-31
0.24 2.9136615499999995e-31
0.241 4.523608135e-31
0.242 6.0479249e-31
0.243 7.297582815e-31
0.244 8.066040549999999e-31
0.245 8.147049e-31
0.246 7.3576744999999995e-31
0.247 5.563928000000001e-31
0.248 2.707309000000001e-31
0.249 -1.1702425000000012e-31
0.25 -5.905884500000002e-31
0.251 -1.1203594e-30
0.252 -1.6633110649999997e-30
0.253 -2.1642999499999998e-30
0.254 -2.5589835850000003e-30
0.255 -2.77842815e-30
0.256 -2.7553271499999995e-30
0.257 -2.4315559000000006e-30
0.258 -1.7665830000000005e-30
0.259 -7.460675e-31
0.26 6.1023150000000056e-31
0.261 2.2422170000000005e-30
0.262 4.045940449999999e-30
0.263 5.873834399999999e-30
0.264 7.539551849999999e-30
0.265 8.8280106e-30
0.266 9.510829199999998e-30
0.267 9.366844e-30
0.268 8.206791500000003e-30
0.269 5.9005925e-30
0.27 2.4050639999999967e-30
0.271 -2.210685000000001e-30
0.272 -7.745319999999999e-30
0.273 -1.38541125e-29
0.274 -2.00497368e-29
0.275 -2.571775e-29
0.276 -3.01486322e-29
0.277 -3.2587029000000003e-29
0.278 -3.2297238e-29
0.279 -2.86421635e-29
0.28 -2.117097000000001e-29
0.281 -9.708674999999998e-30
0.282 5.560690000000015e-30
0.283 2.4027270000000002e-29
0.284 4.4615270499999996e-29
0.285 6.57794814e-29
0.286 8.554752900000001e-29
0.287 1.0161407359999998e-28
0.288 1.114896155e-28
0.289 1.12702035e-28
0.29 1.0304311999999999e-28
0.291 8.084658999999999e-29
0.292 4.5277705000000023e-29
0.293 -3.390949999999983e-30
0.294 -6.354711000000004e-29
0.295 -1.32082255e-28
0.296 -2.04343082e-28
0.297 -2.7422006000000003e-28
0.298 -3.3439575300000004e-28
0.299 -3.76765185e-28
0.3 -3.9302732499999997e-28
0.301 -3.75430045e-28
0.302 -3.1763275e-28
0.303 -2.156324e-28
0.304 -6.867854999999994e-29
0.305 1.1990865000000002e-28
0.306 3.4211709999999995e-28
0.307 5.8491968e-28
0.308 8.3034426e-28
0.309 1.05602042e-27
0.31 1.23625539e-27
0.311 1.3436583e-27
0.312 1.3512849999999998e-27
0.313 1.2352210499999997e-27
0.314 9.774638000000001e-28
0.315 5.689052e-28
0.316 1.2167849999999982e-29
0.317 -6.759950999999998e-28
0.318 -1.4630498e-27
0.319 -2.3000935e-27
0.32 -3.12261085e-27
0.321 -3.85280065e-27
0.322 -4.4036061500000004e-27
0.323 -4.6844572e-27
0.324 -4.608581e-27
0.325 -4.101580499999999e-27
0.326 -3.1107800000000005e-27
0.327 -1.6146910000000015e-27
0.328 3.6821650000000107e-28
0.329 2.7723555000000005e-27
0.33 5.480436999999999e-27
0.331 8.3224334e-27
0.332 1.1078907749999998e-26
0.333 1.34893591e-26
0.334 1.5265934249999998e-26
0.335 1.6112437499999997e-26
0.336 1.5748139e-26
0.337 1.3935333000000002e-26
0.338 1.0509072e-26
0.339 5.407014999999997e-27
0.34 -1.3031574999999968e-27
0.341 -9.401617499999999e-27
0.342 -1.8502471500000004e-26
0.343 -2.80509865e-26
0.344 -3.7334512e-26
0.345 -4.5508993500000006e-26
0.346 -5.16421085e-26
0.347 -5.477280400000001e-26
0.348 -5.3985665e-26
0.349 -4.8496985e-26
0.35 -3.774780499999998e-26
0.351 -2.149752499999999e-26
0.352 8.936499999998731e-29
0.353 2.6372154999999987e-26
0.354 5.6187295e-26
0.355 8.783504200000002e-26
0.356 1.191074255e-25
0.357 1.4736336299999997e-25
0.358 1.696543895e-25
0.359 1.8290094999999997e-25
0.36 1.8411515999999997e-25
0.361 1.7066139000000001e-25
0.362 1.4054091499999997e-25
0.363 9.268295499999999e-26
0.364 2.7219750000000035e-26
0.365 -5.427972499999999e-26
0.366 -1.486434e-25
0.367 -2.51024615e-25
0.368 -3.5494959149999995e-25
0.369 -4.525027549999999e-25
0.37 -5.346631834999999e-25
0.371 -5.91794705e-25
0.372 -6.14280725e-25
0.373 -5.932828e-25
0.374 -5.2158665e-25
0.375 -3.9448669999999985e-25
0.376 -2.1064815000000016e-25
0.377 2.7126099999999763e-26
0.378 3.113005500000001e-25
0.379 6.2926285e-25
0.38 9.6330645e-25
0.381 1.2910018300000001e-24
0.382 1.58600185e-24
0.383 1.81930282e-24
0.384 1.9609487999999997e-24
0.385 1.9821325e-24
0.386 1.8576093500000004e-24
0.387 1.56829515e-24
0.388 1.1038867999999997e-24
0.389 4.653099999999996e-25
0.39 -3.332215000000001e-25
0.391 -1.2627670499999999e-24
0.392 -2.2790602499999996e-24
0.393 -3.3229503e-24
0.394 -4.322046049999999e-24
0.395 -5.1936548500000004e-24
0.396 -5.8490356999999996e-24
0.397 -6.198884299999999e-24
0.398 -6.1598704999999995e-24
0.399 -5.661923e-24
0.4 -4.655863500000001e-24
0.401 -3.1208755e-24
0.402 -1.0712284999999995e-24
0.403 1.4383794999999987e-24
0.404 4.3095079999999995e-24
0.405 7.399279e-24
0.406 1.0522849750000001e-23
0.407 1.3459420649999997e-23
0.408 1.5961949749999997e-23
0.409 1.777054735e-23
0.41 1.8629199e-23
0.411 1.830517e-23
0.412 1.6610149499999998e-23
0.413 1.3421888999999995e-23
0.414 8.704830000000004e-24
0.415 2.5279999999999995e-24
0.416 -4.921529999999999e-24
0.417 -1.3331478999999998e-23
0.418 -2.2265121000000005e-23
0.419 -3.1171197999999997e-23
0.42 -3.9403968e-23
0.421 -4.625368000000001e-23
0.422 -5.0987025999999996e-23
0.423 -5.2896402999999994e-23
0.424 -5.1355890000000005e-23
0.425 -4.588109000000001e-23
0.426 -3.618908999999999e-23
0.427 -2.225416999999999e-23
0.428 -4.354535000000002e-24
0.429 1.6894999999999996e-23
0.43 4.0529140000000006e-23
0.431 6.5241425e-23
0.432 8.94200555e-23
0.433 1.1121234499999999e-22
0.434 1.2861806949999999e-22
0.435 1.3961001500000002e-22
0.436 1.4227781999999999e-22
0.437 1.3498869999999998e-22
0.438 1.1655624000000006e-22
0.439 8.640661500000001e-23
0.44 4.4729724999999946e-23
0.441 -7.398845000000005e-24
0.442 -6.793867999999994e-23
0.443 -1.33861415e-22
0.444 -2.0119602000000004e-22
0.445 -2.6515126399999996e-22
0.446 -3.2031980999999996e-22
0.447 -3.60964556e-22
0.448 -3.8138169000000007e-22
0.449 -3.7632711499999996e-22
0.45 -3.4148799999999997e-22
0.451 -2.739736500000001e-22
0.452 -1.7279324999999992e-22
0.453 -3.928474999999993e-23
0.454 1.2254559999999992e-22
0.455 3.0581304999999994e-22
0.456 5.0071326999999995e-22
0.457 6.9468386e-22
0.458 8.7279501e-22
0.459 1.0183842899999998e-21
0.46 1.1139357700000002e-21
0.461 1.1421871e-21
0.462 1.0874301e-21
0.463 9.369500999999998e-22
0.464 6.825264999999998e-22
0.465 3.2190520000000038e-22
0.466 -1.3986505000000008e-22
0.467 -6.8935415e-22
0.468 -1.3040501000000001e-21
0.469 -1.95215615e-21
0.47 -2.5929935499999996e-21
0.471 -3.17809765e-21
0.472 -3.6530636500000005e-21
0.473 -3.9601585499999996e-21
0.474 -4.0416661000000005e-21
0.475 -3.843877500000001e-21
0.476 -3.3215919999999987e-21
0.477 -2.4429014999999987e-21
0.478 -1.1940235000000008e-21
0.479 4.161524999999994e-22
0.48 2.352154e-21
0.481 4.549011e-21
0.482 6.9107412e-21
0.483 9.310574049999999e-21
0.484 1.1593240799999998e-20
0.485 1.357955845e-20
0.486 1.5073458500000003e-20
0.487 1.5871432999999998e-20
0.488 1.5774286999999996e-20
0.489 1.46008635e-20
0.49 1.2203211500000002e-20
0.491 8.482556500000005e-21
0.492 3.4051949999999965e-21
0.493 -2.9827150000000012e-21
0.494 -1.0542548999999998e-20
0.495 -1.9033990000000004e-20
0.496 -2.8110415000000003e-20
0.497 -3.73199445e-20
0.498 -4.61131695e-20
0.499 -5.3858305499999994e-20
0.5 -5.986417149999999e-20
0.501 -6.3411005e-20
0.502 -6.378871499999999e-20
0.503 -6.034161499999999e-20
0.504 -5.251806000000002e-20
0.505 -3.9922869999999994e-20
0.506 -2.2370159999999996e-20
0.507 6.67149999999841e-23
0.508 2.701152500000003e-20
0.509 5.775131500000001e-20
0.51 9.121635999999997e-20
0.511 1.25977141e-19
0.512 1.6026165349999999e-19
0.513 1.9199574900000002e-19
0.514 2.188679365e-19
0.515 2.384190999999999e-19
0.516 2.4815654000000004e-19
0.517 2.4568979000000005e-19
0.518 2.2888415000000004e-19
0.519 1.9602670000000005e-19
0.52 1.4599689999999998e-19
0.521 7.84333999999999e-20
0.522 -6.113350000000091e-21
0.523 -1.0605309999999992e-19
0.524 -2.1866364999999994e-19
0.525 -3.40046495e-19
0.526 -4.65139845e-19
0.527 -5.877976750000001e-19
0.528 -7.009417049999999e-19
0.529 -7.967901300000002e-19
0.53 -8.671618999999998e-19
0.531 -9.038536999999999e-19
0.532 -8.990802500000001e-19
0.533 -8.459625999999999e-19
0.534 -7.390482500000001e-19
0.535 -5.748388499999997e-19
0.536 -3.5229615000000006e-19
0.537 -7.329935000000032e-20
0.538 2.569818500000001e-19
0.539 6.298309499999999e-19
0.54 1.0328764e-18
0.541 1.45016125e-18
0.542 1.862413955e-18
0.543 2.24753865e-18
0.544 2.581331545e-18
0.545 2.8384200499999995e-18
0.546 2.9934104999999997e-18
0.547 3.0222128500000003e-18
0.548 2.9035029999999997e-18
0.549 2.6202614999999994e-18
0.55 2.1613234999999995e-18
0.551 1.5228559999999991e-18
0.552 7.096765000000006e-19
0.553 -2.636874999999995e-19
0.554 -1.3722834999999998e-18
0.555 -2.580453499999999e-18
0.556 -3.842086e-18
0.557 -5.10144e-18
0.558 -6.294603585e-18
0.559 -7.3515986e-18
0.56 -8.199111415e-18
0.561 -8.763808399999999e-18
0.562 -8.976146499999999e-18
0.563 -8.774549500000002e-18
0.564 -8.109780499999998e-18
0.565 -6.949323999999998e-18
0.566 -5.2815385000000035e-18
0.567 -3.119315e-18
0.568 -5.030105000000002e-19
0.569 2.4976394999999985e-18
0.57 5.782873000000001e-18
0.571 9.223719999999999e-18
0.572 1.2664499e-17
0.573 1.592707405e-17
0.574 1.8816932999999998e-17
0.575 2.113104395e-17
0.576 2.2667325999999996e-17
0.577 2.3235475499999995e-17
0.578 2.2668816000000002e-17
0.579 2.0836695000000003e-17
0.58 1.7656809999999992e-17
0.581 1.3106859999999994e-17
0.582 7.234850000000001e-18
0.583 1.6719999999999968e-19
0.584 -7.886054999999999e-18
0.585 -1.6629605e-17
0.586 -2.5685491499999995e-17
0.587 -3.4600519999999997e-17
0.588 -4.2858703015000004e-17
0.589 -4.98989785e-17
0.59 -5.5138090485e-17
0.591 -5.799818149999999e-17
0.592 -5.793847500000001e-17
0.593 -5.448998e-17
0.594 -4.7292019999999994e-17
0.595 -3.6128960000000003e-17
0.596 -2.0965235000000003e-17
0.597 -1.976690000000011e-18
0.598 2.0423840000000003e-17
0.599 4.5569030000000015e-17
0.6 7.2529785e-17
0.601 1.00120008e-16
0.602 1.269151885e-16
0.603 1.51286017e-16
0.604 1.7144773650000002e-16
0.605 1.8552527500000004e-16
0.606 1.9163339499999998e-16
0.607 1.8797046999999994e-16
0.608 1.7292329999999998e-16
0.609 1.4517970000000003e-16
0.61 1.0384485000000005e-16
0.611 4.855620000000005e-17
0.612 -2.040835000000001e-17
0.613 -1.0203575000000005e-16
0.614 -1.94502645e-16
0.615 -2.9512624e-16
0.616 -4.00347725e-16
0.617 -5.057539950000001e-16
0.618 -6.061426799999999e-16
0.619 -6.956337649999999e-16
0.62 -7.678304499999999e-16
0.621 -8.160289500000001e-16
0.622 -8.334754e-16
0.623 -8.136667e-16
0.624 -7.506867499999998e-16
0.625 -6.395704000000002e-16
0.626 -4.766809499999999e-16
0.627 -2.6009044999999997e-16
0.628 1.005509999999992e-17
0.629 3.3120540000000015e-16
0.63 6.981263999999999e-16
0.631 1.10269345e-15
0.632 1.53377365e-15
0.633 1.977218762e-15
0.634 2.4159832499999997e-15
0.635 2.8303798379999995e-15
0.636 3.1984838e-15
0.637 3.4966897499999997e-15
0.638 3.7004201499999995e-15
0.639 3.784982e-15
0.64 3.726547500000001e-15
0.641 3.503254499999999e-15
0.642 3.0963829999999983e-15
0.643 2.4915805000000005e-15
0.644 1.6801045000000018e-15
0.645 6.600100000000006e-16
0.646 -5.62748000000001e-16
0.647 -1.9733555e-15
0.648 -3.5473885000000005e-15
0.649 -5.2503160000000004e-15
0.65 -7.037317999999999e-15
0.651 -8.85346855e-15
0.652 -1.0634317e-14
0.653 -1.2306908949999998e-14
0.654 -1.3791257499999998e-14
0.655 -1.5002283999999998e-14
0.656 -1.5852212e-14
0.657 -1.625338e-14
0.658 -1.61214385e-14
0.659 -1.53788545e-14
0.66 -1.3958679999999996e-14
0.661 -1.1808420000000004e-14
0.662 -8.893895000000008e-15
0.663 -5.203024999999996e-15
0.664 -7.493149999999953e-16
0.665 4.425064999999997e-15
0.666 1.0246815e-14
0.667 1.660976e-14
0.668 2.3373988499999994e-14
0.669 3.0366047e-14
0.67 3.7380285400000006e-14
0.671 4.4181456e-14
0.672 5.05086186e-14
0.673 5.6080436999999996e-14
0.674 6.060180250000001e-14
0.675 6.377176500000001e-14
0.676 6.529263999999998e-14
0.677 6.488021e-14
0.678 6.227474000000001e-14
0.679 5.725256000000001e-14
0.68 4.9638055e-14
0.681 3.931545999999999e-14
0.682 2.6240360000000008e-14
0.683 1.0450270000000009e-14
0.684 -7.926065000000029e-15
0.685 -2.8661000000000017e-14
0.686 -5.142252999999997e-14
0.687 -7.577146499999998e-14
0.688 -1.0116148e-13
0.689 -1.2694253e-13
0.69 -1.5236790700000002e-13
0.691 -1.76605e-13
0.692 -1.9875012299999997e-13
0.693 -2.1784724000000004e-13
0.694 -2.3291046500000005e-13
0.695 -2.4295026e-13
0.696 -2.4700278e-13
0.697 -2.4416204999999996e-13
0.698 -2.3361394999999996e-13
0.699 -2.146720500000001e-13
0.7 -1.8681370000000005e-13
0.701 -1.497146499999999e-13
0.702 -1.0328325e-13
0.703 -4.7691250000000024e-14
0.704 1.66001e-14
0.705 8.881845000000003e-14
0.706 1.6786565000000006e-13
0.707 2.5231114999999997e-13
0.708 3.4039404999999994e-13
0.709 4.30034505e-13
0.71 5.18856155e-13
0.711 6.04219645e-13
0.712 6.83267145e-13
0.713 7.529786e-13
0.714 8.102384999999999e-13
0.715 8.519132999999999e-13
0.716 8.7493775e-13
0.717 8.764089500000002e-13
0.718 8.536872499999999e-13
0.719 8.0449965e-13
0.72 7.270448000000001e-13
0.721 6.200962999999997e-13
0.722 4.831022499999997e-13
0.723 3.1627614999999994e-13
0.724 1.206747499999999e-13
0.725 -1.017349499999995e-13
0.726 -3.4803029999999955e-13
0.727 -6.143086500000004e-13
0.728 -8.956840500000001e-13
0.729 -1.1863148499999998e-12
0.73 -1.4794587e-12
0.731 -1.76755705e-12
0.732 -2.04235199e-12
0.733 -2.2950336500000003e-12
0.734 -2.51641856e-12
0.735 -2.6971562e-12
0.736 -2.8279606e-12
0.737 -2.8998676999999993e-12
0.738 -2.9045035000000004e-12
0.739 -2.8343694999999995e-12
0.74 -2.6831335000000005e-12
0.741 -2.445915500000001e-12
0.742 -2.1195659999999997e-12
0.743 -1.7029224999999996e-12
0.744 -1.1970429999999996e-12
0.745 -6.054050000000005e-13
0.746 6.594399999999972e-14
0.747 8.082865000000002e-13
0.748 1.6101949999999999e-12
0.749 2.4575629999999996e-12
0.75 3.3337e-12
0.751 4.219508500000001e-12
0.752 5.09374295e-12
0.753 5.933342999999998e-12
0.754 6.7138455499999996e-12
0.755 7.4098745e-12
0.756 7.995696999999999e-12
0.757 8.445840000000002e-12
0.758 8.735758e-12
0.759 8.842534499999996e-12
0.76 8.745612500000003e-12
0.761 8.427527500000001e-12
0.762 7.874619e-12
0.763 7.0777254999999986e-12
0.764 6.0328204999999956e-12
0.765 4.741571500000002e-12
0.766 3.2118110000000012e-12
0.767 1.4578944999999975e-12
0.768 -4.990769999999968e-13
0.769 -2.6311809999999995e-12
0.77 -4.9037570000000044e-12
0.771 -7.275665999999998e-12
0.772 -9.699736999999998e-12
0.773 -1.2123391999999998e-11
0.774 -1.4489457999999999e-11
0.775 -1.6737159e-11
0.776 -1.8803276750000002e-11
0.777 -2.0623478000000003e-11
0.778 -2.213376075e-11
0.779 -2.3272014499999997e-11
0.78 -2.3979661500000003e-11
0.781 -2.4203351999999994e-11
0.782 -2.3896644999999995e-11
0.783 -2.3021695000000004e-11
0.784 -2.1550825000000004e-11
0.785 -1.946796499999999e-11
0.786 -1.6769989999999995e-11
0.787 -1.3467834999999994e-11
0.788 -9.587260000000004e-12
0.789 -5.1694200000000085e-12
0.79 -2.711449999999935e-13
0.791 5.0352500000000064e-12
0.792 1.0662505000000002e-11
0.793 1.6509255000000003e-11
0.794 2.2461364999999996e-11
0.795 2.839366999999999e-11
0.796 3.4172015e-11
0.797 3.9655751499999995e-11
0.798 4.47005195e-11
0.799 4.9161305499999996e-11
0.8 5.289575299999999e-11
0.801 5.576764799999999e-11
0.802 5.7650492500000006e-11
0.803 5.843109e-11
0.804 5.8013085000000006e-11
0.805 5.632033500000002e-11
0.806 5.330004500000001e-11
0.807 4.8925594999999996e-11
0.808 4.319885e-11
0.809 3.615204499999999e-11
0.81 2.7849089999999978e-11
0.811 1.8386139999999992e-11
0.812 7.891595000000004e-12
0.813 -3.4748449999999905e-12
0.814 -1.5523830000000003e-11
0.815 -2.8038675e-11
0.816 -4.0778665000000005e-11
0.817 -5.3483034999999993e-11
0.818 -6.587563499999999e-11
0.819 -7.7670235e-11
0.82 -8.857645e-11
0.821 -9.830609e-11
0.822 -1.0657981499999999e-10
0.823 -1.1313401e-10
0.824 -1.1772765e-10
0.825 -1.20149075e-10
0.826 -1.20222495e-10
0.827 -1.17814e-10
0.828 -1.1283692500000004e-10
0.829 -1.0525648500000001e-10
0.83 -9.509334000000001e-11
0.831 -8.242624000000001e-11
0.832 -6.739327499999998e-11
0.833 -5.0192099999999994e-11
0.834 -3.107844999999999e-11
0.835 -1.0363399999999974e-11
0.836 1.1590599999999987e-11
0.837 3.4375499999999995e-11
0.838 5.754465000000001e-11
0.839 8.062064999999999e-11
0.84 1.0310474499999996e-10
0.841 1.24487225e-10
0.842 1.4425816000000005e-10
0.843 1.6191914999999998e-10
0.844 1.76995075e-10
0.845 1.890459735e-10
0.846 1.9767865000000002e-10
0.847 2.0255778150000002e-10
0.848 2.0341620499999998e-10
0.849 2.0006412e-10
0.85 1.9239691499999999e-10
0.851 1.8040134999999993e-10
0.852 1.6416010000000004e-10
0.853 1.4385385e-10
0.854 1.1976205000000007e-10
0.855 9.226055000000003e-11
0.856 6.181724999999991e-11
0.857 2.898589999999997e-11
0.858 -5.603050000000015e-12
0.859 -4.125315000000001e-11
0.86 -7.721510000000003e-11
0.861 -1.1270145e-10
0.862 -1.4690239999999997e-10
0.863 -1.790031999999999e-10
0.864 -2.0820266499999994e-10
0.865 -2.3373146e-10
0.866 -2.5487053000000005e-10
0.867 -2.7096950500000007e-10
0.868 -2.81464145e-10
0.869 -2.858924e-10
0.87 -2.83908905e-10
0.871 -2.7529748500000004e-10
0.872 -2.59981255e-10
0.873 -2.3803009999999993e-10
0.874 -2.0966494999999993e-10
0.875 -1.752591500000001e-10
0.876 -1.353368500000001e-10
0.877 -9.05672999999999e-11
0.878 -4.1756200000000003e-11
0.879 1.0165850000000043e-11
0.88 6.415825e-11
0.881 1.190886499999999e-10
0.882 1.7375305000000004e-10
0.883 2.2689810000000005e-10
0.884 2.7724614999999996e-10
0.885 3.2352059e-10
0.886 3.6447219e-10
0.887 3.9890638050000005e-10
0.888 4.2570977e-10
0.889 4.438759645e-10
0.89 4.5253019e-10
0.891 4.50952065e-10
0.892 4.3859625e-10
0.893 4.151099499999999e-10
0.894 3.803473499999999e-10
0.895 3.34381e-10
0.896 2.7750934999999985e-10
0.897 2.1025985000000011e-10
0.898 1.333880500000001e-10
0.899 4.787359999999987e-11
0.9 -4.5089099999999793e-11
0.901 -1.4410385000000004e-10
0.902 -2.475889000000001e-10
0.903 -3.537976999999998e-10
0.904 -4.6084210000000003e-10
0.905 -5.667190000000001e-10
0.906 -6.693395499999999e-10
0.907 -7.665603299999999e-10
0.908 -8.562163100000001e-10
0.909 -9.361551200000002e-10
0.91 -1.00427234e-09
0.911 -1.0585467999999998e-09
0.912 -1.0970755e-09
0.913 -1.1181088999999998e-09
0.914 -1.1200844999999997e-09
0.915 -1.1016588499999997e-09
0.916 -1.0617388500000004e-09
0.917 -9.995092000000002e-10
0.918 -9.144595999999999e-10
0.919 -8.064055e-10
0.92 -6.755109999999998e-10
0.921 -5.223039999999997e-10
0.922 -3.4768750000000025e-10
0.923 -1.5295100000000068e-10
0.924 6.022700000000002e-11
0.925 2.897775000000008e-10
0.926 5.332485000000001e-10
0.927 7.878134999999996e-10
0.928 1.0502882500000002e-09
0.929 1.3171515e-09
0.93 1.5845716500000002e-09
0.931 1.8484427500000001e-09
0.932 2.1044221999999995e-09
0.933 2.3479770795e-09
0.934 2.5744377e-09
0.935 2.7790557205e-09
0.936 2.95706895e-09
0.937 3.1037714500000004e-09
0.938 3.2145897499999993e-09
0.939 3.2851625e-09
0.94 3.3114230000000007e-09
0.941 3.2896859999999988e-09
0.942 3.2167354999999996e-09
0.943 3.089911000000002e-09
0.944 2.9071895000000013e-09
0.945 2.667270499999999e-09
0.946 2.369651e-09
0.947 2.0146940000000015e-09
0.948 1.603685499999999e-09
0.949 1.1388799999999978e-09
0.95 6.235384999999998e-10
0.951 6.194300000000157e-11
0.952 -5.406034999999987e-10
0.953 -1.1777960000000014e-09
0.954 -1.8423620000000015e-09
0.955 -2.5261230000000005e-09
0.956 -3.2200775e-09
0.957 -3.914499999999998e-09
0.958 -4.599061000000001e-09
0.959 -5.2629734999999995e-09
0.96 -5.895148999999998e-09
0.961 -6.4843738500000004e-09
0.962 -7.01949825e-09
0.963 -7.48963115e-09
0.964 -7.884347249999999e-09
0.965 -8.1938895e-09
0.966 -8.409373e-09
0.967 -8.522981e-09
0.968 -8.52815e-09
0.969 -8.419732500000001e-09
0.97 -8.194144999999997e-09
0.971 -7.849496e-09
0.972 -7.385664e-09
0.973 -6.804357999999997e-09
0.974 -6.1091595000000015e-09
0.975 -5.305493000000002e-09
0.976 -4.400582e-09
0.977 -3.4033500000000007e-09
0.978 -2.3243050000000052e-09
0.979 -1.1754000000000011e-09
0.98 3.019000000000959e-11
0.981 1.2782800000000073e-09
0.982 2.553899999999994e-09
0.983 3.841577499999993e-09
0.984 5.1255889999999996e-09
0.985 6.390233500000003e-09
0.986 7.620133500000001e-09
0.987 8.8004745e-09
0.988 9.917256500000001e-09
0.989 1.09575325e-08
0.99 1.1909593999999998e-08
0.991 1.2763140499999998e-08
0.992 1.35094106e-08
0.993 1.4141260749999999e-08
0.994 1.46532109e-08
0.995 1.5041441249999998e-08
0.996 1.53037495e-08
0.997 1.5439458e-08
0.998 1.5449289999999998e-08
0.999 1.5335218499999997e-08
1.0 1.5100276e-08
1.001 1.4748338000000006e-08
1.002 1.4283899999999995e-08
1.003 1.3711869999999999e-08
1.004 1.3037315000000009e-08
1.005 1.2265259999999996e-08
1.006 1.1400499999999997e-08
1.007 1.0447395000000003e-08
1.008 9.409789999999997e-09
1.009 8.290869999999995e-09
1.01 7.0931250000000095e-09
1.011 5.818360000000012e-09
1.012 4.467725e-09
1.013 3.0417950000000017e-09
1.014 1.540724999999986e-09
1.015 -3.551500000000381e-11
1.016 -1.6869850000000023e-09
1.017 -3.4134700000000064e-09
1.018 -5.214210000000002e-09
1.019 -7.0876049999999935e-09
1.02 -9.030839999999992e-09
1.021 -1.1039639999999996e-08
1.022 -1.3107959999999995e-08
1.023 -1.522768500000001e-08
1.024 -1.7388404999999997e-08
1.025 -1.9577209999999998e-08
1.026 -2.1778568e-08
1.027 -2.3974222499999997e-08
1.028 -2.6143174500000002e-08
1.029 -2.82617515e-08
1.03 -3.0303733500000004e-08
1.031 -3.2240559499999994e-08
1.032 -3.4041624499999996e-08
1.033 -3.5674641500000003e-08
1.034 -3.7106074499999994e-08
1.035 -3.8301654999999994e-08
1.036 -3.922690499999999e-08
1.037 -3.984778999999999e-08
1.038 -4.013140499999999e-08
1.039 -4.004660000000001e-08
1.04 -3.9564705e-08
1.041 -3.866030000000001e-08
1.042 -3.731186499999999e-08
1.043 -3.550247999999998e-08
1.044 -3.3220560000000015e-08
1.045 -3.04604e-08
1.046 -2.722271499999999e-08
1.047 -2.3515175000000005e-08
1.048 -1.9352745000000003e-08
1.049 -1.4758010000000014e-08
1.05 -9.76131000000002e-09
1.051 -4.400839999999981e-09
1.052 1.2774900000000158e-09
1.053 7.220290000000009e-09
1.054 1.3366980000000005e-08
1.055 1.965048999999998e-08
1.056 2.5997909999999974e-08
1.057 3.233129999999998e-08
1.058 3.8568735000000024e-08
1.059 4.462556500000001e-08
1.06 5.0415679999999984e-08
1.061 5.585301000000001e-08
1.062 6.085306e-08
1.063 6.5334535e-08
1.064 6.922112e-08
1.065 7.2443201e-08
1.066 7.49396055e-08
1.067 7.66592685e-08
1.068 7.75628595e-08
1.069 7.76242305e-08
1.07 7.683167e-08
1.071 7.5188975e-08
1.072 7.271622500000002e-08
1.073 6.9450175e-08
1.074 6.5444375e-08
1.075 6.076883999999997e-08
1.076 5.550931e-08
1.077 4.9766115e-08
1.078 4.365247000000001e-08
1.079 3.7292520000000054e-08
1.08 3.0818749999999986e-08
1.081 2.436913499999997e-08
1.082 1.8084014999999993e-08
1.083 1.2102514999999997e-08
1.084 6.558859999999992e-09
1.085 1.578554999999973e-09
1.086 -2.7254649999999766e-09
1.087 -6.256669999999951e-09
1.088 -8.93842500000006e-09
1.089 -1.0717250000000046e-08
1.09 -1.1565659999999959e-08
1.091 -1.1484479999999948e-08
1.092 -1.0504444999999986e-08
1.093 -8.68719000000003e-09
1.094 -6.125179999999979e-09
1.095 -2.940920000000032e-09
1.096 7.146649999999303e-10
1.097 4.665020000000012e-09
1.098 8.71152000000002e-09
1.099 1.263798000000004e-08
1.1 1.621584999999997e-08
1.101 1.9210240000000015e-08
1.102 2.1386405000000037e-08
1.103 2.251679999999996e-08
1.104 2.238825499999999e-08
1.105 2.0809089999999987e-08
1.106 1.7616280000000033e-08
1.107 1.268204500000003e-08
1.108 5.919800000000005e-09
1.109 -2.710649999999987e-09
1.11 -1.3198990000000046e-08
1.111 -2.548156000000002e-08
1.112 -3.9439934999999964e-08
1.113 -5.490091499999998e-08
1.114 -7.163822499999999e-08
1.115 -8.937597000000003e-08
1.116 -1.0779353000000002e-07
1.117 -1.2653215999999998e-07
1.118 -1.45203175e-07
1.119 -1.63397405e-07
1.12 -1.8069575649999998e-07
1.121 -1.9668074999999998e-07
1.122 -2.1094862850000002e-07
1.123 -2.2312180499999993e-07
1.124 -2.3286123500000002e-07
1.125 -2.3987828500000003e-07
1.126 -2.43946225e-07
1.127 -2.4491009999999993e-07
1.128 -2.426953e-07
1.129 -2.3731474999999997e-07
1.13 -2.2887374999999993e-07
1.131 -2.1757215000000013e-07
1.132 -2.0370475e-07
1.133 -1.8765919999999983e-07
1.134 -1.6991045000000014e-07
1.135 -1.5101340000000026e-07
1.136 -1.3159249999999983e-07
1.137 -1.123295999999998e-07
1.138 -9.394914999999993e-08
1.139 -7.720140000000004e-08
1.14 -6.284520000000002e-08
1.141 -5.162799999999999e-08
1.142 -4.426545000000013e-08
1.143 -4.142240000000005e-08
1.144 -4.369194999999994e-08
1.145 -5.157505000000012e-08
1.146 -6.546330000000013e-08
1.147 -8.56203999999997e-08
1.148 -1.1216684999999988e-07
1.149 -1.4506695000000007e-07
1.15 -1.841171500000001e-07
1.151 -2.2893789999999994e-07
1.152 -2.7896764999999986e-07
1.153 -3.3346069999999997e-07
1.154 -3.914874999999999e-07
1.155 -4.519384500000001e-07
1.156 -5.135305500000001e-07
1.157 -5.748162500000002e-07
1.158 -6.341978999999999e-07
1.159 -6.899425499999998e-07
1.16 -7.402006000000003e-07
1.161 -7.830275999999998e-07
1.162 -8.164064499999998e-07
1.163 -8.382759999999997e-07
1.164 -8.465584999999995e-07
1.165 -8.391894999999998e-07
1.166 -8.141520000000009e-07
1.167 -7.695105000000007e-07
1.168 -7.03445999999999e-07
1.169 -6.142959999999993e-07
1.17 -5.00592500000001e-07
1.171 -3.611020000000008e-07
1.172 -1.9486749999999945e-07
1.173 -1.2489999999998062e-09
1.174 2.2003549999999943e-07
1.175 4.688695000000002e-07
1.176 7.44696e-07
1.177 1.0464844999999993e-06
1.178 1.3726935000000008e-06
1.179 1.721241500000001e-06
1.18 2.0894794999999994e-06
1.181 2.47417135e-06
1.182 2.8714838500000004e-06
1.183 3.2769780599999993e-06
1.184 3.6856175500000003e-06
1.185 4.09178244e-06
1.186 4.4892971e-06
1.187 4.8714711500000005e-06
1.188 5.2311515e-06
1.189 5.560790999999998e-06
1.19 5.852529500000001e-06
1.191 6.0982930000000006e-06
1.192 6.289903499999998e-06
1.193 6.419205499999999e-06
1.194 6.478196000000001e-06
1.195 6.4591800000000045e-06
1.196 6.354933000000001e-06
1.197 6.158854e-06
1.198 5.8651445000000026e-06
1.199 5.468980999999998e-06
1.2 4.966676999999998e-06
1.201 4.355854500000004e-06
1.202 3.6356074999999954e-06
1.203 2.8066304999999967e-06
1.204 1.8713600000000042e-06
1.205 8.340750000000026e-07
1.206 -2.9901999999999676e-07
1.207 -1.5197299999999977e-06
1.208 -2.8178450000000022e-06
1.209 -4.181144000000009e-06
1.21 -5.5954580000000035e-06
1.211 -7.044709499999998e-06
1.212 -8.511035999999999e-06
1.213 -9.974962499999998e-06
1.214 -1.1415557499999997e-05
1.215 -1.2810665e-05
1.216 -1.4137152500000003e-05
1.217 -1.537118515e-05
1.218 -1.6488533499999998e-05
1.219 -1.746489435e-05
1.22 -1.8276224500000003e-05
1.221 -1.88990825e-05
1.222 -1.9310983e-05
1.223 -1.9490731999999997e-05
1.224 -1.9418749999999994e-05
1.225 -1.9077405000000002e-05
1.226 -1.8451275000000006e-05
1.227 -1.7527420000000006e-05
1.228 -1.6295620000000005e-05
1.229 -1.4748525000000001e-05
1.23 -1.2881804999999998e-05
1.231 -1.0694255000000002e-05
1.232 -8.187804999999993e-06
1.233 -5.367529999999991e-06
1.234 -2.241565000000007e-06
1.235 1.1790050000000034e-06
1.236 4.8802949999999985e-06
1.237 8.84586499999999e-06
1.238 1.3056955000000014e-05
1.239 1.749278500000001e-05
1.24 2.213086499999999e-05
1.241 2.694736999999999e-05
1.242 3.19174915e-05
1.243 3.7015824e-05
1.244 4.2216742e-05
1.245 4.74947775e-05
1.246 5.28250135e-05
1.247 5.8183403499999995e-05
1.248 6.3547118e-05
1.249 6.889485e-05
1.25 7.4207055e-05
1.251 7.946619999999997e-05
1.252 8.465693499999999e-05
1.253 8.976626e-05
1.254 9.478358000000002e-05
1.255 9.970080500000003e-05
1.256 0.00010451233499999995
1.257 0.00010921508
1.258 0.00011380832
1.259 0.00011829379999999998
1.26 0.00012267525000000004
1.261 0.00012695860000000003
1.262 0.0001311517999999999
1.263 0.00013526439999999996
1.264 0.00013930760000000007
1.265 0.0001432939499999999
1.266 0.00014723724999999994
1.267 0.0001511524000000001
1.268 0.00015505535
1.269 0.00015896280000000002
1.27 0.00016289220000000008
1.271 0.0001668615499999998
1.272 0.00017088934999999982
1.273 0.00017499475000000005
1.274 0.00017919745000000007
1.275 0.0001835174000000002
1.276 0.00018797514999999994
1.277 0.00019259134999999973
1.278 0.0001973873500000003
1.279 0.00020238515000000026
1.28 0.00020760669999999996
1.281 0.00021307469999999997
1.282 0.00021881184999999993
1.283 0.0002248409499999998
1.284 0.00023118555
1.285 0.00023786894999999994
1.286 0.0002449141
1.287 0.00025234389999999996
1.288 0.00026018090000000014
1.289 0.0002684462500000003
1.29 0.0002771606500000002
1.291 0.0002863433999999997
1.292 0.00029601214999999985
1.293 0.0003061828000000003
1.294 0.0003168686500000001
1.295 0.0003280810500000002
1.296 0.00033982805
1.297 0.00035211549999999953
1.298 0.00036494579999999955
1.299 0.00037831724999999984
1.3 0.0003922249499999999
1.301 0.0004066610000000001
1.302 0.0004216145000000006
1.303 0.0004370700000000004
1.304 0.0004530079999999994
1.305 0.0004694080000000001
1.306 0.00048624499999999984
1.307 0.0005034919999999993
1.308 0.0005211205000000008
1.309 0.0005390999999999998
1.31 0.0005573989999999997
1.311 0.0005759845
1.312 0.0005948244999999996
1.313 0.000613887500000001
1.314 0.0006331445000000005
1.315 0.0006525675000000001
1.316 0.0006721289999999991
1.317 0.0006918060000000002
1.318 0.0007115805000000002
1.319 0.0007314364999999995
1.32 0.0007513630000000006
1.321 0.0007713534999999992
1.322 0.0007914049999999996
1.323 0.0008115215000000002
1.324 0.0008317110000000009
1.325 0.0008519874999999996
1.326 0.0008723660000000003
1.327 0.0008928680000000017
1.328 0.0009135219999999986
1.329 0.0009343549999999989
1.33 0.0009554000000000007
1.331 0.0009766925000000003
1.332 0.0009982684999999985
1.333 0.0010201659999999986
1.334 0.0010424245000000003
1.335 0.0010650850000000019
1.336 0.0010881835000000014
1.337 0.0011117575
1.338 0.001135844999999998
1.339 0.0011604799999999993
1.34 0.001185693000000001
1.341 0.0012115110000000002
1.342 0.001237962999999999
1.343 0.0012650699999999996
1.344 0.0012928520000000002
1.345 0.0013213264999999983
1.346 0.0013505045000000019
1.347 0.0013804000000000036
1.348 0.0014110214999999997
1.349 0.001442373499999999
1.35 0.0014744614999999998
1.351 0.0015072884999999972
1.352 0.0015408575000000022
1.353 0.0015751735000000013
1.354 0.001610240499999998
1.355 0.0016460574999999998
1.356 0.0016826305000000015
1.357 0.001719968499999999
1.358 0.0017580814999999966
1.359 0.0017969795000000045
1.36 0.0018366734999999987
1.361 0.0018771824999999952
1.362 0.0019185250000000027
1.363 0.001960720000000001
1.364 0.002003795999999997
1.365 0.0020477784999999994
1.366 0.002092690500000001
1.367 0.002138566000000004
1.368 0.0021854359999999985
1.369 0.0022333295
1.37 0.0022822805
1.371 0.002332319999999999
1.372 0.0023834785000000015
1.373 0.0024357929999999995
1.374 0.0024892819999999963
1.375 0.0025439649999999944
1.376 0.002599869999999999
1.377 0.0026570250000000064
1.378 0.0027154450000000077
1.379 0.0027751300000000024
1.38 0.0028361
1.381 0.002898359999999997
1.382 0.0029619099999999934
1.383 0.0030267549999999973
1.384 0.003092885000000004
1.385 0.003160300000000002
1.386 0.003228989999999999
1.387 0.0032989499999999967
1.388 0.0033701850000000034
1.389 0.003442665000000005
1.39 0.0035163900000000016
1.391 0.003591359999999994
1.392 0.0036675549999999934
1.393 0.0037449850000000045
1.394 0.0038236500000000066
1.395 0.003903554999999996
1.396 0.003984699999999995
1.397 0.004067100000000003
1.398 0.004150774999999999
1.399 0.004235739999999996
1.4 0.004322015
1.401 0.004409639999999999
1.402 0.004498635000000003
1.403 0.0045890399999999965
1.404 0.004680885000000004
1.405 0.004774210000000003
1.406 0.004869069999999999
1.407 0.004965485000000004
1.408 0.005063510000000005
1.409 0.005163189999999995
1.41 0.005264554999999999
1.411 0.005367645000000013
1.412 0.005472494999999996
1.413 0.005579134999999992
1.414 0.0056876049999999975
1.415 0.0057979150000000085
1.416 0.005910104999999999
1.417 0.006024190000000002
1.418 0.006140169999999999
1.419 0.0062580699999999915
1.42 0.006377909999999991
1.421 0.006499685000000002
1.422 0.0066233950000000015
1.423 0.00674907499999999
1.424 0.006876710000000017
1.425 0.007006304999999997
1.426 0.007137874999999985
1.427 0.007271430000000016
1.428 0.007407005000000005
1.429 0.007544609999999988
1.43 0.007684285000000005
1.431 0.007826055
1.432 0.007969960000000009
1.433 0.008116050000000003
1.434 0.008264394999999982
1.435 0.008415074999999984
1.436 0.008568124999999984
1.437 0.008723645000000007
1.438 0.008881735000000036
1.439 0.009042470000000025
1.44 0.009205974999999983
1.441 0.009372364999999964
1.442 0.009541715000000013
1.443 0.009714130000000019
1.444 0.009889754999999981
1.445 0.010068675000000015
1.446 0.010251005000000011
1.447 0.010436859999999982
1.448 0.01062633
1.449 0.01081951000000001
1.45 0.011016460000000014
1.451 0.011217274999999999
1.452 0.011422024999999966
1.453 0.011630755000000013
1.454 0.011843510000000026
1.455 0.012060329999999985
1.456 0.012281269999999981
1.457 0.012506350000000003
1.458 0.012735540000000024
1.459 0.012968869999999987
1.46 0.013206364999999963
1.461 0.013447995000000006
1.462 0.013693760000000034
1.463 0.013943670000000002
1.464 0.014197715
1.465 0.014455869999999996
1.466 0.014718189999999961
1.467 0.014984655000000032
1.468 0.015255274999999993
1.469 0.015530164999999986
1.47 0.01580929000000003
1.471 0.01609273499999999
1.472 0.01638058999999998
1.473 0.01667286
1.474 0.01696972000000003
1.475 0.017271304999999976
1.476 0.017577664999999985
1.477 0.017888939999999975
1.478 0.018205354999999975
1.479 0.018527045000000075
1.48 0.018854085000000055
1.481 0.019186729999999933
1.482 0.0195252
1.483 0.019869499999999995
1.484 0.02021994999999998
1.485 0.020576800000000058
1.486 0.020940000000000004
1.487 0.021309800000000007
1.488 0.021686449999999996
1.489 0.022069999999999944
1.49 0.02246060000000001
1.491 0.022858400000000022
1.492 0.02326354999999997
1.493 0.0236761
1.494 0.02409609999999999
1.495 0.024523700000000016
1.496 0.02495885000000003
1.497 0.025401699999999944
1.498 0.025852349999999944
1.499 0.026310700000000006
1.5 0.026776800000000014
1.501 0.027250700000000034
1.502 0.02773240000000005
1.503 0.02822200000000001
1.504 0.02871950000000001
1.505 0.0292248
1.506 0.029738000000000018
1.507 0.030259250000000064
1.508 0.030788499999999983
1.509 0.03132574999999996
1.51 0.031871049999999956
1.511 0.032424549999999885
1.512 0.03298635000000002
1.513 0.033556450000000015
1.514 0.03413499999999997
1.515 0.03472215000000011
1.516 0.03531795000000009
1.517 0.03592249999999999
1.518 0.03653604999999985
1.519 0.03715874999999991
1.52 0.037790650000000134
1.521 0.0384319000000001
1.522 0.03908274999999999
1.523 0.03974319999999998
1.524 0.040413499999999915
1.525 0.0410937499999999
1.526 0.04178414999999998
1.527 0.04248490000000004
1.528 0.043195899999999975
1.529 0.043917500000000075
1.53 0.04464975000000014
1.531 0.04539274999999994
1.532 0.04614675
1.533 0.04691174999999998
1.534 0.047687899999999964
1.535 0.04847544999999997
1.536 0.049274449999999956
1.537 0.05008505000000001
1.538 0.05090749999999999
1.539 0.05174180000000004
1.54 0.052588150000000056
1.541 0.0534470000000001
1.542 0.054318300000000035
1.543 0.05520230000000003
1.544 0.05609944999999984
1.545 0.05700969999999982
1.546 0.05793335000000014
1.547 0.05887084999999999
1.548 0.05982259999999982
1.549 0.06078865000000011
1.55 0.06176940000000028
1.551 0.06276529999999989
1.552 0.0637762999999998
1.553 0.06480315000000007
1.554 0.0658461500000002
1.555 0.06690534999999995
1.556 0.06798129999999987
1.557 0.06907430000000009
1.558 0.07018459999999997
1.559 0.0713125499999998
1.56 0.07245835000000013
1.561 0.07362230000000011
1.562 0.07480484999999996
1.563 0.07600594999999989
1.564 0.07722574999999998
1.565 0.07846464999999998
1.566 0.07972284999999976
1.567 0.08100035000000003
1.568 0.08229745000000023
1.569 0.0836142000000002
1.57 0.0849505999999999
1.571 0.08630684999999991
1.572 0.08768309999999996
1.573 0.08907935000000006
1.574 0.09049585000000021
1.575 0.0919326499999999
1.576 0.09338964999999984
1.577 0.09486704999999991
1.578 0.09636514999999996
1.579 0.09788415000000017
1.58 0.09942394999999994
1.581 0.10098485000000011
1.582 0.10256714999999979
1.583 0.10417135000000007
1.584 0.1057971500000001
1.585 0.10744514999999952
1.586 0.1091157500000001
1.587 0.11080885000000022
1.588 0.11252485000000033
1.589 0.11426415000000018
1.59 0.11602784999999942
1.591 0.11781560000000013
1.592 0.11962770000000045
1.593 0.12146484999999961
1.594 0.12332710000000013
1.595 0.12521485000000038
1.596 0.12712879999999963
1.597 0.12906929999999986
1.598 0.13103635000000038
1.599 0.13303069999999953
1.6 0.13505234999999943
1.601 0.13710160000000013
1.602 0.1391788500000001
1.603 0.14128420000000028
1.604 0.14341825000000027
1.605 0.14558135000000008
1.606 0.14777359999999995
1.607 0.1499949500000001
1.608 0.15224574999999982
1.609 0.15452679999999994
1.61 0.1568380000000002
1.611 0.1591788999999997
1.612 0.1615509000000003
1.613 0.16395349999999992
1.614 0.16638749999999944
1.615 0.16885349999999982
1.616 0.17135000000000034
1.617 0.1738795000000004
1.618 0.1764420000000001
1.619 0.17903599999999995
1.62 0.1816644999999995
1.621 0.1843270000000001
1.622 0.18702300000000033
1.623 0.1897539999999996
1.624 0.19251999999999997
1.625 0.19532200000000086
1.626 0.19815999999999948
1.627 0.20103449999999928
1.628 0.20394650000000106
1.629 0.20689699999999947
1.63 0.20988599999999985
1.631 0.2129125000000008
1.632 0.21597949999999985
1.633 0.2190865000000004
1.634 0.2222330000000003
1.635 0.22542149999999905
1.636 0.22865150000000004
1.637 0.2319234999999999
1.638 0.23523850000000002
1.639 0.2385960000000011
1.64 0.2419959999999991
1.641 0.2454404999999995
1.642 0.24892949999999964
1.643 0.2524629999999995
1.644 0.2560410000000004
1.645 0.25966400000000045
1.646 0.2633339999999997
1.647 0.26705050000000013
1.648 0.2708130000000011
1.649 0.2746219999999992
1.65 0.2784799999999994
1.651 0.28238600000000025
1.652 0.28633949999999964
1.653 0.2903419999999998
1.654 0.294394
1.655 0.298496000000001
1.656 0.3026485000000008
1.657 0.30685200000000007
1.658 0.31110599999999955
1.659 0.31541249999999926
1.66 0.3197725000000007
1.661 0.32418499999999967
1.662 0.3286504999999997
1.663 0.3331705000000001
1.664 0.3377449999999996
1.665 0.34237450000000025
1.666 0.34705949999999997
1.667 0.3518010000000003
1.668 0.3565999999999999
1.669 0.36145600000000083
1.67 0.36636799999999886
1.671 0.3713399999999997
1.672 0.3763710000000006
1.673 0.3814580000000001
1.674 0.38660500000000103
1.675 0.39181350000000015
1.676 0.3970809999999993
1.677 0.4024099999999994
1.678 0.4077999999999997
1.679 0.41324950000000077
1.68 0.4187619999999995
1.681 0.42433499999999763
1.682 0.42997100000000166
1.683 0.4356715
1.684 0.4414339999999998
1.685 0.44726050000000156
1.686 0.45315099999999964
1.687 0.4591069999999989
1.688 0.46512999999999866
1.689 0.4712184999999997
1.69 0.4773745000000021
1.691 0.48359800000000047
1.692 0.4898899999999988
1.693 0.4962510000000006
1.694 0.5026830000000007
1.695 0.5091859999999988
1.696 0.5157604999999986
1.697 0.5224095000000016
1.698 0.5291325000000017
1.699 0.5359309999999982
1.7 0.5428064999999987
1.701 0.5497595000000013
1.702 0.5567900000000005
1.703 0.5638999999999992
1.704 0.5710900000000007
1.705 0.5783615000000017
1.706 0.5857144999999998
1.707 0.5931504999999996
1.708 0.6006724999999999
1.709 0.6082789999999988
1.71 0.6159695000000007
1.711 0.6237460000000006
1.712 0.6316099999999978
1.713 0.6395609999999998
1.714 0.6476005000000005
1.715 0.6557295000000013
1.716 0.6639475000000015
1.717 0.6722534999999997
1.718 0.6806495000000017
1.719 0.6891379999999971
1.72 0.6977149999999968
1.721 0.706382
1.722 0.7151394999999994
1.723 0.7239900000000011
1.724 0.7329335
1.725 0.7419670000000024
1.726 0.7510939999999999
1.727 0.7603169999999987
1.728 0.7696335000000032
1.729 0.7790400000000005
1.73 0.7885419999999957
1.731 0.798140500000001
1.732 0.8078320000000034
1.733 0.8176194999999964
1.734 0.8275034999999993
1.735 0.8374830000000002
1.736 0.8475615000000011
1.737 0.8577395000000003
1.738 0.8680129999999974
1.739 0.8783854999999998
1.74 0.8888604999999996
1.741 0.8994335000000032
1.742 0.9101085000000005
1.743 0.9208860000000003
1.744 0.9317650000000011
1.745 0.9427489999999996
1.746 0.9538374999999981
1.747 0.9650304999999965
1.748 0.9763285000000035
1.749 0.9877315000000029
1.75 0.9992395000000003
1.751 1.0108549999999963
1.752 1.0225804999999972
1.753 1.0344170000000046
1.754 1.0463639999999987
1.755 1.0584189999999951
1.756 1.0705844999999998
1.757 1.0828660000000019
1.758 1.0952585000000048
1.759 1.1077644999999987
1.76 1.1203869999999987
1.761 1.1331255000000013
1.762 1.1459804999999994
1.763 1.1589525000000016
1.764 1.1720464999999987
1.765 1.1852594999999975
1.766 1.1985914999999978
1.767 1.2120464999999996
1.768 1.2256235000000022
1.769 1.2393195000000008
1.77 1.253144000000001
1.771 1.2670990000000053
1.772 1.2811735000000042
1.773 1.295374999999994
1.774 1.3097149999999942
1.775 1.3241800000000046
1.776 1.3387700000000033
1.777 1.3534899999999923
1.778 1.3683449999999948
1.779 1.3833349999999998
1.78 1.3984500000000042
1.781 1.4137000000000004
1.782 1.4290849999999993
1.783 1.4446050000000008
1.784 1.4602550000000032
1.785 1.4760400000000082
1.786 1.4919699999999978
1.787 1.508029999999999
1.788 1.5242200000000015
1.789 1.5405449999999956
1.79 1.5570049999999924
1.791 1.573609999999995
1.792 1.590344999999999
1.793 1.6072100000000038
1.794 1.624220000000004
1.795 1.6413650000000064
1.796 1.6586399999999994
1.797 1.6760549999999965
1.798 1.6936050000000074
1.799 1.711284999999997
1.8 1.7291099999999935
1.801 1.7470750000000046
1.802 1.765174999999997
1.803 1.7834149999999933
1.804 1.8017900000000036
1.805 1.8203050000000072
1.806 1.8389600000000044
1.807 1.8577599999999967
1.808 1.8767049999999956
1.809 1.8957849999999967
1.81 1.9150000000000005
1.811 1.934365000000001
1.812 1.9538850000000008
1.813 1.9735499999999955
1.814 1.9933549999999942
1.815 2.0133000000000085
1.816 2.033395000000009
1.817 2.053644999999997
1.818 2.0740449999999933
1.819 2.0945850000000044
1.82 2.115285000000005
1.821 2.136134999999992
1.822 2.157124999999994
1.823 2.178275000000007
1.824 2.199575000000006
1.825 2.221029999999993
1.826 2.242630000000008
1.827 2.264390000000012
1.828 2.286304999999994
1.829 2.308364999999992
1.83 2.330574999999998
1.831 2.3529399999999914
1.832 2.3754549999999934
1.833 2.398130000000006
1.834 2.4209650000000082
1.835 2.4439300000000115
1.836 2.467060000000006
1.837 2.4903599999999937
1.838 2.513804999999987
1.839 2.537385000000005
1.84 2.561134999999994
1.841 2.5850399999999922
1.842 2.609090000000019
1.843 2.6332999999999913
1.844 2.657654999999991
1.845 2.6821750000000044
1.846 2.7068450000000035
1.847 2.731660000000009
1.848 2.7566449999999856
1.849 2.781769999999988
1.85 2.8070400000000184
1.851 2.8324799999999986
1.852 2.8580649999999843
1.853 2.8838050000000015
1.854 2.9096950000000046
1.855 2.9357350000000157
1.856 2.961934999999994
1.857 2.988280000000001
1.858 3.0147700000000137
1.859 3.041404999999989
1.86 3.068194999999996
1.861 3.0951350000000097
1.862 3.1222249999999887
1.863 3.149464999999997
1.864 3.1768450000000095
1.865 3.204369999999985
1.866 3.23204000000001
1.867 3.2598599999999993
1.868 3.2878249999999944
1.869 3.3159250000000142
1.87 3.3441799999999993
1.871 3.3725749999999897
1.872 3.401110000000006
1.873 3.4297950000000075
1.874 3.4586199999999927
1.875 3.487580000000002
1.876 3.516684999999996
1.877 3.5459299999999936
1.878 3.5753099999999947
1.879 3.6048500000000065
1.88 3.634519999999998
1.881 3.66431999999999
1.882 3.694280000000015
1.883 3.7243749999999993
1.884 3.754590000000003
1.885 3.784959999999994
1.886 3.8154799999999933
1.887 3.846120000000012
1.888 3.876894999999989
1.889 3.9078199999999965
1.89 3.9388650000000234
1.891 3.970049999999989
1.892 4.001384999999984
1.893 4.03284000000002
1.894 4.0644299999999935
1.895 4.096164999999996
1.896 4.128015000000014
1.897 4.159984999999987
1.898 4.192095000000008
1.899 4.22434000000001
1.9 4.256704999999966
1.901 4.2891800000000035
1.902 4.321775000000038
1.903 4.354495000000007
1.904 4.3873249999999695
1.905 4.420239999999983
1.906 4.453280000000018
1.907 4.4864600000000125
1.908 4.519754999999983
1.909 4.553145000000006
1.91 4.5866250000000175
1.911 4.620199999999996
1.912 4.653885000000011
1.913 4.687695000000006
1.914 4.721599999999966
1.915 4.755589999999978
1.916 4.789675
1.917 4.823854999999989
1.918 4.858105000000003
1.919 4.892445000000004
1.92 4.926905000000002
1.921 4.961460000000011
1.922 4.9960800000000205
1.923 5.030770000000011
1.924 5.065554999999968
1.925 5.10043499999998
1.926 5.1353850000000145
1.927 5.170400000000007
1.928 5.2054850000000235
1.929 5.240645
1.93 5.275875000000001
1.931 5.3111700000000015
1.932 5.34655999999997
1.933 5.381995000000019
1.934 5.4174799999999985
1.935 5.453035000000002
1.936 5.488630000000018
1.937 5.524279999999989
1.938 5.559999999999983
1.939 5.595759999999991
1.94 5.6315400000000055
1.941 5.667400000000004
1.942 5.703304999999997
1.943 5.739205000000009
1.944 5.775154999999995
1.945 5.811149999999975
1.946 5.847170000000028
1.947 5.883210000000001
1.948 5.919274999999962
1.949 5.955364999999995
1.95 5.991455000000029
1.951 6.027565000000027
1.952 6.06370000000001
1.953 6.099839999999975
1.954 6.135994999999965
1.955 6.172155000000023
1.956 6.208314999999994
1.957 6.244469999999985
1.958 6.280605000000011
1.959 6.316739999999996
1.96 6.352880000000003
1.961 6.38899
1.962 6.42507500000001
1.963 6.461165
1.964 6.497209999999997
1.965 6.533205000000021
1.966 6.569224999999987
1.967 6.605219999999967
1.968 6.6411199999999795
1.969 6.676979999999978
1.97 6.7128349999999966
1.971 6.748595000000048
1.972 6.784310000000018
1.973 6.819979999999997
1.974 6.855559999999985
1.975 6.891134999999996
1.976 6.926620000000018
1.977 6.962009999999987
1.978 6.997304999999988
1.979 7.032510000000001
1.98 7.0676650000000425
1.981 7.102730000000008
1.982 7.137704999999987
1.983 7.172584999999998
1.984 7.207319999999982
1.985 7.241915000000004
1.986 7.276420000000041
1.987 7.310835000000002
1.988 7.345110000000002
1.989 7.379244999999954
1.99 7.4132799999999595
1.991 7.44718000000007
1.992 7.4808949999999665
1.993 7.514469999999989
1.994 7.547950000000042
1.995 7.581244999999968
1.996 7.614369999999967
1.997 7.64730500000003
1.998 7.680100000000047
1.999 7.712749999999949
2.0 7.745199999999955
2.001 7.777500000000042
2.002 7.809549999999998
2.003 7.841450000000035
2.004 7.8731500000000025
2.005 7.904699999999962
2.006 7.936000000000054
2.007 7.967050000000017
2.008 7.997949999999972
2.009 8.028649999999946
2.01 8.059099999999965
2.011 8.089199999999993
2.012 8.119200000000076
2.013 8.149000000000003
2.014 8.178449999999941
2.015 8.20770000000007
2.016 8.236699999999985
2.017 8.265349999999998
2.018 8.293800000000028
2.019 8.321949999999955
2.02 8.349850000000016
2.021 8.377500000000033
2.022 8.404799999999977
2.023 8.431849999999963
2.024 8.45860000000002
2.025 8.485000000000003
2.026 8.511099999999969
2.027 8.536850000000033
2.028 8.562299999999995
2.029 8.58744999999994
2.03 8.61220000000001
2.031 8.636650000000065
2.032 8.660800000000018
2.033 8.684550000000007
2.034 8.707950000000006
2.035 8.730999999999929
2.036 8.753649999999977
2.037 8.775950000000035
2.038 8.797850000000045
2.039 8.819399999999977
2.04 8.840549999999947
2.041 8.86124999999998
2.042 8.88155000000005
2.043 8.901500000000045
2.044 8.920999999999928
2.045 8.940100000000022
2.046 8.958750000000009
2.047 8.97694999999997
2.048 8.994800000000028
2.049 9.01210000000003
2.05 9.028900000000034
2.051 9.045349999999962
2.052 9.061349999999955
2.053 9.076799999999976
2.054 9.09180000000006
2.055 9.10625
2.056 9.120249999999915
2.057 9.13375000000001
2.058 9.146750000000019
2.059 9.159250000000032
2.06 9.171199999999986
2.061 9.18265000000003
2.062 9.19349999999996
2.063 9.203849999999889
2.064 9.213650000000108
2.065 9.222900000000097
2.066 9.231550000000054
2.067 9.239749999999901
2.068 9.247399999999864
2.069 9.254250000000075
2.07 9.260600000000029
2.071 9.266500000000045
2.072 9.271700000000084
2.073 9.276249999999944
2.074 9.28024999999992
2.075 9.283600000000066
2.076 9.286300000000033
2.077 9.28844999999994
2.078 9.290049999999967
2.079 9.290850000000066
2.08 9.291049999999961
2.081 9.29069999999997
2.082 9.289550000000055
2.083 9.287799999999937
2.084 9.285399999999985
2.085 9.282300000000056
2.086 9.278499999999974
2.087 9.274050000000061
2.088 9.268899999999997
2.089 9.262899999999858
2.09 9.256300000000037
2.091 9.249050000000036
2.092 9.240949999999962
2.093 9.232099999999937
2.094 9.222600000000082
2.095 9.212400000000072
2.096 9.201399999999964
2.097 9.189650000000077
2.098 9.177049999999944
2.099 9.163649999999885
2.1 9.149599999999994
2.101 9.134750000000004
2.102 9.119050000000115
2.103 9.1026000000001
2.104 9.08530000000001
2.105 9.067249999999971
2.106 9.048400000000004
2.107 9.028600000000019
2.108 9.007999999999933
2.109 8.986599999999921
2.11 8.964449999999957
2.111 8.941450000000094
2.112 8.917500000000036
2.113 8.89274999999988
2.114 8.867149999999997
2.115 8.840550000000121
2.116 8.813199999999945
2.117 8.784999999999869
2.118 8.755800000000146
2.119 8.725850000000126
2.12 8.69494999999991
2.121 8.663049999999874
2.122 8.630350000000085
2.123 8.596750000000076
2.124 8.562199999999875
2.125 8.526749999999971
2.126 8.490250000000103
2.127 8.452750000000064
2.128 8.4144999999999
2.129 8.375199999999944
2.13 8.334949999999965
2.131 8.293799999999942
2.132 8.251600000000122
2.133 8.208400000000136
2.134 8.164249999999956
2.135 8.119199999999903
2.136 8.072999999999935
2.137 8.02585000000012
2.138 7.977800000000084
2.139 7.928649999999933
2.14 7.878449999999988
2.141 7.827300000000023
2.142 7.775150000000064
2.143 7.721949999999963
2.144 7.667749999999869
2.145 7.612549999999954
2.146 7.556300000000071
2.147 7.499000000000048
2.148 7.440700000000029
2.149 7.381400000000017
2.15 7.320949999999916
2.151 7.2594500000000215
2.152 7.196949999999959
2.153 7.133349999999955
2.154 7.06875000000013
2.155 7.003000000000044
2.156 6.93619999999999
2.157 6.868399999999941
2.158 6.799499999999951
2.159 6.72950000000002
2.16 6.658300000000026
2.161 6.586100000000039
2.162 6.5128499999999105
2.163 6.43845000000004
2.164 6.362850000000107
2.165 6.28619999999986
2.166 6.208499999999992
2.167 6.129600000000061
2.168 6.049699999999963
2.169 5.968599999999976
2.17 5.8862999999999275
2.171 5.802950000000084
2.172 5.718450000000153
2.173 5.632849999999932
2.174 5.546099999999971
2.175 5.45819999999992
2.176 5.369149999999954
2.177 5.2789000000001005
2.178 5.187599999999931
2.179 5.095100000000047
2.18 5.001450000000074
2.181 4.90674999999996
2.182 4.810849999999957
2.183 4.713800000000039
2.184 4.615650000000006
2.185 4.516249999999937
2.186 4.4157500000001
2.187 4.314149999999975
2.188 4.211349999999961
2.189 4.107350000000058
2.19 4.002200000000067
2.191 3.895999999999934
2.192 3.7885999999999127
2.193 3.680000000000003
2.194 3.570299999999978
2.195 3.459400000000064
2.196 3.3473500000000613
2.197 3.234199999999944
2.198 3.119849999999938
2.199 3.0043999999999906
2.2 2.887650000000033
2.201 2.769799999999961
2.202 2.6509500000000683
2.203 2.5307999999999926
2.204 2.409399999999881
2.205 2.2869500000001484
2.206 2.163399999999954
2.207 2.0385999999998976
2.208 1.912650000000099
2.209 1.785600000000012
2.21 1.6574499999999839
2.211 1.5281000000000668
2.212 1.3975500000000876
2.213 1.265949999999967
2.214 1.1332499999999053
2.215 0.9992999999999808
2.216 0.8641499999999941
2.217 0.7279500000000396
2.218 0.5906499999999704
2.219 0.45224999999995963
2.22 0.31275000000000747
2.221 0.17200000000001936
2.222 0.030150000000089827
2.223 -0.11270000000000724
2.224 -0.25665000000004573
2.225 -0.40174999999999933
2.226 -0.5480000000000416
2.227 -0.6953500000000251
2.228 -0.8437000000000028
2.229 -0.9931499999999218
2.23 -1.1437499999999297
2.231 -1.2953500000001048
2.232 -1.4481000000000215
2.233 -1.602000000000027
2.234 -1.7568500000000529
2.235 -1.912749999999873
2.236 -2.0697499999999813
2.237 -2.2278000000000575
2.238 -2.386899999999928
2.239 -2.547100000000087
2.24 -2.708300000000066
2.241 -2.870499999999866
2.242 -3.033749999999981
2.243 -3.1980500000000633
2.244 -3.36339999999994
2.245 -3.529650000000037
2.246 -3.6969000000001278
2.247 -3.8651499999998657
2.248 -4.034449999999919
2.249 -4.204750000000139
2.25 -4.375950000000059
2.251 -4.548199999999946
2.252 -4.7214000000000285
2.253 -4.895499999999983
2.254 -5.070599999999932
2.255 -5.246599999999928
2.256 -5.423549999999944
2.257 -5.6014500000001535
2.258 -5.780150000000115
2.259 -5.959799999999925
2.26 -6.140399999999928
2.261 -6.321850000000004
2.262 -6.504199999999953
2.263 -6.687350000000001
2.264 -6.871400000000097
2.265 -7.056350000000065
2.266 -7.242049999999986
2.267 -7.42859999999998
2.268 -7.615949999999899
2.269 -7.804099999999918
2.27 -7.99310000000001
2.271 -8.182900000000028
2.272 -8.373449999999998
2.273 -8.564699999999945
2.274 -8.756749999999993
2.275 -8.949549999999993
2.276 -9.143050000000146
2.277 -9.33735000000005
2.278 -9.532299999999958
2.279 -9.72795000000002
2.28 -9.924350000000032
2.281 -10.12129999999993
2.282 -10.31894999999998
2.283 -10.517350000000155
2.284 -10.716350000000013
2.285 -10.915949999999903
2.286 -11.116199999999973
2.287 -11.317050000000071
2.288 -11.518500000000028
2.289 -11.72049999999987
2.29 -11.923049999999941
2.291 -12.126299999999993
2.292 -12.330049999999954
2.293 -12.534299999999998
2.294 -12.738999999999978
2.295 -12.944150000000072
2.296 -13.14990000000002
2.297 -13.356200000000026
2.298 -13.562949999999969
2.299 -13.770100000000049
2.3 -13.977700000000064
2.301 -14.185699999999871
2.302 -14.394149999999959
2.303 -14.602950000000037
2.304 -14.812200000000054
2.305 -15.02185000000003
2.306 -15.231800000000023
2.307 -15.442000000000059
2.308 -15.65254999999991
2.309 -15.863499999999897
2.31 -16.07459999999998
2.311 -16.28600000000008
2.312 -16.49785000000011
2.313 -16.70979999999992
2.314 -16.921899999999994
2.315 -17.13430000000009
2.316 -17.34684999999993
2.317 -17.559550000000034
2.318 -17.772300000000115
2.319 -17.98529999999989
2.32 -18.198549999999884
2.321 -18.41180000000005
2.322 -18.625050000000037
2.323 -18.83839999999998
2.324 -19.05175000000009
2.325 -19.265150000000002
2.326 -19.47864999999986
2.327 -19.692099999999922
2.328 -19.905500000000007
2.329 -20.118900000000092
2.33 -20.332200000000057
2.331 -20.5453999999999
2.332 -20.758600000000005
2.333 -20.971650000000103
2.334 -21.184449999999984
2.335 -21.397199999999977
2.336 -21.609850000000026
2.337 -21.82219999999997
2.338 -22.034350000000018
2.339 -22.24635000000006
2.34 -22.458099999999973
2.341 -22.66959999999993
2.342 -22.88079999999996
2.343 -23.091700000000063
2.344 -23.30230000000006
2.345 -23.512599999999956
2.346 -23.722549999999952
2.347 -23.93209999999998
2.348 -24.141300000000022
2.349 -24.35005000000004
2.35 -24.558449999999983
2.351 -24.766399999999987
2.352 -24.973849999999995
2.353 -25.18080000000001
2.354 -25.387250000000023
2.355 -25.593299999999985
2.356 -25.798680000000022
2.357 -26.00348500000002
2.358 -26.207835000000014
2.359 -26.41151499999999
2.36 -26.61459499999994
2.361 -26.817064999999985
2.362 -27.018829999999987
2.363 -27.219899999999985
2.364 -27.420255000000026
2.365 -27.619910000000043
2.366 -27.818815000000026
2.367 -28.016954999999978
2.368 -28.214324999999974
2.369 -28.41088000000002
2.37 -28.60657499999999
2.371 -28.80142999999997
2.372 -28.995425000000015
2.373 -29.18851
2.374 -29.38066500000002
2.375 -29.571890000000025
2.376 -29.762159999999987
2.377 -29.95145
2.378 -30.139740000000003
2.379 -30.326995
2.38 -30.513209999999987
2.381 -30.698369999999986
2.382 -30.88245
2.383 -31.065405000000005
2.384 -31.247235000000007
2.385 -31.427910000000004
2.386 -31.60741999999999
2.387 -31.785750499999992
2.388 -31.962858500000007
2.389 -32.138737
2.39 -32.313368
2.391 -32.486726
2.392 -32.6587915
2.393 -32.8295465
2.394 -32.99896699999999
2.395 -33.167025
2.396 -33.33371000000001
2.397 -33.499005
2.398 -33.66289999999999
2.399 -33.82535499999999
2.4 -33.98635499999999
2.401 -34.14588500000001
2.402 -34.30391999999999
2.403 -34.46044999999998
2.404 -34.615440000000014
2.405 -34.76888000000004
2.406 -34.92075500000002
2.407 -35.07101999999998
2.408 -35.21968999999998
2.409 -35.36671999999999
2.41 -35.512075
2.411 -35.65578000000003
2.412 -35.79778
2.413 -35.93803500000002
2.414 -36.076595
2.415 -36.21340999999997
2.416 -36.348404999999964
2.417 -36.48162500000003
2.418 -36.613035000000046
2.419 -36.74257999999996
2.42 -36.87029000000001
2.421 -36.99610000000003
2.422 -37.12005000000001
2.423 -37.24209999999995
2.424 -37.36214999999999
2.425 -37.48035000000005
2.426 -37.59654999999995
2.427 -37.71065000000001
2.428 -37.82285000000002
2.429 -37.93304999999995
2.43 -38.04120000000001
2.431 -38.14725000000005
2.432 -38.251249999999956
2.433 -38.35324999999995
2.434 -38.45300000000001
2.435 -38.550700000000106
2.436 -38.646300000000004
2.437 -38.739549999999845
2.438 -38.83064999999994
2.439 -38.91960000000014
2.44 -39.00640000000008
2.441 -39.09094999999998
2.442 -39.17320000000005
2.443 -39.253149999999955
2.444 -39.33074999999987
2.445 -39.406200000000055
2.446 -39.47935000000006
2.447 -39.550000000000004
2.448 -39.618349999999936
2.449 -39.68439999999986
2.45 -39.74800000000004
2.451 -39.8092000000001
2.452 -39.86795000000004
2.453 -39.92430000000005
2.454 -39.97824999999993
2.455 -40.02964999999994
2.456 -40.078649999999996
2.457 -40.1251
2.458 -40.168949999999995
2.459 -40.21029999999992
2.46 -40.24915000000011
2.461 -40.285500000000056
2.462 -40.31920000000001
2.463 -40.35029999999995
2.464 -40.37879999999986
2.465 -40.40465000000014
2.466 -40.42795000000002
2.467 -40.44864999999987
2.468 -40.46659999999997
2.469 -40.48200000000002
2.47 -40.494750000000074
2.471 -40.504700000000035
2.472 -40.512000000000015
2.473 -40.516549999999874
2.474 -40.51849999999988
2.475 -40.51775000000028
2.476 -40.514200000000066
2.477 -40.508049999999834
2.478 -40.49910000000004
2.479 -40.48720000000006
2.48 -40.47270000000005
2.481 -40.45555000000006
2.482 -40.43539999999991
2.483 -40.412499999999824
2.484 -40.386800000000164
2.485 -40.3582999999999
2.486 -40.32699999999972
2.487 -40.292750000000055
2.488 -40.255700000000125
2.489 -40.215799999999966
2.49 -40.173149999999865
2.491 -40.127700000000196
2.492 -40.079299999999996
2.493 -40.02789999999999
2.494 -39.97365000000009
2.495 -39.91664999999991
2.496 -39.8566999999999
2.497 -39.793750000000074
2.498 -39.727950000000014
2.499 -39.65925000000009
2.5 -39.58755000000001
2.501 -39.51305000000002
2.502 -39.43555000000022
2.503 -39.35504999999992
2.504 -39.27164999999975
2.505 -39.18540000000005
2.506 -39.09620000000017
2.507 -39.00379999999988
2.508 -38.90860000000003
2.509 -38.810449999999996
2.51 -38.70929999999981
2.511 -38.60520000000013
2.512 -38.4981000000003
2.513 -38.38799999999996
2.514 -38.27489999999982
2.515 -38.15889999999981
2.516 -38.039899999999996
2.517 -37.91785000000006
2.518 -37.79284999999993
2.519 -37.664899999999975
2.52 -37.53400000000018
2.521 -37.40004999999991
2.522 -37.2631499999998
2.523 -37.123450000000126
2.524 -36.98060000000003
2.525 -36.83475000000012
2.526 -36.68609999999995
2.527 -36.53430000000006
2.528 -36.37950000000001
2.529 -36.22194999999967
2.53 -36.06135000000024
2.531 -35.89780000000029
2.532 -35.7312999999998
2.533 -35.56199999999974
2.534 -35.38970000000023
2.535 -35.214450000000184
2.536 -35.03634999999991
2.537 -34.855299999999794
2.538 -34.671299999999846
2.539 -34.48425000000012
2.54 -34.2944500000001
2.541 -34.10185000000017
2.542 -33.90630000000006
2.543 -33.707749999999784
2.544 -33.506349999999976
2.545 -33.3022500000002
2.546 -33.09514999999992
2.547 -32.88514999999978
2.548 -32.67245000000002
2.549 -32.45680000000007
2.55 -32.238299999999896
2.551 -32.01720000000005
2.552 -31.793300000000286
2.553 -31.566400000000023
2.554 -31.336749999999814
2.555 -31.104350000000014
2.556 -30.86905000000001
2.557 -30.631199999999954
2.558 -30.39055000000033
2.559 -30.146899999999867
2.56 -29.9006999999997
2.561 -29.651800000000257
2.562 -29.400350000000074
2.563 -29.146299999999876
2.564 -28.889249999999866
2.565 -28.62959999999984
2.566 -28.367349999999792
2.567 -28.10250000000042
2.568 -27.83500000000036
2.569 -27.564899999999586
2.57 -27.292200000000182
2.571 -27.016900000000067
2.572 -26.73939999999972
2.573 -26.459250000000072
2.574 -26.176149999999897
2.575 -25.890800000000212
2.576 -25.60315000000035
2.577 -25.312949999999752
2.578 -25.020149999999823
2.579 -24.72474999999988
2.58 -24.42750000000021
2.581 -24.12759999999986
2.582 -23.825099999999487
2.583 -23.520750000000092
2.584 -23.213750000000005
2.585 -22.904199999999875
2.586 -22.592800000000025
2.587 -22.279099999999996
2.588 -21.962799999999948
2.589 -21.644300000000367
2.59 -21.323549999999887
2.591 -21.000949999999683
2.592 -20.67610000000067
2.593 -20.348650000000244
2.594 -20.01934999999941
2.595 -19.688150000000267
2.596 -19.354750000000198
2.597 -19.019099999999927
2.598 -18.681200000000146
2.599 -18.34149999999993
2.6 -17.999900000000014
2.601 -17.656349999999737
2.602 -17.31104999999969
2.603 -16.96350000000013
2.604 -16.614050000000187
2.605 -16.262749999999826
2.606 -15.909549999999772
2.607 -15.554950000000456
2.608 -15.198450000000058
2.609 -14.840049999999966
2.61 -14.479850000000127
2.611 -14.117749999999901
2.612 -13.75414999999977
2.613 -13.389049999999736
2.614 -13.02209999999998
2.615 -12.65335000000048
2.616 -12.283400000000222
2.617 -11.911949999999367
2.618 -11.538750000000125
2.619 -11.163950000000339
2.62 -10.788049999999744
2.621 -10.410699999999911
2.622 -10.031450000000387
2.623 -9.651150000000024
2.624 -9.269649999999602
2.625 -8.886649999999968
2.626 -8.502600000000193
2.627 -8.11704999999982
2.628 -7.730000000000237
2.629 -7.34215000000038
2.63 -6.953249999999689
2.631 -6.563249999999576
2.632 -6.1720500000000955
2.633 -5.77939999999999
2.634 -5.38564999999977
2.635 -4.991150000000638
2.636 -4.595900000000514
2.637 -4.199499999999606
2.638 -3.801999999999972
2.639 -3.4038000000000124
2.64 -3.0048499999997533
2.641 -2.605099999999916
2.642 -2.204249999999963
2.643 -1.802700000000379
2.644 -1.4007000000003378
2.645 -0.9975999999994878
2.646 -0.5937999999997001
2.647 -0.18965000000009669
2.648 0.21494999999996378
2.649 0.6202999999996295
2.65 1.0263000000003408
2.651 1.4327500000001214
2.652 1.8395499999997178
2.653 2.246699999999824
2.654 2.6546500000002027
2.655 3.0629500000003973
2.656 3.471199999999924
2.657 3.8798999999999086
2.658 4.2889499999997085
2.659 4.697950000000228
2.66 5.107349999999844
2.661 5.51674999999946
2.662 5.926200000000437
2.663 6.336000000000536
2.664 6.745749999999967
2.665 7.1551499999995825
2.666 7.564599999999865
2.667 7.974349999999991
2.668 8.383750000000301
2.669 8.792800000000101
2.67 9.2018499999999
2.671 9.610900000000393
2.672 10.019549999999711
2.673 10.427849999999905
2.674 10.83575000000031
2.675 11.243299999999511
2.676 11.650449999999617
2.677 12.056900000000093
2.678 12.462950000000085
2.679 12.868600000000285
2.68 13.273999999999925
2.681 13.678550000000012
2.682 14.082299999999826
2.683 14.48579999999977
2.684 14.888500000000137
2.685 15.290050000000416
2.686 15.690950000000342
2.687 16.091399999999812
2.688 16.491099999999676
2.689 16.88975000000009
2.69 17.287200000000446
2.691 17.683949999999783
2.692 18.079949999999513
2.693 18.474799999999846
2.694 18.86860000000004
2.695 19.261250000000146
2.696 19.652800000000138
2.697 20.043200000000038
2.698 20.432449999999854
2.699 20.820650000000217
2.7 21.207349999999987
2.701 21.592499999999877
2.702 21.976600000000317
2.703 22.359549999999977
2.704 22.740649999999917
2.705 23.120299999999926
2.706 23.498749999999873
2.707 23.87574999999989
2.708 24.250900000000186
2.709 24.624150000000096
2.71 24.99634999999986
2.711 25.366649999999936
2.712 25.735050000000314
2.713 26.102000000000068
2.714 26.467049999999436
2.715 26.83024999999978
2.716 27.191650000000372
2.717 27.551149999999886
2.718 27.908349999999913
2.719 28.263750000000197
2.72 28.61735000000004
2.721 28.969000000000218
2.722 29.318750000000005
2.723 29.66599999999972
2.724 30.01094999999995
2.725 30.354000000000493
2.726 30.694900000000082
2.727 31.033549999999465
2.728 31.369950000000035
2.729 31.704100000000402
2.73 32.03599999999987
2.731 32.36564999999983
2.732 32.69274999999974
2.733 33.01724999999998
2.734 33.33950000000036
2.735 33.65929999999996
2.736 33.97649999999988
2.737 34.2911500000001
2.738 34.60310000000001
2.739 34.9124499999999
2.74 35.21925000000009
2.741 35.52344999999991
2.742 35.82484999999983
2.743 36.123400000000196
2.744 36.41914999999996
2.745 36.712199999999754
2.746 37.0024
2.747 37.28975000000002
2.748 37.574400000000075
2.749 37.85585000000008
2.75 38.134299999999925
2.751 38.410000000000174
2.752 38.6826500000003
2.753 38.952199999999976
2.754 39.218549999999944
2.755 39.48189999999976
2.756 39.74234999999972
2.757 39.99940000000007
2.758 40.25325000000003
2.759 40.50394999999991
2.76 40.75130000000017
2.761 40.9955
2.762 41.23655000000011
2.763 41.47425000000024
2.764 41.70854999999973
2.765 41.939499999999946
2.766 42.16695000000027
2.767 42.390999999999956
2.768 42.61170000000001
2.769 42.828899999999834
2.77 43.042599999999766
2.771 43.25285000000012
2.772 43.459600000000236
2.773 43.66264999999987
2.774 43.862099999999664
2.775 44.05810000000024
2.776 44.25050000000027
2.777 44.4393500000001
2.778 44.62449999999979
2.779 44.80589999999972
2.78 44.98365000000018
2.781 45.157600000000215
2.782 45.32784999999976
2.783 45.49439999999988
2.784 45.65715000000026
2.785 45.81620000000015
2.786 45.971549999999915
2.787 46.123
2.788 46.27055000000005
2.789 46.41434999999999
2.79 46.55419999999994
2.791 46.690149999999846
2.792 46.82225000000005
2.793 46.9503999999999
2.794 47.0746000000001
2.795 47.19495000000025
2.796 47.31119999999977
2.797 47.42334999999972
2.798 47.53174999999991
2.799 47.63600000000021
2.8 47.7362000000002
2.801 47.8323499999999
2.802 47.92440000000002
2.803 48.01250000000014
2.804 48.09630000000009
2.805 48.175999999999775
2.806 48.251599999999875
2.807 48.32315000000021
2.808 48.39059999999992
2.809 48.45374999999999
2.81 48.51279999999996
2.811 48.567750000000004
2.812 48.61845000000004
2.813 48.66494999999985
2.814 48.70724999999996
2.815 48.7454
2.816 48.77950000000009
2.817 48.80930000000002
2.818 48.83495000000005
2.819 48.85645000000001
2.82 48.87364999999998
2.821 48.88670000000005
2.822 48.8955499999999
2.823 48.900200000000055
2.824 48.900700000000136
2.825 48.896950000000025
2.826 48.8891
2.827 48.87714999999987
2.828 48.86084999999995
2.829 48.840300000000006
2.83 48.81564999999997
2.831 48.786700000000124
2.832 48.753500000000074
2.833 48.7162499999999
2.834 48.67485000000001
2.835 48.62909999999998
2.836 48.579149999999906
2.837 48.52510000000008
2.838 48.46669999999994
2.839 48.40409999999993
2.84 48.33735000000011
2.841 48.26639999999998
2.842 48.19124999999998
2.843 48.11185000000006
2.844 48.02829999999997
2.845 47.94055000000002
2.846 47.848550000000046
2.847 47.752449999999975
2.848 47.652199999999915
2.849 47.54774999999999
2.85 47.439100000000025
2.851 47.32631000000003
2.852 47.20944999999999
2.853 47.08845999999997
2.854 46.963335
2.855 46.83411999999998
2.856 46.70082500000004
2.857 46.56345
2.858 46.422029999999964
2.859 46.276554999999995
2.86 46.12708
2.861 45.97360000000001
2.862 45.81611000000004
2.863 45.65464499999999
2.864 45.48922999999998
2.865 45.31988000000002
2.866 45.146605
2.867 44.969435
2.868 44.788365
2.869 44.60341999999999
2.87 44.414642
2.871 44.222030000000004
2.872 44.02559765
2.873 43.82537
2.874 43.62136785
2.875 43.413610000000006
2.876 43.2021175
2.877 42.98689999999999
2.878 42.76798
2.879 42.545384999999996
2.88 42.319145
2.881 42.089275
2.882 41.855779999999996
2.883 41.61869499999999
2.884 41.378029999999995
2.885 41.13382000000003
2.886 40.886109999999995
2.887 40.634885000000004
2.888 40.380169999999985
2.889 40.122029999999995
2.89 39.86046500000003
2.891 39.59550499999997
2.892 39.327144999999966
2.893 39.05543000000001
2.894 38.78046000000005
2.895 38.50218000000004
2.896 38.220589999999994
2.897 37.93575999999996
2.898 37.64766999999995
2.899 37.35650000000001
2.9 37.06220000000001
2.901 36.76464999999998
2.902 36.46405
2.903 36.16045000000003
2.904 35.85385
2.905 35.54419999999992
2.906 35.231550000000034
2.907 34.916000000000025
2.908 34.597549999999984
2.909 34.27624999999996
2.91 33.95220000000001
2.911 33.62535000000005
2.912 33.29574999999998
2.913 32.96345000000003
2.914 32.628350000000076
2.915 32.2906999999999
2.916 31.95049999999994
2.917 31.60770000000014
2.918 31.262349999999945
2.919 30.91459999999997
2.92 30.564450000000047
2.921 30.211749999999903
2.922 29.856699999999957
2.923 29.499450000000127
2.924 29.139899999999948
2.925 28.77804999999994
2.926 28.414000000000044
2.927 28.04769999999995
2.928 27.679350000000056
2.929 27.308900000000065
2.93 26.936349999999965
2.931 26.56185000000002
2.932 26.185350000000085
2.933 25.806899999999967
2.934 25.4265
2.935 25.044150000000027
2.936 24.66014999999988
2.937 24.27430000000001
2.938 23.886550000000103
2.939 23.49724999999997
2.94 23.10630000000001
2.941 22.713649999999905
2.942 22.31939999999995
2.943 21.923650000000087
2.944 21.526300000000028
2.945 21.127500000000037
2.946 20.727349999999888
2.947 20.32574999999998
2.948 19.922850000000068
2.949 19.51874999999992
2.95 19.113349999999933
2.951 18.706700000000083
2.952 18.299000000000092
2.953 17.890150000000013
2.954 17.480249999999966
2.955 17.06950000000002
2.956 16.65775000000008
2.957 16.245049999999946
2.958 15.831449999999942
2.959 15.41709999999998
2.96 15.002149999999991
2.961 14.586400000000074
2.962 14.169950000000005
2.963 13.752999999999854
2.964 13.335499999999993
2.965 12.91755000000002
2.966 12.499099999999965
2.967 12.080199999999971
2.968 11.660999999999962
2.969 11.241500000000112
2.97 10.821800000000021
2.971 10.40174999999994
2.972 9.98155000000011
2.973 9.561249999999987
2.974 9.140849999999915
2.975 8.72045000000002
2.976 8.299900000000026
2.977 7.8794499999999825
2.978 7.459150000000032
2.979 7.039049999999977
2.98 6.618999999999896
2.981 6.199150000000056
2.982 5.779700000000005
2.983 5.360499999999997
2.984 4.941600000000005
2.985 4.523149999999948
2.986 4.105199999999975
2.987 3.6876500000001395
2.988 3.270700000000161
2.989 2.854349999999867
2.99 2.438649999999924
2.991 2.023750000000081
2.992 1.609550000000043
2.993 1.1960000000000095
2.994 0.7833999999999965
2.995 0.3717999999999777
2.996 -0.038899999999994495
2.997 -0.4486499999999463
2.998 -0.8573000000001302
2.999 -1.264800000000052
3.0 -1.6711499999998853
3.001 -2.0763000000000034
3.002 -2.4802000000000852
3.003 -2.8827000000000367
3.004 -3.2838500000000046
3.005 -3.6836999999999636
3.006 -4.08199999999987
3.007 -4.478700000000099
3.008 -4.873900000000077
3.009 -5.267499999999855
3.01 -5.659449999999983
3.011 -6.0497500000001105
3.012 -6.438350000000092
3.013 -6.8249999999998865
3.014 -7.209899999999908
3.015 -7.59300000000001
3.016 -7.974099999999949
3.017 -8.353200000000074
3.018 -8.730399999999985
3.019 -9.105549999999935
3.02 -9.4785
3.021 -9.849500000000052
3.022 -10.218300000000049
3.023 -10.584850000000014
3.024 -10.949099999999975
3.025 -11.311099999999907
3.026 -11.670750000000035
3.027 -12.028000000000038
3.028 -12.383000000000012
3.029 -12.735399999999967
3.03 -13.085250000000048
3.031 -13.432650000000033
3.032 -13.777449999999996
3.033 -14.119599999999968
3.034 -14.459049999999973
3.035 -14.795800000000012
3.036 -15.129799999999936
3.037 -15.46100000000012
3.038 -15.789350000000068
3.039 -16.11475000000001
3.04 -16.437300000000064
3.041 -16.75694999999991
3.042 -17.073449999999852
3.043 -17.386949999999985
3.044 -17.697350000000014
3.045 -18.004599999999968
3.046 -18.308700000000016
3.047 -18.609600000000018
3.048 -18.90724999999999
3.049 -19.201549999999997
3.05 -19.492500000000028
3.051 -19.78005000000012
3.052 -20.064300000000035
3.053 -20.345049999999883
3.054 -20.622300000000017
3.055 -20.896050000000084
3.056 -21.166149999999988
3.057 -21.43275
3.058 -21.695650000000054
3.059 -21.954799999999995
3.06 -22.210449999999874
3.061 -22.462399999999967
3.062 -22.710400000000053
3.063 -22.954650000000036
3.064 -23.195149999999906
3.065 -23.43169999999995
3.066 -23.664400000000114
3.067 -23.89330000000002
3.068 -24.118100000000002
3.069 -24.338949999999983
3.07 -24.555899999999937
3.071 -24.768850000000082
3.072 -24.977699999999963
3.073 -25.182399999999944
3.074 -25.383100000000127
3.075 -25.579700000000035
3.076 -25.772149999999865
3.077 -25.960299999999886
3.078 -26.144350000000156
3.079 -26.32429999999998
3.08 -26.499949999999988
3.081 -26.67135000000015
3.082 -26.838399999999996
3.083 -27.00104999999991
3.084 -27.159499999999948
3.085 -27.313649999999996
3.086 -27.463400000000014
3.087 -27.60875000000001
3.088 -27.74965000000001
3.089 -27.886100000000003
3.09 -28.018149999999974
3.091 -28.14565
3.092 -28.26859999999999
3.093 -28.387099999999975
3.094 -28.50099999999996
3.095 -28.610300000000024
3.096 -28.715050000000055
3.097 -28.81515000000001
3.098 -28.91059999999999
3.099 -29.001449999999963
3.1 -29.08759999999998
3.101 -29.16905000000004
3.102 -29.245750000000005
3.103 -29.31775000000001
3.104 -29.385044999999995
3.105 -29.447575000000025
3.106 -29.50536999999998
3.107 -29.55836499999994
3.108 -29.60656000000001
3.109 -29.650005000000057
3.11 -29.688655000000008
3.111 -29.722459999999977
3.112 -29.751495000000013
3.113 -29.775734999999997
3.114 -29.795125000000017
3.115 -29.809724999999965
3.116 -29.819505000000003
3.117 -29.824440000000013
3.118 -29.824559999999973
3.119 -29.819830000000003
3.12 -29.810285000000025
3.121 -29.795920000000002
3.122 -29.77671
3.123 -29.752684999999985
3.124 -29.723810000000007
3.125 -29.690110000000004
3.126 -29.65156499999998
3.127 -29.608174999999992
3.128 -29.559970000000014
3.129 -29.506920000000008
3.13 -29.449024999999995
3.131 -29.38629000000001
3.132 -29.31870499999999
3.133 -29.24628499999999
3.134 -29.169030000000003
3.135 -29.086921999999998
3.136 -28.999971999999996
3.137 -28.9081895
3.138 -28.811568599999998
3.139 -28.710111499999996
3.14 -28.603825400000005
3.141 -28.4927125
3.142 -28.376783999999994
3.143 -28.256039500000004
3.144 -28.13048500000001
3.145 -28.00015000000001
3.146 -27.865029999999997
3.147 -27.725134999999995
3.148 -27.580479999999994
3.149 -27.43107000000001
3.15 -27.27693500000001
3.151 -27.11809999999999
3.152 -26.954559999999994
3.153 -26.78633999999998
3.154 -26.613450000000004
3.155 -26.435915000000033
3.156 -26.25377499999998
3.157 -26.067019999999978
3.158 -25.875680000000003
3.159 -25.679775000000006
3.16 -25.479335000000003
3.161 -25.27434999999999
3.162 -25.064870000000024
3.163 -24.850945
3.164 -24.632549999999966
3.165 -24.40971
3.166 -24.18246500000003
3.167 -23.950825000000012
3.168 -23.714825000000026
3.169 -23.474469999999965
3.17 -23.22974499999993
3.171 -22.980760000000046
3.172 -22.727485000000048
3.173 -22.469924999999993
3.174 -22.20818000000001
3.175 -21.94219499999997
3.176 -21.67201499999995
3.177 -21.39767000000001
3.178 -21.11917000000001
3.179 -20.836550000000003
3.18 -20.549849999999985
3.181 -20.259050000000048
3.182 -19.964250000000046
3.183 -19.66539999999992
3.184 -19.362499999999937
3.185 -19.055750000000067
3.186 -18.74505000000002
3.187 -18.430449999999947
3.188 -18.111999999999988
3.189 -17.789650000000005
3.19 -17.463500000000025
3.191 -17.133649999999996
3.192 -16.800050000000034
3.193 -16.46270000000005
3.194 -16.121749999999967
3.195 -15.777199999999961
3.196 -15.429050000000025
3.197 -15.077350000000047
3.198 -14.722099999999946
3.199 -14.363399999999926
3.2 -14.001300000000047
3.201 -13.635800000000048
3.202 -13.266999999999966
3.203 -12.894899999999973
3.204 -12.519450000000006
3.205 -12.140900000000027
3.206 -11.75919999999997
3.207 -11.374249999999975
3.208 -10.98620000000005
3.209 -10.595150000000055
3.21 -10.201200000000028
3.211 -9.804199999999957
3.212 -9.40419999999999
3.213 -9.001400000000023
3.214 -8.595799999999969
3.215 -8.187449999999973
3.216 -7.776300000000065
3.217 -7.3623999999999565
3.218 -6.945899999999915
3.219 -6.526800000000027
3.22 -6.105099999999947
3.221 -5.680849999999994
3.222 -5.254150000000117
3.223 -4.824999999999968
3.224 -4.3935000000000155
3.225 -3.959650000000085
3.226 -3.523399999999857
3.227 -3.084899999999946
3.228 -2.6443000000000993
3.229 -2.2015499999999966
3.23 -1.7565500000000371
3.231 -1.3095000000001162
3.232 -0.8605499999999808
3.233 -0.4095499999998836
3.234 0.04350000000000187
3.235 0.49834999999998075
3.236 0.9550500000000267
3.237 1.4135999999999662
3.238 1.873749999999931
3.239 2.3356500000000153
3.24 2.7993000000000463
3.241 3.2644000000000077
3.242 3.7309500000000733
3.243 4.199099999999991
3.244 4.668700000000012
3.245 5.139600000000042
3.246 5.6119000000000305
3.247 6.085449999999881
3.248 6.560149999999994
3.249 7.036000000000022
3.25 7.51294999999999
3.251 7.990950000000101
3.252 8.46989999999997
3.253 8.949799999999948
3.254 9.430549999999998
3.255 9.912099999999976
3.256 10.39439999999999
3.257 10.877400000000073
3.258 11.361049999999985
3.259 11.845299999999927
3.26 12.330049999999954
3.261 12.815300000000063
3.262 13.301000000000023
3.263 13.786999999999999
3.264 14.273299999999992
3.265 14.759899999999998
3.266 15.246750000000048
3.267 15.733699999999958
3.268 16.22074999999999
3.269 16.707900000000052
3.27 17.195049999999945
3.271 17.68205
3.272 18.168950000000024
3.273 18.655799999999985
3.274 19.142350000000018
3.275 19.62865000000001
3.276 20.114649999999987
3.277 20.60019999999994
3.278 21.08539999999999
3.279 21.570150000000016
3.28 22.054349999999985
3.281 22.537950000000013
3.282 23.02090000000003
3.283 23.503100000000014
3.284 23.984600000000015
3.285 24.465300000000006
3.286 24.945065000000003
3.287 25.42394
3.288 25.90184999999995
3.289 26.37869000000001
3.29 26.85440500000006
3.291 27.329004999999963
3.292 27.802355000000006
3.293 28.27442000000002
3.294 28.74517999999996
3.295 29.21449499999999
3.296 29.68236499999999
3.297 30.14872499999999
3.298 30.613505000000014
3.299 31.076655000000002
3.3 31.538099999999996
3.301 31.997819999999987
3.302 32.45575000000002
3.303 32.91180000000002
3.304 33.36595999999998
3.305 33.81815999999996
3.306 34.26834
3.307 34.71647000000001
3.308 35.16247999999999
3.309 35.606325000000005
3.31 36.047945000000006
3.311 36.487309999999994
3.312 36.92437
3.313 37.359055000000005
3.314 37.791340500000004
3.315 38.221168
3.316 38.6484826
3.317 39.0732475
3.318 39.4954069
3.319 39.914914499999995
3.32 40.331714999999996
3.321 40.74577
3.322 41.15703500000001
3.323 41.565450000000006
3.324 41.970959999999984
3.325 42.373535000000004
3.326 42.773119999999984
3.327 43.16964
3.328 43.56308000000001
3.329 43.95337499999998
3.33 44.340455000000006
3.331 44.72429999999999
3.332 45.10486000000001
3.333 45.482065000000034
3.334 45.855855
3.335 46.22621999999998
3.336 46.593115
3.337 46.956400000000045
3.338 47.31611999999998
3.339 47.672194999999995
3.34 48.02458499999999
3.341 48.37330000000001
3.342 48.71815000000003
3.343 49.05914999999991
3.344 49.39634999999998
3.345 49.72960000000003
3.346 50.058850000000035
3.347 50.38415000000003
3.348 50.705399999999976
3.349 51.02255000000001
3.35 51.33554999999998
3.351 51.64430000000001
3.352 51.94885000000008
3.353 52.249149999999965
3.354 52.545199999999916
3.355 52.8368999999999
3.356 53.124250000000096
3.357 53.407199999999996
3.358 53.68559999999988
3.359 53.95960000000015
3.36 54.229150000000004
3.361 54.49409999999985
3.362 54.75449999999999
3.363 55.01024999999999
3.364 55.26135000000001
3.365 55.507850000000026
3.366 55.74960000000011
3.367 55.98665000000006
3.368 56.21889999999994
3.369 56.44634999999991
3.37 56.66895000000002
3.371 56.886650000000095
3.372 57.099449999999976
3.373 57.30735
3.374 57.51039999999998
3.375 57.708400000000026
3.376 57.90134999999995
3.377 58.089349999999875
3.378 58.27230000000002
3.379 58.45010000000011
3.38 58.62265000000002
3.381 58.79009999999983
3.382 58.952550000000016
3.383 59.1097500000002
3.384 59.2615500000001
3.385 59.407950000000056
3.386 59.54910000000001
3.387 59.68509999999989
3.388 59.81569999999985
3.389 59.94069999999997
3.39 60.060250000000195
3.391 60.17460000000002
3.392 60.2834
3.393 60.38660000000014
3.394 60.4843499999997
3.395 60.57654999999974
3.396 60.66320000000027
3.397 60.74419999999997
3.398 60.819649999999804
3.399 60.88950000000016
3.4 60.9535500000001
3.401 61.01204999999984
3.402 61.06500000000008
3.403 61.11210000000027
3.404 61.15359999999993
3.405 61.18939999999983
3.406 61.21954999999991
3.407 61.243949999999906
3.408 61.262600000000155
3.409 61.27560000000025
3.41 61.28269999999998
3.411 61.284049999999965
3.412 61.27969999999983
3.413 61.269649999999906
3.414 61.25385000000024
3.415 61.23219999999985
3.416 61.20484999999967
3.417 61.171700000000115
3.418 61.13255000000025
3.419 61.08769999999992
3.42 61.03704999999987
3.421 60.98055000000012
3.422 60.9183499999999
3.423 60.85020000000003
3.424 60.7762500000001
3.425 60.69655000000007
3.426 60.61085000000007
3.427 60.51919999999974
3.428 60.42180000000001
3.429 60.31860000000021
3.43 60.20944999999972
3.431 60.09429999999961
3.432 59.973450000000426
3.433 59.84680000000048
3.434 59.71414999999952
3.435 59.57559999999958
3.436 59.43105000000004
3.437 59.280550000000154
3.438 59.12445000000044
3.439 58.96240000000038
3.44 58.79439999999999
3.441 58.620799999999775
3.442 58.44124999999991
3.443 58.25569999999974
3.444 58.06419999999992
3.445 57.86680000000044
3.446 57.66379999999973
3.447 57.45514999999992
3.448 57.24055000000047
3.449 57.020049999999955
3.45 56.79389999999964
3.451 56.562200000000175
3.452 56.324550000000364
3.453 56.080899999999545
3.454 55.83164999999959
3.455 55.57725000000027
3.456 55.31684999999994
3.457 55.05045
3.458 54.778899999999986
3.459 54.50175000000015
3.46 54.21864999999998
3.461 53.929899999999996
3.462 53.63594999999999
3.463 53.3364999999994
3.464 53.030999999999906
3.465 52.7199000000006
3.466 52.403650000000525
3.467 52.08219999999971
3.468 51.7550999999998
3.469 51.42240000000006
3.47 51.08455000000025
3.471 50.74104999999995
3.472 50.39199999999979
3.473 50.037750000000294
3.474 49.67825000000009
3.475 49.31349999999987
3.476 48.9431999999998
3.477 48.56774999999966
3.478 48.18740000000002
3.479 47.80144999999985
3.48 47.409899999999865
3.481 47.01350000000035
3.482 46.612299999999884
3.483 46.20555000000026
3.484 45.79349999999996
3.485 45.37699999999992
3.486 44.95535000000051
3.487 44.52839999999972
3.488 44.096600000000095
3.489 43.659649999999715
3.49 43.21784999999981
3.491 42.77120000000037
3.492 42.31970000000002
3.493 41.86364999999997
3.494 41.40284999999966
3.495 40.937249999999786
3.496 40.466700000000436
3.497 39.991350000000146
3.498 39.51155000000012
3.499 39.027650000000165
3.5 38.538899999999984
3.501 38.04524999999961
3.502 37.54754999999999
3.503 37.045800000000405
3.504 36.539499999999755
3.505 36.03074999999969
3.506 35.51325000000008
3.507 34.99000000000002
3.508 34.46999999999964
3.509 33.94499999999981
3.51 33.41000000000038
3.511 32.87500000000026
3.512 32.335
3.513 31.79000000000029
3.514 31.23999999999974
3.515 30.68499999999974
3.516 30.134999999999884
3.517 29.57499999999974
3.518 29.010000000000147
3.519 28.445000000000555
3.52 27.86999999999998
3.521 27.294999999999405
3.522 26.720000000000216
3.523 26.135000000000048
3.524 25.54999999999988
3.525 24.96000000000026
3.526 24.369999999999948
3.527 23.775000000000183
3.528 23.170000000000137
3.529 22.569999999999535
3.53 21.965000000000177
3.531 21.354999999999986
3.532 20.739999999999647
3.533 20.125000000000004
3.534 19.51000000000036
3.535 18.885000000000428
3.536 18.259999999999803
3.537 17.62999999999973
3.538 16.999999999999655
3.539 16.370000000000275
3.54 15.730000000000604
3.541 15.094999999999692
3.542 14.455000000000023
3.543 13.805000000000067
3.544 13.154999999999417
3.545 12.510000000000298
3.546 11.860000000000342
3.547 11.200000000000099
3.548 10.544999999999998
3.549 9.8899999999999
3.55 9.225000000000206
3.551 8.559999999999818
3.552 7.899999999999574
3.553 7.229999999999737
3.554 6.555000000000449
3.555 5.885000000000612
3.556 5.214999999999387
3.557 4.539999999999406
3.558 3.8599999999999746
3.559 3.1800000000005433
3.56 2.5000000000004183
3.561 1.8199999999995997
3.562 1.1350000000000249
3.563 0.45000000000045004
3.564 -0.23999999999996247
3.565 -0.930000000000375
3.566 -1.6149999999999498
3.567 -2.3049999999996684
3.568 -3.0000000000002247
3.569 -3.6950000000000873
3.57 -4.389999999999949
3.571 -5.085000000000505
3.572 -5.780000000000368
3.573 -6.479999999999681
3.574 -7.179999999999687
3.575 -7.879999999999693
3.576 -8.5799999999997
3.577 -9.280000000000399
3.578 -9.985000000000548
3.579 -10.690000000000005
3.58 -11.390000000000011
3.581 -12.090000000000018
3.582 -12.794999999999474
3.583 -13.504999999999768
3.584 -14.209999999999917
3.585 -14.915000000000067
3.586 -15.62500000000036
3.587 -16.329999999999817
3.588 -17.029999999999824
3.589 -17.740000000000116
3.59 -18.445000000000267
3.591 -19.150000000000418
3.592 -19.860000000000017
3.593 -20.564999999999472
3.594 -21.269999999999623
3.595 -21.975000000000467
3.596 -22.67999999999992
3.597 -23.385000000000073
3.598 -24.090000000000224
3.599 -24.79499999999968
3.6 -25.495000000000378
3.601 -26.19499999999969
3.602 -26.899999999999842
3.603 -27.60499999999999
3.604 -28.304999999999996
3.605 -29.000000000000554
3.606 -29.699999999999864
3.607 -30.394999999999726
3.608 -31.094999999999732
3.609 -31.79000000000029
3.61 -32.48000000000001
3.611 -33.180000000000014
3.612 -33.87000000000043
3.613 -34.559999999999455
3.614 -35.249999999999865
3.615 -35.93500000000013
3.616 -36.62499999999985
3.617 -37.31000000000012
3.618 -37.990000000000244
3.619 -38.67469999999998
3.62 -39.356949999999614
3.621 -40.033450000000194
3.622 -40.71035000000056
3.623 -41.38500000000003
3.624 -42.057749999999814
3.625 -42.72909999999963
3.626 -43.398149999999966
3.627 -44.0649500000001
3.628 -44.729949999999796
3.629 -45.39230000000019
3.63 -46.05240000000038
3.631 -46.71070000000013
3.632 -47.36634999999989
3.633 -48.019349999999655
3.634 -48.669800000000066
3.635 -49.31759999999979
3.636 -49.963199999999986
3.637 -50.60585000000034
3.638 -51.24544999999953
3.639 -51.88284999999987
3.64 -52.517300000000375
3.641 -53.148750000000376
3.642 -53.7775499999997
3.643 -54.40300000000009
3.644 -55.02549999999995
3.645 -55.64539999999979
3.646 -56.261950000000006
3.647 -56.8751499999999
3.648 -57.48534999999999
3.649 -58.09214999999979
3.65 -58.69564999999993
3.651 -59.29585000000043
3.652 -59.89260000000065
3.653 -60.48604999999985
3.654 -61.07614999999941
3.655 -61.66285000000007
3.656 -62.2458500000006
3.657 -62.82514999999961
3.658 -63.40074999999986
3.659 -63.97255000000004
3.66 -64.5409999999999
3.661 -65.10580000000029
3.662 -65.6664500000001
3.663 -66.2233499999998
3.664 -66.77619999999953
3.665 -67.32529999999987
3.666 -67.87030000000027
3.667 -68.41125000000004
3.668 -68.94844999999968
3.669 -69.48115000000033
3.67 -70.00935000000055
3.671 -70.53350000000013
3.672 -71.05359999999978
3.673 -71.56914999999971
3.674 -72.08064999999971
3.675 -72.58765
3.676 -73.08980000000005
3.677 -73.58790000000018
3.678 -74.08149999999988
3.679 -74.56989999999955
3.68 -75.0538000000002
3.681 -75.53325000000041
3.682 -76.0078500000004
3.683 -76.47759999999982
3.684 -76.94234999999979
3.685 -77.40219999999992
3.686 -77.85745000000004
3.687 -78.30765000000002
3.688 -78.75260000000002
3.689 -79.19280000000008
3.69 -79.6278999999997
3.691 -80.05794999999989
3.692 -80.48285000000001
3.693 -80.90250000000015
3.694 -81.31695000000022
3.695 -81.72619999999992
3.696 -82.13014999999997
3.697 -82.52875000000006
3.698 -82.9222000000001
3.699 -83.31014999999991
3.7 -83.69274999999975
3.701 -84.07015000000024
3.702 -84.44205000000017
3.703 -84.80844999999987
3.704 -85.16944999999998
3.705 -85.52504999999981
3.706 -85.8750499999998
3.707 -86.21940000000001
3.708 -86.55824999999999
3.709 -86.89145000000016
3.71 -87.21910000000013
3.711 -87.54114999999992
3.712 -87.8574
3.713 -88.16794999999995
3.714 -88.47285000000011
3.715 -88.77200000000015
3.716 -89.06534999999978
3.717 -89.35295000000004
3.718 -89.63480000000017
3.719 -89.91064999999999
3.72 -90.18049999999985
3.721 -90.44459999999998
3.722 -90.70280000000007
3.723 -90.95505
3.724 -91.20129999999997
3.725 -91.44149999999999
3.726 -91.67575000000005
3.727 -91.90385000000002
3.728 -92.12574999999997
3.729 -92.34164999999996
3.73 -92.5515
3.731 -92.75519999999999
3.732 -92.95259999999999
3.733 -93.14379999999997
3.734 -93.32885000000006
3.735 -93.50764999999997
3.736 -93.68025000000002
3.737 -93.84660000000005
3.738 -94.00664999999996
3.739 -94.16039999999995
3.74 -94.30784999999997
3.741 -94.44904999999999
3.742 -94.58390000000004
3.743 -94.71242500000004
3.744 -94.83464000000002
3.745 -94.95045499999999
3.746 -95.05990999999995
3.747 -95.163005
3.748 -95.25977
3.749 -95.350155
3.75 -95.43414999999999
3.751 -95.51176
3.752 -95.5829625
3.753 -95.64777050000001
3.754 -95.7061775
3.755 -95.7581745
3.756 -95.80374499999999
3.757 -95.84290500000002
3.758 -95.87565500000002
3.759 -95.90193999999998
3.76 -95.92179999999999
3.761 -95.93523499999995
3.762 -95.94222000000002
3.763 -95.94276000000008
3.764 -95.93681999999995
3.765 -95.92446499999997
3.766 -95.90559999999998
3.767 -95.88030000000003
3.768 -95.84855
3.769 -95.8103
3.77 -95.76569999999998
3.771 -95.71449999999994
3.772 -95.65680000000015
3.773 -95.59275000000002
3.774 -95.52219999999986
3.775 -95.44519999999997
3.776 -95.36165000000007
3.777 -95.27165000000008
3.778 -95.17529999999996
3.779 -95.0724
3.78 -94.96304999999995
3.781 -94.8473
3.782 -94.72510000000014
3.783 -94.59649999999999
3.784 -94.46144999999996
3.785 -94.32004999999997
3.786 -94.17224999999986
3.787 -94.01814999999996
3.788 -93.85759999999999
3.789 -93.69065000000009
3.79 -93.51745000000001
3.791 -93.3378999999998
3.792 -93.15215000000009
3.793 -92.95994999999995
3.794 -92.76159999999992
3.795 -92.5571
3.796 -92.34605000000006
3.797 -92.12885000000026
3.798 -91.90549999999985
3.799 -91.67599999999992
3.8 -91.44045000000003
3.801 -91.19864999999999
3.802 -90.95070000000004
3.803 -90.69649999999992
3.804 -90.43609999999993
3.805 -90.16969999999999
3.806 -89.89720000000013
3.807 -89.61860000000001
3.808 -89.33394999999996
3.809 -89.04334999999992
3.81 -88.74685000000021
3.811 -88.44420000000027
3.812 -88.13534999999976
3.813 -87.82069999999989
3.814 -87.50015
3.815 -87.17349999999985
3.816 -86.84100000000001
3.817 -86.50255000000017
3.818 -86.15814999999999
3.819 -85.80795000000009
3.82 -85.4520000000001
3.821 -85.0901000000001
3.822 -84.72245000000002
3.823 -84.34914999999945
3.824 -83.96989999999992
3.825 -83.58505000000058
3.826 -83.19464999999998
3.827 -82.79829999999974
3.828 -82.39635000000037
3.829 -81.98879999999977
3.83 -81.57564999999936
3.831 -81.15695000000048
3.832 -80.73265000000038
3.833 -80.30309999999957
3.834 -79.86799999999961
3.835 -79.4273000000005
3.836 -78.98135
3.837 -78.53024999999944
3.838 -78.07390000000025
3.839 -77.61230000000036
3.84 -77.1455500000004
3.841 -76.67354999999972
3.842 -76.19634999999971
3.843 -75.71395000000037
3.844 -75.22665000000012
3.845 -74.73449999999964
3.846 -74.2371999999998
3.847 -73.73469999999993
3.848 -73.22729999999986
3.849 -72.71540000000006
3.85 -72.19870000000003
3.851 -71.67684999999993
3.852 -71.15005000000035
3.853 -70.61885000000031
3.854 -70.08314999999988
3.855 -69.5425999999999
3.856 -68.99724999999968
3.857 -68.44734999999976
3.858 -67.8926500000003
3.859 -67.3335000000004
3.86 -66.76985000000009
3.861 -66.20175000000006
3.862 -65.62960000000007
3.863 -65.0528999999997
3.864 -64.4716999999996
3.865 -63.88609999999974
3.866 -63.29605000000016
3.867 -62.70184999999997
3.868 -62.10354999999986
3.869 -61.5012000000005
3.87 -60.89474999999983
3.871 -60.28414999999995
3.872 -59.67185000000027
3.873 -59.05289999999993
3.874 -58.42500000000014
3.875 -57.80000000000021
3.876 -57.17000000000013
3.877 -56.53499999999991
3.878 -55.89999999999969
3.879 -55.26000000000003
3.88 -54.615000000000215
3.881 -53.96499999999956
3.882 -53.31000000000016
3.883 -52.655000000000065
3.884 -51.99499999999981
3.885 -51.335000000000264
3.886 -50.66999999999988
3.887 -49.9949999999999
3.888 -49.32500000000006
3.889 -48.65500000000023
3.89 -47.9750000000001
3.891 -47.289999999999836
3.892 -46.60499999999956
3.893 -45.91999999999999
3.894 -45.23000000000027
3.895 -44.530000000000264
3.896 -43.83499999999971
3.897 -43.139999999999844
3.898 -42.44000000000053
3.899 -41.73499999999969
3.9 -41.024999999999395
3.901 -40.3149999999998
3.902 -39.60000000000005
3.903 -38.88500000000031
3.904 -38.17500000000001
3.905 -37.455000000000126
3.906 -36.72499999999995
3.907 -36.00500000000007
3.908 -35.28000000000004
3.909 -34.549999999999855
3.91 -33.82000000000038
3.911 -33.08500000000006
3.912 -32.34999999999974
3.913 -31.615000000000116
3.914 -30.875000000000348
3.915 -30.134999999999884
3.916 -29.395000000000117
3.917 -28.64500000000006
3.918 -27.89999999999945
3.919 -27.15499999999954
3.92 -26.40500000000018
3.921 -25.655000000000122
3.922 -24.905000000000065
3.923 -24.149999999999867
3.924 -23.394999999999666
3.925 -22.64000000000016
3.926 -21.885000000000655
3.927 -21.12500000000031
3.928 -20.364999999999966
3.929 -19.604999999999624
3.93 -18.83999999999983
3.931 -18.08000000000018
3.932 -17.319999999999837
3.933 -16.555000000000042
3.934 -15.785000000000105
3.935 -15.02000000000031
3.936 -14.259999999999968
3.937 -13.49000000000003
3.938 -12.720000000000093
3.939 -11.954999999999604
3.94 -11.189999999999811
3.941 -10.419999999999874
3.942 -9.649999999999936
3.943 -8.879999999999999
3.944 -8.110000000000062
3.945 -7.345000000000268
3.946 -6.574999999999637
3.947 -5.8049999999996995
3.948 -5.035000000000456
3.949 -4.265000000000518
3.95 -3.495000000000581
3.951 -2.724999999999256
3.952 -1.9599999999994622
3.953 -1.1900000000009126
3.954 -0.41999999999958737
3.955 0.34500000000020625
3.956 1.1099999999999999
3.957 1.8799999999999373
3.958 2.644999999999731
3.959 3.4100000000009123
3.96 4.174999999999319
3.961 4.934999999998968
3.962 5.700000000000843
3.963 6.465000000000637
3.964 7.224999999999593
3.965 7.979999999999793
3.966 8.74500000000028
3.967 9.50499999999993
3.968 10.254999999999987
3.969 11.010000000000186
3.97 11.764999999999691
3.971 12.519999999999893
3.972 13.269999999999948
3.973 14.01499999999986
3.974 14.764999999999917
3.975 15.514999999999974
3.976 16.26000000000058
3.977 17.000000000000348
3.978 17.739999999999423
3.979 18.479999999999887
3.98 19.220000000000347
3.981 19.94999999999983
3.982 20.685000000000148
3.983 21.419999999999774
3.984 22.13999999999966
3.985 22.87000000000053
3.986 23.594999999999867
3.987 24.314999999999753
3.988 25.035000000000334
3.989 25.750000000000078
3.99 26.464999999999822
3.991 27.18000000000026
3.992 27.88999999999986
3.993 28.589999999999865
3.994 29.295000000000016
3.995 29.995000000000022
3.996 30.69500000000003
3.997 31.38999999999989
3.998 32.080000000000304
3.999 32.77500000000016
4.0 33.45500000000029
4.001 34.139999999999866
4.002 34.82499999999944
4.003 35.49499999999997
4.004 36.16999999999995
4.005 36.83999999999979
4.006 37.51000000000032
4.007 38.17500000000001
4.008 38.83000000000011
4.009 39.49000000000036
4.01 40.14499999999976
4.011 40.79499999999972
4.012 41.440000000000225
4.013 42.0799999999999
4.014 42.719999999999565
4.015 43.35500000000047
4.016 43.985000000000554
4.017 44.61499999999993
4.018 45.23499999999972
4.019 45.85499999999951
4.02 46.47499999999999
4.021 47.08000000000004
4.022 47.68500000000009
4.023 48.29000000000014
4.024 48.89000000000004
4.025 49.48000000000036
4.026 50.06999999999997
4.027 50.65499999999945
4.028 51.23500000000016
4.029 51.810000000000045
4.03 52.37999999999978
4.031 52.950000000000216
4.032 53.50999999999967
4.033 54.064999999999664
4.034 54.615000000000215
4.035 55.16500000000008
4.036 55.70999999999978
4.037 56.2449999999999
4.038 56.778200000000275
4.039 57.307400000000676
4.04 57.82875000000034
4.041 58.34659999999977
4.042 58.85924999999986
4.043 59.366949999999775
4.044 59.86914999999981
4.045 60.36609999999983
4.046 60.85819999999964
4.047 61.345100000000095
4.048 61.82640000000003
4.049 62.302499999999924
4.05 62.773350000000505
4.051 63.23865000000053
4.052 63.698400000000014
4.053 64.15249999999969
4.054 64.60135000000005
4.055 65.04469999999985
4.056 65.48239999999983
4.057 65.91454999999996
4.058 66.34074999999974
4.059 66.76130000000043
4.06 67.17590000000008
4.061 67.58494999999989
4.062 67.98839999999986
4.063 68.38549999999971
4.064 68.7770500000004
4.065 69.16265000000004
4.066 69.54225000000008
4.067 69.9158499999998
4.068 70.28354999999986
4.069 70.64530000000026
4.07 71.00069999999987
4.071 71.35009999999983
4.072 71.69319999999965
4.073 72.03035000000052
4.074 72.36155000000035
4.075 72.68599999999958
4.076 73.00449999999987
4.077 73.31709999999977
4.078 73.62289999999979
4.079 73.92240000000035
4.08 74.21600000000056
4.081 74.50319999999996
4.082 74.78369999999941
4.083 75.05790000000012
4.084 75.32610000000051
4.085 75.58764999999953
4.086 75.84284999999981
4.087 76.09165000000002
4.088 76.33380000000022
4.089 76.56960000000032
4.09 76.79909999999957
4.091 77.02190000000026
4.092 77.23810000000026
4.093 77.44799999999975
4.094 77.65124999999998
4.095 77.84794999999983
4.096 78.03814999999999
4.097 78.22180000000012
4.098 78.39869999999999
4.099 78.56900000000022
4.1 78.7327000000001
4.101 78.88969999999968
4.102 79.04004999999998
4.103 79.18385000000028
4.104 79.32114999999983
4.105 79.4516999999998
4.106 79.57534999999994
4.107 79.69250000000004
4.108 79.80300000000017
4.109 79.90675000000003
4.11 80.00374999999997
4.111 80.09390000000005
4.112 80.17755000000008
4.113 80.25449999999982
4.114 80.32474999999997
4.115 80.3882500000002
4.116 80.4448499999999
4.117 80.4949499999999
4.118 80.53834999999995
4.119 80.57485000000017
4.12 80.60485
4.121 80.62814999999986
4.122 80.64470000000019
4.123 80.65454999999984
4.124 80.65774999999991
4.125 80.65440000000028
4.126 80.64435000000002
4.127 80.62759999999982
4.128 80.60429999999992
4.129 80.5745
4.13 80.53795000000015
4.131 80.4949499999999
4.132 80.44539999999995
4.133 80.38925000000019
4.134 80.32660000000004
4.135 80.25745
4.136 80.18194999999984
4.137 80.09979999999989
4.138 80.01120000000003
4.139 79.91635000000001
4.14 79.81489999999997
4.141 79.70705000000001
4.142 79.59290000000007
4.143 79.47235000000003
4.144 79.3453999999999
4.145 79.21214999999995
4.146 79.07265
4.147 78.9268000000001
4.148 78.77460000000006
4.149 78.61619999999999
4.15 78.4515500000001
4.151 78.28064999999992
4.152 78.10354999999991
4.153 77.92025000000002
4.154 77.73084999999998
4.155 77.53524999999996
4.156 77.33355000000006
4.157 77.1257
4.158 76.91184999999999
4.159 76.69201000000004
4.16 76.46610499999996
4.161 76.23426999999998
4.162 75.99648000000003
4.163 75.75277999999999
4.164 75.50320499999998
4.165 75.24783499999998
4.166 74.98667500000002
4.167 74.71974500000002
4.168 74.44710500000001
4.169 74.168815
4.17 73.88491899999998
4.171 73.5954335
4.172 73.3004195
4.173 72.99992650000002
4.174 72.6940015
4.175 72.38268999999998
4.176 72.06603
4.177 71.744075
4.178 71.41686500000003
4.179 71.08445
4.18 70.74689499999998
4.181 70.40421500000001
4.182 70.05645499999999
4.183 69.70370000000001
4.184 69.34593000000005
4.185 68.98324499999995
4.186 68.615715
4.187 68.24331000000001
4.188 67.86609999999996
4.189 67.48415000000004
4.19 67.09754999999996
4.191 66.70619999999995
4.192 66.3103
4.193 65.90989999999998
4.194 65.50490000000005
4.195 65.0955
4.196 64.68164999999995
4.197 64.26339999999996
4.198 63.840849999999975
4.199 63.414100000000126
4.2 62.98310000000008
4.201 62.5479
4.202 62.10869999999993
4.203 61.665499999999895
4.204 61.218250000000076
4.205 60.76710000000006
4.206 60.312099999999994
4.207 59.85325000000004
4.208 59.39059999999999
4.209 58.92439999999992
4.21 58.454550000000026
4.211 57.98104999999998
4.212 57.504249999999935
4.213 57.02395000000017
4.214 56.54030000000007
4.215 56.05344999999994
4.216 55.56325000000001
4.217 55.0699
4.218 54.57350000000003
4.219 54.07399999999997
4.22 53.571599999999854
4.221 53.06640000000019
4.222 52.55845000000006
4.223 52.04769999999983
4.224 51.53419999999985
4.225 51.01804999999987
4.226 50.49925000000024
4.227 49.97810000000012
4.228 49.45474999999977
4.229 48.928900000000034
4.23 48.400650000000184
4.231 47.870350000000016
4.232 47.337799999999994
4.233 46.8030500000001
4.234 46.26645000000013
4.235 45.727949999999765
4.236 45.18754999999972
4.237 44.645349999999915
4.238 44.10130000000005
4.239 43.55555000000004
4.24 43.008100000000226
4.241 42.45920000000014
4.242 41.90894999999972
4.243 41.357250000000064
4.244 40.80405000000016
4.245 40.24969999999982
4.246 39.69430000000003
4.247 39.13749999999994
4.248 38.57965000000005
4.249 38.02090000000028
4.25 37.461349999999904
4.251 36.90085000000003
4.252 36.33964999999982
4.253 35.7778999999999
4.254 35.215350000000065
4.255 34.65224999999981
4.256 34.0888000000001
4.257 33.52500000000022
4.258 32.9610000000001
4.259 32.39659999999984
4.26 31.832050000000013
4.261 31.267500000000183
4.262 30.70290000000003
4.263 30.138549999999746
4.264 29.57414999999984
4.265 29.009950000000174
4.266 28.446149999999946
4.267 27.882849999999802
4.268 27.319950000000148
4.269 26.757450000000276
4.27 26.195700000000016
4.271 25.63464999999973
4.272 25.074349999999747
4.273 24.51485000000003
4.274 23.9560500000003
4.275 23.398349999999983
4.276 22.84179999999976
4.277 22.286200000000076
4.278 21.73185000000008
4.279 21.178800000000095
4.28 20.627150000000068
4.281 20.076750000000075
4.282 19.527750000000037
4.283 18.980349999999856
4.284 18.43444999999992
4.285 17.89030000000011
4.286 17.34790000000007
4.287 16.80740000000007
4.288 16.26874999999979
4.289 15.731899999999952
4.29 15.197100000000074
4.291 14.664249999999864
4.292 14.133599999999886
4.293 13.605100000000162
4.294 13.078900000000267
4.295 12.555199999999752
4.296 12.03364999999984
4.297 11.514500000000053
4.298 10.997949999999937
4.299 10.484250000000056
4.3 9.973200000000167
4.301 9.464650000000004
4.302 8.959099999999998
4.303 8.456399999999878
4.304 7.9566999999999135
4.305 7.459900000000158
4.306 6.966099999999864
4.307 6.475699999999862
4.308 5.98840000000031
4.309 5.504450000000036
4.31 5.023899999999706
4.311 4.546750000000016
4.312 4.0730500000002445
4.313 3.602899999999992
4.314 3.1363499999999265
4.315 2.6734500000000216
4.316 2.2142999999998776
4.317 1.758900000000188
4.318 1.3074000000001806
4.319 0.8597999999998551
4.32 0.41629999999980016
4.321 -0.023299999999878973
4.322 -0.45879999999998144
4.323 -0.8899500000002919
4.324 -1.3170499999999585
4.325 -1.7400999999996754
4.326 -2.1586000000000523
4.327 -2.5728500000002374
4.328 -2.982849999999884
4.329 -3.388149999999923
4.33 -3.788999999999876
4.331 -4.185350000000115
4.332 -4.5772500000002685
4.333 -4.96454999999972
4.334 -5.347099999999938
4.335 -5.72480000000028
4.336 -6.097749999999999
4.337 -6.465999999999764
4.338 -6.8294
4.339 -7.187950000000012
4.34 -7.541649999999803
4.341 -7.890350000000143
4.342 -8.233850000000098
4.343 -8.572249999999961
4.344 -8.905650000000028
4.345 -9.23390000000003
4.346 -9.556850000000047
4.347 -9.874450000000104
4.348 -10.186850000000122
4.349 -10.493949999999808
4.35 -10.795699999999881
4.351 -11.09205000000002
4.352 -11.382799999999985
4.353 -11.668150000000017
4.354 -11.947949999999846
4.355 -12.222150000000195
4.356 -12.490700000000048
4.357 -12.753499999999807
4.358 -13.010750000000057
4.359 -13.262400000000133
4.36 -13.508300000000112
4.361 -13.74819999999978
4.362 -13.982299999999725
4.363 -14.210850000000164
4.364 -14.433450000000263
4.365 -14.650100000000027
4.366 -14.860950000000066
4.367 -15.065799999999797
4.368 -15.264749999999855
4.369 -15.45775000000027
4.37 -15.644700000000054
4.371 -15.82574999999982
4.372 -16.00070000000002
4.373 -16.169649999999912
4.374 -16.332599999999836
4.375 -16.489600000000117
4.376 -16.640700000000034
4.377 -16.785600000000095
4.378 -16.924349999999922
4.379 -17.056999999999835
4.38 -17.183650000000135
4.381 -17.304350000000092
4.382 -17.41889999999982
4.383 -17.527100000000114
4.384 -17.62920000000015
4.385 -17.725299999999873
4.386 -17.81525000000006
4.387 -17.899099999999986
4.388 -17.976750000000056
4.389 -18.048299999999866
4.39 -18.113499999999895
4.391 -18.172500000000063
4.392 -18.225399999999976
4.393 -18.27200000000008
4.394 -18.31239999999998
4.395 -18.346699999999966
4.396 -18.374850000000066
4.397 -18.396600000000067
4.398 -18.412250000000157
4.399 -18.421750000000014
4.4 -18.424899999999745
4.401 -18.421899999999937
4.402 -18.412800000000214
4.403 -18.39735000000002
4.404 -18.37574999999994
4.405 -18.34819999999987
4.406 -18.314250000000047
4.407 -18.27419999999996
4.408 -18.228249999999864
4.409 -18.176050000000277
4.41 -18.117750000000086
4.411 -18.05334999999998
4.412 -17.98289999999994
4.413 -17.906549999999882
4.414 -17.82419999999986
4.415 -17.735900000000193
4.416 -17.641500000000267
4.417 -17.541099999999684
4.418 -17.435099999999967
4.419 -17.323150000000258
4.42 -17.205249999999868
4.421 -17.08154999999975
4.422 -16.952099999999888
4.423 -16.816900000000274
4.424 -16.675900000000244
4.425 -16.52914999999977
4.426 -16.37674999999984
4.427 -16.21875000000009
4.428 -16.055250000000104
4.429 -15.886149999999946
4.43 -15.711399999999987
4.431 -15.531300000000067
4.432 -15.345599999999973
4.433 -15.154449999999972
4.434 -14.957999999999986
4.435 -14.756250000000012
4.436 -14.549100000000106
4.437 -14.336599999999894
4.438 -14.11904999999991
4.439 -13.896099999999995
4.44 -13.667900000000067
4.441 -13.434699999999994
4.442 -13.196449999999803
4.443 -12.953200000000164
4.444 -12.704950000000034
4.445 -12.451599999999813
4.446 -12.193250000000141
4.447 -11.930250000000143
4.448 -11.662349999999947
4.449 -11.389700000000168
4.45 -11.112400000000063
4.451 -10.830149999999788
4.452 -10.543299999999853
4.453 -10.252000000000178
4.454 -9.956200000000095
4.455 -9.655949999999928
4.456 -9.35125000000002
4.457 -9.042050000000051
4.458 -8.728350000000024
4.459 -8.410549999999725
4.46 -8.088699999999823
4.461 -7.762600000000078
4.462 -7.4323500000000875
4.463 -7.098000000000174
4.464 -6.75969999999991
4.465 -6.417549999999938
4.466 -6.071500000000285
4.467 -5.7216499999998565
4.468 -5.368149999999961
4.469 -5.010899999999957
4.47 -4.650049999999767
4.471 -4.285750000000005
4.472 -3.9179000000000297
4.473 -3.5466500000001093
4.474 -3.1721000000001913
4.475 -2.794350000000223
4.476 -2.413449999999831
4.477 -2.0293499999997353
4.478 -1.6422500000001783
4.479 -1.2522500000000658
4.48 -0.8592499999997977
4.481 -0.4634499999999625
4.482 -0.06485000000021335
4.483 0.3363999999998757
4.484 0.740249999999984
4.485 1.1466500000001378
4.486 1.555500000000043
4.487 1.9669499999999673
4.488 2.380650000000095
4.489 2.796550000000106
4.49 3.214699999999973
4.491 3.6349999999997493
4.492 4.057400000000156
4.493 4.4818500000001755
4.494 4.908249999999864
4.495 5.3363000000000715
4.496 5.7661999999999995
4.497 6.197949999999993
4.498 6.631199999999893
4.499 7.066149999999938
4.5 7.5025500000002605
4.501 7.9402499999998986
4.502 8.379499999999762
4.503 8.819850000000088
4.504 9.261250000000206
4.505 9.703999999999963
4.506 10.147699999999912
4.507 10.592300000000082
4.508 11.037850000000098
4.509 11.48414999999972
4.51 11.931150000000015
4.511 12.378750000000341
4.512 12.826950000000004
4.513 13.27564999999975
4.514 13.724499999999765
4.515 14.173800000000236
4.516 14.623450000000176
4.517 15.073049999999796
4.518 15.522750000000057
4.519 15.972399999999997
4.52 16.421999999999965
4.521 16.87145000000001
4.522 17.320549999999894
4.523 17.769449999999882
4.524 18.21795000000008
4.525 18.665950000000194
4.526 19.113349999999933
4.527 19.56019999999996
4.528 20.00630000000003
4.529 20.451650000000154
4.53 20.89629999999995
4.531 21.339749999999686
4.532 21.782299999999893
4.533 22.223800000000306
4.534 22.664099999999966
4.535 23.103299999999855
4.536 23.541050000000162
4.537 23.977450000000136
4.538 24.412399999999835
4.539 24.845849999999974
4.54 25.277600000000316
4.541 25.70744999999992
4.542 26.13569999999968
4.543 26.56210000000006
4.544 26.986550000000083
4.545 27.408999999999768
4.546 27.829249999999917
4.547 28.247200000000234
4.548 28.6629
4.549 29.07624999999997
4.55 29.487200000000158
4.551 29.895649999999925
4.552 30.301300000000126
4.553 30.704399999999936
4.554 31.10469999999983
4.555 31.501999999999917
4.556 31.896650000000008
4.557 32.288400000000244
4.558 32.676800000000156
4.559 33.061950000000046
4.56 33.44414999999976
4.561 33.82299999999984
4.562 34.198550000000274
4.563 34.570700000000066
4.564 34.93929999999999
4.565 35.30440000000002
4.566 35.66589999999987
4.567 36.02374999999991
4.568 36.37784999999983
4.569 36.7282
4.57 37.07465000000013
4.571 37.41714999999993
4.572 37.75565000000009
4.573 38.09020000000024
4.574 38.42059999999981
4.575 38.74689999999979
4.576 39.06895000000028
4.577 39.386749999999886
4.578 39.70024999999967
4.579 40.009250000000094
4.58 40.31395
4.581 40.6140499999999
4.582 40.909500000000165
4.583 41.20020000000016
4.584 41.48630000000014
4.585 41.767800000000115
4.586 42.04434999999992
4.587 42.31594999999991
4.588 42.582499999999776
4.589 42.84420000000011
4.59 43.10070000000041
4.591 43.351899999999674
4.592 43.59819999999945
4.593 43.83925000000025
4.594 44.074650000000545
4.595 44.304850000000116
4.596 44.52984999999965
4.597 44.74894999999951
4.598 44.96280000000005
4.599 45.1710000000001
4.6 45.37324999999981
4.601 45.57035000000015
4.602 45.76150000000015
4.603 45.94664999999984
4.604 46.12615000000042
4.605 46.299749999999946
4.606 46.46739999999983
4.607 46.629100000000065
4.608 46.785199999999776
4.609 46.934900000000084
4.61 47.07835000000021
4.611 47.216199999999816
4.612 47.34769999999999
4.613 47.47290000000001
4.614 47.59169999999993
4.615 47.704550000000204
4.616 47.811099999999634
4.617 47.910949999999815
4.618 48.004850000000346
4.619 48.09240000000006
4.62 48.17319999999986
4.621 48.2477000000002
4.622 48.31590000000038
4.623 48.37739999999993
4.624 48.43214999999957
4.625 48.48014999999997
4.626 48.5219000000002
4.627 48.5573000000003
4.628 48.58559999999998
4.629 48.60724999999969
4.63 48.62249999999999
4.631 48.63064999999986
4.632 48.632199999999735
4.633 48.627350000000206
4.634 48.61540000000025
4.635 48.596399999999846
4.636 48.57070000000019
4.637 48.53829999999989
4.638 48.49919999999966
4.639 48.45300000000039
4.64 48.39969999999999
4.641 48.339749999999626
4.642 48.27305000000004
4.643 48.1993
4.644 48.11845000000023
4.645 48.030900000000514
4.646 47.936299999999655
4.647 47.83459999999975
4.648 47.72619999999991
4.649 47.610700000000335
4.65 47.48810000000034
4.651 47.35849999999986
4.652 47.22179999999965
4.653 47.07834999999952
4.654 46.927850000000326
4.655 46.77025000000001
4.656 46.60559999999994
4.657 46.43390000000011
4.658 46.255450000000366
4.659 46.06990000000019
4.66 45.87734999999954
4.661 45.67764999999987
4.662 45.470900000000455
4.663 45.2574500000004
4.664 45.03684999999994
4.665 44.80924999999969
4.666 44.574599999999684
4.667 44.33284999999995
4.668 44.0843500000003
4.669 43.82915000000001
4.67 43.56684999999999
4.671 43.29689999999983
4.672 43.01999999999986
4.673 42.74000000000014
4.674 42.450000000000124
4.675 42.14999999999983
4.676 41.849999999999525
4.677 41.540000000000326
4.678 41.22000000000015
4.679 40.89499999999982
4.68 40.56500000000005
4.681 40.230000000000125
4.682 39.88499999999992
4.683 39.53500000000027
4.684 39.175000000000324
4.685 38.80999999999954
4.686 38.440000000000005
4.687 38.06500000000032
4.688 37.67999999999966
4.689 37.29000000000024
4.69 36.89499999999998
4.691 36.48499999999999
4.692 36.08000000000014
4.693 35.665
4.694 35.24000000000027
4.695 34.809999999999704
4.696 34.37499999999968
4.697 33.935000000000215
4.698 33.48000000000032
4.699 33.029999999999866
4.7 32.56999999999982
4.701 32.100000000000186
4.702 31.629999999999853
4.703 31.149999999999928
4.704 30.67
4.705 30.174999999999645
4.706 29.67499999999984
4.707 29.180000000000177
4.708 28.670000000000083
4.709 28.149999999999704
4.71 27.630000000000017
4.711 27.11000000000033
4.712 26.580000000000354
4.713 26.04000000000009
4.714 25.494999999999685
4.715 24.94999999999997
4.716 24.39499999999997
4.717 23.83499999999983
4.718 23.27500000000038
4.719 22.70499999999995
4.72 22.134999999999515
4.721 21.555000000000184
4.722 20.965000000000565
4.723 20.37499999999956
4.724 19.78499999999994
4.725 19.185000000000034
4.726 18.579999999999984
4.727 17.97500000000063
4.728 17.359999999999598
4.729 16.734999999999665
4.73 16.11000000000043
4.731 15.489999999999949
4.732 14.85499999999973
4.733 14.21500000000006
4.734 13.574999999999699
4.735 12.924999999999741
4.736 12.27500000000048
4.737 11.625000000000524
4.738 10.964999999999586
4.739 10.29499999999975
4.74 9.630000000000056
4.741 8.960000000000218
4.742 8.280000000000094
4.743 7.604999999999418
4.744 6.919999999999843
4.745 6.230000000000125
4.746 5.540000000000406
4.747 4.8400000000003995
4.748 4.144999999999843
4.749 3.444999999999837
4.75 2.7350000000002375
4.751 2.0249999999999435
4.752 1.3149999999996498
4.753 0.5999999999999062
4.754 -0.11999999999998123
4.755 -0.8399999999998686
4.756 -1.5649999999998998
4.757 -2.3000000000002183
4.758 -3.0299999999996996
4.759 -3.7599999999998746
4.76 -4.495000000000193
4.761 -5.234999999999962
4.762 -5.975000000000424
4.763 -6.719999999999643
4.764 -7.469999999999699
4.765 -8.215000000000305
4.766 -8.96999999999981
4.767 -9.719999999999867
4.768 -10.475000000000067
4.769 -11.235000000000412
4.77 -11.995000000000061
4.771 -12.754999999999711
4.772 -13.515000000000054
4.773 -14.284999999999993
4.774 -15.049999999999786
4.775 -15.819999999999723
4.776 -16.590000000000355
4.777 -17.36000000000029
4.778 -18.13499999999968
4.779 -18.909999999999762
4.78 -19.684999999999842
4.781 -20.459999999999923
4.782 -21.240000000000148
4.783 -22.020000000000373
4.784 -22.795000000000453
4.785 -23.58000000000013
4.786 -24.364999999999803
4.787 -25.145000000000028
4.788 -25.929999999999705
4.789 -26.70999999999993
4.79 -27.495000000000296
4.791 -28.285000000000117
4.792 -29.06999999999979
4.793 -29.854999999999464
4.794 -30.639999999999834
4.795 -31.425000000000203
4.796 -32.215000000000025
4.797 -33.00499999999984
4.798 -33.790000000000205
4.799 -34.57500000000058
4.8 -35.360000000000255
4.801 -36.144999999999925
4.802 -36.93499999999975
4.803 -37.71999999999942
4.804 -38.50000000000034
4.805 -39.28500000000001
4.806 -40.06999999999969
4.807 -40.850000000000605
4.808 -41.63500000000028
4.809 -42.414999999999814
4.81 -43.195000000000036
4.811 -43.97499999999957
4.812 -44.74999999999965
4.813 -45.53000000000057
4.814 -46.30499999999996
4.815 -47.074999999999896
4.816 -47.84999999999997
4.817 -48.61999999999991
4.818 -49.3850000000004
4.819 -50.15499999999964
4.82 -50.92499999999958
4.821 -51.69000000000007
4.822 -52.45000000000041
4.823 -53.21000000000006
4.824 -53.96499999999956
4.825 -54.720000000000454
4.826 -55.4800000000001
4.827 -56.232249999999674
4.828 -56.97919999999995
4.829 -57.72709999999972
4.83 -58.4721500000003
4.831 -59.214250000000355
4.832 -59.95404999999954
4.833 -60.69130000000006
4.834 -61.425600000000045
4.835 -62.15759999999987
4.836 -62.88659999999987
4.837 -63.612700000000025
4.838 -64.33575000000037
4.839 -65.05549999999971
4.84 -65.77224999999991
4.841 -66.48600000000032
4.842 -67.1968000000002
4.843 -67.90384999999995
4.844 -68.60755000000009
4.845 -69.30789999999992
4.846 -70.00454999999961
4.847 -70.69780000000038
4.848 -71.38735000000035
4.849 -72.07279999999969
4.85 -72.75454999999958
4.851 -73.43294999999985
4.852 -74.10720000000023
4.853 -74.77700000000017
4.854 -75.44309999999999
4.855 -76.10504999999989
4.856 -76.76260000000003
4.857 -77.41640000000007
4.858 -78.06564999999974
4.859 -78.7105500000003
4.86 -79.35095000000044
4.861 -79.98679999999952
4.862 -80.61860000000004
4.863 -81.24560000000031
4.864 -81.86774999999965
4.865 -82.48539999999998
4.866 -83.0985499999999
4.867 -83.70689999999958
4.868 -84.31004999999992
4.869 -84.90830000000005
4.87 -85.50174999999993
4.871 -86.09035000000029
4.872 -86.67405000000045
4.873 -87.25259999999984
4.874 -87.82599999999987
4.875 -88.39409999999992
4.876 -88.95694999999995
4.877 -89.51459999999994
4.878 -90.06689999999998
4.879 -90.61380000000008
4.88 -91.15524999999992
4.881 -91.69110000000029
4.882 -92.2214000000001
4.883 -92.74634999999996
4.884 -93.26560000000005
4.885 -93.77915
4.886 -94.28694999999988
4.887 -94.78890000000003
4.888 -95.28510000000011
4.889 -95.77534999999983
4.89 -96.25964999999994
4.891 -96.73775000000016
4.892 -97.20995000000003
4.893 -97.67619999999991
4.894 -98.13605000000003
4.895 -98.5897999999999
4.896 -99.03739999999988
4.897 -99.47865000000007
4.898 -99.91380000000001
4.899 -100.34254999999985
4.9 -100.76460000000009
4.901 -101.18040000000015
4.902 -101.58980000000011
4.903 -101.99265000000007
4.904 -102.38904999999991
4.905 -102.77874999999985
4.906 -103.16185000000013
4.907 -103.53845
4.908 -103.90839999999993
4.909 -104.27170000000004
4.91 -104.62829999999985
4.911 -104.97825000000005
4.912 -105.32145
4.913 -105.6577999999999
4.914 -105.98745000000002
4.915 -106.31035000000007
4.916 -106.62650000000002
4.917 -106.93579999999994
4.918 -107.23815000000005
4.919 -107.53375000000005
4.92 -107.82245000000006
4.921 -108.10419999999989
4.922 -108.37904999999992
4.923 -108.64685000000016
4.924 -108.90769999999999
4.925 -109.16154999999993
4.926 -109.40840000000003
4.927 -109.64814999999997
4.928 -109.88079999999998
4.929 -110.10645000000004
4.93 -110.32485999999994
4.931 -110.53606499999998
4.932 -110.74014500000004
4.933 -110.93698
4.934 -111.12654999999998
4.935 -111.30886000000002
4.936 -111.48386499999998
4.937 -111.651539
4.938 -111.811868
4.939 -111.96482599999999
4.94 -112.110397
4.941 -112.24856499999999
4.942 -112.37933
4.943 -112.50267500000002
4.944 -112.618575
4.945 -112.72700499999999
4.946 -112.82801000000002
4.947 -112.92153499999998
4.948 -113.00759999999998
4.949 -113.08625000000004
4.95 -113.15739999999998
4.951 -113.22104999999996
4.952 -113.2773000000001
4.953 -113.32615000000006
4.954 -113.3674999999999
4.955 -113.40134999999994
4.956 -113.42780000000008
4.957 -113.4468500000001
4.958 -113.4584499999999
4.959 -113.46264999999993
4.96 -113.4594000000001
4.961 -113.44874999999996
4.962 -113.43074999999992
4.963 -113.40529999999995
4.964 -113.37250000000003
4.965 -113.33234999999999
4.966 -113.28494999999997
4.967 -113.23015000000018
4.968 -113.16780000000006
4.969 -113.09809999999996
4.97 -113.02099999999994
4.971 -112.93664999999994
4.972 -112.84499999999996
4.973 -112.74590000000009
4.974 -112.63939999999992
4.975 -112.5255999999998
4.976 -112.40450000000007
4.977 -112.27595000000005
4.978 -112.13995000000018
4.979 -111.9967499999999
4.98 -111.84625000000004
4.981 -111.68850000000015
4.982 -111.52330000000002
4.983 -111.35079999999991
4.984 -111.17104999999981
4.985 -110.98385000000015
4.986 -110.78955000000008
4.987 -110.588
4.988 -110.3792499999999
4.989 -110.16319999999982
4.99 -109.9398500000001
4.991 -109.70939999999997
4.992 -109.47174999999983
4.993 -109.22680000000004
4.994 -108.97480000000014
4.995 -108.71590000000006
4.996 -108.44990000000026
4.997 -108.17649999999983
4.998 -107.89594999999971
4.999 -107.60870000000034
5.0 -107.31480000000029
5.001 -107.01384999999979
5.002 -106.7057499999996
5.003 -106.39054999999966
5.004 -106.06869999999977
5.005 -105.74009999999994
5.006 -105.40445000000037
5.007 -105.06215000000012
5.008 -104.71344999999978
5.009 -104.3580500000002
5.01 -103.99560000000017
5.011 -103.6264000000002
5.012 -103.25085000000011
5.013 -102.86865000000004
5.014 -102.47980000000003
5.015 -102.08454999999992
5.016 -101.68289999999969
5.017 -101.27494999999999
5.018 -100.86035000000035
5.019 -100.43905000000007
5.02 -100.01139999999964
5.021 -99.5777499999996
5.022 -99.13780000000011
5.023 -98.69114999999996
5.024 -98.23850000000023
5.025 -97.77995000000011
5.026 -97.31465000000009
5.027 -96.84339999999972
5.028 -96.36619999999971
5.029 -95.88260000000028
5.03 -95.39164999999988
5.031 -94.89700000000003
5.032 -94.40000000000003
5.033 -93.88999999999994
5.034 -93.3750000000004
5.035 -92.85500000000002
5.036 -92.32999999999949
5.037 -91.80000000000021
5.038 -91.2650000000001
5.039 -90.72499999999984
5.04 -90.16999999999983
5.041 -89.61999999999998
5.042 -89.06499999999997
5.043 -88.49500000000023
5.044 -87.9250000000005
5.045 -87.34999999999992
5.046 -86.7699999999999
5.047 -86.1799999999996
5.048 -85.58999999999996
5.049 -84.9950000000002
5.05 -84.39000000000016
5.051 -83.78500000000011
5.052 -83.16999999999976
5.053 -82.55500000000012
5.054 -81.93500000000033
5.055 -81.30000000000011
5.056 -80.66999999999935
5.057 -80.03499999999983
5.058 -79.39000000000001
5.059 -78.74499999999951
5.06 -78.09500000000094
5.061 -77.4350000000007
5.062 -76.77499999999976
5.063 -76.11500000000021
5.064 -75.44000000000023
5.065 -74.76499999999886
5.066 -74.08499999999873
5.067 -73.40000000000124
5.068 -72.71500000000097
5.069 -72.02499999999917
5.07 -71.33
5.071 -70.63000000000069
5.072 -69.92499999999986
5.073 -69.21499999999887
5.074 -68.49999999999912
5.075 -67.78500000000076
5.076 -67.07000000000102
5.077 -66.3449999999996
5.078 -65.60999999999927
5.079 -64.88000000000049
5.08 -64.15000000000032
5.081 -63.409999999999854
5.082 -62.66500000000064
5.083 -61.92000000000003
5.084 -61.16999999999928
5.085 -60.41499999999977
5.086 -59.66000000000027
5.087 -58.90000000000062
5.088 -58.13999999999958
5.089 -57.36999999999964
5.09 -56.5999999999997
5.091 -55.82999999999977
5.092 -55.050000000000935
5.093 -54.27000000000071
5.094 -53.48999999999909
5.095 -52.70999999999887
5.096 -51.92000000000113
5.097 -51.13000000000062
5.098 -50.34000000000011
5.099 -49.53999999999931
5.1 -48.739999999999895
5.101 -47.945000000000626
5.102 -47.13999999999968
5.103 -46.329999999999984
5.104 -45.529999999999184
5.105 -44.71999999999948
5.106 -43.905000000001024
5.107 -43.0899999999998
5.108 -42.27499999999995
5.109 -41.46000000000011
5.11 -40.64000000000012
5.111 -39.81499999999999
5.112 -38.98999999999986
5.113 -38.17000000000126
5.114 -37.3399999999996
5.115 -36.50999999999932
5.116 -35.68500000000058
5.117 -34.85000000000016
5.118 -34.01499999999974
5.119 -33.18499999999946
5.12 -32.34999999999905
5.121 -31.50999999999987
5.122 -30.670000000000698
5.123 -29.830000000000133
5.124 -28.994999999999717
5.125 -28.15500000000054
5.126 -27.30499999999969
5.127 -26.46000000000037
5.128 -25.6200000000012
5.129 -24.774999999999103
5.13 -23.924999999999642
5.131 -23.08000000000032
5.132 -22.234999999999616
5.133 -21.385000000000154
5.134 -20.535000000000693
5.135 -19.684999999999842
5.136 -18.834999999998992
5.137 -17.98499999999953
5.138 -17.14000000000021
5.139 -16.29000000000075
5.14 -15.434999999999754
5.141 -14.585000000000292
5.142 -13.730000000000686
5.143 -12.879999999999836
5.144 -12.03499999999913
5.145 -11.179999999999524
5.146 -10.330000000000062
5.147 -9.485000000000742
5.148 -8.634999999999893
5.149 -7.784999999999043
5.15 -6.935000000000969
5.151 -6.090000000000262
5.152 -5.239999999999412
5.153 -4.395000000000094
5.154 -3.5550000000009185
5.155 -2.7050000000000685
5.156 -1.8599999999993622
5.157 -1.0200000000001874
5.158 -0.1799999999996249
5.159 0.6649999999996936
5.16 1.5050000000002561
5.161 2.340000000000675
5.162 3.174999999999706
5.163 4.010000000000124
5.164 4.8499999999993
5.165 5.684999999999718
5.166 6.509999999999849
5.167 7.340000000000124
5.168 8.1700000000004
5.169 8.99500000000053
5.17 9.824999999999417
5.171 10.644999999999404
5.172 11.46500000000078
5.173 12.289999999999523
5.174 13.104999999999368
5.175 13.920000000000599
5.176 14.735000000000442
5.177 15.545000000000142
5.178 16.3499999999997
5.179 17.1599999999994
5.18 17.96500000000034
5.181 18.764999999999755
5.182 19.570000000000697
5.183 20.364999999999966
5.184 21.159999999999236
5.185 21.955000000001277
5.186 22.745000000000402
5.187 23.529999999999383
5.188 24.314999999999753
5.189 25.094999999999978
5.19 25.875000000000203
5.191 26.655000000000427
5.192 27.420000000000222
5.193 28.19000000000016
5.194 28.960000000000097
5.195 29.72499999999989
5.196 30.48499999999954
5.197 31.239999999999046
5.198 31.99499999999994
5.199 32.74500000000069
5.2 33.495000000000054
5.201 34.234999999999125
5.202 34.97499999999959
5.203 35.71500000000005
5.204 36.44500000000023
5.205 37.17000000000026
5.206 37.90000000000043
5.207 38.62500000000046
5.208 39.335000000000065
5.209 40.049999999999805
5.21 40.76499999999955
5.211 41.4700000000004
5.212 42.174999999999855
5.213 42.86999999999902
5.214 43.56000000000082
5.215 44.25499999999999
5.216 44.93999999999887
5.217 45.62000000000038
5.218 46.30000000000051
5.219 46.97500000000049
5.22 47.640000000000185
5.221 48.299999999999734
5.222 48.95999999999928
5.223 49.62000000000022
5.224 50.27000000000087
5.225 50.90999999999985
5.226 51.55499999999896
5.227 52.190000000000566
5.228 52.82000000000065
5.229 53.449999999999335
5.23 54.070000000000505
5.231 54.690000000000296
5.232 55.29999999999979
5.233 55.90499999999915
5.234 56.50999999999989
5.235 57.10500000000035
5.236 57.69999999999942
5.237 58.28999999999973
5.238 58.865000000001
5.239 59.44500000000102
5.24 60.01999999999952
5.241 60.57999999999897
5.242 61.13999999999981
5.243 61.6950000000005
5.244 62.24999999999981
5.245 62.795000000000215
5.246 63.33000000000033
5.247 63.86500000000045
5.248 64.39500000000042
5.249 64.91999999999886
5.25 65.4349999999998
5.251 65.94500000000059
5.252 66.44999999999985
5.253 66.95000000000034
5.254 67.44499999999931
5.255 67.92999999999938
5.256 68.41500000000083
5.257 68.89500000000076
5.258 69.36000000000026
5.259 69.82499999999975
5.26 70.28999999999924
5.261 70.7399999999997
5.262 71.185
5.263 71.63000000000031
5.264 72.06500000000032
5.265 72.4949999999995
5.266 72.91999999999993
5.267 73.33500000000006
5.268 73.74500000000006
5.269 74.1499999999999
5.27 74.54999999999961
5.271 74.94500000000056
5.272 75.33500000000068
5.273 75.7149999999998
5.274 76.08499999999935
5.275 76.45499999999957
5.276 76.82000000000035
5.277 77.17500000000015
5.278 77.5249999999998
5.279 77.87000000000002
5.28 78.21000000000008
5.281 78.53999999999985
5.282 78.86500000000018
5.283 79.18500000000036
5.284 79.49499999999956
5.285 79.80000000000001
5.286 80.1000000000003
5.287 80.39499999999977
5.288 80.68000000000033
5.289 80.96000000000005
5.29 81.23499999999963
5.291 81.50000000000031
5.292 81.76000000000016
5.293 82.01609999999998
5.294 82.2631499999997
5.295 82.5025
5.296 82.73645000000037
5.297 82.96369999999942
5.298 83.1842499999999
5.299 83.39845000000025
5.3 83.60594999999998
5.301 83.80674999999977
5.302 84.00079999999961
5.303 84.18820000000021
5.304 84.36890000000015
5.305 84.54324999999999
5.306 84.7108499999999
5.307 84.87179999999984
5.308 85.02640000000034
5.309 85.1743000000002
5.31 85.31584999999994
5.311 85.45069999999974
5.312 85.57884999999959
5.313 85.7010500000005
5.314 85.81655000000006
5.315 85.92529999999972
5.316 86.02774999999993
5.317 86.12350000000019
5.318 86.21290000000032
5.319 86.2959999999996
5.32 86.37235000000034
5.321 86.44200000000046
5.322 86.50534999999972
5.323 86.56270000000006
5.324 86.61334999999978
5.325 86.65729999999955
5.326 86.69494999999985
5.327 86.72625000000002
5.328 86.75125000000006
5.329 86.76950000000016
5.33 86.78135000000017
5.331 86.78694999999999
5.332 86.78584999999988
5.333 86.77840000000033
5.334 86.76464999999995
5.335 86.74449999999945
5.336 86.71805000000018
5.337 86.68490000000028
5.338 86.64539999999991
5.339 86.59979999999997
5.34 86.54760000000005
5.341 86.48909999999995
5.342 86.42449999999997
5.343 86.35334999999993
5.344 86.27590000000012
5.345 86.19244999999998
5.346 86.10260000000008
5.347 86.0065
5.348 85.90425000000006
5.349 85.79564999999997
5.35 85.68094999999998
5.351 85.56025000000001
5.352 85.43339999999982
5.353 85.3004000000001
5.354 85.16145000000003
5.355 85.01635000000007
5.356 84.86525000000016
5.357 84.70824999999988
5.358 84.54529999999994
5.359 84.37635000000006
5.36 84.20139999999986
5.361 84.02074999999988
5.362 83.83414999999991
5.363 83.64170000000026
5.364 83.44350000000014
5.365 83.23954999999994
5.366 83.02984999999998
5.367 82.81434999999998
5.368 82.59320000000014
5.369 82.36650000000012
5.37 82.13429999999987
5.371 81.89644999999982
5.372 81.65294999999996
5.373 81.40389999999991
5.374 81.14950000000006
5.375 80.88965000000013
5.376 80.62429999999998
5.377 80.35369999999999
5.378 80.07770000000008
5.379 79.79635000000002
5.38 79.5098499999999
5.381 79.218
5.382 78.92100000000002
5.383 78.61889999999995
5.384 78.31155000000007
5.385 77.99910000000007
5.386 77.6816999999999
5.387 77.35929999999995
5.388 77.03185000000005
5.389 76.69954999999992
5.39 76.36229999999998
5.391 76.02015
5.392 75.67319999999995
5.393 75.32155000000013
5.394 74.96510000000005
5.395 74.60389999999995
5.396 74.23804999999997
5.397 73.86755000000001
5.398 73.49249999999999
5.399 73.11284999999998
5.4 72.72865000000003
5.401 72.33994999999993
5.402 71.94690000000004
5.403 71.54943000000003
5.404 71.14754999999994
5.405 70.741355
5.406 70.33085000000003
5.407 69.91613000000004
5.408 69.49719999999998
5.409 69.07409999999999
5.41 68.64688000000002
5.411 68.21555999999998
5.412 67.780205
5.413 67.340835
5.414 66.8975
5.415 66.4502475
5.416 65.99912105
5.417 65.5441635
5.418 65.08540894999999
5.419 64.622889
5.42 64.156655
5.421 63.686759999999985
5.422 63.213229999999996
5.423 62.736120000000014
5.424 62.255470000000024
5.425 61.771299999999975
5.426 61.28365499999998
5.427 60.79261500000002
5.428 60.298200000000016
5.429 59.800454999999964
5.43 59.29943
5.431 58.79513999999999
5.432 58.287659999999974
5.433 57.77705000000006
5.434 57.26338500000004
5.435 56.74669999999994
5.436 56.22700000000002
5.437 55.70425000000003
5.438 55.17869999999998
5.439 54.65035
5.44 54.11914999999996
5.441 53.58524999999996
5.442 53.048600000000015
5.443 52.509400000000106
5.444 51.967599999999926
5.445 51.42324999999997
5.446 50.87650000000012
5.447 50.32730000000003
5.448 49.77565
5.449 49.221749999999936
5.45 48.66569999999997
5.451 48.10730000000002
5.452 47.54670000000002
5.453 46.98410000000003
5.454 46.41944999999991
5.455 45.85275
5.456 45.28410000000007
5.457 44.71344999999998
5.458 44.14095
5.459 43.56659999999995
5.46 42.99040000000001
5.461 42.41255000000006
5.462 41.83284999999988
5.463 41.25144999999989
5.464 40.66835000000012
5.465 40.08364999999996
5.466 39.497399999999935
5.467 38.909550000000046
5.468 38.32009999999997
5.469 37.72914999999998
5.47 37.13685000000001
5.471 36.543049999999965
5.472 35.94785000000014
5.473 35.35125
5.474 34.753349999999855
5.475 34.15410000000008
5.476 33.55360000000008
5.477 32.95195000000001
5.478 32.34919999999999
5.479 31.745350000000027
5.48 31.140449999999927
5.481 30.53444999999988
5.482 29.927299999999917
5.483 29.319350000000032
5.484 28.710600000000223
5.485 28.101150000000086
5.486 27.49099999999997
5.487 26.87985000000004
5.488 26.268150000000045
5.489 25.65585000000002
5.49 25.042850000000016
5.491 24.42954999999983
5.492 23.81579999999987
5.493 23.201450000000236
5.494 22.58680000000006
5.495 21.97194999999999
5.496 21.356900000000024
5.497 20.7414999999999
5.498 20.125899999999877
5.499 19.510299999999855
5.5 18.89449999999994
5.501 18.27850000000013
5.502 17.66249999999997
5.503 17.046750000000028
5.504 16.43095000000011
5.505 15.815149999999848
5.506 15.199399999999905
5.507 14.583750000000256
5.508 13.96850000000005
5.509 13.353499999999713
5.51 12.738450000000096
5.511 12.123750000000294
5.512 11.509499999999909
5.513 10.89539999999979
5.514 10.28160000000021
5.515 9.668250000000045
5.516 9.055449999999936
5.517 8.44295000000002
5.518 7.830899999999863
5.519 7.219450000000085
5.52 6.60830000000015
5.521 5.997699999999925
5.522 5.3878999999999735
5.523 4.778650000000079
5.524 4.169899999999921
5.525 3.5618999999997154
5.526 2.9549000000000243
5.527 2.3486500000002852
5.528 1.7428999999999362
5.529 1.1380499999998073
5.53 0.5339999999999512
5.531 -0.069100000000058
5.532 -0.6710999999999523
5.533 -1.2721999999999734
5.534 -1.8723499999998006
5.535 -2.4715499999997808
5.536 -3.069649999999993
5.537 -3.666600000000117
5.538 -4.262250000000231
5.539 -4.856849999999858
5.54 -5.450499999999983
5.541 -6.042800000000126
5.542 -6.633600000000017
5.543 -7.22330000000014
5.544 -7.811749999999881
5.545 -8.398699999999717
5.546 -8.984500000000159
5.547 -9.568750000000028
5.548 -10.151599999999942
5.549 -10.73315000000019
5.55 -11.313149999999869
5.551 -11.891699999999963
5.552 -12.46870000000018
5.553 -13.044250000000119
5.554 -13.618399999999752
5.555 -14.190749999999989
5.556 -14.761450000000051
5.557 -15.330699999999837
5.558 -15.89825000000017
5.559 -16.463900000000116
5.56 -17.02809999999978
5.561 -17.59064999999997
5.562 -18.15130000000012
5.563 -18.710300000000096
5.564 -19.267350000000057
5.565 -19.82279999999982
5.566 -20.37644999999984
5.567 -20.928150000000187
5.568 -21.47795000000015
5.569 -22.025949999999668
5.57 -22.572099999999818
5.571 -23.11615000000003
5.572 -23.65840000000015
5.573 -24.198549999999987
5.574 -24.73664999999986
5.575 -25.272750000000094
5.576 -25.806750000000044
5.577 -26.3389499999999
5.578 -26.868849999999927
5.579 -27.396500000000103
5.58 -27.92220000000026
5.581 -28.44575000000016
5.582 -28.96719999999995
5.583 -29.486349999999913
5.584 -30.003200000000042
5.585 -30.517849999999942
5.586 -31.030149999999868
5.587 -31.540250000000082
5.588 -32.048150000000064
5.589 -32.55364999999993
5.59 -33.05679999999998
5.591 -33.55760000000006
5.592 -34.056049999999985
5.593 -34.55214999999994
5.594 -35.04584999999994
5.595 -35.53725000000011
5.596 -36.02620000000001
5.597 -36.512599999999864
5.598 -36.99649999999999
5.599 -37.47799999999999
5.6 -37.957050000000066
5.601 -38.43360000000008
5.602 -38.90779999999993
5.603 -39.37939999999994
5.604 -39.8484000000001
5.605 -40.31490000000002
5.606 -40.778950000000016
5.607 -41.24044999999996
5.608 -41.69934999999989
5.609 -42.155700000000124
5.61 -42.60950000000013
5.611 -43.060699999999954
5.612 -43.50924999999995
5.613 -43.95525000000008
5.614 -44.39865000000001
5.615 -44.839399999999955
5.616 -45.277449999999924
5.617 -45.71284999999991
5.618 -46.1455500000001
5.619 -46.5755
5.62 -47.002749999999935
5.621 -47.4272500000001
5.622 -47.84899999999998
5.623 -48.26799999999992
5.624 -48.68420000000003
5.625 -49.09755
5.626 -49.50800000000002
5.627 -49.915549999999996
5.628 -50.32029999999998
5.629 -50.72215000000001
5.63 -51.12105000000003
5.631 -51.51700000000006
5.632 -51.909999999999975
5.633 -52.300014999999945
5.634 -52.687039999999975
5.635 -53.07109000000001
5.636 -53.45209499999998
5.637 -53.830100000000016
5.638 -54.20504500000004
5.639 -54.57694500000001
5.64 -54.94579499999999
5.641 -55.31157499999999
5.642 -55.67428000000001
5.643 -56.033904999999976
5.644 -56.39044
5.645 -56.743880000000004
5.646 -57.09421499999999
5.647 -57.44145
5.648 -57.78559
5.649 -58.126599
5.65 -58.46448399999999
5.651 -58.79925
5.652 -59.13088799999999
5.653 -59.459396
5.654 -59.784768
5.655 -60.106985
5.656 -60.42604500000001
5.657 -60.74194000000001
5.658 -61.05466999999998
5.659 -61.364215
5.66 -61.67055000000001
5.661 -61.97367500000001
5.662 -62.27355999999998
5.663 -62.57018499999998
5.664 -62.86355000000003
5.665 -63.15361499999996
5.666 -63.44038999999994
5.667 -63.723830000000056
5.668 -64.00394500000002
5.669 -64.28069999999995
5.67 -64.554
5.671 -64.82394999999998
5.672 -65.09050000000002
5.673 -65.35360000000006
5.674 -65.61325
5.675 -65.86934999999998
5.676 -66.12189999999994
5.677 -66.37094999999991
5.678 -66.61649999999997
5.679 -66.85855000000006
5.68 -67.09695
5.681 -67.33169999999996
5.682 -67.56299999999999
5.683 -67.79070000000002
5.684 -68.01475000000005
5.685 -68.23525000000004
5.686 -68.45200000000008
5.687 -68.6651
5.688 -68.87459999999987
5.689 -69.08035
5.69 -69.28255000000007
5.691 -69.48105000000004
5.692 -69.67580000000004
5.693 -69.8668999999999
5.694 -70.05424999999998
5.695 -70.23785000000015
5.696 -70.41769999999985
5.697 -70.59375
5.698 -70.76615000000015
5.699 -70.93475000000005
5.7 -71.09950000000008
5.701 -71.26054999999978
5.702 -71.41774999999996
5.703 -71.57120000000002
5.704 -71.72074999999973
5.705 -71.86645000000004
5.706 -72.00840000000028
5.707 -72.14655000000008
5.708 -72.28064999999991
5.709 -72.41090000000005
5.71 -72.53719999999984
5.711 -72.65954999999997
5.712 -72.77800000000008
5.713 -72.89239999999988
5.714 -73.00285000000002
5.715 -73.10919999999992
5.716 -73.21144999999987
5.717 -73.30980000000015
5.718 -73.40405000000015
5.719 -73.494
5.72 -73.57989999999988
5.721 -73.66164999999987
5.722 -73.73930000000028
5.723 -73.81270000000016
5.724 -73.88184999999984
5.725 -73.94665000000008
5.726 -74.00714999999981
5.727 -74.06359999999994
5.728 -74.11580000000022
5.729 -74.16344999999977
5.73 -74.20684999999982
5.731 -74.24600000000004
5.732 -74.2808000000001
5.733 -74.3111500000001
5.734 -74.33704999999998
5.735 -74.35884999999996
5.736 -74.37614999999987
5.737 -74.38900000000005
5.738 -74.39760000000003
5.739 -74.40169999999996
5.74 -74.40130000000018
5.741 -74.39630000000037
5.742 -74.38695000000008
5.743 -74.37354999999951
5.744 -74.35530000000008
5.745 -74.33255000000028
5.746 -74.30539999999999
5.747 -74.27374999999999
5.748 -74.23759999999959
5.749 -74.19659999999966
5.75 -74.15150000000051
5.751 -74.10200000000019
5.752 -74.04724999999986
5.753 -73.98794999999986
5.754 -73.92430000000006
5.755 -73.85575000000006
5.756 -73.78269999999965
5.757 -73.70490000000035
5.758 -73.62220000000016
5.759 -73.5349499999996
5.76 -73.44295000000014
5.761 -73.34615000000045
5.762 -73.24444999999984
5.763 -73.13749999999993
5.764 -73.02609999999959
5.765 -72.9098999999997
5.766 -72.78845000000047
5.767 -72.66215000000034
5.768 -72.53104999999995
5.769 -72.39505000000007
5.77 -72.25419999999995
5.771 -72.10819999999978
5.772 -71.95700000000028
5.773 -71.80124999999967
5.774 -71.64029999999974
5.775 -71.47420000000044
5.776 -71.30315000000026
5.777 -71.12695000000002
5.778 -70.94594999999954
5.779 -70.75999999999956
5.78 -70.56890000000024
5.781 -70.37260000000018
5.782 -70.17144999999988
5.783 -69.96545000000006
5.784 -69.75379999999976
5.785 -69.53700000000008
5.786 -69.31574999999995
5.787 -69.08924999999982
5.788 -68.85750000000037
5.789 -68.62060000000017
5.79 -68.37844999999994
5.791 -68.1314499999995
5.792 -67.87924999999973
5.793 -67.62145000000011
5.794 -67.36055000000005
5.795 -67.0900000000002
5.796 -66.81499999999993
5.797 -66.54000000000035
5.798 -66.25999999999993
5.799 -65.96999999999991
5.8 -65.6700000000003
5.801 -65.37499999999946
5.802 -65.07499999999985
5.803 -64.7600000000005
5.804 -64.44500000000048
5.805 -64.1249999999996
5.806 -63.79999999999997
5.807 -63.47000000000019
5.808 -63.129999999999434
5.809 -62.79000000000007
5.81 -62.44500000000055
5.811 -62.0950000000002
5.812 -61.73499999999956
5.813 -61.36999999999948
5.814 -61.00500000000009
5.815 -60.63000000000041
5.816 -60.24999999999988
5.817 -59.86499999999991
5.818 -59.4750000000005
5.819 -59.08000000000024
5.82 -58.67999999999984
5.821 -58.26999999999985
5.822 -57.85999999999986
5.823 -57.444999999999716
5.824 -57.01999999999998
5.825 -56.59000000000011
5.826 -56.155000000000086
5.827 -55.72000000000007
5.828 -55.274999999999764
5.829 -54.82500000000001
5.83 -54.370000000000104
5.831 -53.90499999999992
5.832 -53.439999999999735
5.833 -52.9700000000001
5.834 -52.49500000000032
5.835 -52.01500000000039
5.836 -51.52499999999949
5.837 -51.029999999999134
5.838 -50.53000000000002
5.839 -50.03000000000091
5.84 -49.52500000000026
5.841 -49.004999999999185
5.842 -48.48500000000089
5.843 -47.96499999999981
5.844 -47.43499999999984
5.845 -46.90000000000111
5.846 -46.354999999999315
5.847 -45.80999999999891
5.848 -45.26499999999989
5.849 -44.70500000000044
5.85 -44.1449999999996
5.851 -43.580000000000005
5.852 -43.00000000000137
5.853 -42.425000000000104
5.854 -41.84999999999883
5.855 -41.259999999999906
5.856 -40.66500000000084
5.857 -40.06500000000024
5.858 -39.459999999999496
5.859 -38.85500000000014
5.86 -38.24000000000049
5.861 -37.62499999999947
5.862 -36.99999999999953
5.863 -36.365000000000705
5.864 -35.735000000000625
5.865 -35.094999999998876
5.866 -34.44499999999962
5.867 -33.79500000000035
5.868 -33.144999999999705
5.869 -32.485000000000156
5.87 -31.815000000000314
5.871 -31.14500000000048
5.872 -30.474999999999252
5.873 -29.794999999999128
5.874 -29.105000000000103
5.875 -28.41500000000108
5.876 -27.72000000000052
5.877 -27.019999999999822
5.878 -26.315000000000367
5.879 -25.60499999999938
5.88 -24.89499999999978
5.881 -24.17499999999989
5.882 -23.44999999999986
5.883 -22.719999999999686
5.884 -21.984999999999367
5.885 -21.250000000000433
5.886 -20.509999999999973
5.887 -19.76000000000061
5.888 -19.01000000000125
5.889 -18.254999999998965
5.89 -17.489999999999174
5.891 -16.73000000000091
5.892 -15.959999999999585
5.893 -15.184999999999505
5.894 -14.405000000000667
5.895 -13.625000000000442
5.896 -12.840000000000074
5.897 -12.044999999999417
5.898 -11.25000000000015
5.899 -10.450000000000736
5.9 -9.649999999999936
5.901 -8.840000000000236
5.902 -8.025000000000393
5.903 -7.2099999999991615
5.904 -6.389999999999175
5.905 -5.565000000000431
5.906 -4.735000000000156
5.907 -3.899999999999737
5.908 -3.065000000000706
5.909 -2.2250000000001435
5.91 -1.3799999999994372
5.911 -0.5299999999999749
5.912 0.32499999999963114
5.913 1.180000000000625
5.914 2.035000000000231
5.915 2.9000000000001247
5.916 3.770000000000162
5.917 4.639999999998812
5.918 5.515000000000381
5.919 6.395000000000706
5.92 7.274999999999643
5.921 8.154999999999967
5.922 9.049999999999336
5.923 9.939999999999948
5.924 10.830000000000561
5.925 11.730000000000073
5.926 12.63499999999973
5.927 13.539999999999386
5.928 14.440000000000285
5.929 15.350000000000087
5.93 16.270000000000174
5.931 17.185000000000116
5.932 18.100000000000062
5.933 19.02500000000029
5.934 19.95000000000052
5.935 20.874999999999368
5.936 21.80499999999974
5.937 22.74000000000026
5.938 23.67499999999939
5.939 24.60999999999991
5.94 25.555000000000717
5.941 26.49499999999999
5.942 27.439999999999408
5.943 28.39000000000036
5.944 29.334999999999777
5.945 30.289999999999484
5.946 31.245000000000577
5.947 32.20000000000029
5.948 33.16000000000013
5.949 34.11999999999998
5.95 35.079999999999835
5.951 36.044999999999824
5.952 37.014999999999965
5.953 37.9850000000001
5.954 38.95500000000024
5.955 39.925000000000374
5.956 40.89999999999927
5.957 41.87499999999955
5.958 42.84999999999983
5.959 43.830000000000254
5.96 44.81500000000083
5.961 45.79499999999987
5.962 46.77500000000029
5.963 47.76000000000086
5.964 48.74999999999879
5.965 49.73499999999936
5.966 50.719999999999935
5.967 51.715000000000785
5.968 52.69999999999997
5.969 53.689999999999294
5.97 54.68500000000015
5.971 55.67499999999947
5.972 56.67000000000033
5.973 57.665000000001186
5.974 58.65500000000051
5.975 59.64999999999998
5.976 60.64499999999945
5.977 61.63999999999892
5.978 62.639999999999915
5.979 63.63500000000077
5.98 64.63000000000024
5.981 65.62499999999972
5.982 66.62500000000001
5.983 67.62000000000018
5.984 68.61500000000034
5.985 69.61499999999995
5.986 70.60499999999998
5.987 71.60000000000014
5.988 72.59999999999974
5.989 73.59499999999991
5.99 74.59000000000006
5.991 75.58499999999954
5.992 76.57499999999956
5.993 77.57000000000042
5.994 78.56000000000043
5.995 79.54999999999976
5.996 80.54499999999992
5.997 81.53499999999994
5.998 82.52499999999996
5.999 83.51499999999997
6.0 84.49999999999986
6.001 85.48500000000043
6.002 86.47500000000043
6.003 87.45999999999961
6.004 88.44000000000004
6.005 89.42000000000047
6.006 90.39999999999951
6.007 91.37999999999992
6.008 92.36000000000035
6.009 93.33499999999995
6.01 94.30999999999953
6.011 95.28249999999974
6.012 96.25130000000051
6.013 97.22154999999982
6.014 98.18824999999961
6.015 99.1530500000004
6.016 100.11605000000006
6.017 101.07679999999952
6.018 102.03535000000012
6.019 102.99165000000055
6.02 103.94565000000009
6.021 104.89704999999961
6.022 105.84589999999976
6.023 106.7921499999999
6.024 107.73580000000005
6.025 108.67680000000017
6.026 109.61515000000033
6.027 110.55059999999992
6.028 111.48269999999987
6.029 112.41209999999988
6.03 113.3386
6.031 114.26175000000052
6.032 115.18184999999986
6.033 116.09869999999954
6.034 117.01209999999962
6.035 117.92220000000006
6.036 118.82895000000018
6.037 119.73230000000001
6.038 120.63235000000019
6.039 121.52905000000005
6.04 122.42199999999981
6.041 123.31120000000016
6.042 124.19670000000036
6.043 125.07844999999975
6.044 125.9565499999997
6.045 126.83070000000032
6.046 127.70090000000025
6.047 128.5673999999997
6.048 129.42979999999991
6.049 130.2881000000002
6.05 131.14229999999992
6.051 131.99225000000007
6.052 132.8381
6.053 133.67944999999986
6.054 134.5163
6.055 135.34889999999993
6.056 136.17705000000012
6.057 137.00055000000003
6.058 137.81920000000002
6.059 138.63315000000006
6.06 139.4422499999999
6.061 140.24634999999995
6.062 141.04565000000008
6.063 141.83990000000006
6.064 142.62889999999973
6.065 143.41270000000003
6.066 144.19124999999997
6.067 144.96459999999988
6.068 145.73270000000014
6.069 146.4953
6.07 147.25234999999998
6.071 148.00379999999996
6.072 148.74975000000006
6.073 149.49005000000002
6.074 150.22455000000008
6.075 150.95335
6.076 151.67629999999988
6.077 152.39350000000005
6.078 153.10490000000004
6.079 153.81025000000002
6.08 154.5096
6.081 155.20304500000003
6.082 155.89045499999995
6.083 156.57176499999994
6.084 157.24697500000005
6.085 157.91603500000002
6.086 158.57889999999998
6.087 159.2355245
6.088 159.88588499999997
6.089 160.5299255
6.09 161.167595
6.091 161.79888999999997
6.092 162.42372999999998
6.093 163.04205499999995
6.094 163.65385999999995
6.095 164.25906000000003
6.096 164.85755
6.097 165.44940000000003
6.098 166.03445000000008
6.099 166.61265
6.1 167.18404999999987
6.101 167.7485499999999
6.102 168.30604999999997
6.103 168.8564
6.104 169.39975000000007
6.105 169.93600000000004
6.106 170.46505000000002
6.107 170.98684999999995
6.108 171.50130000000013
6.109 172.00835000000004
6.11 172.50814999999994
6.111 173.00045
6.112 173.4850999999999
6.113 173.9622999999999
6.114 174.43205000000003
6.115 174.89419999999998
6.116 175.34849999999992
6.117 175.79515000000004
6.118 176.23415000000003
6.119 176.66534999999996
6.12 177.0887500000002
6.121 177.50430000000003
6.122 177.91204999999982
6.123 178.31194999999994
6.124 178.70365000000018
6.125 179.08740000000012
6.126 179.46324999999973
6.127 179.83094999999975
6.128 180.1907999999998
6.129 180.54244999999995
6.13 180.88595000000026
6.131 181.22120000000007
6.132 181.54829999999998
6.133 181.86720000000003
6.134 182.1778500000003
6.135 182.48034999999996
6.136 182.77429999999995
6.137 183.06005000000013
6.138 183.3375499999998
6.139 183.60649999999978
6.14 183.8669500000001
6.141 184.11910000000057
6.142 184.36275
6.143 184.59784999999977
6.144 184.82429999999994
6.145 185.0405499999999
6.146 185.25289999999984
6.147 185.45499999999964
6.148 185.64500000000027
6.149 185.82500000000059
6.15 186.00000000000006
6.151 186.17000000000007
6.152 186.32499999999968
6.153 186.47499999999982
6.154 186.6150000000004
6.155 186.74499999999995
6.156 186.86499999999995
6.157 186.97499999999965
6.158 187.08499999999933
6.159 187.1800000000007
6.16 187.26500000000036
6.161 187.33999999999972
6.162 187.4050000000002
6.163 187.4699999999993
6.164 187.51999999999936
6.165 187.55500000000035
6.166 187.58999999999997
6.167 187.6150000000007
6.168 187.62500000000097
6.169 187.62999999999974
6.17 187.6249999999996
6.171 187.60499999999902
6.172 187.58499999999984
6.173 187.55500000000035
6.174 187.51000000000045
6.175 187.4600000000004
6.176 187.40000000000006
6.177 187.32999999999944
6.178 187.24999999999991
6.179 187.1600000000001
6.18 187.06500000000014
6.181 186.9599999999999
6.182 186.83999999999924
6.183 186.71499999999978
6.184 186.58000000000007
6.185 186.43500000000006
6.186 186.27999999999977
6.187 186.12000000000074
6.188 185.94499999999985
6.189 185.7650000000002
6.19 185.5750000000003
6.191 185.36999999999998
6.192 185.16499999999962
6.193 184.94500000000025
6.194 184.7100000000004
6.195 184.4749999999992
6.196 184.2300000000005
6.197 183.96999999999997
6.198 183.69999999999914
6.199 183.42499999999956
6.2 183.14500000000123
6.201 182.84500000000094
6.202 182.53499999999894
6.203 182.22499999999974
6.204 181.90500000000026
6.205 181.5650000000002
6.206 181.21999999999997
6.207 180.86999999999964
6.208 180.50500000000025
6.209 180.1350000000007
6.21 179.74999999999935
6.211 179.35999999999922
6.212 178.96000000000024
6.213 178.54500000000078
6.214 178.1249999999998
6.215 177.69499999999994
6.216 177.25500000000116
6.217 176.80499999999932
6.218 176.34999999999872
6.219 175.88000000000048
6.22 175.40000000000055
6.221 174.91000000000034
6.222 174.415
6.223 173.90999999999934
6.224 173.38999999999965
6.225 172.86999999999998
6.226 172.33499999999984
6.227 171.7849999999993
6.228 171.23500000000152
6.229 170.6750000000007
6.23 170.09999999999803
6.231 169.51500000000064
6.232 168.92500000000032
6.233 168.32499999999973
6.234 167.71500000000162
6.235 167.09500000000043
6.236 166.46499999999898
6.237 165.825
6.238 165.17500000000075
6.239 164.51999999999856
6.24 163.85499999999885
6.241 163.18000000000166
6.242 162.49000000000123
6.243 161.7949999999979
6.244 161.08999999999983
6.245 160.37500000000148
6.246 159.6550000000002
6.247 158.9199999999985
6.248 158.1749999999993
6.249 157.42499999999993
6.25 156.66500000000028
6.251 155.89000000000019
6.252 155.10999999999996
6.253 154.3249999999996
6.254 153.5249999999988
6.255 152.7150000000005
6.256 151.90000000000202
6.257 151.07000000000036
6.258 150.23499999999856
6.259 149.38999999999925
6.26 148.53499999999963
6.261 147.6749999999999
6.262 146.7999999999997
6.263 145.915000000002
6.264 145.0250000000014
6.265 144.13000000000065
6.266 143.21999999999946
6.267 142.299999999998
6.268 141.37499999999915
6.269 140.43499999999986
6.27 139.49000000000044
6.271 138.54000000000087
6.272 137.58000000000104
6.273 136.6100000000009
6.274 135.62500000000034
6.275 134.63499999999962
6.276 133.63999999999876
6.277 132.6350000000004
6.278 131.62000000000174
6.279 130.59500000000003
6.28 129.56499999999815
6.281 128.52499999999878
6.282 127.47000000000175
6.283 126.41499999999917
6.284 125.34999999999907
6.285 124.27500000000147
6.286 123.1900000000008
6.287 122.09499999999984
6.288 120.99499999999874
6.289 119.89000000000027
6.29 118.77000000000137
6.291 117.63999999999942
6.292 116.50999999999745
6.293 115.37000000000074
6.294 114.21500000000084
6.295 113.05000000000065
6.296 111.88500000000046
6.297 110.70999999999998
6.298 109.52499999999921
6.299 108.32999999999815
6.3 107.12999999999973
6.301 105.92500000000116
6.302 104.70500000000216
6.303 103.4750000000001
6.304 102.24499999999803
6.305 101.00499999999846
6.306 99.75500000000137
6.307 98.49500000000123
6.308 97.22999999999816
6.309 95.96000000000049
6.31 94.6750000000024
6.311 93.38999999999875
6.312 92.0949999999976
6.313 90.78500000000156
6.314 89.47499999999997
6.315 88.15999999999823
6.316 86.83500000000177
6.317 85.49999999999946
6.318 84.15499999999965
6.319 82.80500000000247
6.32 81.45499999999973
6.321 80.08999999999932
6.322 78.71500000000142
6.323 77.34499999999811
6.324 75.95999999999992
6.325 74.56500000000143
6.326 73.16500000000003
6.327 71.75999999999848
6.328 70.34499999999943
6.329 68.92500000000024
6.33 67.50499999999826
6.331 66.0700000000014
6.332 64.63000000000163
6.333 63.18499999999894
6.334 61.72999999999873
6.335 60.270000000001154
6.336 58.80500000000066
6.337 57.329999999999885
6.338 55.84999999999896
6.339 54.36500000000066
6.34 52.875000000002224
6.341 51.374999999997954
6.342 49.86999999999908
6.343 48.36000000000007
6.344 46.84000000000077
6.345 45.32000000000147
6.346 43.78999999999911
6.347 42.24999999999923
6.348 40.709999999999354
6.349 39.16499999999934
6.35 37.61000000000181
6.351 36.04500000000122
6.352 34.479999999997844
6.353 32.91500000000003
6.354 31.340000000001922
6.355 29.755000000000752
6.356 28.16499999999944
6.357 26.574999999998127
6.358 24.974999999999305
6.359 23.370000000000335
6.36 21.760000000001224
6.361 20.144999999999193
6.362 18.524999999999793
6.363 16.900000000000247
6.364 15.27499999999793
6.365 13.63500000000073
6.366 11.995000000000754
6.367 10.35500000000078
6.368 8.705000000000517
6.369 7.050000000000112
6.37 5.389999999999562
6.371 3.729999999999012
6.372 2.0650000000010937
6.373 0.3900000000001125
6.374 -1.2900000000010126
6.375 -2.9649999999992183
6.376 -4.650000000000487
6.377 -6.339999999999124
6.378 -8.034999999997904
6.379 -9.73500000000238
6.38 -11.430000000001161
6.381 -13.135000000000229
6.382 -14.839999999999298
6.383 -16.554999999998653
6.384 -18.27500000000093
6.385 -19.990000000000286
6.386 -21.709999999999784
6.387 -23.43999999999957
6.388 -25.16999999999936
6.389 -26.899999999999146
6.39 -28.640000000001997
6.391 -30.38000000000207
6.392 -32.11999999999937
6.393 -33.859999999999445
6.394 -35.60999999999981
6.395 -37.365000000000315
6.396 -39.12000000000082
6.397 -40.87499999999855
6.398 -42.62999999999906
6.399 -44.394999999999854
6.4 -46.16000000000064
6.401 -47.92500000000144
6.402 -49.68999999999946
6.403 -51.46000000000039
6.404 -53.239999999998844
6.405 -55.00999999999978
6.406 -56.78500000000086
6.407 -58.564999999999316
6.408 -60.34500000000054
6.409 -62.12999999999913
6.41 -63.91000000000035
6.411 -65.69000000000158
6.412 -67.47500000000018
6.413 -69.2649999999989
6.414 -71.05499999999765
6.415 -72.84499999999916
6.416 -74.63500000000067
6.417 -76.43000000000232
6.418 -78.22000000000106
6.419 -80.0099999999998
6.42 -81.80499999999869
6.421 -83.59999999999756
6.422 -85.395000000002
6.423 -87.19000000000088
6.424 -88.9899999999999
6.425 -90.78500000000156
6.426 -92.57999999999767
6.427 -94.37999999999947
6.428 -96.18000000000126
6.429 -97.97500000000015
6.43 -99.76999999999903
6.431 -101.56999999999805
6.432 -103.36999999999985
6.433 -105.16500000000151
6.434 -106.95500000000024
6.435 -108.75499999999927
6.436 -110.55000000000092
6.437 -112.3449999999998
6.438 -114.1399999999987
6.439 -115.9300000000002
6.44 -117.72000000000172
6.441 -119.51000000000045
6.442 -121.30499999999932
6.443 -123.0900000000007
6.444 -124.86999999999915
6.445 -126.65500000000051
6.446 -128.44000000000187
6.447 -130.21999999999755
6.448 -131.99999999999878
6.449 -133.77500000000265
6.45 -135.5450000000008
6.451 -137.3199999999991
6.452 -139.0950000000002
6.453 -140.8599999999982
6.454 -142.624999999999
6.455 -144.38500000000244
6.456 -146.14000000000016
6.457 -147.89999999999804
6.458 -149.6550000000013
6.459 -151.40500000000168
6.46 -153.14999999999912
6.461 -154.89499999999933
6.462 -156.63499999999942
6.463 -158.36999999999935
6.464 -160.10999999999942
6.465 -161.8399999999992
6.466 -163.56000000000148
6.467 -165.28500000000113
6.468 -167.00500000000062
6.469 -168.71499999999983
6.47 -170.42999999999918
6.471 -172.13500000000104
6.472 -173.83499999999995
6.473 -175.5349999999989
6.474 -177.23000000000044
6.475 -178.91999999999908
6.476 -180.6000000000002
6.477 -182.28000000000134
6.478 -183.95499999999953
6.479 -185.62500000000037
6.48 -187.2899999999983
6.481 -188.94999999999885
6.482 -190.60500000000204
6.483 -192.2549999999995
6.484 -193.89999999999964
6.485 -195.53500000000224
6.486 -197.16999999999928
6.487 -198.79499999999882
6.488 -200.415000000001
6.489 -202.03000000000026
6.49 -203.63499999999922
6.491 -205.24000000000098
6.492 -206.83499999999967
6.493 -208.42499999999816
6.494 -210.00999999999937
6.495 -211.58500000000024
6.496 -213.15000000000083
6.497 -214.7100000000013
6.498 -216.26499999999882
6.499 -217.81499999999897
6.5 -219.3550000000016
6.501 -220.88500000000118
6.502 -222.4099999999993
6.503 -223.92999999999859
6.504 -225.44000000000034
6.505 -226.94000000000045
6.506 -228.43000000000032
6.507 -229.91499999999996
6.508 -231.39999999999964
6.509 -232.87000000000032
6.51 -234.32500000000053
6.511 -235.77499999999918
6.512 -237.22499999999923
6.513 -238.66000000000028
6.514 -240.0849999999996
6.515 -241.51000000000033
6.516 -242.91500000000048
6.517 -244.3150000000005
6.518 -245.71000000000035
6.519 -247.08499999999964
6.52 -248.46000000000035
6.521 -249.82499999999933
6.522 -251.17999999999947
6.523 -252.52500000000063
6.524 -253.86000000000018
6.525 -255.1849999999994
6.526 -256.4999999999998
6.527 -257.80499999999984
6.528 -259.09499999999946
6.529 -260.3850000000005
6.53 -261.66000000000105
6.531 -262.92499999999995
6.532 -264.17999999999995
6.533 -265.41999999999956
6.534 -266.65499999999895
6.535 -267.87500000000074
6.536 -269.0850000000009
6.537 -270.2849999999993
6.538 -271.4750000000002
6.539 -272.6550000000008
6.54 -273.8199999999996
6.541 -274.9749999999995
6.542 -276.11500000000035
6.543 -277.24499999999955
6.544 -278.37
6.545 -279.48
6.546 -280.5749999999996
6.547 -281.6550000000001
6.548 -282.7300000000005
6.549 -283.7900000000004
6.55 -284.8349999999999
6.551 -285.86999999999983
6.552 -286.8949999999995
6.553 -287.9050000000001
6.554 -288.8999999999996
6.555 -289.8850000000001
6.556 -290.85500000000025
6.557 -291.8150000000001
6.558 -292.7600000000002
6.559 -293.69464999999957
6.56 -294.6145499999997
6.561 -295.5194500000001
6.562 -296.41205
6.563 -297.2912000000001
6.564 -298.1573500000001
6.565 -299.00969999999967
6.566 -299.84824999999967
6.567 -300.67340000000036
6.568 -301.4843500000003
6.569 -302.28159999999974
6.57 -303.0650500000002
6.571 -303.83429999999987
6.572 -304.58944999999966
6.573 -305.33040000000034
6.574 -306.05715000000015
6.575 -306.7696499999998
6.576 -307.46780000000007
6.577 -308.1513500000001
6.578 -308.82019999999983
6.579 -309.4745499999999
6.58 -310.1142000000001
6.581 -310.73915000000005
6.582 -311.3490999999999
6.583 -311.9439
6.584 -312.52380000000005
6.585 -313.08855
6.586 -313.63815
6.587 -314.1724000000001
6.588 -314.69124999999985
6.589 -315.19469
6.59 -315.68255000000005
6.591 -316.154859
6.592 -316.61148
6.593 -317.052361
6.594 -317.47747999999996
6.595 -317.88674000000003
6.596 -318.28004000000004
6.597 -318.65740000000005
6.598 -319.01875000000007
6.599 -319.36395
6.6 -319.69305
6.601 -320.00595
6.602 -320.30259999999976
6.603 -320.5830500000001
6.604 -320.84715000000006
6.605 -321.0948499999998
6.606 -321.32620000000014
6.607 -321.54120000000006
6.608 -321.73975
6.609 -321.9217
6.61 -322.0868999999998
6.611 -322.23554999999993
6.612 -322.36745000000025
6.613 -322.4827499999999
6.614 -322.58145
6.615 -322.6630000000001
6.616 -322.72785
6.617 -322.77595000000036
6.618 -322.80685000000005
6.619 -322.8209499999995
6.62 -322.8179999999997
6.621 -322.79789999999986
6.622 -322.76099999999985
6.623 -322.70790000000005
6.624 -322.63375000000025
6.625 -322.54500000000047
6.626 -322.4400000000002
6.627 -322.31499999999943
6.628 -322.1749999999995
6.629 -322.02000000000066
6.63 -321.8450000000005
6.631 -321.6449999999996
6.632 -321.4349999999998
6.633 -321.2099999999995
6.634 -320.96499999999946
6.635 -320.70000000000016
6.636 -320.4150000000003
6.637 -320.1200000000001
6.638 -319.8050000000008
6.639 -319.4650000000007
6.64 -319.114999999999
6.641 -318.74499999999944
6.642 -318.3550000000007
6.643 -317.9550000000003
6.644 -317.53499999999934
6.645 -317.0949999999992
6.646 -316.6349999999998
6.647 -316.1550000000013
6.648 -315.66500000000104
6.649 -315.15999999999906
6.65 -314.6299999999991
6.651 -314.0799999999999
6.652 -313.5150000000003
6.653 -312.94000000000045
6.654 -312.33999999999986
6.655 -311.72
6.656 -311.09
6.657 -310.43500000000057
6.658 -309.7650000000007
6.659 -309.0849999999992
6.66 -308.37999999999977
6.661 -307.6499999999996
6.662 -306.9149999999992
6.663 -306.16000000000116
6.664 -305.3800000000009
6.665 -304.589999999999
6.666 -303.7799999999993
6.667 -302.95000000000044
6.668 -302.10499999999973
6.669 -301.245
6.67 -300.36000000000087
6.671 -299.46000000000004
6.672 -298.5450000000001
6.673 -297.6100000000009
6.674 -296.6599999999986
6.675 -295.68999999999846
6.676 -294.7000000000005
6.677 -293.6999999999995
6.678 -292.68000000000075
6.679 -291.6350000000012
6.68 -290.5799999999986
6.681 -289.505000000001
6.682 -288.4150000000002
6.683 -287.3049999999988
6.684 -286.1749999999996
6.685 -285.03500000000014
6.686 -283.8750000000001
6.687 -282.6949999999995
6.688 -281.5050000000013
6.689 -280.29499999999985
6.69 -279.0600000000004
6.691 -277.8150000000007
6.692 -276.5550000000006
6.693 -275.2749999999998
6.694 -273.97999999999865
6.695 -272.66499999999974
6.696 -271.3350000000003
6.697 -269.99500000000063
6.698 -268.6350000000004
6.699 -267.2549999999996
6.7 -265.8599999999983
6.701 -264.44499999999925
6.702 -263.0199999999999
6.703 -261.58000000000015
6.704 -260.12000000000256
6.705 -258.6450000000018
6.706 -257.14999999999765
6.707 -255.6449999999988
6.708 -254.12500000000225
6.709 -252.5849999999996
6.71 -251.0299999999993
6.711 -249.46000000000134
6.712 -247.87500000000017
6.713 -246.26999999999845
6.714 -244.65499999999918
6.715 -243.02499999999947
6.716 -241.37499999999923
6.717 -239.71500000000145
6.718 -238.0350000000003
6.719 -236.33999999999875
6.72 -234.62999999999954
6.721 -232.91000000000003
6.722 -231.17500000000013
6.723 -229.4199999999996
6.724 -227.65000000000146
6.725 -225.87000000000023
6.726 -224.06999999999843
6.727 -222.25500000000173
6.728 -220.43500000000216
6.729 -218.5949999999992
6.73 -216.7399999999986
6.731 -214.87000000000035
6.732 -212.98499999999888
6.733 -211.08999999999986
6.734 -209.18000000000046
6.735 -207.25500000000062
6.736 -205.31500000000037
6.737 -203.36499999999978
6.738 -201.40000000000157
6.739 -199.42000000000016
6.74 -197.42999999999844
6.741 -195.42499999999907
6.742 -193.40499999999926
6.743 -191.37499999999918
6.744 -189.33500000000157
6.745 -187.27500000000063
6.746 -185.2049999999994
6.747 -183.12500000000065
6.748 -181.03500000000162
6.749 -178.92999999999938
6.75 -176.80999999999946
6.751 -174.67999999999927
6.752 -172.5399999999988
6.753 -170.3900000000008
6.754 -168.22499999999962
6.755 -166.05000000000092
6.756 -163.8650000000019
6.757 -161.66499999999974
6.758 -159.44999999999987
6.759 -157.235
6.76 -155.00499999999974
6.761 -152.759999999999
6.762 -150.50999999999814
6.763 -148.24499999999964
6.764 -145.97000000000082
6.765 -143.68500000000174
6.766 -141.39499999999973
6.767 -139.0950000000002
6.768 -136.7750000000001
6.769 -134.44999999999985
6.77 -132.11999999999946
6.771 -129.77999999999878
6.772 -127.42500000000045
6.773 -125.05999999999906
6.774 -122.69500000000045
6.775 -120.31500000000139
6.776 -117.91999999999913
6.777 -115.52499999999965
6.778 -113.12500000000003
6.779 -110.70499999999983
6.78 -108.28000000000226
6.781 -105.85499999999914
6.782 -103.41499999999837
6.783 -100.97000000000023
6.784 -98.51499999999902
6.785 -96.0500000000003
6.786 -93.58500000000159
6.787 -91.10499999999966
6.788 -88.62000000000036
6.789 -86.13500000000107
6.79 -83.63499999999857
6.791 -81.1299999999987
6.792 -78.62000000000147
6.793 -76.10000000000116
6.794 -73.57499999999794
6.795 -71.04500000000291
6.796 -68.51500000000232
6.797 -65.9749999999959
6.798 -63.42500000000029
6.799 -60.87000000000175
6.8 -58.314999999997674
6.801 -55.75500000000177
6.802 -53.18500000000004
6.803 -50.60999999999538
6.804 -48.03500000000183
6.805 -45.4549999999998
6.806 -42.86499999999749
6.807 -40.27500000000073
6.808 -37.68500000000397
6.809 -35.085000000001365
6.81 -32.47999999999585
6.811 -29.875000000001428
6.812 -27.27000000000146
6.813 -24.659999999998572
6.814 -22.040000000000948
6.815 -19.415000000000404
6.816 -16.79499999999723
6.817 -14.174999999999605
6.818 -11.550000000004612
6.819 -8.92000000000115
6.82 -6.285000000000318
6.821 -3.649999999999487
6.822 -1.0149999999986559
6.823 1.6200000000021753
6.824 4.260000000000375
6.825 6.899999999998574
6.826 9.540000000002324
6.827 12.180000000000524
6.828 14.824999999996091
6.829 17.46999999999721
6.83 20.11500000000388
6.831 22.765000000002367
6.832 25.409999999997936
6.833 28.050000000001685
6.834 30.695000000002803
6.835 33.344999999995736
6.836 35.98499999999949
6.837 38.63000000000061
6.838 41.274999999996176
6.839 43.910000000002555
6.84 46.55500000000367
6.841 49.19499999999633
6.842 51.829999999997156
6.843 54.47000000000091
6.844 57.099999999998815
6.845 59.73499999999965
6.846 62.37000000000048
6.847 64.99500000000103
6.848 67.62000000000157
6.849 70.24500000000211
6.85 72.86999999999988
6.851 75.48999999999751
6.852 78.10500000000053
6.853 80.71500000000064
6.854 83.32500000000076
6.855 85.93000000000073
6.856 88.5350000000007
6.857 91.13500000000052
6.858 93.72500000000005
6.859 96.3149999999996
6.86 98.90499999999913
6.861 101.48999999999853
6.862 104.06500000000041
6.863 106.64000000000229
6.864 109.20999999999847
6.865 111.76999999999992
6.866 114.32500000000122
6.867 116.87999999999977
6.868 119.42999999999815
6.869 121.96999999999902
6.87 124.50500000000252
6.871 127.03500000000034
6.872 129.559999999998
6.873 132.0800000000011
6.874 134.5900000000011
6.875 137.08999999999804
6.876 139.5850000000004
6.877 142.07999999999998
6.878 144.5649999999993
6.879 147.0350000000009
6.88 149.49999999999963
6.881 151.96000000000097
6.882 154.41499999999942
6.883 156.85999999999757
6.884 159.30000000000112
6.885 161.72500000000144
6.886 164.13999999999874
6.887 166.55499999999878
6.888 168.95500000000118
6.889 171.34500000000054
6.89 173.7299999999997
6.891 176.1050000000014
6.892 178.47000000000003
6.893 180.82499999999834
6.894 183.1749999999993
6.895 185.50999999999985
6.896 187.8350000000001
6.897 190.15500000000017
6.898 192.45999999999987
6.899 194.755000000002
6.9 197.04500000000124
6.901 199.32000000000005
6.902 201.5799999999984
6.903 203.8349999999994
6.904 206.08000000000013
6.905 208.3149999999978
6.906 210.5400000000007
6.907 212.74500000000026
6.908 214.93999999999954
6.909 217.13500000000164
6.91 219.31000000000034
6.911 221.46999999999858
6.912 223.62499999999952
6.913 225.765
6.914 227.89000000000001
6.915 230.0099999999999
6.916 232.11500000000217
6.917 234.20000000000107
6.918 236.27999999999983
6.919 238.35000000000105
6.92 240.39499999999882
6.921 242.42999999999904
6.922 244.4599999999991
6.923 246.47499999999874
6.924 248.47000000000062
6.925 250.45000000000206
6.926 252.42500000000058
6.927 254.3799999999985
6.928 256.3199999999988
6.929 258.25000000000153
6.93 260.16000000000093
6.931 262.05499999999995
6.932 263.94499999999874
6.933 265.81499999999977
6.934 267.66500000000025
6.935 269.5050000000004
6.936 271.33000000000015
6.937 273.1399999999995
6.938 274.93500000000114
6.939 276.7099999999994
6.94 278.47500000000025
6.941 280.2200000000004
6.942 281.9500000000002
6.943 283.66999999999973
6.944 285.36499999999853
6.945 287.0499999999998
6.946 288.7150000000005
6.947 290.3700000000009
6.948 292.01000000000084
6.949 293.6250000000001
6.95 295.22499999999894
6.951 296.80999999999733
6.952 298.385000000001
6.953 299.9400000000013
6.954 301.46999999999815
6.955 302.98500000000007
6.956 304.4950000000018
6.957 305.98000000000013
6.958 307.4450000000006
6.959 308.90000000000083
6.96 310.32999999999754
6.961 311.7449999999994
6.962 313.1450000000008
6.963 314.52999999999895
6.964 315.8899999999992
6.965 317.2350000000018
6.966 318.5650000000012
6.967 319.8699999999999
6.968 321.1649999999997
6.969 322.4399999999988
6.97 323.6950000000002
6.971 324.9349999999998
6.972 326.1550000000002
6.973 327.355
6.974 328.53499999999923
6.975 329.70000000000084
6.976 330.8500000000006
6.977 331.9749999999996
6.978 333.0799999999995
6.979 334.1700000000003
6.98 335.2400000000005
6.981 336.2899999999988
6.982 337.3249999999994
6.983 338.3350000000007
6.984 339.33000000000015
6.985 340.3100000000006
6.986 341.26000000000016
6.987 342.1999999999994
6.988 343.1199999999995
6.989 344.01000000000016
6.99 344.89000000000044
6.991 345.75500000000034
6.992 346.59000000000077
6.993 347.4099999999994
6.994 348.2149999999989
6.995 348.9950000000006
6.996 349.7550000000002
6.997 350.49499999999927
6.998 351.2200000000007
6.999 351.92
7.0 352.60000000000014
7.001 353.2649999999998
7.002 353.9049999999988
7.003 354.5300000000001
7.004 355.13500000000084
7.005 355.7150000000002
7.006 356.27499999999964
7.007 356.82000000000005
7.008 357.3449999999999
7.009 357.8449999999997
7.01 358.32500000000033
7.011 358.78500000000037
7.012 359.22869999999995
7.013 359.65109999999964
7.014 360.0500499999999
7.015 360.43040000000025
7.016 360.7906500000001
7.017 361.13004999999976
7.018 361.44889999999987
7.019 361.7476500000001
7.02 362.02595
7.021 362.28375000000034
7.022 362.521
7.023 362.73804999999993
7.024 362.93454999999983
7.025 363.1105499999999
7.026 363.2661000000002
7.027 363.4011499999999
7.028 363.5158999999999
7.029 363.61030000000017
7.03 363.68425000000013
7.031 363.7377999999998
7.032 363.7709499999999
7.033 363.7838000000001
7.034 363.77639999999997
7.035 363.74864999999994
7.036 363.70064999999994
7.037 363.63241500000004
7.038 363.54397
7.039 363.4353175
7.04 363.30643499999996
7.041 363.15736250000003
7.042 362.988095
7.043 362.798655
7.044 362.5891000000001
7.045 362.35934999999995
7.046 362.1093999999998
7.047 361.8394
7.048 361.5492
7.049 361.2388000000001
7.05 360.9083500000002
7.051 360.5578499999998
7.052 360.1871499999999
7.053 359.79614999999995
7.054 359.38509999999985
7.055 358.9538999999999
7.056 358.50255000000016
7.057 358.03130000000016
7.058 357.5397999999997
7.059 357.0281000000001
7.06 356.4961000000005
7.061 355.94404999999966
7.062 355.3721999999995
7.063 354.78060000000005
7.064 354.16895000000005
7.065 353.53715000000017
7.066 352.8859500000002
7.067 352.21635000000015
7.068 351.5235999999998
7.069 350.81
7.07 350.085
7.071 349.3349999999999
7.072 348.55999999999983
7.073 347.77499999999947
7.074 346.96500000000043
7.075 346.13500000000016
7.076 345.2949999999996
7.077 344.4299999999997
7.078 343.5400000000005
7.079 342.63500000000084
7.08 341.71499999999935
7.081 340.7750000000001
7.082 339.8150000000002
7.083 338.8349999999998
7.084 337.8400000000004
7.085 336.8249999999989
7.086 335.78499999999957
7.087 334.73500000000126
7.088 333.6649999999997
7.089 332.5749999999988
7.09 331.47000000000037
7.091 330.34000000000117
7.092 329.20000000000033
7.093 328.0399999999989
7.094 326.8549999999995
7.095 325.65999999999985
7.096 324.4449999999996
7.097 323.21000000000015
7.098 321.96000000000026
7.099 320.695
7.1 319.40500000000037
7.101 318.1000000000003
7.102 316.77999999999986
7.103 315.44000000000017
7.104 314.08500000000004
7.105 312.70999999999935
7.106 311.31999999999965
7.107 309.91000000000076
7.108 308.485
7.109 307.04500000000024
7.11 305.58499999999987
7.111 304.10499999999894
7.112 302.6150000000005
7.113 301.10500000000013
7.114 299.57499999999914
7.115 298.03499999999923
7.116 296.4800000000017
7.117 294.9050000000009
7.118 293.3099999999994
7.119 291.7000000000003
7.12 290.0750000000007
7.121 288.4400000000009
7.122 286.7849999999977
7.123 285.10999999999956
7.124 283.42500000000103
7.125 281.72499999999934
7.126 280.0049999999998
7.127 278.27500000000003
7.128 276.5299999999998
7.129 274.764999999999
7.13 272.9850000000006
7.131 271.19500000000187
7.132 269.3899999999999
7.133 267.56500000000017
7.134 265.7350000000003
7.135 263.88499999999976
7.136 262.0149999999988
7.137 260.1400000000003
7.138 258.25000000000153
7.139 256.33999999999935
7.14 254.41999999999965
7.141 252.48999999999967
7.142 250.5399999999991
7.143 248.57500000000087
7.144 246.60499999999973
7.145 244.61999999999816
7.146 242.61500000000157
7.147 240.60000000000193
7.148 238.56999999999906
7.149 236.52999999999867
7.15 234.48000000000079
7.151 232.41499999999968
7.152 230.3349999999982
7.153 228.2450000000019
7.154 226.14000000000246
7.155 224.02499999999992
7.156 221.89999999999986
7.157 219.75999999999937
7.158 217.60999999999862
7.159 215.45000000000036
7.16 213.27500000000165
7.161 211.08999999999986
7.162 208.89499999999782
7.163 206.679999999998
7.164 204.46500000000088
7.165 202.2350000000006
7.166 199.99500000000003
7.167 197.74500000000194
7.168 195.48000000000064
7.169 193.21499999999935
7.17 190.93000000000026
7.171 188.63499999999812
7.172 186.3349999999986
7.173 184.0200000000014
7.174 181.69500000000116
7.175 179.36500000000078
7.176 177.0250000000001
7.177 174.67499999999913
7.178 172.31999999999803
7.179 169.94999999999928
7.18 167.56500000000008
7.181 165.1800000000009
7.182 162.79000000000156
7.183 160.384999999999
7.184 157.97499999999908
7.185 155.55500000000166
7.186 153.12500000000117
7.187 150.6850000000004
7.188 148.2399999999995
7.189 145.79499999999857
7.19 143.33499999999998
7.191 140.86500000000112
7.192 138.3949999999995
7.193 135.91500000000033
7.194 133.4250000000009
7.195 130.92999999999856
7.196 128.4299999999988
7.197 125.92499999999896
7.198 123.41000000000157
7.199 120.88500000000113
7.2 118.35499999999777
7.201 115.82499999999996
7.202 113.28500000000186
7.203 110.74000000000083
7.204 108.18999999999967
7.205 105.63499999999837
7.206 103.07499999999969
7.207 100.50500000000073
7.208 97.934999999999
7.209 95.35499999999975
7.21 92.77000000000035
7.211 90.18500000000095
7.212 87.59500000000142
7.213 85.00499999999911
7.214 82.39999999999914
7.215 79.79499999999918
7.216 77.1899999999992
7.217 74.57500000000172
7.218 71.96500000000161
7.219 69.34499999999844
7.22 66.72000000000067
7.221 64.09500000000013
7.222 61.46999999999958
7.223 58.840000000001666
7.224 56.204999999998066
7.225 53.57500000000015
7.226 50.940000000002094
7.227 48.2949999999982
7.228 45.64999999999986
7.229 43.01000000000166
7.23 40.36999999999791
7.231 37.72499999999957
7.232 35.07000000000093
7.233 32.419999999999675
7.234 29.775000000001327
7.235 27.125000000000064
7.236 24.474999999998804
7.237 21.82000000000017
7.238 19.164999999998766
7.239 16.515000000000278
7.24 13.865000000001793
7.241 11.210000000000386
7.242 8.549999999998835
7.243 5.895000000000206
7.244 3.2450000000017187
7.245 0.5949999999976807
7.246 -2.06000000000095
7.247 -4.709999999999437
7.248 -7.360000000000699
7.249 -10.014999999999329
7.25 -12.660000000000448
7.251 -15.309999999998936
7.252 -17.9600000000002
7.253 -20.600000000001174
7.254 -23.239999999999373
7.255 -25.885000000000492
7.256 -28.52499999999869
7.257 -31.164999999999665
7.258 -33.800000000000495
7.259 -36.42500000000104
7.26 -39.05999999999909
7.261 -41.689999999999785
7.262 -44.305000000000035
7.263 -46.92499999999767
7.264 -49.54500000000084
7.265 -52.16000000000109
7.266 -54.770000000001204
7.267 -57.37000000000103
7.268 -59.96999999999808
7.269 -62.569999999997904
7.27 -65.16500000000036
7.271 -67.75500000000267
7.272 -70.33999999999929
7.273 -72.9149999999984
7.274 -75.49000000000028
7.275 -78.05999999999923
7.276 -80.62500000000084
7.277 -83.18500000000229
7.278 -85.73500000000067
7.279 -88.28499999999906
7.28 -90.83000000000008
7.281 -93.3650000000008
7.282 -95.89499999999862
7.283 -98.41999999999906
7.284 -100.93500000000199
7.285 -103.44499999999923
7.286 -105.95499999999925
7.287 -108.4500000000016
7.288 -110.93999999999826
7.289 -113.4299999999977
7.29 -115.90500000000226
7.291 -118.37500000000112
7.292 -120.83999999999983
7.293 -123.2900000000009
7.294 -125.73499999999905
7.295 -128.17999999999995
7.296 -130.61500000000058
7.297 -133.034999999998
7.298 -135.4450000000007
7.299 -137.85000000000048
7.3 -140.25000000000009
7.301 -142.63999999999945
7.302 -145.01999999999848
7.303 -147.39000000000001
7.304 -149.75500000000142
7.305 -152.10500000000238
7.306 -154.4449999999975
7.307 -156.77999999999804
7.308 -159.1000000000009
7.309 -161.41500000000087
7.31 -163.72000000000054
7.311 -166.00999999999976
7.312 -168.29499999999885
7.313 -170.57000000000045
7.314 -172.82500000000144
7.315 -175.07999999999967
7.316 -177.32000000000025
7.317 -179.55000000000055
7.318 -181.77000000000055
7.319 -183.96999999999997
7.32 -186.1699999999994
7.321 -188.3549999999984
7.322 -190.52499999999972
7.323 -192.6900000000009
7.324 -194.84499999999906
7.325 -196.97999999999936
7.326 -199.09999999999928
7.327 -201.2150000000018
7.328 -203.32000000000127
7.329 -205.4100000000003
7.33 -207.4849999999989
7.331 -209.54499999999987
7.332 -211.60000000000068
7.333 -213.63999999999828
7.334 -215.66000000000085
7.335 -217.67000000000033
7.336 -219.6699999999996
7.337 -221.65500000000114
7.338 -223.62499999999952
7.339 -225.58500000000038
7.34 -227.53000000000077
7.341 -229.459999999998
7.342 -231.37500000000034
7.343 -233.27499999999947
7.344 -235.1649999999983
7.345 -237.04000000000224
7.346 -238.89500000000007
7.347 -240.7400000000004
7.348 -242.57000000000028
7.349 -244.3849999999997
7.35 -246.1850000000015
7.351 -247.965
7.352 -249.73499999999814
7.353 -251.48999999999864
7.354 -253.2300000000015
7.355 -254.95500000000115
7.356 -256.6550000000001
7.357 -258.3449999999987
7.358 -260.0249999999998
7.359 -261.6850000000004
7.36 -263.3300000000005
7.361 -264.95500000000004
7.362 -266.56499999999915
7.363 -268.1600000000006
7.364 -269.7349999999987
7.365 -271.29499999999916
7.366 -272.8450000000021
7.367 -274.37000000000154
7.368 -275.8799999999978
7.369 -277.37499999999915
7.37 -278.8500000000027
7.371 -280.3150000000004
7.372 -281.7549999999974
7.373 -283.17999999999955
7.374 -284.5900000000012
7.375 -285.97999999999956
7.376 -287.3500000000001
7.377 -288.7050000000002
7.378 -290.0449999999999
7.379 -291.36500000000035
7.38 -292.6700000000004
7.381 -293.9549999999999
7.382 -295.21500000000003
7.383 -296.4649999999999
7.384 -297.69999999999936
7.385 -298.90999999999946
7.386 -300.10500000000053
7.387 -301.2799999999996
7.388 -302.43499999999955
7.389 -303.5750000000004
7.39 -304.70000000000084
7.391 -305.8000000000005
7.392 -306.87999999999965
7.393 -307.9499999999999
7.394 -308.99499999999944
7.395 -310.01999999999975
7.396 -311.0250000000009
7.397 -312.0150000000002
7.398 -312.98499999999893
7.399 -313.9349999999999
7.4 -314.8700000000004
7.401 -315.7800000000002
7.402 -316.66999999999945
7.403 -317.5399999999995
7.404 -318.3950000000005
7.405 -319.2299999999995
7.406 -320.0400000000006
7.407 -320.8350000000013
7.408 -321.60999999999996
7.409 -322.36499999999944
7.41 -323.09499999999963
7.411 -323.8099999999994
7.412 -324.5049999999999
7.413 -325.17500000000115
7.414 -325.83000000000055
7.415 -326.4649999999994
7.416 -327.0749999999989
7.417 -327.6650000000006
7.418 -328.24500000000063
7.419 -328.79499999999905
7.42 -329.32499999999976
7.421 -329.84
7.422 -330.3300000000002
7.423 -330.8000000000005
7.424 -331.2499999999996
7.425 -331.6799999999995
7.426 -332.0924000000003
7.427 -332.4834500000006
7.428 -332.8512999999998
7.429 -333.2000499999994
7.43 -333.5285999999999
7.431 -333.8363000000004
7.432 -334.1235500000005
7.433 -334.3902500000002
7.434 -334.6360999999999
7.435 -334.8610999999994
7.436 -335.06565
7.437 -335.24990000000014
7.438 -335.4132499999999
7.439 -335.5557000000002
7.44 -335.67749999999995
7.441 -335.77849999999984
7.442 -335.85874999999993
7.443 -335.91835000000015
7.444 -335.9571500000002
7.445 -335.9749999999998
7.446 -335.9719999999998
7.447 -335.94825
7.448 -335.90385
7.449 -335.83855
7.45 -335.7524000000001
7.451 -335.64555
7.452 -335.51785
7.453 -335.369385
7.454 -335.200185
7.455 -335.010245
7.456 -334.79958
7.457 -334.56821499999995
7.458 -334.31617499999993
7.459 -334.04345499999994
7.46 -333.75005999999996
7.461 -333.4361
7.462 -333.1015000000001
7.463 -332.7462499999999
7.464 -332.3705999999999
7.465 -331.97434999999996
7.466 -331.55749999999995
7.467 -331.1203500000002
7.468 -330.6627499999999
7.469 -330.1848
7.47 -329.6865000000003
7.471 -329.16774999999996
7.472 -328.62854999999996
7.473 -328.06899999999996
7.474 -327.4893499999997
7.475 -326.88935000000015
7.476 -326.2695000000003
7.477 -325.62949999999995
7.478 -324.96894999999995
7.479 -324.28840000000014
7.48 -323.5880499999996
7.481 -322.86755
7.482 -322.12695000000053
7.483 -321.36664999999965
7.484 -320.5861999999997
7.485 -319.78600000000034
7.486 -318.96724999999975
7.487 -318.1266999999994
7.488 -317.26500000000055
7.489 -316.3850000000003
7.49 -315.4899999999995
7.491 -314.5750000000003
7.492 -313.6350000000003
7.493 -312.6749999999998
7.494 -311.69499999999937
7.495 -310.70500000000067
7.496 -309.69
7.497 -308.6499999999992
7.498 -307.60000000000093
7.499 -306.53000000000065
7.5 -305.4399999999999
7.501 -304.32999999999987
7.502 -303.1999999999993
7.503 -302.04999999999956
7.504 -300.88500000000073
7.505 -299.69999999999993
7.506 -298.495
7.507 -297.2749999999996
7.508 -296.035
7.509 -294.77499999999986
7.51 -293.4999999999993
7.511 -292.21000000000106
7.512 -290.8950000000007
7.513 -289.56499999999994
7.514 -288.22000000000014
7.515 -286.85499999999973
7.516 -285.4749999999989
7.517 -284.0750000000003
7.518 -282.65500000000105
7.519 -281.2200000000001
7.52 -279.77000000000004
7.521 -278.2999999999994
7.522 -276.81499999999966
7.523 -275.3149999999996
7.524 -273.79999999999905
7.525 -272.26500000000067
7.526 -270.7100000000004
7.527 -269.13999999999965
7.528 -267.55499999999984
7.529 -265.9599999999998
7.53 -264.34000000000043
7.531 -262.7050000000006
7.532 -261.06000000000046
7.533 -259.3899999999996
7.534 -257.70999999999987
7.535 -256.0149999999997
7.536 -254.29999999999896
7.537 -252.5750000000007
7.538 -250.835000000002
7.539 -249.075
7.54 -247.29499999999737
7.541 -245.5099999999988
7.542 -243.71000000000254
7.543 -241.885
7.544 -240.05500000000012
7.545 -238.2099999999998
7.546 -236.34999999999903
7.547 -234.47500000000065
7.548 -232.5799999999989
7.549 -230.6749999999996
7.55 -228.76000000000008
7.551 -226.8300000000001
7.552 -224.88499999999965
7.553 -222.9250000000016
7.554 -220.95500000000047
7.555 -218.96999999999886
7.556 -216.96999999999966
7.557 -214.96000000000012
7.558 -212.94000000000034
7.559 -210.90500000000011
7.56 -208.85499999999945
7.561 -206.79999999999862
7.562 -204.72500000000005
7.563 -202.64000000000112
7.564 -200.54500000000198
7.565 -198.43499999999958
7.566 -196.31999999999982
7.567 -194.1949999999998
7.568 -192.04999999999916
7.569 -189.89500000000103
7.57 -187.73499999999999
7.571 -185.5599999999985
7.572 -183.37499999999952
7.573 -181.18000000000023
7.574 -178.97500000000065
7.575 -176.76000000000082
7.576 -174.53500000000065
7.577 -172.30000000000024
7.578 -170.05499999999952
7.579 -167.79500000000112
7.58 -165.52999999999983
7.581 -163.2599999999984
7.582 -160.9749999999993
7.583 -158.6850000000001
7.584 -156.38500000000056
7.585 -154.0700000000006
7.586 -151.75500000000065
7.587 -149.4300000000004
7.588 -147.08999999999972
7.589 -144.74999999999903
7.59 -142.40000000000086
7.591 -140.03999999999962
7.592 -137.67499999999822
7.593 -135.30499999999947
7.594 -132.9250000000004
7.595 -130.5300000000009
7.596 -128.13500000000144
7.597 -125.73999999999918
7.598 -123.33499999999941
7.599 -120.92000000000213
7.6 -118.49999999999916
7.601 -116.06999999999867
7.602 -113.64000000000097
7.603 -111.20500000000033
7.604 -108.75999999999941
7.605 -106.31000000000112
7.606 -103.85499999999992
7.607 -101.39999999999871
7.608 -98.935
7.609 -96.47000000000128
7.61 -93.99999999999964
7.611 -91.51999999999771
7.612 -89.04000000000134
7.613 -86.5500000000019
7.614 -84.05999999999969
7.615 -81.5750000000004
7.616 -79.0749999999979
7.617 -76.57499999999817
7.618 -74.07500000000122
7.619 -71.5650000000012
7.62 -69.0550000000012
7.621 -66.54999999999856
7.622 -64.0349999999984
7.623 -61.515000000000875
7.624 -59.00000000000072
7.625 -56.480000000000416
7.626 -53.96000000000012
7.627 -51.43999999999982
7.628 -48.914999999999374
7.629 -46.38499999999879
7.63 -43.86000000000112
7.631 -41.335000000000676
7.632 -38.80500000000009
7.633 -36.2749999999995
7.634 -33.74499999999892
7.635 -31.215000000001105
7.636 -28.685000000000514
7.637 -26.16000000000007
7.638 -23.629999999999484
7.639 -21.099999999998897
7.64 -18.57500000000123
7.641 -16.04500000000064
7.642 -13.515000000000054
7.643 -10.994999999999756
7.644 -8.474999999999454
7.645 -5.945000000001643
7.646 -3.424999999998568
7.647 -0.9149999999985559
7.648 1.5999999999988246
7.649 4.119999999999124
7.65 6.629999999999137
7.651 9.135000000001781
7.652 11.640000000001649
7.653 14.144999999998742
7.654 16.64499999999847
7.655 19.140000000000825
7.656 21.635000000000403
7.657 24.1199999999997
7.658 26.60000000000162
7.659 29.085000000000917
7.66 31.55999999999992
7.661 34.029999999998786
7.662 36.505000000000564
7.663 38.96499999999914
7.664 41.41499999999743
7.665 43.87000000000141
7.666 46.32000000000247
7.667 48.76000000000047
7.668 51.19499999999832
7.669 53.62499999999881
7.67 56.04999999999916
7.671 58.46999999999936
7.672 60.88500000000219
7.673 63.29000000000195
7.674 65.68499999999867
7.675 68.07999999999814
7.676 70.47000000000025
7.677 72.85000000000208
7.678 75.22000000000084
7.679 77.58499999999945
7.68 79.94999999999808
7.681 82.29999999999905
7.682 84.64000000000249
7.683 86.98000000000039
7.684 89.309999999998
7.685 91.62500000000074
7.686 93.93500000000054
7.687 96.24000000000021
7.688 98.52999999999945
7.689 100.81499999999855
7.69 103.09500000000027
7.691 105.36499999999893
7.692 107.61999999999993
7.693 109.86500000000066
7.694 112.10500000000123
7.695 114.33000000000138
7.696 116.5499999999986
7.697 118.75499999999816
7.698 120.95000000000023
7.699 123.14000000000213
7.7 125.31500000000084
7.701 127.47999999999927
7.702 129.63500000000016
7.703 131.77500000000063
7.704 133.90500000000083
7.705 136.0299999999981
7.706 138.13499999999758
7.707 140.2300000000023
7.708 142.3150000000012
7.709 144.38499999999965
7.71 146.45000000000076
7.711 148.49999999999864
7.712 150.53499999999886
7.713 152.55500000000143
7.714 154.56500000000096
7.715 156.57000000000033
7.716 158.55499999999913
7.717 160.52499999999748
7.718 162.49000000000123
7.719 164.44000000000182
7.72 166.369999999999
7.721 168.2899999999987
7.722 170.20500000000106
7.723 172.10000000000002
7.724 173.97499999999843
7.725 175.8449999999995
7.726 177.70000000000007
7.727 179.5350000000001
7.728 181.35999999999984
7.729 183.17000000000195
7.73 184.97000000000097
7.731 186.75499999999957
7.732 188.52000000000035
7.733 190.27000000000072
7.734 192.00499999999786
7.735 193.72999999999752
7.736 195.44000000000227
7.737 197.1300000000009
7.738 198.80499999999913
7.739 200.46499999999966
7.74 202.1099999999998
7.741 203.7449999999996
7.742 205.3550000000015
7.743 206.9500000000002
7.744 208.53499999999858
7.745 210.0950000000018
7.746 211.6449999999992
7.747 213.1799999999989
7.748 214.69500000000085
7.749 216.19499999999957
7.75 217.68000000000063
7.751 219.14500000000112
7.752 220.5949999999984
7.753 222.03000000000083
7.754 223.44499999999988
7.755 224.8449999999985
7.756 226.23000000000224
7.757 227.59499999999986
7.758 228.9399999999997
7.759 230.27000000000046
7.76 231.58499999999944
7.761 232.87999999999917
7.762 234.15499999999975
7.763 235.41499999999994
7.764 236.65999999999966
7.765 237.88500000000016
7.766 239.09000000000012
7.767 240.28000000000102
7.768 241.45
7.769 242.6049999999999
7.77 243.7400000000006
7.771 244.8549999999994
7.772 245.94999999999897
7.773 247.02999999999946
7.774 248.09500000000094
7.775 249.13500000000033
7.776 250.1599999999993
7.777 251.17000000000056
7.778 252.15499999999972
7.779 253.11999999999975
7.78 254.07000000000068
7.781 255.0049999999998
7.782 255.91999999999976
7.783 256.8100000000004
7.784 257.68500000000057
7.785 258.5450000000003
7.786 259.3799999999993
7.787 260.1999999999993
7.788 261.0000000000001
7.789 261.78000000000037
7.79 262.54500000000013
7.791 263.2849999999992
7.792 264.0100000000006
7.793 264.7150000000001
7.794 265.39999999999895
7.795 266.06500000000005
7.796 266.7150000000007
7.797 267.34500000000077
7.798 267.95000000000016
7.799 268.53999999999905
7.8 269.1100000000002
7.801 269.6600000000007
7.802 270.1949999999995
7.803 270.70500000000027
7.804 271.19500000000045
7.805 271.67000000000024
7.806 272.1199999999993
7.807 272.5549999999993
7.808 272.97000000000014
7.809 273.3650000000004
7.81 273.7400000000001
7.811 274.08999999999975
7.812 274.42499999999967
7.813 274.74499999999983
7.814 275.04
7.815 275.3150000000003
7.816 275.5750000000001
7.817 275.81304999999975
7.818 276.03049999999973
7.819 276.2295499999998
7.82 276.4087500000005
7.821 276.56850000000037
7.822 276.7093499999998
7.823 276.8307999999997
7.824 276.93245000000036
7.825 277.01484999999997
7.826 277.07814999999994
7.827 277.1221000000004
7.828 277.14669999999995
7.829 277.1519
7.83 277.13779999999974
7.831 277.10424999999975
7.832 277.0514999999998
7.833 276.9796000000001
7.834 276.8883500000003
7.835 276.77769999999987
7.836 276.6478499999999
7.837 276.4990500000001
7.838 276.3310500000001
7.839 276.14369999999985
7.84 275.9372999999999
7.841 275.7118999999999
7.842 275.46734999999984
7.843 275.2037500000002
7.844 274.92130000000003
7.845 274.6199499999999
7.846 274.29970000000003
7.847 273.9607999999999
7.848 273.60319999999996
7.849 273.2270000000001
7.85 272.83223
7.851 272.41891
7.852 271.987205
7.853 271.5371545
7.854 271.06885
7.855 270.5823605
7.856 270.07777000000004
7.857 269.555075
7.858 269.0143949999999
7.859 268.45580000000007
7.86 267.87925000000007
7.861 267.2849
7.862 266.67285
7.863 266.0431
7.864 265.39574999999996
7.865 264.73059999999987
7.866 264.0478
7.867 263.3478500000001
7.868 262.63034999999996
7.869 261.8951500000001
7.87 261.14269999999993
7.871 260.37304999999986
7.872 259.58605000000017
7.873 258.7817500000003
7.874 257.96029999999996
7.875 257.1217499999997
7.876 256.26629999999994
7.877 255.39380000000023
7.878 254.50420000000008
7.879 253.59765000000021
7.88 252.67449999999968
7.881 251.73499999999947
7.882 250.77870000000044
7.883 249.80605000000028
7.884 248.8169999999998
7.885 247.81155000000027
7.886 246.79005000000015
7.887 245.75254999999947
7.888 244.6994000000001
7.889 243.6302500000001
7.89 242.5454499999993
7.891 241.44540000000032
7.892 240.32760000000027
7.893 239.1968500000001
7.894 238.0550000000002
7.895 236.89499999999947
7.896 235.71499999999955
7.897 234.525
7.898 233.32000000000005
7.899 232.10000000000036
7.9 230.86500000000024
7.901 229.61499999999967
7.902 228.35500000000022
7.903 227.0750000000002
7.904 225.7849999999992
7.905 224.4800000000005
7.906 223.16000000000003
7.907 221.82999999999927
7.908 220.48000000000067
7.909 219.12000000000043
7.91 217.7499999999999
7.911 216.36500000000032
7.912 214.9650000000003
7.913 213.54999999999987
7.914 212.1249999999991
7.915 210.68499999999935
7.916 209.23000000000053
7.917 207.77000000000018
7.918 206.29499999999942
7.919 204.79999999999941
7.92 203.3000000000007
7.921 201.7900000000003
7.922 200.2599999999993
7.923 198.72000000000082
7.924 197.17000000000067
7.925 195.60999999999885
7.926 194.03499999999934
7.927 192.45000000000095
7.928 190.85500000000087
7.929 189.24500000000037
7.93 187.62999999999974
7.931 185.99999999999866
7.932 184.35499999999993
7.933 182.70500000000106
7.934 181.0450000000005
7.935 179.37499999999966
7.936 177.6899999999998
7.937 175.9949999999996
7.938 174.2949999999993
7.939 172.5850000000001
7.94 170.8650000000006
7.941 169.13000000000068
7.942 167.38500000000045
7.943 165.63500000000008
7.944 163.87999999999957
7.945 162.1149999999988
7.946 160.33500000000035
7.947 158.54500000000021
7.948 156.74999999999994
7.949 154.95000000000093
7.95 153.1400000000002
7.951 151.3149999999991
7.952 149.4849999999992
7.953 147.65500000000068
7.954 145.81000000000037
7.955 143.95499999999976
7.956 142.09999999999917
7.957 140.23499999999967
7.958 138.35999999999987
7.959 136.47999999999993
7.96 134.5900000000011
7.961 132.69500000000073
7.962 130.79500000000021
7.963 128.88999999999956
7.964 126.97999999999877
7.965 125.05500000000029
7.966 123.13000000000045
7.967 121.19999999999908
7.968 119.26000000000019
7.969 117.32000000000131
7.97 115.37499999999949
7.971 113.4199999999988
7.972 111.46500000000086
7.973 109.50000000000126
7.974 107.53000000000013
7.975 105.559999999999
7.976 103.58499999999908
7.977 101.60500000000043
7.978 99.6150000000015
7.979 97.6249999999998
7.98 95.62999999999933
7.981 93.63500000000025
7.982 91.63499999999824
7.983 89.62999999999887
7.984 87.62500000000229
7.985 85.60999999999986
7.986 83.5950000000002
7.987 81.58000000000054
7.988 79.55499999999782
7.989 77.53000000000065
7.99 75.51000000000086
7.991 73.48000000000077
7.992 71.45000000000068
7.993 69.41999999999781
7.994 67.38000000000022
7.995 65.34499999999998
7.996 63.30499999999961
7.997 61.26500000000201
7.998 59.22999999999901
7.999 57.18999999999863
8.0 55.14500000000089
8.001 53.095000000000226
8.002 51.05499999999985
8.003 49.00999999999933
8.004 46.95999999999867
8.005 44.92000000000107
8.006 42.875000000000554
8.007 40.82499999999989
8.008 38.77999999999937
8.009 36.73499999999885
8.01 34.690000000001106
8.011 32.65000000000073
8.012 30.605000000000217
8.013 28.559999999999697
8.014 26.51999999999932
8.015 24.480000000001723
8.016 22.440000000001348
8.017 20.404999999998342
8.018 18.36999999999811
8.019 16.335000000000655
8.02 14.300000000000423
8.021 12.270000000000337
8.022 10.250000000000536
8.023 8.225000000000593
8.024 6.195000000000506
8.025 4.17499999999793
8.026 2.16000000000105
8.027 0.145000000001394
8.028 -1.8650000000008937
8.029 -3.875000000000406
8.03 -5.879999999999774
8.031 -7.879999999998999
8.032 -9.880000000000999
8.033 -11.869999999999937
8.034 -13.859999999998873
8.035 -15.845000000000443
8.036 -17.825000000001868
8.037 -19.80500000000052
8.038 -21.77499999999888
8.039 -23.745000000000015
8.04 -25.705000000000865
8.041 -27.659999999998796
8.042 -29.614999999999505
8.043 -31.565000000000065
8.044 -33.50500000000034
8.045 -35.43500000000033
8.046 -37.37000000000046
8.047 -39.300000000000445
8.048 -41.215
8.049 -43.12499999999942
8.05 -45.02999999999868
8.051 -46.93500000000073
8.052 -48.82999999999971
8.053 -50.715000000001176
8.054 -52.599999999999866
8.055 -54.474999999998275
8.056 -56.34000000000194
8.057 -58.19999999999992
8.058 -60.05999999999789
8.059 -61.90500000000099
8.06 -63.74000000000102
8.061 -65.57499999999827
8.062 -67.40000000000079
8.063 -69.2200000000004
8.064 -71.0299999999997
8.065 -72.8300000000015
8.066 -74.62000000000025
8.067 -76.40499999999884
8.068 -78.18500000000006
8.069 -79.95000000000086
8.07 -81.70999999999873
8.071 -83.45999999999908
8.072 -85.2049999999993
8.073 -86.94000000000202
8.074 -88.66000000000152
8.075 -90.3749999999981
8.076 -92.07999999999994
8.077 -93.7750000000001
8.078 -95.46500000000013
8.079 -97.14000000000111
8.08 -98.80499999999903
8.081 -100.45999999999944
8.082 -102.10500000000093
8.083 -103.74499999999954
8.084 -105.36499999999893
8.085 -106.98000000000096
8.086 -108.58499999999994
8.087 -110.17999999999999
8.088 -111.76500000000115
8.089 -113.33499999999913
8.09 -114.89499999999957
8.091 -116.43999999999959
8.092 -117.97999999999946
8.093 -119.51000000000045
8.094 -121.02499999999961
8.095 -122.52999999999984
8.096 -124.0250000000012
8.097 -125.50500000000075
8.098 -126.975
8.099 -128.43499999999898
8.1 -129.8750000000001
8.101 -131.31000000000114
8.102 -132.7349999999991
8.103 -134.13999999999925
8.104 -135.54000000000065
8.105 -136.92500000000024
8.106 -138.2949999999994
8.107 -139.6599999999998
8.108 -141.0049999999996
8.109 -142.33500000000038
8.11 -143.66000000000102
8.111 -144.96999999999983
8.112 -146.2649999999996
8.113 -147.55000000000044
8.114 -148.8199999999995
8.115 -150.0749999999995
8.116 -151.31500000000045
8.117 -152.54499999999976
8.118 -153.76500000000016
8.119 -154.97000000000008
8.12 -156.15999999999963
8.121 -157.33500000000012
8.122 -158.49500000000018
8.123 -159.64499999999992
8.124 -160.78000000000063
8.125 -161.89500000000078
8.126 -163.0049999999994
8.127 -164.09999999999897
8.128 -165.17499999999933
8.129 -166.24000000000083
8.13 -167.2900000000005
8.131 -168.3199999999996
8.132 -169.3449999999999
8.133 -170.34999999999968
8.134 -171.34000000000037
8.135 -172.32000000000082
8.136 -173.27999999999926
8.137 -174.22500000000008
8.138 -175.15500000000043
8.139 -176.07499999999914
8.14 -176.9800000000002
8.141 -177.86500000000066
8.142 -178.7349999999993
8.143 -179.58999999999892
8.144 -180.43000000000086
8.145 -181.26000000000113
8.146 -182.06999999999945
8.147 -182.8650000000001
8.148 -183.64000000000019
8.149 -184.40499999999997
8.15 -185.15500000000074
8.151 -185.87999999999937
8.152 -186.59999999999926
8.153 -187.3050000000001
8.154 -187.9850000000002
8.155 -188.65500000000006
8.156 -189.30999999999946
8.157 -189.9449999999997
8.158 -190.56500000000088
8.159 -191.17000000000021
8.16 -191.7649999999993
8.161 -192.33999999999986
8.162 -192.89000000000044
8.163 -193.43500000000014
8.164 -193.9650000000001
8.165 -194.47000000000006
8.166 -194.95999999999958
8.167 -195.4400000000002
8.168 -195.90500000000037
8.169 -196.35
8.17 -196.77499999999972
8.171 -197.18999999999986
8.172 -197.58890000000017
8.173 -197.96600000000012
8.174 -198.33224999999953
8.175 -198.6805499999994
8.176 -199.01245000000026
8.177 -199.32795000000004
8.178 -199.62749999999986
8.179 -199.91065
8.18 -200.1777500000003
8.181 -200.42845000000017
8.182 -200.66274999999965
8.183 -200.88070000000013
8.184 -201.08220000000023
8.185 -201.2673499999999
8.186 -201.43614999999988
8.187 -201.5885000000002
8.188 -201.7241000000003
8.189 -201.84369999999979
8.19 -201.94684999999964
8.191 -202.0334500000002
8.192 -202.1037500000003
8.193 -202.15754999999973
8.194 -202.1949499999998
8.195 -202.21585000000027
8.196 -202.2203
8.197 -202.20854999999997
8.198 -202.18045000000018
8.199 -202.13574999999975
8.2 -202.07465
8.201 -201.99735000000013
8.202 -201.9036499999998
8.203 -201.79355000000015
8.204 -201.66729999999998
8.205 -201.52479999999971
8.206 -201.3661
8.207 -201.19100000000003
8.208 -200.99960000000002
8.209 -200.79215000000005
8.21 -200.56850000000003
8.211 -200.32880000000003
8.212 -200.0730000000001
8.213 -199.80099999999996
8.214 -199.51294999999988
8.215 -199.20894999999996
8.216 -198.88905000000005
8.217 -198.55313999999998
8.218 -198.20130499999996
8.219 -197.83363500000002
8.22 -197.45012
8.221 -197.05082000000002
8.222 -196.63579349999998
8.223 -196.20506
8.224 -195.7586715
8.225 -195.29665999999997
8.226 -194.81908499999997
8.227 -194.32596999999998
8.228 -193.817375
8.229 -193.29336500000002
8.23 -192.75389999999996
8.231 -192.19914999999995
8.232 -191.6292
8.233 -191.0440000000001
8.234 -190.44365000000002
8.235 -189.82819999999992
8.236 -189.19769999999997
8.237 -188.5523
8.238 -187.89199999999994
8.239 -187.2168999999998
8.24 -186.52710000000016
8.241 -185.82250000000016
8.242 -185.10329999999985
8.243 -184.36964999999987
8.244 -183.62165000000013
8.245 -182.85925
8.246 -182.0824999999998
8.247 -181.2914000000002
8.248 -180.48620000000008
8.249 -179.66705
8.25 -178.83385
8.251 -177.9869
8.252 -177.126
8.253 -176.25130000000001
8.254 -175.36284999999998
8.255 -174.46074999999982
8.256 -173.54504999999992
8.257 -172.61579999999987
8.258 -171.6732999999998
8.259 -170.71780000000035
8.26 -169.74885000000037
8.261 -168.76644999999982
8.262 -167.77104999999986
8.263 -166.76225000000002
8.264 -165.74074999999993
8.265 -164.70660000000026
8.266 -163.65909999999997
8.267 -162.59884999999946
8.268 -161.52634999999984
8.269 -160.44119999999995
8.27 -159.3433000000005
8.271 -158.23320000000055
8.272 -157.11079999999947
8.273 -155.97605000000001
8.274 -154.8290000000001
8.275 -153.67004999999946
8.276 -152.49925000000025
8.277 -151.3164500000004
8.278 -150.1220999999997
8.279 -148.9146999999996
8.28 -147.6987000000006
8.281 -146.4699999999999
8.282 -145.22999999999965
8.283 -143.98000000000047
8.284 -142.72000000000034
8.285 -141.44499999999977
8.286 -140.1599999999996
8.287 -138.8649999999998
8.288 -137.55999999999977
8.289 -136.25000000000026
8.29 -134.92500000000032
8.291 -133.58499999999995
8.292 -132.24000000000012
8.293 -130.89000000000019
8.294 -129.52499999999978
8.295 -128.14999999999978
8.296 -126.76500000000021
8.297 -125.37499999999979
8.298 -123.97499999999977
8.299 -122.56000000000071
8.3 -121.14000000000014
8.301 -119.70999999999925
8.302 -118.27499999999962
8.303 -116.8299999999997
8.304 -115.3750000000009
8.305 -113.91500000000055
8.306 -112.43999999999976
8.307 -110.9600000000002
8.308 -109.47499999999914
8.309 -107.98499999999933
8.31 -106.48000000000046
8.311 -104.9649999999999
8.312 -103.44999999999938
8.313 -101.92499999999993
8.314 -100.39500000000035
8.315 -98.85500000000047
8.316 -97.3050000000003
8.317 -95.75
8.318 -94.18999999999956
8.319 -92.63000000000049
8.32 -91.055000000001
8.321 -89.46999999999983
8.322 -87.8899999999988
8.323 -86.30000000000027
8.324 -84.70000000000006
8.325 -83.0949999999997
8.326 -81.48500000000058
8.327 -79.87500000000009
8.328 -78.25500000000069
8.329 -76.62499999999962
8.33 -74.99999999999868
8.331 -73.36500000000024
8.332 -71.72000000000011
8.333 -70.08000000000014
8.334 -68.43500000000003
8.335 -66.77999999999962
8.336 -65.12000000000046
8.337 -63.45999999999991
8.338 -61.7950000000006
8.339 -60.1299999999999
8.34 -58.454999999998925
8.341 -56.775000000000574
8.342 -55.10000000000098
8.343 -53.414999999999715
8.344 -51.72999999999983
8.345 -50.04499999999995
8.346 -48.354999999999926
8.347 -46.659999999999755
8.348 -44.95999999999945
8.349 -43.26500000000066
8.35 -41.5700000000005
8.351 -39.86500000000004
8.352 -38.159999999999584
8.353 -36.454999999999124
8.354 -34.75000000000006
8.355 -33.040000000000845
8.356 -31.330000000000247
8.357 -29.62499999999979
8.358 -27.91500000000058
8.359 -26.204999999999977
8.36 -24.489999999999235
8.361 -22.780000000000022
8.362 -21.07000000000081
8.363 -19.355000000000068
8.364 -17.644999999999467
8.365 -15.935000000000255
8.366 -14.224999999999655
8.367 -12.514999999999056
8.368 -10.809999999999986
8.369 -9.100000000000774
8.37 -7.390000000000175
8.371 -5.689999999999862
8.372 -3.9849999999994057
8.373 -2.2800000000003373
8.374 -0.5800000000000249
8.375 1.1150000000001437
8.376 2.8149999999990682
8.377 4.515000000000768
8.378 6.205000000000793
8.379 7.8899999999992865
8.38 9.57999999999931
8.381 11.270000000000724
8.382 12.950000000000461
8.383 14.630000000000198
8.384 16.309999999999935
8.385 17.98499999999953
8.386 19.650000000000222
8.387 21.31499999999953
8.388 22.980000000000224
8.389 24.64000000000077
8.39 26.299999999999933
8.391 27.9500000000002
8.392 29.594999999998926
8.393 31.239999999999046
8.394 32.87500000000026
8.395 34.50499999999995
8.396 36.13499999999964
8.397 37.76000000000057
8.398 39.37999999999997
8.399 40.989999999999085
8.4 42.59500000000082
8.401 44.20000000000118
8.402 45.79499999999987
8.403 47.38499999999979
8.404 48.96499999999943
8.405 50.540000000000305
8.406 52.11500000000119
8.407 53.679999999999005
8.408 55.23499999999931
8.409 56.78500000000086
8.41 58.329999999999494
8.411 59.86499999999923
8.412 61.3950000000002
8.413 62.91500000000089
8.414 64.43000000000005
8.415 65.93999999999906
8.416 67.43500000000041
8.417 68.93000000000038
8.418 70.41500000000006
8.419 71.88499999999931
8.42 73.35499999999995
8.421 74.81000000000016
8.422 76.26000000000022
8.423 77.70500000000014
8.424 79.13499999999962
8.425 80.56000000000036
8.426 81.97499999999941
8.427 83.37499999999942
8.428 84.77000000000068
8.429 86.16000000000041
8.43 87.5349999999997
8.431 88.90000000000009
8.432 90.2550000000002
8.433 91.60500000000016
8.434 92.93999999999969
8.435 94.26500000000033
8.436 95.5850000000008
8.437 96.88499999999934
8.438 98.1799999999991
8.439 99.46499999999997
8.44 100.74000000000053
8.441 102.0000000000007
8.442 103.25000000000055
8.443 104.49000000000012
8.444 105.71499999999926
8.445 106.93499999999968
8.446 108.14499999999975
8.447 109.33999999999943
8.448 110.51499999999992
8.449 111.6900000000004
8.45 112.85000000000045
8.451 113.99500000000006
8.452 115.13499999999954
8.453 116.25499999999982
8.454 117.36500000000052
8.455 118.46500000000024
8.456 119.55499999999965
8.457 120.63000000000004
8.458 121.68999999999998
8.459 122.7349999999995
8.46 123.77000000000014
8.461 124.8000000000006
8.462 125.8099999999998
8.463 126.80499999999996
8.464 127.7850000000004
8.465 128.75499999999985
8.466 129.7149999999997
8.467 130.6599999999998
8.468 131.58500000000004
8.469 132.49999999999997
8.47 133.40500000000034
8.471 134.2900000000001
8.472 135.16734999999974
8.473 136.0288000000001
8.474 136.87199999999967
8.475 137.70349999999988
8.476 138.52120000000036
8.477 139.3243500000002
8.478 140.11300000000006
8.479 140.8874999999997
8.48 141.64750000000004
8.481 142.39254999999991
8.482 143.12339999999966
8.483 143.83980000000005
8.484 144.54125
8.485 145.22819999999993
8.486 145.90025000000006
8.487 146.55740000000043
8.488 147.2000000000001
8.489 147.8277
8.49 148.4401500000003
8.491 149.0377000000001
8.492 149.62035000000012
8.493 150.1876499999999
8.494 150.73974999999933
8.495 151.27659999999986
8.496 151.79775000000032
8.497 152.3036499999998
8.498 152.79430000000002
8.499 153.26945000000006
8.5 153.72895000000005
8.501 154.17260000000002
8.502 154.60064999999986
8.503 155.01305
8.504 155.40980000000002
8.505 155.79075000000003
8.506 156.1558000000001
8.507 156.50499999999982
8.508 156.83825
8.509 157.15565000000012
8.51 157.45719999999997
8.511 157.7429499999998
8.512 158.01285
8.513 158.26675000000026
8.514 158.50479999999988
8.515 158.72694999999985
8.516 158.9331499999999
8.517 159.12354999999997
8.518 159.29815000000016
8.519 159.45685000000006
8.52 159.59965000000003
8.521 159.72669999999994
8.522 159.83795
8.523 159.9334000000001
8.524 160.01304999999996
8.525 160.07685000000004
8.526 160.12479999999996
8.527 160.15704999999997
8.528 160.1735
8.529 160.17409999999995
8.53 160.15895000000003
8.531 160.12801500000003
8.532 160.08128000000005
8.533 160.01869999999997
8.534 159.94032999999996
8.535 159.84613
8.536 159.7361
8.537 159.61024684999998
8.538 159.46855499999998
8.539 159.31103315
8.54 159.137685
8.541 158.94853000000003
8.542 158.74361000000002
8.543 158.52288500000003
8.544 158.28638999999993
8.545 158.03416
8.546 157.76625
8.547 157.48274999999995
8.548 157.18350000000007
8.549 156.8686999999999
8.55 156.53849999999989
8.551 156.19270000000012
8.552 155.8315000000001
8.553 155.45495000000003
8.554 155.06315
8.555 154.65609999999984
8.556 154.2337999999999
8.557 153.79645000000025
8.558 153.3439499999999
8.559 152.87639999999985
8.56 152.39400000000015
8.561 151.89664999999997
8.562 151.38440000000003
8.563 150.85750000000016
8.564 150.31585000000007
8.565 149.75949999999975
8.566 149.1885499999998
8.567 148.6031000000002
8.568 148.0031999999999
8.569 147.38870000000003
8.57 146.76005000000026
8.571 146.11704999999975
8.572 145.45969999999983
8.573 144.78844999999995
8.574 144.1032000000002
8.575 143.40375000000023
8.576 142.69035
8.577 141.96335
8.578 141.22240000000002
8.579 140.46785000000025
8.58 139.69989999999996
8.581 138.9182999999995
8.582 138.12294999999975
8.583 137.31420000000008
8.584 136.49275000000017
8.585 135.65830000000014
8.586 134.81045000000026
8.587 133.94954999999956
8.588 133.07595000000006
8.589 132.18930000000043
8.59 131.28999999999988
8.591 130.37845000000019
8.592 129.45424999999955
8.593 128.51769999999985
8.594 127.5688000000004
8.595 126.60769999999974
8.596 125.63469999999978
8.597 124.64969999999991
8.598 123.65245000000024
8.599 122.64324999999991
8.6 121.62289999999992
8.601 120.59064999999993
8.602 119.54640000000003
8.603 118.4910500000004
8.604 117.42449999999974
8.605 116.34680000000009
8.606 115.25790000000006
8.607 114.15774999999975
8.608 113.04405000000031
8.609 111.92660000000008
8.61 110.79499999999965
8.611 109.64499999999988
8.612 108.49500000000012
8.613 107.33500000000006
8.614 106.15500000000013
8.615 104.97000000000006
8.616 103.77999999999984
8.617 102.57499999999989
8.618 101.36000000000034
8.619 100.13499999999979
8.62 98.90499999999982
8.621 97.66500000000025
8.622 96.40999999999956
8.623 95.15000000000009
8.624 93.88000000000035
8.625 92.59999999999962
8.626 91.31500000000014
8.627 90.02500000000052
8.628 88.71999999999977
8.629 87.40500000000011
8.63 86.08999999999978
8.631 84.75999999999969
8.632 83.42500000000015
8.633 82.0849999999998
8.634 80.72999999999969
8.635 79.37000000000013
8.636 78.01000000000057
8.637 76.64000000000004
8.638 75.25500000000046
8.639 73.8699999999995
8.64 72.47999999999976
8.641 71.08000000000115
8.642 69.6749999999996
8.643 68.25999999999915
8.644 66.83999999999996
8.645 65.41500000000062
8.646 63.98499999999974
8.647 62.54499999999996
8.648 61.10500000000019
8.649 59.66000000000027
8.65 58.19999999999992
8.651 56.74499999999971
8.652 55.280000000000605
8.653 53.80999999999997
8.654 52.33999999999933
8.655 50.85499999999965
8.656 49.375000000000114
8.657 47.890000000000434
8.658 46.395000000000465
8.659 44.89999999999911
8.66 43.40000000000038
8.661 41.895000000000124
8.662 40.38499999999973
8.663 38.880000000000855
8.664 37.36499999999893
8.665 35.84499999999963
8.666 34.330000000000474
8.667 32.80499999999964
8.668 31.275000000000052
8.669 29.75000000000061
8.67 28.219999999999633
8.671 26.684999999999903
8.672 25.155000000000317
8.673 23.619999999999198
8.674 22.075000000000568
8.675 20.535000000000693
8.676 18.999999999999574
8.677 17.454999999999554
8.678 15.909999999999535
8.679 14.365000000000904
8.68 12.820000000000887
8.681 11.27499999999948
8.682 9.724999999999318
8.683 8.1799999999993
8.684 6.630000000000525
8.685 5.0800000000003624
8.686 3.5350000000003434
8.687 1.985000000000181
8.688 0.4399999999987747
8.689 -1.1099999999999999
8.69 -2.6599999999987745
8.691 -4.205000000000181
8.692 -5.750000000000199
8.693 -7.295000000000218
8.694 -8.840000000000236
8.695 -10.380000000000111
8.696 -11.919999999999986
8.697 -13.45999999999986
8.698 -14.999999999999735
8.699 -16.539999999999612
8.7 -18.075000000000728
8.701 -19.605000000000317
8.702 -21.12999999999976
8.703 -22.659999999999346
8.704 -24.18500000000018
8.705 -25.705000000000865
8.706 -27.225000000000165
8.707 -28.73999999999932
8.708 -30.254999999999864
8.709 -31.765000000000263
8.71 -33.269999999999136
8.711 -34.76999999999924
8.712 -36.27000000000075
8.713 -37.76500000000071
8.714 -39.2500000000004
8.715 -40.74000000000022
8.716 -42.21999999999976
8.717 -43.694999999999155
8.718 -45.16999999999993
8.719 -46.635000000000424
8.72 -48.09499999999939
8.721 -49.54999999999959
8.722 -51.004999999999804
8.723 -52.45499999999986
8.724 -53.895000000001026
8.725 -55.325000000000514
8.726 -56.755
8.727 -58.17500000000059
8.728 -59.594999999999786
8.729 -61.00999999999884
8.73 -62.410000000000245
8.731 -63.80500000000011
8.732 -65.19999999999997
8.733 -66.5900000000011
8.734 -67.964999999999
8.735 -69.33499999999954
8.736 -70.69999999999993
8.737 -72.06000000000017
8.738 -73.41000000000014
8.739 -74.74999999999982
8.74 -76.08500000000073
8.741 -77.41500000000012
8.742 -78.73499999999991
8.743 -80.04999999999957
8.744 -81.35499999999962
8.745 -82.64499999999994
8.746 -83.93500000000026
8.747 -85.21500000000029
8.748 -86.48500000000003
8.749 -87.75000000000033
8.75 -89.00499999999964
8.751 -90.24999999999935
8.752 -91.48000000000003
8.753 -92.70500000000055
8.754 -93.9300000000004
8.755 -95.1399999999998
8.756 -96.33499999999947
8.757 -97.52000000000024
8.758 -98.70000000000017
8.759 -99.86999999999982
8.76 -101.02999999999986
8.761 -102.17999999999962
8.762 -103.3200000000005
8.763 -104.45000000000037
8.764 -105.56499999999983
8.765 -106.66999999999969
8.766 -107.77000000000008
8.767 -108.85500000000006
8.768 -109.93050000000018
8.769 -110.99825000000021
8.77 -112.04964999999983
8.771 -113.09234999999987
8.772 -114.12349999999974
8.773 -115.14349999999993
8.774 -116.15235000000044
8.775 -117.14960000000009
8.776 -118.1352999999996
8.777 -119.10904999999985
8.778 -120.07129999999991
8.779 -121.02205000000046
8.78 -121.9611500000002
8.781 -122.88839999999995
8.782 -123.80334999999991
8.783 -124.70594999999945
8.784 -125.59664999999968
8.785 -126.47510000000015
8.786 -127.34125000000012
8.787 -128.19505000000035
8.788 -129.03620000000032
8.789 -129.86509999999979
8.79 -130.68134999999967
8.791 -131.4845000000002
8.792 -132.27500000000046
8.793 -133.05284999999972
8.794 -133.81759999999966
8.795 -134.56940000000014
8.796 -135.30814999999987
8.797 -136.03380000000024
8.798 -136.74630000000028
8.799 -137.44554999999963
8.8 -138.1315000000001
8.801 -138.80390000000006
8.802 -139.46274999999986
8.803 -140.10819999999978
8.804 -140.73999999999995
8.805 -141.3580000000001
8.806 -141.96224999999984
8.807 -142.55269999999993
8.808 -143.12920000000005
8.809 -143.69170000000028
8.81 -144.2402500000002
8.811 -144.77484999999984
8.812 -145.29509999999974
8.813 -145.80114999999984
8.814 -146.29324999999997
8.815 -146.77105
8.816 -147.23445
8.817 -147.6837000000002
8.818 -148.11865000000023
8.819 -148.5390999999999
8.82 -148.94504999999995
8.821 -149.33654999999996
8.822 -149.71364999999992
8.823 -150.07630000000006
8.824 -150.42440000000002
8.825 -150.75799999999998
8.826 -151.07699999999997
8.827 -151.38145000000003
8.828 -151.67140000000006
8.829 -151.94660000000005
8.83 -152.20714999999996
8.831 -152.45314999999997
8.832 -152.68450000000007
8.833 -152.90115
8.834 -153.103025
8.835 -153.290165
8.836 -153.46261499999997
8.837 -153.620285
8.838 -153.76317500000002
8.839 -153.89127
8.84 -154.00453944999998
8.841 -154.10298
8.842 -154.18657054999997
8.843 -154.255275
8.844 -154.30910500000002
8.845 -154.34802
8.846 -154.37197500000002
8.847 -154.381005
8.848 -154.375095
8.849 -154.35420000000002
8.85 -154.3183
8.851 -154.2673999999999
8.852 -154.20150000000007
8.853 -154.12055
8.854 -154.02465
8.855 -153.9137500000001
8.856 -153.78779999999995
8.857 -153.64690000000002
8.858 -153.49100000000004
8.859 -153.32014999999996
8.86 -153.13444999999984
8.861 -152.93389999999994
8.862 -152.71839999999992
8.863 -152.4880499999999
8.864 -152.24290000000022
8.865 -151.98310000000026
8.866 -151.7085500000001
8.867 -151.41924999999972
8.868 -151.1154499999997
8.869 -150.79715
8.87 -150.4643
8.871 -150.1169
8.872 -149.75520000000026
8.873 -149.3791000000001
8.874 -148.98849999999996
8.875 -148.58360000000008
8.876 -148.1645
8.877 -147.7311999999998
8.878 -147.28359999999984
8.879 -146.82189999999997
8.88 -146.3462000000002
8.881 -145.8563000000003
8.882 -145.35224999999986
8.883 -144.8342499999998
8.884 -144.30210000000025
8.885 -143.75599999999974
8.886 -143.1960499999996
8.887 -142.6219500000006
8.888 -142.03414999999984
8.889 -141.43254999999937
8.89 -140.81670000000017
8.891 -140.18715000000057
8.892 -139.54420000000036
8.893 -138.88734999999986
8.894 -138.2167999999996
8.895 -137.53249999999966
8.896 -136.83440000000004
8.897 -136.12325000000035
8.898 -135.39865000000012
8.899 -134.66030000000018
8.9 -133.90854999999965
8.901 -133.14334999999997
8.902 -132.36515000000017
8.903 -131.5738999999996
8.904 -130.7696000000004
8.905 -129.95230000000038
8.906 -129.1219499999996
8.907 -128.27889999999996
8.908 -127.42315000000004
8.909 -126.55579999999999
8.91 -125.67475000000022
8.911 -124.78000000000003
8.912 -123.87499999999967
8.913 -122.95499999999959
8.914 -122.02499999999992
8.915 -121.09000000000007
8.916 -120.13500000000037
8.917 -119.16500000000023
8.918 -118.18999999999996
8.919 -117.19999999999995
8.92 -116.19999999999963
8.921 -115.18999999999973
8.922 -114.17000000000024
8.923 -113.13500000000032
8.924 -112.08499999999997
8.925 -111.03000000000016
8.926 -109.96500000000007
8.927 -108.88999999999969
8.928 -107.80000000000025
8.929 -106.69999999999985
8.93 -105.58999999999985
8.931 -104.46500000000012
8.932 -103.33499999999954
8.933 -102.19499999999937
8.934 -101.04000000000084
8.935 -99.8800000000008
8.936 -98.70499999999893
8.937 -97.51999999999956
8.938 -96.33500000000016
8.939 -95.13000000000021
8.94 -93.91499999999996
8.941 -92.69499999999958
8.942 -91.4650000000003
8.943 -90.22500000000072
8.944 -88.97000000000071
8.945 -87.70999999999918
8.946 -86.44499999999888
8.947 -85.16500000000093
8.948 -83.87499999999991
8.949 -82.58500000000029
8.95 -81.28000000000024
8.951 -79.9649999999999
8.952 -78.64500000000079
8.953 -77.31500000000003
8.954 -75.97499999999896
8.955 -74.62999999999914
8.956 -73.28000000000057
8.957 -71.91500000000018
8.958 -70.54499999999963
8.959 -69.17000000000034
8.96 -67.7900000000009
8.961 -66.39999999999979
8.962 -64.99499999999964
8.963 -63.58999999999948
8.964 -62.18000000000057
8.965 -60.759999999999984
8.966 -59.33999999999939
8.967 -57.90500000000115
8.968 -56.46499999999999
8.969 -55.024999999998826
8.97 -53.57000000000001
8.971 -52.11500000000119
8.972 -50.65499999999945
8.973 -49.184999999998816
8.974 -47.710000000000804
8.975 -46.23500000000003
8.976 -44.75000000000035
8.977 -43.26000000000052
8.978 -41.76499999999916
8.979 -40.26500000000044
8.98 -38.76500000000033
8.981 -37.24999999999979
8.982 -35.739999999999384
8.983 -34.22500000000023
8.984 -32.700000000000784
8.985 -31.174999999999955
8.986 -29.64000000000022
8.987 -28.109999999999246
8.988 -26.574999999999516
8.989 -25.030000000000886
8.99 -23.484999999999477
8.991 -21.93999999999946
8.992 -20.390000000000686
8.993 -18.830000000000236
8.994 -17.274999999999928
8.995 -15.719999999999622
8.996 -14.155000000000417
8.997 -12.589999999999824
8.998 -11.019999999999087
8.999 -9.449999999999736
9.0 -7.880000000000386
9.001 -6.305000000000893
9.002 -4.735000000000156
9.003 -3.1549999999991307
9.004 -1.5749999999994935
9.005 0.0049999999987559995
9.006 1.584999999999781
9.007 3.165000000000806
9.008 4.749999999999199
9.009 6.330000000000224
9.01 7.915000000000005
9.011 9.50499999999993
9.012 11.0900000000011
9.013 12.669999999999348
9.014 14.254999999999129
9.015 15.840000000000298
9.016 17.42500000000008
9.017 19.00999999999986
9.018 20.590000000000884
9.019 22.170000000000524
9.02 23.754999999998915
9.021 25.33499999999994
9.022 26.91000000000082
9.023 28.48999999999907
9.024 30.070000000000096
9.025 31.645000000000977
9.026 33.210000000000186
9.027 34.77999999999953
9.028 36.35499999999902
9.029 37.91999999999962
9.03 39.48500000000021
9.031 41.04500000000066
9.032 42.59999999999958
9.033 44.16000000000003
9.034 45.71500000000034
9.035 47.2650000000005
9.036 48.81000000000052
9.037 50.35499999999915
9.038 51.895000000000415
9.039 53.43000000000014
9.04 54.97000000000002
9.041 56.49999999999961
9.042 58.01999999999891
9.043 59.54499999999974
9.044 61.065000000000424
9.045 62.57500000000083
9.046 64.08499999999984
9.047 65.59000000000009
9.048 67.08500000000006
9.049 68.58000000000003
9.05 70.075
9.051 71.55499999999954
9.052 73.03000000000031
9.053 74.50499999999971
9.054 75.97500000000035
9.055 77.4350000000007
9.056 78.88499999999937
9.057 80.33499999999944
9.058 81.78000000000074
9.059 83.21500000000037
9.06 84.64499999999985
9.061 86.06500000000045
9.062 87.4799999999995
9.063 88.8899999999998
9.064 90.28499999999967
9.065 91.67999999999954
9.066 93.07000000000065
9.067 94.44499999999995
9.068 95.81499999999909
9.069 97.18000000000087
9.07 98.53000000000084
9.071 99.87499999999928
9.072 101.21999999999909
9.073 102.54999999999986
9.074 103.87000000000035
9.075 105.18500000000068
9.076 106.48500000000061
9.077 107.77999999999967
9.078 109.07499999999945
9.079 110.35000000000004
9.08 111.61500000000034
9.081 112.87999999999991
9.082 114.12999999999978
9.083 115.37000000000006
9.084 116.60000000000004
9.085 117.82499999999987
9.086 119.04000000000012
9.087 120.23999999999992
9.088 121.43000000000015
9.089 122.61000000000008
9.09 123.78499999999985
9.091 124.95000000000005
9.092 126.09999999999981
9.093 127.23499999999986
9.094 128.3650000000004
9.095 129.49000000000015
9.096 130.59500000000003
9.097 131.68500000000014
9.098 132.77419999999998
9.099 133.85004999999992
9.1 134.90949999999947
9.101 135.95964999999975
9.102 136.9983000000005
9.103 138.02499999999995
9.104 139.0393999999996
9.105 140.04185
9.106 141.03240000000042
9.107 142.01070000000038
9.108 142.97664999999986
9.109 143.9298999999998
9.11 144.87060000000008
9.111 145.79894999999996
9.112 146.71459999999956
9.113 147.61724999999976
9.114 148.50720000000038
9.115 149.38450000000006
9.116 150.24839999999983
9.117 151.09925000000024
9.118 151.93744999999967
9.119 152.76185000000012
9.12 153.57285
9.121 154.37084999999973
9.122 155.15535000000037
9.123 155.92609999999993
9.124 156.68314999999976
9.125 157.42650000000017
9.126 158.15585
9.127 158.87134999999984
9.128 159.57285000000007
9.129 160.26030000000011
9.13 160.93364999999991
9.131 161.59265
9.132 162.23729999999998
9.133 162.86764999999988
9.134 163.48345000000012
9.135 164.08470000000008
9.136 164.67145000000002
9.137 165.24345000000008
9.138 165.80055000000002
9.139 166.3429500000001
9.14 166.87064999999987
9.141 167.38305000000008
9.142 167.88055000000017
9.143 168.36319999999992
9.144 168.83074999999997
9.145 169.28314999999984
9.146 169.72029999999995
9.147 170.14220000000012
9.148 170.54879999999997
9.149 170.94019999999986
9.15 171.3161499999999
9.151 171.6766500000001
9.152 172.02170000000004
9.153 172.35129999999995
9.154 172.66535000000005
9.155 172.963765
9.156 173.24663499999997
9.157 173.51380000000003
9.158 173.76529000000002
9.159 174.00108999999998
9.16 174.2211385
9.161 174.42539499999998
9.162 174.6138465
9.163 174.78648499999997
9.164 174.943265
9.165 175.08415000000002
9.166 175.209175
9.167 175.31831500000004
9.168 175.41150000000005
9.169 175.4886999999999
9.17 175.54989999999998
9.171 175.59525000000005
9.172 175.62464999999992
9.173 175.638
9.174 175.6354
9.175 175.61680000000007
9.176 175.58205000000012
9.177 175.5313999999999
9.178 175.46474999999995
9.179 175.38199999999998
9.18 175.28329999999988
9.181 175.16835
9.182 175.03760000000014
9.183 174.89085000000003
9.184 174.7278500000001
9.185 174.54884999999996
9.186 174.35379999999995
9.187 174.14279999999997
9.188 173.91554999999988
9.189 173.6722999999999
9.19 173.41300000000004
9.191 173.13750000000005
9.192 172.84605000000008
9.193 172.53850000000028
9.194 172.2149499999999
9.195 171.87539999999996
9.196 171.51980000000012
9.197 171.1481999999997
9.198 170.76044999999976
9.199 170.35680000000025
9.2 169.9373000000004
9.201 169.50184999999993
9.202 169.05069999999938
9.203 168.58390000000014
9.204 168.10110000000032
9.205 167.60229999999987
9.206 167.08819999999983
9.207 166.55844999999974
9.208 166.01310000000024
9.209 165.45245000000043
9.21 164.87614999999983
9.211 164.28454999999965
9.212 163.6776999999999
9.213 163.0556000000005
9.214 162.41854999999998
9.215 161.76624999999987
9.216 161.09870000000012
9.217 160.4165999999997
9.218 159.7196000000002
9.219 159.00815
9.22 158.27954999999974
9.221 157.54000000000045
9.222 156.78500000000025
9.223 156.00999999999948
9.224 155.22499999999982
9.225 154.42999999999984
9.226 153.61499999999998
9.227 152.78000000000026
9.228 151.9399999999997
9.229 151.08500000000012
9.23 150.2150000000001
9.231 149.32999999999961
9.232 148.42499999999995
9.233 147.51000000000002
9.234 146.58500000000046
9.235 145.6450000000005
9.236 144.69000000000008
9.237 143.71999999999997
9.238 142.7349999999994
9.239 141.73499999999976
9.24 140.72499999999988
9.241 139.70499999999967
9.242 138.6650000000003
9.243 137.6100000000005
9.244 136.55000000000055
9.245 135.47500000000016
9.246 134.3799999999992
9.247 133.27999999999952
9.248 132.16500000000076
9.249 131.03000000000003
9.25 129.88999999999916
9.251 128.74000000000078
9.252 127.57000000000045
9.253 126.38999999999983
9.254 125.20500000000045
9.255 123.9999999999991
9.256 122.78000000000011
9.257 121.55500000000097
9.258 120.31999999999876
9.259 119.0699999999989
9.26 117.81000000000013
9.261 116.53500000000095
9.262 115.25000000000007
9.263 113.95999999999906
9.264 112.65000000000025
9.265 111.3349999999999
9.266 110.01000000000064
9.267 108.67000000000098
9.268 107.31999999999964
9.269 105.95999999999938
9.27 104.59500000000037
9.271 103.21500000000094
9.272 101.82499999999983
9.273 100.42999999999995
9.274 99.01999999999967
9.275 97.59999999999907
9.276 96.16999999999959
9.277 94.73499999999996
9.278 93.29000000000003
9.279 91.82999999999969
9.28 90.36500000000058
9.281 88.89500000000133
9.282 87.41000000000027
9.283 85.91499999999891
9.284 84.41999999999894
9.285 82.90999999999993
9.286 81.39500000000078
9.287 79.86999999999995
9.288 78.3350000000002
9.289 76.79500000000033
9.29 75.24500000000018
9.291 73.68999999999987
9.292 72.12499999999928
9.293 70.55499999999992
9.294 68.97500000000029
9.295 67.3900000000005
9.296 65.80000000000058
9.297 64.19500000000022
9.298 62.58999999999987
9.299 60.98499999999951
9.3 59.36500000000011
9.301 57.74000000000057
9.302 56.109999999999495
9.303 54.469999999999516
9.304 52.82999999999954
9.305 51.18499999999943
9.306 49.53500000000055
9.307 47.875
9.308 46.209999999999305
9.309 44.545
9.31 42.87000000000041
9.311 41.19000000000067
9.312 39.51499999999969
9.313 37.82999999999981
9.314 36.13500000000103
9.315 34.44499999999962
9.316 32.7449999999993
9.317 31.04500000000038
9.318 29.33999999999992
9.319 27.63000000000071
9.32 25.92000000000011
9.321 24.204999999999366
9.322 22.49000000000001
9.323 20.77000000000051
9.324 19.04499999999948
9.325 17.314999999999692
9.326 15.590000000000048
9.327 13.865000000000405
9.328 12.130000000000473
9.329 10.394999999999154
9.33 8.660000000000611
9.331 6.925000000000681
9.332 5.189999999999362
9.333 3.444999999999143
9.334 1.7050000000004562
9.335 -0.03499999999961867
9.336 -1.7799999999998373
9.337 -3.519999999999912
9.338 -5.259999999999987
9.339 -7.005000000000205
9.34 -8.750000000000425
9.341 -10.494999999999255
9.342 -12.240000000000862
9.343 -13.980000000000937
9.344 -15.719999999999622
9.345 -17.4599999999997
9.346 -19.199999999999772
9.347 -20.944999999999993
9.348 -22.685000000000066
9.349 -24.414999999999853
9.35 -26.149999999999785
9.351 -27.88999999999986
9.352 -29.619999999999646
9.353 -31.345000000000677
9.354 -33.075000000000465
9.355 -34.80000000000011
9.356 -36.519999999999605
9.357 -38.23999999999911
9.358 -39.959999999999994
9.359 -41.675000000000736
9.36 -43.38499999999995
9.361 -45.08999999999902
9.362 -46.79500000000086
9.363 -48.49999999999993
9.364 -50.1950000000001
9.365 -51.885000000000126
9.366 -53.57500000000015
9.367 -55.26500000000018
9.368 -56.944999999999915
9.369 -58.62000000000089
9.37 -60.2949999999991
9.371 -61.959999999999795
9.372 -63.620000000000346
9.373 -65.2799999999995
9.374 -66.93499999999992
9.375 -68.58500000000018
9.376 -70.22500000000015
9.377 -71.85499999999983
9.378 -73.48999999999967
9.379 -75.12000000000074
9.38 -76.735
9.381 -78.3449999999991
9.382 -79.95499999999961
9.383 -81.55499999999982
9.384 -83.14500000000113
9.385 -84.73000000000091
9.386 -86.30999999999916
9.387 -87.88500000000005
9.388 -89.45000000000064
9.389 -91.00499999999955
9.39 -92.55499999999972
9.391 -94.09999999999974
9.392 -95.63499999999947
9.393 -97.1600000000003
9.394 -98.67500000000085
9.395 -100.18499999999986
9.396 -101.68499999999996
9.397 -103.17999999999994
9.398 -104.66499999999961
9.399 -106.14000000000038
9.4 -107.60999999999964
9.401 -109.06499999999986
9.402 -110.50999999999978
9.403 -111.94999999999955
9.404 -113.38000000000041
9.405 -114.79999999999961
9.406 -116.20999999999992
9.407 -117.60999999999993
9.408 -118.99999999999966
9.409 -120.38000000000049
9.41 -121.75000000000102
9.411 -123.10999999999987
9.412 -124.46499999999997
9.413 -125.8000000000009
9.414 -127.1300000000003
9.415 -128.4499999999994
9.416 -129.75499999999946
9.417 -131.0500000000006
9.418 -132.3350000000001
9.419 -133.6149999999994
9.42 -134.87499999999957
9.421 -136.12499999999943
9.422 -137.37000000000054
9.423 -138.59500000000108
9.424 -139.80999999999992
9.425 -141.02000000000004
9.426 -142.20999999999955
9.427 -143.39499999999893
9.428 -144.56500000000065
9.429 -145.71500000000043
9.43 -146.86499999999882
9.431 -147.99999999999952
9.432 -149.11500000000035
9.433 -150.22500000000036
9.434 -151.32000000000062
9.435 -152.40000000000043
9.436 -153.47
9.437 -154.5249999999998
9.438 -155.57000000000002
9.439 -156.5999999999998
9.44 -157.61499999999984
9.441 -158.6200000000003
9.442 -159.60999999999962
9.443 -160.5849999999999
9.444 -161.5450000000004
9.445 -162.49499999999998
9.446 -163.43499999999997
9.447 -164.35500000000005
9.448 -165.2602499999996
9.449 -166.1534499999999
9.45 -167.03230000000013
9.451 -167.8970000000002
9.452 -168.7474500000001
9.453 -169.58340000000004
9.454 -170.40484999999995
9.455 -171.21209999999968
9.456 -172.00450000000035
9.457 -172.78194999999982
9.458 -173.5452499999998
9.459 -174.29365
9.46 -175.02714999999972
9.461 -175.74580000000032
9.462 -176.44950000000048
9.463 -177.13864999999996
9.464 -177.81259999999978
9.465 -178.47125000000005
9.466 -179.11489999999986
9.467 -179.74374999999986
9.468 -180.35735000000022
9.469 -180.95560000000003
9.47 -181.53879999999975
9.471 -182.10654999999997
9.472 -182.65899999999993
9.473 -183.19615
9.474 -183.71790000000013
9.475 -184.22435000000002
9.476 -184.7151499999998
9.477 -185.19034999999982
9.478 -185.65005000000002
9.479 -186.09410000000014
9.48 -186.52250000000015
9.481 -186.93504999999985
9.482 -187.33179999999987
9.483 -187.71290000000016
9.484 -188.07795000000021
9.485 -188.42705
9.486 -188.7602999999998
9.487 -189.0774999999999
9.488 -189.37864999999994
9.489 -189.6637500000001
9.49 -189.93275000000008
9.491 -190.1855499999999
9.492 -190.4223
9.493 -190.6429500000001
9.494 -190.84740000000002
9.495 -191.03574999999995
9.496 -191.20804999999996
9.497 -191.36418
9.498 -191.50418499999998
9.499 -191.62818500000003
9.5 -191.736105
9.501 -191.827985
9.502 -191.90386205
9.503 -191.96374999999998
9.504 -192.00765295
9.505 -192.035605
9.506 -192.04761
9.507 -192.04365499999997
9.508 -192.02383499999996
9.509 -191.98804000000007
9.51 -191.93630000000005
9.511 -191.86864999999992
9.512 -191.78499999999997
9.513 -191.68550000000002
9.514 -191.5700000000001
9.515 -191.43844999999996
9.516 -191.29104999999998
9.517 -191.1276
9.518 -190.94814999999988
9.519 -190.7526500000001
9.52 -190.54119999999986
9.521 -190.31389999999982
9.522 -190.07050000000027
9.523 -189.81080000000026
9.524 -189.5352999999999
9.525 -189.24399999999986
9.526 -188.93650000000005
9.527 -188.6131499999999
9.528 -188.27389999999977
9.529 -187.91875000000007
9.53 -187.54790000000028
9.531 -187.1611500000002
9.532 -186.7586499999997
9.533 -186.34069999999974
9.534 -185.90710000000004
9.535 -185.4579999999998
9.536 -184.99345000000008
9.537 -184.5132500000006
9.538 -184.0177999999998
9.539 -183.5074499999999
9.54 -182.9817500000004
9.541 -182.44084999999993
9.542 -181.88509999999962
9.543 -181.3143499999996
9.544 -180.72870000000046
9.545 -180.1282500000001
9.546 -179.51319999999978
9.547 -178.8836000000002
9.548 -178.23910000000012
9.549 -177.58010000000004
9.55 -176.90659999999997
9.551 -176.21849999999995
9.552 -175.51629999999972
9.553 -174.79994999999997
9.554 -174.0690500000003
9.555 -173.3235999999999
9.556 -172.56545
9.557 -171.79179999999988
9.558 -170.99999999999963
9.559 -170.20000000000022
9.56 -169.3900000000005
9.561 -168.5550000000001
9.562 -167.71000000000006
9.563 -166.85499999999976
9.564 -165.98499999999973
9.565 -165.09999999999997
9.566 -164.19999999999976
9.567 -163.28999999999996
9.568 -162.36000000000027
9.569 -161.42000000000033
9.57 -160.47000000000006
9.571 -159.50499999999937
9.572 -158.52499999999964
9.573 -157.53000000000017
9.574 -156.5250000000004
9.575 -155.51000000000036
9.576 -154.47999999999988
9.577 -153.43500000000037
9.578 -152.38000000000056
9.579 -151.3149999999991
9.58 -150.2299999999998
9.581 -149.13500000000025
9.582 -148.03499999999914
9.583 -146.91500000000025
9.584 -145.78500000000105
9.585 -144.64500000000018
9.586 -143.4899999999989
9.587 -142.32500000000007
9.588 -141.150000000001
9.589 -139.9600000000001
9.59 -138.75999999999888
9.591 -137.55500000000032
9.592 -136.33499999999992
9.593 -135.09499999999898
9.594 -133.85000000000062
9.595 -132.60000000000076
9.596 -131.33500000000046
9.597 -130.0599999999999
9.598 -128.76999999999887
9.599 -127.47499999999911
9.6 -126.17000000000044
9.601 -124.84999999999995
9.602 -123.5250000000007
9.603 -122.18500000000103
9.604 -120.8349999999997
9.605 -119.47999999999959
9.606 -118.1149999999992
9.607 -116.7399999999999
9.608 -115.36000000000047
9.609 -113.96500000000059
9.61 -112.55500000000029
9.611 -111.14499999999998
9.612 -109.72999999999955
9.613 -108.30000000000007
9.614 -106.85500000000015
9.615 -105.40999999999883
9.616 -103.96000000000016
9.617 -102.49500000000104
9.618 -101.02000000000027
9.619 -99.53999999999935
9.62 -98.05499999999967
9.621 -96.56499999999984
9.622 -95.05999999999959
9.623 -93.54500000000043
9.624 -92.02999999999989
9.625 -90.50500000000045
9.626 -88.97000000000071
9.627 -87.42999999999945
9.628 -85.88499999999944
9.629 -84.33000000000051
9.63 -82.76499999999992
9.631 -81.19999999999933
9.632 -79.62999999999998
9.633 -78.0450000000002
9.634 -76.46000000000042
9.635 -74.87000000000049
9.636 -73.27000000000028
9.637 -71.66499999999992
9.638 -70.05499999999942
9.639 -68.43500000000003
9.64 -66.81500000000062
9.641 -65.19499999999984
9.642 -63.56
9.643 -61.925000000000175
9.644 -60.2850000000002
9.645 -58.64000000000008
9.646 -56.98999999999982
9.647 -55.33499999999941
9.648 -53.68000000000039
9.649 -52.0149999999997
9.65 -50.34999999999901
9.651 -48.680000000000945
9.652 -47.010000000000105
9.653 -45.33499999999913
9.654 -43.65000000000063
9.655 -41.970000000000894
9.656 -40.28999999999977
9.657 -38.599999999999746
9.658 -36.904999999999575
9.659 -35.21499999999955
9.66 -33.52000000000077
9.661 -31.815000000000314
9.662 -30.115000000000002
9.663 -28.41499999999969
9.664 -26.70499999999909
9.665 -25.00000000000002
9.666 -23.295000000000954
9.667 -21.58000000000021
9.668 -19.864999999999466
9.669 -18.155000000000253
9.67 -16.434999999999366
9.671 -14.720000000000011
9.672 -13.005000000000654
9.673 -11.284999999999767
9.674 -9.565000000000268
9.675 -7.844999999999381
9.676 -6.130000000000024
9.677 -4.405000000000381
9.678 -2.6849999999994933
9.679 -0.9649999999999936
9.68 0.7549999999995061
9.681 2.4700000000002498
9.682 4.194999999999894
9.683 5.909999999999249
9.684 7.624999999999993
9.685 9.34500000000088
9.686 11.055000000000092
9.687 12.769999999999449
9.688 14.480000000000048
9.689 16.190000000000648
9.69 17.89999999999986
9.691 19.599999999998786
9.692 21.30500000000063
9.693 23.00500000000094
9.694 24.704999999999867
9.695 26.40500000000018
9.696 28.095000000000205
9.697 29.78499999999884
9.698 31.47000000000011
9.699 33.15500000000138
9.7 34.83999999999987
9.701 36.519999999999605
9.702 38.194999999999204
9.703 39.85999999999989
9.704 41.53000000000073
9.705 43.20000000000018
9.706 44.8549999999992
9.707 46.50999999999961
9.708 48.16500000000001
9.709 49.81000000000013
9.71 51.455000000000254
9.711 53.095000000000226
9.712 54.730000000000054
9.713 56.359999999999744
9.714 57.98000000000053
9.715 59.59999999999993
9.716 61.214999999999186
9.717 62.82499999999969
9.718 64.42500000000129
9.719 66.01999999999997
9.72 67.61499999999864
9.721 69.19999999999982
9.722 70.78000000000084
9.723 72.35500000000033
9.724 73.91999999999955
9.725 75.47499999999985
9.726 77.03000000000016
9.727 78.57500000000017
9.728 80.11500000000005
9.729 81.64999999999978
9.73 83.17000000000047
9.731 84.68500000000101
9.732 86.20000000000016
9.733 87.6999999999989
9.734 89.1900000000001
9.735 90.68500000000007
9.736 92.15999999999947
9.737 93.63000000000011
9.738 95.0949999999992
9.739 96.54500000000066
9.74 97.99000000000058
9.741 99.42500000000021
9.742 100.85499999999969
9.743 102.2749999999989
9.744 103.68000000000043
9.745 105.08500000000058
9.746 106.48000000000046
9.747 107.85999999999989
9.748 109.22999999999905
9.749 110.59499999999944
9.75 111.95000000000093
9.751 113.29500000000074
9.752 114.6299999999989
9.753 115.94999999999938
9.754 117.27000000000125
9.755 118.57499999999992
9.756 119.86499999999955
9.757 121.15000000000042
9.758 122.41999999999946
9.759 123.68499999999976
9.76 124.93999999999976
9.761 126.1750000000006
9.762 127.40499999999987
9.763 128.6300000000004
9.764 129.84000000000052
9.765 131.03000000000003
9.766 132.2150000000008
9.767 133.39499999999865
9.768 134.5549999999987
9.769 135.70500000000123
9.77 136.8450000000007
9.771 137.96999999999974
9.772 139.09000000000006
9.773 140.19499999999988
9.774 141.28499999999931
9.775 142.36499999999984
9.776 143.42999999999995
9.777 144.48499999999976
9.778 145.52500000000052
9.779 146.55499999999958
9.78 147.5749999999998
9.781 148.58000000000092
9.782 149.57000000000025
9.783 150.54499999999916
9.784 151.51500000000067
9.785 152.47000000000037
9.786 153.4049999999995
9.787 154.32999999999976
9.788 155.23999999999953
9.789 156.14000000000044
9.79 157.03000000000037
9.791 157.8999999999997
9.792 158.755
9.793 159.60000000000002
9.794 160.4300000000003
9.795 161.25000000000028
9.796 162.05499999999984
9.797 162.8400000000002
9.798 163.6149999999996
9.799 164.37499999999994
9.8 165.125
9.801 165.85999999999962
9.802 166.57500000000005
9.803 167.28069999999983
9.804 167.97259999999994
9.805 168.64875
9.806 169.3111000000004
9.807 169.95890000000014
9.808 170.59219999999985
9.809 171.21100000000027
9.81 171.81525000000002
9.811 172.40494999999981
9.812 172.9805000000001
9.813 173.5411499999999
9.814 174.08655000000007
9.815 174.6174000000003
9.816 175.13335000000006
9.817 175.6344
9.818 176.12054999999947
9.819 176.59104999999954
9.82 177.0466500000005
9.821 177.48700000000048
9.822 177.9116499999997
9.823 178.3214499999998
9.824 178.7160000000003
9.825 179.09480000000005
9.826 179.45799999999969
9.827 179.8057999999998
9.828 180.13810000000012
9.829 180.45475000000033
9.83 180.75594999999998
9.831 181.04164999999983
9.832 181.31174999999993
9.833 181.56614999999994
9.834 181.80515000000008
9.835 182.02870000000001
9.836 182.2365499999999
9.837 182.42894999999996
9.838 182.60605000000004
9.839 182.76774999999995
9.84 182.914
9.841 183.0447500000002
9.842 183.16015000000002
9.843 183.26024999999987
9.844 183.34509999999997
9.845 183.41469999999995
9.846 183.46884999999992
9.847 183.50780000000003
9.848 183.5314500000001
9.849 183.53985
9.85 183.53299999999996
9.851 183.51090000000005
9.852 183.4736
9.853 183.42090499999998
9.854 183.35291
9.855 183.26966000000002
9.856 183.17110500000004
9.857 183.05723999999998
9.858 182.928047
9.859 182.78351
9.86 182.623628
9.861 182.44838499999997
9.862 182.25780500000002
9.863 182.05188500000003
9.864 181.83060499999996
9.865 181.59396499999997
9.866 181.34199999999996
9.867 181.07475000000002
9.868 180.79209999999998
9.869 180.49420000000003
9.87 180.18115
9.871 179.85284999999988
9.872 179.50935000000007
9.873 179.1507000000001
9.874 178.77704999999992
9.875 178.38839999999993
9.876 177.98465000000013
9.877 177.56615000000008
9.878 177.13289999999986
9.879 176.6847499999998
9.88 176.22190000000023
9.881 175.74430000000007
9.882 175.25219999999996
9.883 174.74570000000008
9.884 174.22489999999976
9.885 173.68999999999994
9.886 173.1407000000001
9.887 172.57705000000013
9.888 171.9994500000002
9.889 171.40789999999967
9.89 170.80249999999984
9.891 170.1833500000003
9.892 169.55025000000012
9.893 168.90354999999983
9.894 168.24305000000018
9.895 167.56914999999998
9.896 166.88184999999953
9.897 166.1810999999999
9.898 165.4673500000002
9.899 164.74014999999994
9.9 163.9995499999998
9.901 163.24595000000025
9.902 162.47965000000045
9.903 161.70029999999988
9.904 160.90794999999991
9.905 160.10295000000033
9.906 159.28524999999985
9.907 158.45445
9.908 157.61104999999984
9.909 156.75539999999987
9.91 155.88740000000016
9.911 155.0066999999995
9.912 154.11339999999996
9.913 153.20815000000044
9.914 152.29095000000027
9.915 151.36154999999957
9.916 150.4197999999998
9.917 149.46610000000013
9.918 148.49845000000016
9.919 147.52530000000027
9.92 146.53499999999974
9.921 145.52999999999997
9.922 144.5250000000002
9.923 143.4999999999999
9.924 142.46499999999995
9.925 141.41999999999973
9.926 140.3599999999998
9.927 139.29500000000039
9.928 138.21499999999986
9.929 137.12499999999974
9.93 136.03000000000017
9.931 134.9200000000002
9.932 133.79499999999976
9.933 132.66499999999985
9.934 131.5300000000005
9.935 130.38000000000008
9.936 129.2149999999999
9.937 128.04499999999953
9.938 126.86999999999975
9.939 125.68500000000039
9.94 124.4900000000007
9.941 123.28000000000061
9.942 122.06499999999897
9.943 120.84499999999998
9.944 119.61000000000055
9.945 118.36999999999958
9.946 117.11999999999972
9.947 115.85999999999956
9.948 114.59500000000067
9.949 113.32500000000023
9.95 112.0449999999995
9.951 110.74999999999973
9.952 109.45499999999997
9.953 108.1499999999999
9.954 106.83499999999957
9.955 105.5200000000006
9.956 104.18999999999983
9.957 102.8550000000003
9.958 101.51500000000063
9.959 100.16499999999928
9.96 98.81000000000057
9.961 97.45000000000032
9.962 96.07999999999977
9.963 94.70000000000034
9.964 93.31999999999951
9.965 91.93499999999993
9.966 90.54000000000006
9.967 89.14000000000006
9.968 87.7349999999999
9.969 86.31999999999945
9.97 84.9050000000004
9.971 83.48499999999981
9.972 82.05500000000032
9.973 80.62500000000084
9.974 79.18499999999968
9.975 77.74499999999989
9.976 76.29999999999998
9.977 74.84499999999977
9.978 73.39499999999971
9.979 71.93499999999936
9.98 70.47000000000025
9.981 69.00500000000115
9.982 67.53499999999913
9.983 66.05999999999973
9.984 64.58500000000033
9.985 63.104999999999414
9.986 61.61999999999973
9.987 60.13500000000005
9.988 58.65000000000037
9.989 57.160000000000544
9.99 55.665000000000575
9.991 54.16999999999922
9.992 52.669999999999106
9.993 51.170000000000385
9.994 49.67000000000027
9.995 48.16500000000001
9.996 46.659999999999755
9.997 45.154999999999504
9.998 43.645000000000486
9.999 42.13500000000009
10.0 40.62499999999969
10.001 39.11500000000068
10.002 37.600000000000136
10.003 36.08499999999959
10.004 34.570000000000434
10.005 33.05499999999989
10.006 31.54499999999949
10.007 30.030000000000335
10.008 28.509999999999646
10.009 26.990000000000347
10.01 25.480000000001336
10.011 23.964999999999403
10.012 22.444999999998714
10.013 20.934999999999704
10.014 19.42000000000055
10.015 17.91000000000015
10.016 16.39999999999975
10.017 14.885000000000591
10.018 13.375000000000192
10.019 11.869999999999937
10.02 10.36499999999968
10.021 8.859999999999424
10.022 7.3550000000005555
10.023 5.855000000000443
10.024 4.360000000000475
10.025 2.865000000000506
10.026 1.3749999999992935
10.027 -0.11500000000053134
10.028 -1.6050000000003561
10.029 -3.090000000000037
10.03 -4.569999999999574
10.031 -6.045000000000355
10.032 -7.519999999999749
10.033 -8.989999999998998
10.034 -10.45500000000088
10.035 -11.919999999999986
10.036 -13.374999999998805
10.037 -14.830000000000398
10.038 -16.285000000000604
10.039 -17.730000000000523
10.04 -19.170000000000297
10.041 -20.610000000000074
10.042 -22.03999999999956
10.043 -23.46500000000029
10.044 -24.889999999999635
10.045 -26.309999999998833
10.046 -27.72000000000052
10.047 -29.12500000000068
10.048 -30.529999999999447
10.049 -31.924999999999315
10.05 -33.32000000000057
10.051 -34.705000000000155
10.052 -36.079999999999444
10.053 -37.46000000000027
10.054 -38.83000000000081
10.055 -40.18999999999967
10.056 -41.544999999999774
10.057 -42.895000000001126
10.058 -44.239999999999554
10.059 -45.574999999999086
10.06 -46.904999999999866
10.061 -48.230000000000494
10.062 -49.550000000000985
10.063 -50.85999999999979
10.064 -52.159999999999705
10.065 -53.45999999999962
10.066 -54.74999999999925
10.067 -56.029999999999966
10.068 -57.30000000000041
10.069 -58.5650000000007
10.07 -59.82999999999961
10.071 -61.079999999999465
10.072 -62.31500000000029
10.073 -63.54999999999972
10.074 -64.7800000000004
10.075 -65.99500000000063
10.076 -67.20499999999934
10.077 -68.40499999999916
10.078 -69.59500000000007
10.079 -70.7750000000007
10.08 -71.94999999999979
10.081 -73.11499999999998
10.082 -74.27000000000127
10.083 -75.41499999999951
10.084 -76.54999999999885
10.085 -77.6800000000008
10.086 -78.80000000000109
10.087 -79.9099999999997
10.088 -81.00499999999927
10.089 -82.09500000000008
10.09 -83.18000000000076
10.091 -84.2499999999996
10.092 -85.30499999999941
10.093 -86.35500000000046
10.094 -87.39999999999998
10.095 -88.4349999999992
10.096 -89.4549999999994
10.097 -90.46500000000069
10.098 -91.4650000000003
10.099 -92.45999999999977
10.1 -93.4400000000002
10.101 -94.41000000000032
10.102 -95.37500000000033
10.103 -96.31999999999974
10.104 -97.2600000000004
10.105 -98.19499999999954
10.106 -99.11499999999963
10.107 -100.02000000000066
10.108 -100.91500000000002
10.109 -101.8000000000005
10.11 -102.6749999999993
10.111 -103.53999999999918
10.112 -104.39500000000017
10.113 -105.24000000000089
10.114 -106.06999999999978
10.115 -106.88499999999961
10.116 -107.69500000000069
10.117 -108.49500000000012
10.118 -109.27500000000035
10.119 -110.04499999999888
10.12 -110.81000000000007
10.121 -111.56500000000096
10.122 -112.29999999999988
10.123 -113.02499999999993
10.124 -113.73999999999967
10.125 -114.43999999999967
10.126 -115.13000000000008
10.127 -115.81000000000022
10.128 -116.47999999999936
10.129 -117.13500000000015
10.13 -117.78000000000065
10.131 -118.41000000000004
10.132 -119.02999999999983
10.133 -119.64000000000001
10.134 -120.23499999999979
10.135 -120.8149999999998
10.136 -121.39000000000037
10.137 -121.95499999999997
10.138 -122.4999999999997
10.139 -123.03499999999981
10.14 -123.55999999999965
10.141 -124.07499999999987
10.142 -124.58000000000051
10.143 -125.06680000000034
10.144 -125.54180000000012
10.145 -126.0098000000001
10.146 -126.46354999999998
10.147 -126.90539999999986
10.148 -127.33524999999982
10.149 -127.75324999999975
10.15 -128.15894999999992
10.151 -128.55230000000037
10.152 -128.93375000000012
10.153 -129.30294999999938
10.154 -129.65984999999958
10.155 -130.0048000000005
10.156 -130.33750000000023
10.157 -130.65784999999954
10.158 -130.96589999999978
10.159 -131.26175000000018
10.16 -131.54525000000015
10.161 -131.81640000000036
10.162 -132.07530000000008
10.163 -132.32195000000002
10.164 -132.5562500000002
10.165 -132.77829999999992
10.166 -132.98804999999982
10.167 -133.1850499999995
10.168 -133.37024999999988
10.169 -133.5431000000005
10.17 -133.70364999999995
10.171 -133.85230000000013
10.172 -133.98845000000026
10.173 -134.11249999999987
10.174 -134.22439999999995
10.175 -134.32444999999967
10.176 -134.41259999999974
10.177 -134.4886
10.178 -134.55265000000028
10.179 -134.60480000000024
10.18 -134.6451999999998
10.181 -134.67389999999995
10.182 -134.69085000000004
10.183 -134.69625
10.184 -134.69010000000011
10.185 -134.6721999999998
10.186 -134.64280000000002
10.187 -134.60220000000024
10.188 -134.5500499999999
10.189 -134.48650000000006
10.19 -134.41200000000006
10.191 -134.3261499999998
10.192 -134.22889999999998
10.193 -134.12070000000006
10.194 -134.0015
10.195 -133.8713
10.196 -133.7300999999999
10.197 -133.57790000000006
10.198 -133.41494999999995
10.199 -133.24110000000002
10.2 -133.0563
10.201 -132.8606999999999
10.202 -132.65440000000007
10.203 -132.43730000000002
10.204 -132.20955000000004
10.205 -131.97114999999994
10.206 -131.72185
10.207 -131.46200000000007
10.208 -131.19154999999992
10.209 -130.9104
10.21 -130.61875
10.211 -130.316525
10.212 -130.00373499999998
10.213 -129.680455
10.214 -129.34671000000003
10.215 -129.00256499999998
10.216 -128.64807
10.217 -128.283255
10.218 -127.90819149999999
10.219 -127.52294800000001
10.22 -127.12758850000002
10.221 -126.72219199999999
10.222 -126.30685499999998
10.223 -125.88167000000001
10.224 -125.44673000000002
10.225 -125.00213499999995
10.226 -124.548025
10.227 -124.08455500000004
10.228 -123.61169499999993
10.229 -123.12965000000004
10.23 -122.63865
10.231 -122.13864999999993
10.232 -121.62975000000004
10.233 -121.11225000000007
10.234 -120.58615000000006
10.235 -120.0514999999999
10.236 -119.50855
10.237 -118.95735000000008
10.238 -118.39799999999994
10.239 -117.83054999999989
10.24 -117.2550999999999
10.241 -116.6717500000001
10.242 -116.08050000000007
10.243 -115.48154999999997
10.244 -114.87489999999991
10.245 -114.26055000000011
10.246 -113.63850000000019
10.247 -113.00889999999973
10.248 -112.37189999999988
10.249 -111.72740000000015
10.25 -111.07550000000015
10.251 -110.41614999999992
10.252 -109.7492999999998
10.253 -109.07515000000005
10.254 -108.39379999999996
10.255 -107.70525000000018
10.256 -107.00954999999999
10.257 -106.30674999999971
10.258 -105.59690000000003
10.259 -104.87995000000028
10.26 -104.15614999999995
10.261 -103.42559999999972
10.262 -102.68835000000026
10.263 -101.94465
10.264 -101.19434999999974
10.265 -100.43755000000014
10.266 -99.67440000000008
10.267 -98.90515000000009
10.268 -98.13010000000004
10.269 -97.34909999999999
10.27 -96.56234999999985
10.271 -95.76994999999991
10.272 -94.97215000000003
10.273 -94.16915000000012
10.274 -93.36085000000021
10.275 -92.5472
10.276 -91.72889999999983
10.277 -90.9060499999996
10.278 -90.07830000000023
10.279 -89.24564999999996
10.28 -88.40854999999993
10.281 -87.56744999999995
10.282 -86.72179999999959
10.283 -85.87200000000003
10.284 -85.0185500000003
10.285 -84.16105000000063
10.286 -83.29939999999965
10.287 -82.4335999999995
10.288 -81.56410000000058
10.289 -80.69124999999995
10.29 -79.81435000000009
10.291 -78.9337000000001
10.292 -78.05004999999962
10.293 -77.1630500000002
10.294 -76.27229999999999
10.295 -75.37825000000011
10.296 -74.48084999999993
10.297 -73.58044999999993
10.298 -72.67710000000011
10.299 -71.77069999999979
10.3 -70.86135000000034
10.301 -69.94905000000037
10.302 -69.03409999999971
10.303 -68.11654999999972
10.304 -67.19675000000022
10.305 -66.27439999999997
10.306 -65.34979999999953
10.307 -64.42295000000028
10.308 -63.49385000000013
10.309 -62.56324999999937
10.31 -61.63085000000026
10.311 -60.69655000000007
10.312 -59.760349999999484
10.313 -58.82270000000036
10.314 -57.883950000000425
10.315 -56.94404999999971
10.316 -56.0029999999996
10.317 -55.06050000000025
10.318 -54.11730000000059
10.319 -53.173699999999734
10.32 -52.2289499999995
10.321 -51.28345000000034
10.322 -50.33759999999998
10.323 -49.391399999999805
10.324 -48.44480000000054
10.325 -47.498199999999876
10.326 -46.551599999999915
10.327 -45.604650000000134
10.328 -44.65764999999969
10.329 -43.71104999999972
10.33 -42.764850000000244
10.331 -41.819250000000444
10.332 -40.87340000000009
10.333 -39.924999999999685
10.334 -38.984999999999715
10.335 -38.0400000000003
10.336 -37.095000000000184
10.337 -36.15499999999952
10.338 -35.2100000000001
10.339 -34.275000000000276
10.34 -33.33499999999962
10.341 -32.39500000000034
10.342 -31.459999999999823
10.343 -30.524999999999995
10.344 -29.59000000000017
10.345 -28.659999999999798
10.346 -27.730000000000114
10.347 -26.79999999999974
10.348 -25.87000000000006
10.349 -24.94499999999983
10.35 -24.024999999999743
10.351 -23.10500000000035
10.352 -22.18500000000026
10.353 -21.26500000000017
10.354 -20.35000000000023
10.355 -19.439999999999735
10.356 -18.529999999999937
10.357 -17.620000000000136
10.358 -16.714999999999787
10.359 -15.81000000000013
10.36 -14.915000000000067
10.361 -14.01499999999986
10.362 -13.119999999999798
10.363 -12.22999999999988
10.364 -11.33999999999996
10.365 -10.455000000000187
10.366 -9.570000000000412
10.367 -8.695000000000231
10.368 -7.820000000000049
10.369 -6.949999999999318
10.37 -6.079999999999974
10.371 -5.215000000000081
10.372 -4.359999999999781
10.373 -3.500000000000031
10.374 -2.644999999999731
10.375 -1.8000000000004124
10.376 -0.9600000000005438
10.377 -0.11999999999998123
10.378 0.7200000000005813
10.379 1.5500000000001624
10.38 2.3699999999994557
10.381 3.195000000000281
10.382 4.010000000000124
10.383 4.819999999999824
10.384 5.630000000000218
10.385 6.42999999999963
10.386 7.224999999999593
10.387 8.015000000000105
10.388 8.805000000000618
10.389 9.590000000000293
10.39 10.369999999999823
10.391 11.13999999999976
10.392 11.905000000000248
10.393 12.664999999999898
10.394 13.424999999999548
10.395 14.180000000000442
10.396 14.925000000000354
10.397 15.669999999999574
10.398 16.40499999999989
10.399 17.135000000000066
10.4 17.8600000000001
10.401 18.579999999999984
10.402 19.299999999999873
10.403 20.010000000000165
10.404 20.71000000000017
10.405 21.410000000000178
10.406 22.10500000000004
10.407 22.789999999999615
10.408 23.46999999999974
10.409 24.149999999999867
10.41 24.819999999999702
10.411 25.4750000000005
10.412 26.129999999999903
10.413 26.785000000000004
10.414 27.43000000000051
10.415 28.065000000000033
10.416 28.69500000000011
10.417 29.32000000000004
10.418 29.934999999999683
10.419 30.544999999999877
10.42 31.144999999999783
10.421 31.744999999999692
10.422 32.335
10.423 32.91500000000003
10.424 33.495000000000054
10.425 34.06000000000034
10.426 34.62080000000006
10.427 35.177949999999626
10.428 35.72665000000016
10.429 36.26795000000044
10.43 36.8025000000001
10.431 37.33039999999979
10.432 37.85154999999957
10.433 38.36600000000009
10.434 38.87379999999996
10.435 39.37445000000012
10.436 39.86840000000033
10.437 40.355699999999885
10.438 40.835899999999704
10.439 41.30939999999958
10.44 41.776150000000236
10.441 42.23620000000025
10.442 42.6896000000003
10.443 43.13589999999992
10.444 43.575099999999814
10.445 44.00760000000045
10.446 44.43299999999997
10.447 44.851349999999734
10.448 45.26264999999974
10.449 45.66650000000019
10.45 46.063250000000224
10.451 46.45284999999985
10.452 46.835099999999876
10.453 47.21025000000017
10.454 47.577900000000255
10.455 47.938149999999375
10.456 48.29130000000015
10.457 48.636650000000174
10.458 48.97454999999995
10.459 49.30535
10.46 49.62830000000002
10.461 49.94385000000045
10.462 50.25229999999977
10.463 50.553299999999545
10.464 50.84649999999996
10.465 51.13220000000015
10.466 51.4108499999999
10.467 51.68205000000009
10.468 51.945850000000014
10.469 52.202149999999726
10.47 52.451350000000396
10.471 52.693499999999915
10.472 52.92814999999992
10.473 53.155400000000355
10.474 53.375599999999636
10.475 53.5886499999999
10.476 53.79470000000038
10.477 53.99364999999975
10.478 54.1854500000001
10.479 54.370200000000004
10.48 54.54754999999963
10.481 54.71820000000002
10.482 54.881749999999975
10.483 55.0382000000002
10.484 55.187549999999995
10.485 55.329850000000036
10.486 55.46545000000014
10.487 55.593999999999774
10.488 55.71585000000018
10.489 55.830550000000166
10.49 55.93854999999953
10.491 56.03995000000028
10.492 56.134199999999936
10.493 56.22169999999967
10.494 56.30215000000035
10.495 56.37590000000039
10.496 56.44334999999958
10.497 56.504099999999525
10.498 56.55815000000022
10.499 56.60540000000033
10.5 56.64635000000029
10.501 56.68105000000006
10.502 56.70899999999992
10.503 56.73019999999986
10.504 56.7451
10.505 56.75369999999999
10.506 56.75589999999987
10.507 56.75179999999995
10.508 56.74119999999998
10.509 56.72444999999977
10.51 56.70135000000014
10.511 56.67190000000002
10.512 56.63635
10.513 56.59460000000011
10.514 56.54654999999974
10.515 56.49240000000013
10.516 56.43220000000026
10.517 56.36584999999978
10.518 56.2936
10.519 56.215199999999975
10.52 56.130799999999994
10.521 56.040650000000255
10.522 55.944549999999836
10.523 55.84264999999971
10.524 55.73520000000005
10.525 55.622150000000225
10.526 55.50344999999991
10.527 55.37919999999974
10.528 55.24940000000006
10.529 55.114399999999996
10.53 54.97414999999991
10.531 54.828450000000274
10.532 54.677750000000145
10.533 54.52204999999988
10.534 54.36129999999984
10.535 54.19569999999992
10.536 54.02525000000013
10.537 53.85000000000007
10.538 53.670100000000055
10.539 53.48550000000007
10.54 53.296400000000034
10.541 53.10284999999991
10.542 52.90469999999977
10.543 52.70209999999991
10.544 52.49515000000024
10.545 52.283850000000086
10.546 52.068350000000066
10.547 51.848600000000204
10.548 51.62454999999982
10.549 51.39634999999989
10.55 51.163850000000146
10.551 50.92730000000011
10.552 50.68685000000003
10.553 50.44229999999968
10.554 50.19364999999977
10.555 49.94105000000019
10.556 49.684549999999895
10.557 49.42419999999989
10.558 49.16025000000005
10.559 48.89255000000009
10.56 48.62120000000015
10.561 48.346349999999966
10.562 48.06794999999992
10.563 47.78625000000005
10.564 47.50129999999998
10.565 47.213150000000034
10.566 46.92200000000011
10.567 46.62784999999985
10.568 46.33084999999988
10.569 46.03120000000009
10.57 45.72884999999999
10.571 45.42395000000001
10.572 45.11655000000014
10.573 44.806749999999965
10.574 44.49474999999991
10.575 44.18054999999997
10.576 43.864200000000125
10.577 43.545849999999945
10.578 43.225449999999974
10.579 42.90305000000001
10.58 42.57889999999993
10.581 42.252800000000015
10.582 41.92485000000003
10.583 41.59520000000006
10.584 41.26384999999996
10.585 40.930800000000055
10.586 40.596050000000005
10.587 40.259749999999904
10.588 39.92189999999993
10.589 39.582450000000094
10.59 39.24135000000009
10.591 38.898899999999934
10.592 38.55509999999996
10.593 38.209749999999936
10.594 37.863100000000074
10.595 37.51524999999998
10.596 37.16609999999988
10.597 36.81580000000004
10.598 36.46445000000005
10.599 36.11210000000007
10.6 35.75894999999999
10.601 35.40489999999995
10.602 35.05005000000007
10.603 34.694700000000026
10.604 34.33884999999998
10.605 33.982549999999996
10.606 33.625949999999996
10.607 33.26919999999999
10.608 32.91234999999995
10.609 32.55554999999997
10.61 32.19885000000002
10.611 31.842400000000033
10.612 31.486399999999975
10.613 31.130774999999982
10.614 30.77564000000003
10.615 30.421230000000044
10.616 30.067560000000043
10.617 29.71464
10.618 29.362599999999993
10.619 29.011490000000006
10.62 28.661404999999995
10.621 28.312414999999984
10.622 27.964544999999973
10.623 27.617859999999993
10.624 27.272384999999993
10.625 26.92816500000001
10.626 26.585275000000003
10.627 26.24373999999996
10.628 25.903574999999996
10.629 25.564805
10.63 25.227504999999994
10.631 24.891735000000033
10.632 24.557505000000027
10.633 24.224865000000005
10.634 23.89384999999999
10.635 23.56449
10.636 23.236824999999982
10.637 22.91090499999997
10.638 22.586775000000006
10.639 22.26448
10.64 21.944054999999995
10.641 21.62554000000002
10.642 21.308984999999993
10.643 20.99444499999998
10.644 20.681975000000005
10.645 20.371605000000006
10.646 20.063390000000005
10.647 19.757385
10.648 19.453655
10.649 19.152245
10.65 18.853193999999995
10.651 18.556570000000004
10.652 18.262431
10.653 17.9708395
10.654 17.681858000000002
10.655 17.395550449999998
10.656 17.111981
10.657 16.831209050000002
10.658 16.553305499999997
10.659 16.278341499999996
10.66 16.006388
10.661 15.7375195
10.662 15.471797500000001
10.663 15.209290000000003
10.664 14.950079999999993
10.665 14.694239999999997
10.666 14.441835
10.667 14.192935000000006
10.668 13.947600000000001
10.669 13.705909999999985
10.67 13.467935000000008
10.671 13.233725000000005
10.672 13.003314999999994
10.673 12.776764999999997
10.674 12.554134999999997
10.675 12.335459999999998
10.676 12.120779999999996
10.677 11.910125
10.678 11.70352
10.679 11.500984999999996
10.68 11.302529999999997
10.681 11.10817500000001
10.682 10.917944999999998
10.683 10.731819999999997
10.684 10.549809999999992
10.685 10.371915
10.686 10.19810000000001
10.687 10.028365000000006
10.688 9.86273000000001
10.689 9.701194999999982
10.69 9.543750000000003
10.691 9.390385000000029
10.692 9.241070000000004
10.693 9.09585499999999
10.694 8.954739999999985
10.695 8.817690000000002
10.696 8.684745000000008
10.697 8.555919999999988
10.698 8.431239999999972
10.699 8.31072999999999
10.7 8.194405000000025
10.701 8.082295000000004
10.702 7.9744699999999895
10.703 7.870979999999999
10.704 7.771820000000012
10.705 7.677055000000029
10.706 7.58674
10.707 7.500869999999991
10.708 7.419494999999976
10.709 7.34269
10.71 7.270465000000026
10.711 7.2028449999999955
10.712 7.139864999999987
10.713 7.081545000000005
10.714 7.027899999999991
10.715 6.978915000000005
10.716 6.934630000000018
10.717 6.8950449999999845
10.718 6.860145000000011
10.719 6.8299249999999825
10.72 6.804384999999991
10.721 6.783475000000017
10.722 6.767175000000009
10.723 6.755509999999999
10.724 6.748455000000001
10.725 6.745965000000019
10.726 6.747989999999994
10.727 6.754510000000005
10.728 6.76552500000001
10.729 6.781004999999999
10.73 6.8009149999999785
10.731 6.825219999999961
10.732 6.853925000000014
10.733 6.887015000000023
10.734 6.924499999999989
10.735 6.966365000000019
10.736 7.012535000000021
10.737 7.063054999999988
10.738 7.117959999999954
10.739 7.177239999999959
10.74 7.240890000000023
10.741 7.308925000000001
10.742 7.381290000000022
10.743 7.458029999999997
10.744 7.539194999999984
10.745 7.624739999999991
10.746 7.71470500000003
10.747 7.8090450000000216
10.748 7.907769999999925
10.749 8.010865000000061
10.75 8.118335000000062
10.751 8.230189999999977
10.752 8.346374999999936
10.753 8.466884999999962
10.754 8.591635000000045
10.755 8.720625000000013
10.756 8.853804999999978
10.757 8.991130000000034
10.758 9.132595000000029
10.759 9.278069999999957
10.76 9.427550000000016
10.761 9.580939999999979
10.762 9.738184999999975
10.763 9.89925000000006
10.764 10.064049999999966
10.765 10.232550000000007
10.766 10.4046
10.767 10.580199999999945
10.768 10.759300000000044
10.769 10.9418
10.77 11.127650000000017
10.771 11.316850000000004
10.772 11.509299999999927
10.773 11.704900000000015
10.774 11.903700000000066
10.775 12.10559999999996
10.776 12.310549999999983
10.777 12.518500000000074
10.778 12.729350000000029
10.779 12.943149999999989
10.78 13.159899999999961
10.781 13.379450000000018
10.782 13.601750000000015
10.783 13.82689999999999
10.784 14.054849999999963
10.785 14.285449999999928
10.786 14.518700000000063
10.787 14.754600000000012
10.788 14.993149999999957
10.789 15.234250000000035
10.79 15.477899999999986
10.791 15.724149999999954
10.792 15.972850000000022
10.793 16.224000000000014
10.794 16.477600000000013
10.795 16.733600000000056
10.796 16.991900000000015
10.797 17.252450000000003
10.798 17.51534999999997
10.799 17.780449999999988
10.8 18.047700000000006
10.801 18.317099999999932
10.802 18.588600000000056
10.803 18.86210000000008
10.804 19.13744999999991
10.805 19.414750000000012
10.806 19.693949999999987
10.807 19.974899999999906
10.808 20.25754999999997
10.809 20.54180000000006
10.81 20.827550000000056
10.811 21.114799999999953
10.812 21.403499999999955
10.813 21.693449999999995
10.814 21.984600000000096
10.815 22.276849999999964
10.816 22.570149999999973
10.817 22.864350000000034
10.818 23.159350000000014
10.819 23.455099999999952
10.82 23.751449999999917
10.821 24.048350000000113
10.822 24.345600000000125
10.823 24.643249999999927
10.824 24.94109999999997
10.825 25.23899999999999
10.826 25.53704999999993
10.827 25.83500000000009
10.828 26.132700000000042
10.829 26.430299999999875
10.83 26.72760000000003
10.831 27.024350000000137
10.832 27.320699999999924
10.833 27.616699999999906
10.834 27.912100000000024
10.835 28.206799999999987
10.836 28.500799999999977
10.837 28.794150000000133
10.838 29.08679999999997
10.839 29.378549999999926
10.84 29.66949999999996
10.841 29.959650000000064
10.842 30.248900000000127
10.843 30.53719999999999
10.844 30.824550000000013
10.845 31.11095000000001
10.846 31.396199999999926
10.847 31.68034999999989
10.848 31.963450000000066
10.849 32.24535000000001
10.85 32.526049999999884
10.851 32.8054500000001
10.852 33.08350000000016
10.853 33.36009999999993
10.854 33.635049999999886
10.855 33.90849999999993
10.856 34.18040000000011
10.857 34.450450000000046
10.858 34.71859999999993
10.859 34.984750000000005
10.86 35.24885000000012
10.861 35.5109000000001
10.862 35.77059999999993
10.863 36.02784999999983
10.864 36.28264999999998
10.865 36.53485000000012
10.866 36.784299999999966
10.867 37.031049999999844
10.868 37.27505000000013
10.869 37.51589999999999
10.87 37.75359999999978
10.871 37.9881000000002
10.872 38.219400000000235
10.873 38.447399999999924
10.874 38.67189999999972
10.875 38.892800000000015
10.876 39.110150000000104
10.877 39.32394999999998
10.878 39.534249999999965
10.879 39.74084999999981
10.88 39.94330000000011
10.881 40.142050000000275
10.882 40.33709999999996
10.883 40.52799999999974
10.884 40.714799999999954
10.885 40.89770000000013
10.886 41.07669999999994
10.887 41.25165000000014
10.888 41.4222500000002
10.889 41.58859999999972
10.89 41.750850000000014
10.891 41.908750000000175
10.892 42.06224999999987
10.893 42.21124999999985
10.894 42.355800000000094
10.895 42.495900000000255
10.896 42.63129999999976
10.897 42.76184999999974
10.898 42.88760000000016
10.899 43.00850000000002
10.9 43.124300000000126
10.901 43.23495000000017
10.902 43.34059999999973
10.903 43.44099999999996
10.904 43.53594999999994
10.905 43.62574999999986
10.906 43.709950000000305
10.907 43.788550000000214
10.908 43.86159999999993
10.909 43.928799999999946
10.91 43.99024999999987
10.911 44.04579999999977
10.912 44.09554999999995
10.913 44.13930000000017
10.914 44.17710000000005
10.915 44.208949999999945
10.916 44.234649999999945
10.917 44.25420000000006
10.918 44.267599999999945
10.919 44.274899999999924
10.92 44.27585000000012
10.921 44.2706000000001
10.922 44.25925000000018
10.923 44.24134999999988
10.924 44.21709999999982
10.925 44.18680000000015
10.926 44.15010000000004
10.927 44.107049999999795
10.928 44.05755000000018
10.929 44.00145000000022
10.93 43.93904999999976
10.931 43.87014999999994
10.932 43.794700000000105
10.933 43.712749999999865
10.934 43.62405000000006
10.935 43.528900000000185
10.936 43.42705000000002
10.937 43.31839999999962
10.938 43.20290000000004
10.939 43.0807500000005
10.94 42.95184999999965
10.941 42.81589999999974
10.942 42.672850000000096
10.943 42.52270000000002
10.944 42.36585000000001
10.945 42.20195000000024
10.946 42.03060000000022
10.947 41.85209999999981
10.948 41.666649999999585
10.949 41.47369999999984
10.95 41.27320000000059
10.951 41.065350000000365
10.952 40.85004999999989
10.953 40.62724999999989
10.954 40.39704999999963
10.955 40.15939999999982
10.956 39.914250000000486
10.957 39.6613000000004
10.958 39.40054999999956
10.959 39.1322999999999
10.96 38.856649999999966
10.961 38.57315
10.962 38.281800000000004
10.963 37.98304999999974
10.964 37.67645000000014
10.965 37.36204999999978
10.966 37.040199999999885
10.967 36.71049999999995
10.968 36.37299999999996
10.969 36.02805000000042
10.97 35.67525000000016
10.971 35.31464999999984
10.972 34.946549999999995
10.973 34.57065000000009
10.974 34.187000000000104
10.975 33.7958499999999
10.976 33.397250000000156
10.977 32.99079999999968
10.978 32.57689999999966
10.979 32.155600000000064
10.98 31.72644999999974
10.981 31.28980000000059
10.982 30.84575000000048
10.983 30.3942999999994
10.984 29.935350000000195
10.985 29.468900000000076
10.986 28.995399999999506
10.987 28.514500000000055
10.988 28.026100000000387
10.989 27.530650000000268
10.99 27.02809999999972
10.991 26.518099999999627
10.992 26.000649999999986
10.993 25.476150000000587
10.994 24.944550000000064
10.995 24.405499999999996
10.996 23.859400000000168
10.997 23.306149999999942
10.998 22.745500000000142
10.999 22.177749999999914
11.0 21.602549999999443
11.001 21.019950000000094
11.002 20.430250000000317
11.003 19.83344999999942
11.004 19.22960000000015
11.005 18.618249999999975
11.006 17.999449999999555
11.007 17.374000000000557
11.008 16.741099999999925
11.009 16.100699999999772
11.01 15.453650000000346
11.011 14.7994999999998
11.012 14.137799999999757
11.013 13.469149999999901
11.014 12.793800000000106
11.015 12.111300000000602
11.016 11.421749999999953
11.017 10.725449999999388
11.018 10.022850000000055
11.019 9.313600000000061
11.02 8.597250000000333
11.021 7.874149999999997
11.022 7.144749999999505
11.023 6.4094000000000655
11.024 5.667650000000524
11.025 4.9192000000003455
11.026 4.164849999999803
11.027 3.4045499999996176
11.028 2.6382499999998146
11.029 1.8664000000001568
11.03 1.088550000000188
11.031 0.3046999999999078
11.032 -0.4850500000000424
11.033 -1.2800000000000311
11.034 -2.080549999999848
11.035 -2.8866999999994922
11.036 -3.698099999999843
11.037 -4.515100000000022
11.038 -5.337250000000266
11.039 -6.164600000000547
11.04 -6.996800000000358
11.041 -7.8342499999994875
11.042 -8.677349999999805
11.043 -9.5252000000004
11.044 -10.37789999999983
11.045 -11.235849999999964
11.046 -12.098650000000323
11.047 -12.96624999999954
11.048 -13.838299999999887
11.049 -14.715300000000402
11.05 -15.597049999999808
11.051 -16.482899999999827
11.052 -17.373650000000048
11.053 -18.26880000000003
11.054 -19.16809999999991
11.055 -20.0719000000002
11.056 -20.979699999999767
11.057 -21.891300000000115
11.058 -22.806600000000593
11.059 -23.72599999999961
11.06 -24.649149999999427
11.061 -25.575600000000282
11.062 -26.50580000000055
11.063 -27.439349999999752
11.064 -28.376299999999937
11.065 -29.31619999999996
11.066 -30.259049999999814
11.067 -31.204900000000173
11.068 -32.15334999999986
11.069 -33.104750000000074
11.07 -34.05885000000025
11.071 -35.01549999999978
11.072 -35.97475000000003
11.073 -36.93625000000048
11.074 -37.89959999999995
11.075 -38.8652499999996
11.076 -39.833050000000206
11.077 -40.80269999999983
11.078 -41.77429999999982
11.079 -42.74770000000025
11.08 -43.722949999999706
11.081 -44.69974999999973
11.082 -45.67805000000036
11.083 -46.65740000000043
11.084 -47.638249999999715
11.085 -48.62064999999957
11.086 -49.60410000000026
11.087 -50.588700000000344
11.088 -51.574050000000035
11.089 -52.560100000000055
11.09 -53.54694999999965
11.091 -54.53490000000005
11.092 -55.52320000000027
11.093 -56.511899999999585
11.094 -57.501349999999896
11.095 -58.4908000000002
11.096 -59.48019999999984
11.097 -60.46965000000015
11.098 -61.45874999999995
11.099 -62.44744999999996
11.1 -63.436099999999996
11.101 -64.4240499999997
11.102 -65.41125000000049
11.103 -66.3977000000003
11.104 -67.38305
11.105 -68.3672499999996
11.106 -69.34999999999997
11.107 -70.33165000000021
11.108 -71.31174999999989
11.109 -72.2900000000002
11.11 -73.26659999999998
11.111 -74.24109999999983
11.112 -75.21339999999981
11.113 -76.18370000000013
11.114 -77.15169999999993
11.115 -78.11709999999972
11.116 -79.07990000000017
11.117 -80.04010000000027
11.118 -80.99729999999985
11.119 -81.95154999999995
11.12 -82.90280000000024
11.121 -83.8508499999998
11.122 -84.79565000000001
11.123 -85.73680000000007
11.124 -86.6744499999999
11.125 -87.60860000000015
11.126 -88.53899999999997
11.127 -89.4652499999999
11.128 -90.38744999999987
11.129 -91.30575000000015
11.13 -92.21995000000017
11.131 -93.12964999999978
11.132 -94.03485000000002
11.133 -94.93550000000025
11.134 -95.8314499999998
11.135 -96.7229
11.136 -97.60949999999997
11.137 -98.4908999999999
11.138 -99.36725000000007
11.139 -100.23860000000009
11.14 -101.10475000000008
11.141 -101.96549999999978
11.142 -102.82065
11.143 -103.67005000000012
11.144 -104.5138499999999
11.145 -105.35179999999997
11.146 -106.1836
11.147 -107.00939999999987
11.148 -107.82890000000013
11.149 -108.64195000000014
11.15 -109.44859999999987
11.151 -110.24859999999997
11.152 -111.0416500000001
11.153 -111.82779999999985
11.154 -112.60695000000001
11.155 -113.37890000000013
11.156 -114.14354999999993
11.157 -114.90064999999998
11.158 -115.65005000000002
11.159 -116.39174999999993
11.16 -117.12555
11.161 -117.8513
11.162 -118.56883999999998
11.163 -119.27799999999999
11.164 -119.97881499999995
11.165 -120.67102500000004
11.166 -121.35450000000003
11.167 -122.02913499999997
11.168 -122.69478999999998
11.169 -123.35134599999999
11.17 -123.998676
11.171 -124.63668399999999
11.172 -125.265259
11.173 -125.88428499999998
11.174 -126.49363999999998
11.175 -127.093235
11.176 -127.68299499999998
11.177 -128.26279499999998
11.178 -128.83253500000004
11.179 -129.392245
11.18 -129.94180000000003
11.181 -130.481
11.182 -131.00984999999997
11.183 -131.5283499999999
11.184 -132.03629999999998
11.185 -132.53370000000012
11.186 -133.02055000000007
11.187 -133.49655
11.188 -133.9616
11.189 -134.4158999999999
11.19 -134.85924999999986
11.191 -135.29135000000002
11.192 -135.71235000000016
11.193 -136.12204999999994
11.194 -136.52030000000005
11.195 -136.907
11.196 -137.2821999999999
11.197 -137.64560000000014
11.198 -137.9970500000001
11.199 -138.3365999999997
11.2 -138.66404999999978
11.201 -138.9794000000003
11.202 -139.28245000000007
11.203 -139.57319999999967
11.204 -139.85130000000007
11.205 -140.11675000000014
11.206 -140.3695
11.207 -140.6094
11.208 -140.83644999999984
11.209 -141.05049999999994
11.21 -141.25149999999996
11.211 -141.43939999999992
11.212 -141.61390000000003
11.213 -141.77505000000022
11.214 -141.92295000000007
11.215 -142.05719999999985
11.216 -142.17794999999978
11.217 -142.28504999999996
11.218 -142.3787000000003
11.219 -142.4588500000004
11.22 -142.5247999999997
11.221 -142.57690000000002
11.222 -142.61524999999997
11.223 -142.63949999999969
11.224 -142.64995000000044
11.225 -142.64660000000012
11.226 -142.62909999999962
11.227 -142.59739999999965
11.228 -142.55194999999998
11.229 -142.49235000000013
11.23 -142.4182000000003
11.231 -142.32995000000025
11.232 -142.22750000000005
11.233 -142.1108499999997
11.234 -141.97975
11.235 -141.83410000000035
11.236 -141.67390000000003
11.237 -141.4991999999997
11.238 -141.30995000000007
11.239 -141.10619999999977
11.24 -140.8874999999997
11.241 -140.65390000000053
11.242 -140.40579999999997
11.243 -140.14455000000007
11.244 -139.8655499999998
11.245 -139.56999999999996
11.246 -139.26000000000008
11.247 -138.93999999999988
11.248 -138.60000000000053
11.249 -138.24500000000003
11.25 -137.87999999999994
11.251 -137.49499999999998
11.252 -137.09499999999957
11.253 -136.67499999999998
11.254 -136.24500000000012
11.255 -135.80499999999995
11.256 -135.3449999999999
11.257 -134.86499999999998
11.258 -134.37000000000032
11.259 -133.86999999999983
11.26 -133.35000000000014
11.261 -132.80499999999972
11.262 -132.25499999999988
11.263 -131.69000000000096
11.264 -131.1049999999994
11.265 -130.5049999999988
11.266 -129.89000000000055
11.267 -129.26500000000064
11.268 -128.62000000000012
11.269 -127.96000000000056
11.27 -127.2849999999992
11.271 -126.59499999999879
11.272 -125.89000000000073
11.273 -125.17000000000083
11.274 -124.43999999999926
11.275 -123.68499999999976
11.276 -122.91999999999996
11.277 -122.14499999999988
11.278 -121.35000000000062
11.279 -120.53999999999954
11.28 -119.71499999999939
11.281 -118.87500000000021
11.282 -118.0200000000006
11.283 -117.15000000000057
11.284 -116.2650000000001
11.285 -115.36999999999935
11.286 -114.45499999999942
11.287 -113.52500000000043
11.288 -112.58499999999975
11.289 -111.61999999999976
11.29 -110.64500000000088
11.291 -109.66500000000046
11.292 -108.65999999999931
11.293 -107.63499999999897
11.294 -106.60499999999988
11.295 -105.56000000000037
11.296 -104.49500000000027
11.297 -103.41999999999989
11.298 -102.33000000000048
11.299 -101.2250000000006
11.3 -100.10500000000033
11.301 -98.96499999999946
11.302 -97.81999999999985
11.303 -96.6599999999998
11.304 -95.47999999999918
11.305 -94.29000000000104
11.306 -93.08000000000094
11.307 -91.86499999999931
11.308 -90.63500000000002
11.309 -89.38500000000016
11.31 -88.12500000000001
11.311 -86.85499999999958
11.312 -85.57000000000009
11.313 -84.26500000000003
11.314 -82.95499999999983
11.315 -81.63000000000059
11.316 -80.28999999999952
11.317 -78.93999999999957
11.318 -77.57500000000056
11.319 -76.19499999999974
11.32 -74.805
11.321 -73.41000000000014
11.322 -71.99499999999969
11.323 -70.56500000000021
11.324 -69.12999999999919
11.325 -67.68000000000052
11.326 -66.21500000000002
11.327 -64.73999999999924
11.328 -63.25500000000095
11.329 -61.76000000000098
11.33 -60.24999999999919
11.331 -58.72999999999989
11.332 -57.20000000000031
11.333 -55.6549999999989
11.334 -54.09999999999998
11.335 -52.53500000000078
11.336 -50.959999999999894
11.337 -49.36999999999997
11.338 -47.769999999999754
11.339 -46.1649999999994
11.34 -44.545
11.341 -42.91000000000017
11.342 -41.270000000000195
11.343 -39.61999999999993
11.344 -37.955000000000624
11.345 -36.28499999999979
11.346 -34.605000000000054
11.347 -32.91000000000127
11.348 -31.20999999999957
11.349 -29.49999999999897
11.35 -27.779999999999472
11.351 -26.049999999999685
11.352 -24.310000000000997
11.353 -22.560000000000635
11.354 -20.805000000000128
11.355 -19.04499999999948
11.356 -17.269999999999786
11.357 -15.485000000001193
11.358 -13.699999999999823
11.359 -11.904999999999555
11.36 -10.095000000000242
11.361 -8.284999999999542
11.362 -6.464999999999943
11.363 -4.635000000000056
11.364 -2.8050000000001685
11.365 -0.9649999999999936
11.366 0.880000000000325
11.367 2.7299999999993996
11.368 4.595000000000294
11.369 6.459999999999799
11.37 8.324999999999305
11.371 10.20500000000063
11.372 12.09000000000071
11.373 13.974999999999405
11.374 15.869999999999774
11.375 17.765000000000143
11.376 19.665000000000653
11.377 21.575000000000067
11.378 23.489999999999622
11.379 25.405000000000566
11.38 27.325000000000266
11.381 29.25500000000025
11.382 31.180000000000096
11.383 33.11500000000023
11.384 35.05499999999911
11.385 36.98999999999925
11.386 38.935000000001054
11.387 40.885000000000225
11.388 42.834999999999404
11.389 44.790000000000106
11.39 46.74499999999943
11.391 48.705000000000275
11.392 50.66500000000113
11.393 52.62999999999934
11.394 54.59999999999909
11.395 56.559999999999945
11.396 58.529999999999696
11.397 60.50499999999958
11.398 62.48000000000087
11.399 64.45500000000077
11.4 66.42499999999913
11.401 68.4000000000004
11.402 70.3750000000003
11.403 72.3499999999988
11.404 74.32500000000009
11.405 76.29999999999998
11.406 78.28000000000002
11.407 80.2550000000013
11.408 82.22000000000091
11.409 84.19499999999941
11.41 86.1699999999993
11.411 88.1350000000003
11.412 90.09999999999991
11.413 92.06499999999951
11.414 94.03500000000065
11.415 95.9950000000001
11.416 97.94999999999942
11.417 99.90500000000013
11.418 101.8550000000007
11.419 103.80499999999986
11.42 105.75499999999904
11.421 107.69499999999933
11.422 109.63500000000097
11.423 111.5700000000011
11.424 113.49499999999956
11.425 115.42499999999956
11.426 117.34499999999926
11.427 119.26000000000019
11.428 121.17500000000115
11.429 123.08000000000041
11.43 124.98499999999967
11.431 126.88000000000004
11.432 128.77000000000027
11.433 130.65999999999912
11.434 132.5349999999989
11.435 134.40499999999992
11.436 136.27500000000097
11.437 138.13500000000033
11.438 139.98499999999942
11.439 141.83499999999987
11.44 143.67500000000004
11.441 145.49999999999977
11.442 147.32499999999953
11.443 149.15000000000066
11.444 150.9550000000012
11.445 152.75000000000009
11.446 154.54499999999896
11.447 156.32999999999896
11.448 158.10500000000005
11.449 159.87000000000086
11.45 161.62499999999994
11.451 163.37000000000018
11.452 165.1050000000001
11.453 166.8349999999999
11.454 168.55500000000077
11.455 170.25999999999985
11.456 171.955
11.457 173.6399999999999
11.458 175.3149999999995
11.459 176.9800000000002
11.46 178.62999999999977
11.461 180.26999999999973
11.462 181.90500000000026
11.463 183.52499999999964
11.464 185.1249999999999
11.465 186.71999999999994
11.466 188.30000000000027
11.467 189.87000000000032
11.468 191.43000000000006
11.469 192.9649999999998
11.47 194.49734999999956
11.471 196.0179999999999
11.472 197.51934999999997
11.473 199.0091500000006
11.474 200.48510000000016
11.475 201.94684999999964
11.476 203.39490000000004
11.477 204.8284000000004
11.478 206.2473000000002
11.479 207.65174999999996
11.48 209.0413499999999
11.481 210.41594999999938
11.482 211.7753
11.483 213.1194000000003
11.484 214.4477999999998
11.485 215.76025000000013
11.486 217.05664999999982
11.487 218.3369999999997
11.488 219.60139999999996
11.489 220.84920000000028
11.49 222.08000000000018
11.491 223.29409999999984
11.492 224.4911999999998
11.493 225.67099999999988
11.494 226.83349999999996
11.495 227.9784500000003
11.496 229.10590000000016
11.497 230.21549999999968
11.498 231.30685000000014
11.499 232.38005000000004
11.5 233.43504999999985
11.501 234.47145000000006
11.502 235.48930000000001
11.503 236.48850000000004
11.504 237.4687
11.505 238.4299499999999
11.506 239.3721
11.507 240.29480000000004
11.508 241.1982
11.509 242.08210000000003
11.51 242.94629999999998
11.511 243.790815
11.512 244.61547500000003
11.513 245.42018999999993
11.514 246.204876
11.515 246.96941000000004
11.516 247.71371399999998
11.517 248.43767000000003
11.518 249.14119999999994
11.519 249.82416499999994
11.52 250.48653500000006
11.521 251.1281
11.522 251.74875
11.523 252.3486
11.524 252.92730000000003
11.525 253.48485000000008
11.526 254.02109999999988
11.527 254.53585000000007
11.528 255.02909999999997
11.529 255.5006999999998
11.53 255.95054999999996
11.531 256.37839999999994
11.532 256.78425000000004
11.533 257.16780000000006
11.534 257.5289500000001
11.535 257.8677500000001
11.536 258.1838499999999
11.537 258.4771999999999
11.538 258.74785
11.539 258.99559999999974
11.54 259.22005000000024
11.541 259.42140000000046
11.542 259.5998499999995
11.543 259.7547999999998
11.544 259.88629999999995
11.545 259.99435
11.546 260.0785500000001
11.547 260.13925000000006
11.548 260.1764999999999
11.549 260.1899499999997
11.55 260.1795000000004
11.551 260.1452000000004
11.552 260.08709999999974
11.553 260.0051499999999
11.554 259.90005000000036
11.555 259.77094999999963
11.556 259.61499999999984
11.557 259.4400000000004
11.558 259.2400000000002
11.559 259.00999999999976
11.56 258.75999999999954
11.561 258.4900000000001
11.562 258.19499999999994
11.563 257.8700000000003
11.564 257.5299999999996
11.565 257.15999999999934
11.566 256.76500000000044
11.567 256.35499999999973
11.568 255.90999999999946
11.569 255.44499999999996
11.57 254.96500000000006
11.571 254.4500000000005
11.572 253.91000000000025
11.573 253.35499999999956
11.574 252.77500000000092
11.575 252.16500000000002
11.576 251.53499999999994
11.577 250.88000000000054
11.578 250.19999999999905
11.579 249.4999999999997
11.58 248.77000000000092
11.581 248.02000000000018
11.582 247.24500000000012
11.583 246.4450000000007
11.584 245.61999999999915
11.585 244.77499999999984
11.586 243.9049999999998
11.587 243.0049999999989
11.588 242.0850000000002
11.589 241.14500000000092
11.59 240.17500000000078
11.591 239.17999999999995
11.592 238.1649999999999
11.593 237.12499999999915
11.594 236.05999999999904
11.595 234.97000000000102
11.596 233.86000000000104
11.597 232.72499999999891
11.598 231.5600000000001
11.599 230.3750000000007
11.6 229.1749999999995
11.601 227.94500000000025
11.602 226.68500000000006
11.603 225.40999999999948
11.604 224.1099999999996
11.605 222.7800000000002
11.606 221.43500000000037
11.607 220.07
11.608 218.68000000000026
11.609 217.25999999999965
11.61 215.8199999999999
11.611 214.3649999999997
11.612 212.88
11.613 211.37500000000117
11.614 209.84999999999894
11.615 208.3049999999989
11.616 206.73499999999953
11.617 205.13500000000073
11.618 203.5200000000015
11.619 201.88999999999902
11.62 200.23499999999862
11.621 198.55500000000026
11.622 196.8500000000012
11.623 195.1300000000017
11.624 193.394999999999
11.625 191.62999999999818
11.626 189.8449999999996
11.627 188.04500000000058
11.628 186.22000000000082
11.629 184.3750000000005
11.63 182.50999999999962
11.631 180.62000000000077
11.632 178.7150000000015
11.633 176.78999999999888
11.634 174.84499999999846
11.635 172.88000000000025
11.636 170.89500000000146
11.637 168.8899999999993
11.638 166.86499999999938
11.639 164.824999999999
11.64 162.76000000000067
11.641 160.6750000000018
11.642 158.57999999999984
11.643 156.45999999999992
11.644 154.31999999999945
11.645 152.1699999999987
11.646 149.99499999999998
11.647 147.80000000000072
11.648 145.59500000000114
11.649 143.36500000000086
11.65 141.12000000000015
11.651 138.86499999999913
11.652 136.5849999999974
11.653 134.28500000000065
11.654 131.97500000000085
11.655 129.64500000000046
11.656 127.29999999999964
11.657 124.94499999999853
11.658 122.56500000000226
11.659 120.17
11.66 117.76499999999746
11.661 115.34500000000003
11.662 112.91000000000217
11.663 110.45500000000096
11.664 107.98499999999933
11.665 105.51000000000033
11.666 103.01500000000074
11.667 100.50499999999796
11.668 97.98499999999765
11.669 95.45000000000248
11.67 92.90500000000146
11.671 90.34500000000001
11.672 87.76500000000075
11.673 85.17999999999859
11.674 82.58499999999891
11.675 79.97000000000143
11.676 77.35000000000103
11.677 74.7150000000002
11.678 72.06499999999893
11.679 69.40999999999752
11.68 66.74500000000138
11.681 64.06500000000204
11.682 61.36999999999948
11.683 58.669999999999554
11.684 55.95999999999934
11.685 53.2349999999987
11.686 50.50500000000069
11.687 47.76499999999962
11.688 45.01499999999825
11.689 42.26000000000229
11.69 39.48500000000021
11.691 36.70499999999799
11.692 33.92500000000132
11.693 31.13500000000158
11.694 28.329999999998634
11.695 25.519999999998323
11.696 22.70500000000064
11.697 19.879999999999896
11.698 17.054999999999154
11.699 14.215000000000755
11.7 11.37000000000221
11.701 8.525000000000894
11.702 5.6749999999994305
11.703 2.815000000000456
11.704 -0.05500000000158156
11.705 -2.9200000000007
11.706 -5.789999999999962
11.707 -8.669999999999511
11.708 -11.549999999999061
11.709 -14.43500000000153
11.71 -17.324999999998592
11.711 -20.21499999999843
11.712 -23.110000000001186
11.713 -26.005000000001168
11.714 -28.90500000000129
11.715 -31.80499999999864
11.716 -34.70499999999876
11.717 -37.615000000001956
11.718 -40.51999999999944
11.719 -43.41999999999957
11.72 -46.329999999999984
11.721 -49.24000000000039
11.722 -52.145000000000664
11.723 -55.059999999998446
11.724 -57.96499999999871
11.725 -60.87000000000175
11.726 -63.78500000000231
11.727 -66.69499999999995
11.728 -69.60000000000022
11.729 -72.49999999999757
11.73 -75.40499999999784
11.731 -78.31000000000088
11.732 -81.210000000001
11.733 -84.10500000000098
11.734 -87.00000000000097
11.735 -89.8900000000008
11.736 -92.77999999999787
11.737 -95.66499999999756
11.738 -98.54000000000252
11.739 -101.42000000000206
11.74 -104.28999999999856
11.741 -107.15500000000044
11.742 -110.01999999999956
11.743 -112.8749999999984
11.744 -115.71999999999971
11.745 -118.56500000000104
11.746 -121.40499999999943
11.747 -124.23500000000031
11.748 -127.05500000000092
11.749 -129.86999999999858
11.75 -132.68500000000182
11.751 -135.48499999999908
11.752 -138.26999999999867
11.753 -141.05500000000103
11.754 -143.8350000000005
11.755 -146.5999999999995
11.756 -149.35499999999823
11.757 -152.1049999999996
11.758 -154.84500000000068
11.759 -157.57000000000133
11.76 -160.28500000000167
11.761 -162.98999999999896
11.762 -165.6899999999989
11.763 -168.3800000000013
11.764 -171.05000000000038
11.765 -173.70999999999916
11.766 -176.3600000000004
11.767 -179.0000000000014
11.768 -181.62999999999928
11.769 -184.24499999999955
11.77 -186.84499999999937
11.771 -189.43499999999892
11.772 -192.0100000000008
11.773 -194.56999999999945
11.774 -197.12000000000063
11.775 -199.65500000000137
11.776 -202.17499999999887
11.777 -204.67999999999873
11.778 -207.1750000000011
11.779 -209.65000000000012
11.78 -212.10999999999868
11.781 -214.55999999999972
11.782 -216.99000000000024
11.783 -219.40500000000029
11.784 -221.79999999999978
11.785 -224.1850000000017
11.786 -226.55000000000035
11.787 -228.8949999999984
11.788 -231.2250000000002
11.789 -233.54000000000013
11.79 -235.83499999999952
11.791 -238.11000000000112
11.792 -240.37000000000086
11.793 -242.61000000000004
11.794 -244.83000000000007
11.795 -247.02999999999946
11.796 -249.21499999999983
11.797 -251.37999999999968
11.798 -253.52000000000015
11.799 -255.64000000000004
11.8 -257.7449999999995
11.801 -259.82999999999976
11.802 -261.88999999999936
11.803 -263.9250000000009
11.804 -265.9450000000008
11.805 -267.945
11.806 -269.925
11.807 -271.8749999999992
11.808 -273.8049999999992
11.809 -275.715
11.81 -277.6050000000002
11.811 -279.4699999999997
11.812 -281.3049999999997
11.813 -283.13000000000085
11.814 -284.92500000000115
11.815 -286.6949999999993
11.816 -288.4499999999998
11.817 -290.1700000000007
11.818 -291.8699999999996
11.819 -293.5549999999995
11.82 -295.20499999999976
11.821 -296.83499999999947
11.822 -298.44499999999994
11.823 -300.02000000000083
11.824 -301.57499999999976
11.825 -303.1099999999995
11.826 -304.61500000000115
11.827 -306.09500000000065
11.828 -307.5499999999995
11.829 -308.979999999999
11.83 -310.38500000000056
11.831 -311.7600000000012
11.832 -313.1099999999998
11.833 -314.43999999999915
11.834 -315.7399999999998
11.835 -317.0100000000002
11.836 -318.2549999999999
11.837 -319.4750000000003
11.838 -320.66499999999985
11.839 -321.8249999999999
11.84 -322.9641499999998
11.841 -324.0739499999999
11.842 -325.15265000000045
11.843 -326.2050500000002
11.844 -327.2291499999996
11.845 -328.2249000000001
11.846 -329.1923500000002
11.847 -330.13109999999944
11.848 -331.04119999999983
11.849 -331.9222500000003
11.85 -332.77459999999996
11.851 -333.5980999999998
11.852 -334.3923000000002
11.853 -335.1574499999999
11.854 -335.8934000000001
11.855 -336.5999000000001
11.856 -337.27700000000004
11.857 -337.9248500000001
11.858 -338.54319999999973
11.859 -339.1317999999997
11.86 -339.6908000000002
11.861 -340.2201500000002
11.862 -340.71979999999985
11.863 -341.1896999999999
11.864 -341.6299000000001
11.865 -342.04015000000004
11.866 -342.4203499999999
11.867 -342.77067500000004
11.868 -343.09090000000003
11.869 -343.3809535
11.87 -343.64083500000004
11.871 -343.87044649999996
11.872 -344.06976499999996
11.873 -344.238625
11.874 -344.37704999999994
11.875 -344.4849500000001
11.876 -344.5621500000001
11.877 -344.60875
11.878 -344.62455000000006
11.879 -344.6096500000001
11.88 -344.5638499999999
11.881 -344.4870999999999
11.882 -344.37944999999996
11.883 -344.24064999999985
11.884 -344.07095
11.885 -343.8702000000002
11.886 -343.63830000000013
11.887 -343.37545000000006
11.888 -343.08169999999996
11.889 -342.75689999999986
11.89 -342.4007499999999
11.891 -342.01370000000037
11.892 -341.59575000000035
11.893 -341.14639999999963
11.894 -340.6662499999997
11.895 -340.15555
11.896 -339.61384999999996
11.897 -339.04125000000016
11.898 -338.43814999999984
11.899 -337.80439999999965
11.9 -337.13990000000035
11.901 -336.4450000000005
11.902 -335.71999999999974
11.903 -334.9649999999996
11.904 -334.1799999999999
11.905 -333.3599999999999
11.906 -332.51000000000045
11.907 -331.6399999999997
11.908 -330.73500000000007
11.909 -329.79500000000075
11.91 -328.82499999999925
11.911 -327.8299999999998
11.912 -326.80500000000086
11.913 -325.7499999999996
11.914 -324.66499999999894
11.915 -323.5450000000001
11.916 -322.4050000000006
11.917 -321.23000000000013
11.918 -320.0250000000002
11.919 -318.79000000000076
11.92 -317.5299999999992
11.921 -316.2399999999996
11.922 -314.9150000000003
11.923 -313.56500000000034
11.924 -312.18499999999955
11.925 -310.7799999999994
11.926 -309.34500000000116
11.927 -307.8750000000005
11.928 -306.37999999999914
11.929 -304.85999999999984
11.93 -303.3050000000009
11.931 -301.7249999999999
11.932 -300.11999999999955
11.933 -298.48499999999973
11.934 -296.8200000000004
11.935 -295.1250000000003
11.936 -293.40499999999935
11.937 -291.65500000000037
11.938 -289.8800000000007
11.939 -288.084999999999
11.94 -286.25499999999914
11.941 -284.39499999999975
11.942 -282.5149999999999
11.943 -280.6050000000004
11.944 -278.6650000000002
11.945 -276.7099999999994
11.946 -274.72500000000065
11.947 -272.70500000000084
11.948 -270.6649999999991
11.949 -268.60499999999956
11.95 -266.5200000000006
11.951 -264.4050000000009
11.952 -262.26500000000044
11.953 -260.10499999999934
11.954 -257.9150000000002
11.955 -255.70500000000052
11.956 -253.4750000000002
11.957 -251.21499999999907
11.958 -248.93500000000012
11.959 -246.63000000000045
11.96 -244.30499999999742
11.961 -241.95499999999925
11.962 -239.58000000000035
11.963 -237.18500000000085
11.964 -234.7700000000008
11.965 -232.33
11.966 -229.87000000000143
11.967 -227.38999999999953
11.968 -224.88499999999965
11.969 -222.35999999999922
11.97 -219.80999999999807
11.971 -217.245000000002
11.972 -214.65999999999985
11.973 -212.04999999999973
11.974 -209.42500000000197
11.975 -206.77499999999793
11.976 -204.10499999999888
11.977 -201.41500000000198
11.978 -198.70499999999902
11.979 -195.98499999999854
11.98 -193.23499999999993
11.981 -190.46500000000077
11.982 -187.6850000000013
11.983 -184.8850000000013
11.984 -182.06000000000054
11.985 -179.2249999999995
11.986 -176.3700000000007
11.987 -173.4949999999985
11.988 -170.60499999999868
11.989 -167.70000000000118
11.99 -164.78000000000048
11.991 -161.83499999999907
11.992 -158.88500000000028
11.993 -155.9150000000009
11.994 -152.9249999999982
11.995 -149.9300000000009
11.996 -146.91500000000025
11.997 -143.88499999999914
11.998 -140.84500000000054
11.999 -137.78999999999874
12.0 -134.7199999999993
12.001 -131.63999999999953
12.002 -128.55000000000229
12.003 -125.44000000000166
12.004 -122.31999999999799
12.005 -119.18999999999957
12.006 -116.05000000000088
12.007 -112.89999999999911
12.008 -109.73999999999984
12.009 -106.56500000000013
12.01 -103.38000000000014
12.011 -100.19
12.012 -96.98499999999943
12.013 -93.77000000000135
12.014 -90.55000000000035
12.015 -87.31999999999907
12.016 -84.08000000000027
12.017 -80.83000000000118
12.018 -77.57499999999918
12.019 -74.3149999999998
12.02 -71.03999999999999
12.021 -67.76500000000019
12.022 -64.48000000000009
12.023 -61.18499999999971
12.024 -57.88999999999933
12.025 -54.584999999998665
12.026 -51.275000000000624
12.027 -47.95999999999967
12.028 -44.64000000000134
12.029 -41.30999999999996
12.03 -37.97999999999857
12.031 -34.649999999999956
12.032 -31.31000000000106
12.033 -27.97000000000216
12.034 -24.62500000000034
12.035 -21.27499999999838
12.036 -17.92499999999919
12.037 -14.569999999999862
12.038 -11.21500000000053
12.039 -7.865000000001343
12.04 -4.504999999999093
12.041 -1.1449999999996185
12.042 2.209999999999712
12.043 5.5749999999993305
12.044 8.934999999998805
12.045 12.285000000000768
12.046 15.640000000000098
12.047 18.999999999999574
12.048 22.360000000001822
12.049 25.71000000000101
12.05 29.060000000000198
12.051 32.409999999999386
12.052 35.754999999998425
12.053 39.0950000000001
12.054 42.434999999999
12.055 45.770000000000536
12.056 49.10000000000192
12.057 52.43000000000053
12.058 55.754999999999
12.059 59.06999999999996
12.06 62.38000000000077
12.061 65.69499999999894
12.062 68.99499999999948
12.063 72.28499999999971
12.064 75.57499999999995
12.065 78.86000000000004
12.066 82.13499999999985
12.067 85.4049999999995
12.068 88.66500000000165
12.069 91.91500000000075
12.07 95.15999999999968
12.071 98.40000000000127
12.072 101.62499999999963
12.073 104.83999999999772
12.074 108.04999999999842
12.075 111.25000000000162
12.076 114.44000000000176
12.077 117.61499999999869
12.078 120.78499999999825
12.079 123.94000000000017
12.08 127.08500000000178
12.081 130.22000000000034
12.082 133.3349999999983
12.083 136.44499999999894
12.084 139.5400000000019
12.085 142.62000000000162
12.086 145.68999999999832
12.087 148.74500000000012
12.088 151.79000000000164
12.089 154.81499999999983
12.09 157.82500000000033
12.091 160.82500000000056
12.092 163.80499999999742
12.093 166.7699999999994
12.094 169.72500000000113
12.095 172.65999999999948
12.096 175.58000000000018
12.097 178.48500000000044
12.098 181.365
12.099 184.23499999999927
12.1 187.08500000000072
12.101 189.9150000000016
12.102 192.73499999999945
12.103 195.53499999999946
12.104 198.31499999999892
12.105 201.07500000000056
12.106 203.81500000000165
12.107 206.5399999999995
12.108 209.24499999999955
12.109 211.92999999999907
12.11 214.59500000000077
12.111 217.23999999999907
12.112 219.86999999999978
12.113 222.47500000000252
12.114 225.05499999999898
12.115 227.6199999999978
12.116 230.16499999999886
12.117 232.6850000000019
12.118 235.18500000000162
12.119 237.66499999999803
12.12 240.12499999999935
12.121 242.55499999999986
12.122 244.96499999999975
12.123 247.36000000000203
12.124 249.72500000000065
12.125 252.0599999999984
12.126 254.38000000000125
12.127 256.68000000000075
12.128 258.9449999999993
12.129 261.19000000000005
12.13 263.4150000000002
12.131 265.60999999999945
12.132 267.7749999999979
12.133 269.92000000000127
12.134 272.04500000000127
12.135 274.13499999999897
12.136 276.20000000000005
12.137 278.24000000000046
12.138 280.2550000000001
12.139 282.2400000000003
12.14 284.1949999999996
12.141 286.1299999999997
12.142 288.03500000000037
12.143 289.91000000000014
12.144 291.7599999999992
12.145 293.5800000000002
12.146 295.37500000000045
12.147 297.13999999999993
12.148 298.8699999999997
12.149 300.5799999999989
12.15 302.26500000000016
12.151 303.9150000000004
12.152 305.53499999999985
12.153 307.1299999999999
12.154 308.69500000000045
12.155 310.23000000000025
12.156 311.7399999999992
12.157 313.21500000000003
12.158 314.6650000000001
12.159 316.0849999999993
12.16 317.4750000000004
12.161 318.83500000000066
12.162 320.165
12.163 321.4700000000001
12.164 322.7400000000005
12.165 323.98000000000013
12.166 325.19000000000017
12.167 326.36999999999944
12.168 327.5149999999991
12.169 328.63500000000073
12.17 329.7300000000003
12.171 330.7850000000001
12.172 331.8050000000003
12.173 332.8049999999999
12.174 333.76499999999976
12.175 334.6949999999994
12.176 335.5950000000003
12.177 336.4600000000002
12.178 337.2999999999994
12.179 338.1000000000002
12.18 338.8700000000001
12.181 339.6099999999999
12.182 340.3174000000002
12.183 340.9913
12.184 341.6299499999997
12.185 342.2379499999996
12.186 342.81349999999986
12.187 343.35625000000005
12.188 343.86590000000035
12.189 344.34274999999985
12.19 344.78679999999997
12.191 345.19804999999997
12.192 345.57654999999994
12.193 345.92210000000017
12.194 346.2346500000001
12.195 346.5145499999999
12.196 346.7617499999999
12.197 346.9760000000002
12.198 347.15740000000017
12.199 347.3061999999999
12.2 347.4222499999999
12.201 347.5055000000001
12.202 347.55615
12.203 347.5741499999999
12.204 347.55954999999994
12.205 347.5123
12.206 347.43255
12.207 347.32030000000003
12.208 347.1753250000001
12.209 346.99782
12.21 346.7878799999999
12.211 346.54540999999995
12.212 346.27044
12.213 345.96301000000005
12.214 345.623155
12.215 345.25085999999993
12.216 344.8462
12.217 344.4092
12.218 343.9398
12.219 343.43805000000003
12.22 342.9040000000001
12.221 342.3377
12.222 341.7391499999999
12.223 341.10844999999983
12.224 340.44569999999993
12.225 339.75075000000004
12.226 339.02375000000006
12.227 338.2649000000002
12.228 337.47405000000003
12.229 336.65135000000015
12.23 335.7969500000002
12.231 334.91064999999975
12.232 333.9927499999999
12.233 333.04320000000007
12.234 332.0619499999997
12.235 331.0498000000002
12.236 330.0063499999998
12.237 328.9315500000001
12.238 327.82630000000034
12.239 326.6900999999995
12.24 325.5228999999998
12.241 324.3248000000004
12.242 323.09895000000034
12.243 321.83999999999963
12.244 320.54999999999995
12.245 319.2300000000002
12.246 317.87999999999954
12.247 316.50499999999954
12.248 315.10000000000014
12.249 313.6650000000005
12.25 312.2
12.251 310.705
12.252 309.1800000000005
12.253 307.6250000000003
12.254 306.0449999999992
12.255 304.4400000000003
12.256 302.80500000000046
12.257 301.13999999999976
12.258 299.44499999999954
12.259 297.7250000000001
12.26 295.97999999999985
12.261 294.20000000000005
12.262 292.40000000000094
12.263 290.5749999999999
12.264 288.7149999999991
12.265 286.829999999999
12.266 284.920000000001
12.267 282.99000000000103
12.268 281.0249999999986
12.269 279.0349999999997
12.27 277.02000000000004
12.271 274.9799999999996
12.272 272.9200000000001
12.273 270.82499999999953
12.274 268.70500000000106
12.275 266.56500000000057
12.276 264.39999999999935
12.277 262.2100000000002
12.278 259.9950000000004
12.279 257.75499999999977
12.28 255.48999999999987
12.281 253.2000000000006
12.282 250.8949999999996
12.283 248.5649999999992
12.284 246.20500000000072
12.285 243.82500000000027
12.286 241.4249999999993
12.287 239.00500000000045
12.288 236.56499999999969
12.289 234.09499999999946
12.29 231.61000000000013
12.291 229.1050000000003
12.292 226.57500000000107
12.293 224.03000000000003
12.294 221.46499999999983
12.295 218.87500000000034
12.296 216.26499999999882
12.297 213.6449999999984
12.298 211.0050000000002
12.299 208.3400000000013
12.3 205.6550000000018
12.301 202.95999999999924
12.302 200.2449999999989
12.303 197.51000000000073
12.304 194.75999999999937
12.305 191.9900000000002
12.306 189.2050000000006
12.307 186.4050000000006
12.308 183.57999999999984
12.309 180.7449999999988
12.31 177.9000000000003
12.311 175.03000000000102
12.312 172.1499999999987
12.313 169.25499999999872
12.314 166.33500000000078
12.315 163.40999999999994
12.316 160.47000000000145
12.317 157.5099999999996
12.318 154.5449999999976
12.319 151.56000000000057
12.32 148.56000000000037
12.321 145.54999999999984
12.322 142.52500000000168
12.323 139.49000000000044
12.324 136.44499999999894
12.325 133.38499999999976
12.326 130.31500000000028
12.327 127.23500000000054
12.328 124.14000000000036
12.329 121.0349999999999
12.33 117.92499999999929
12.331 114.800000000001
12.332 111.66999999999983
12.333 108.52999999999835
12.334 105.37999999999937
12.335 102.22500000000024
12.336 99.05500000000067
12.337 95.88500000000111
12.338 92.7100000000014
12.339 89.51999999999849
12.34 86.32499999999821
12.341 83.1300000000007
12.342 79.92500000000014
12.343 76.71499999999942
12.344 73.50000000000134
12.345 70.28000000000034
12.346 67.0549999999992
12.347 63.825000000000685
12.348 60.58999999999926
12.349 57.350000000000456
12.35 54.110000000001655
12.351 50.87000000000008
12.352 47.61999999999822
12.353 44.36999999999913
12.354 41.12500000000019
12.355 37.87000000000096
12.356 34.610000000001584
12.357 31.349999999999433
12.358 28.095000000000205
12.359 24.834999999998054
12.36 21.574999999998678
12.361 18.31500000000208
12.362 15.049999999999786
12.363 11.790000000000411
12.364 8.53500000000118
12.365 5.2749999999990305
12.366 2.009999999999512
12.367 -1.2449999999997186
12.368 -4.4949999999988055
12.369 -7.750000000000812
12.37 -11.000000000002675
12.371 -14.244999999998843
12.372 -17.489999999997785
12.373 -20.730000000002136
12.374 -23.970000000000937
12.375 -27.19999999999945
12.376 -30.42500000000059
12.377 -33.654999999999106
12.378 -36.86999999999996
12.379 -40.08000000000067
12.38 -43.28499999999846
12.381 -46.48499999999889
12.382 -49.68000000000195
12.383 -52.86500000000194
12.384 -56.044999999999014
12.385 -59.214999999998575
12.386 -62.38000000000077
12.387 -65.5349999999999
12.388 -68.67999999999874
12.389 -71.82000000000022
12.39 -74.94500000000126
12.391 -78.06499999999939
12.392 -81.18000000000013
12.393 -84.27500000000032
12.394 -87.36000000000021
12.395 -90.43999999999997
12.396 -93.51499999999957
12.397 -96.57000000000137
12.398 -99.60999999999997
12.399 -102.64499999999843
12.4 -105.66499999999922
12.401 -108.67499999999974
12.402 -111.67499999999997
12.403 -114.65499999999962
12.404 -117.62499999999898
12.405 -120.58500000000083
12.406 -123.53000000000225
12.407 -126.4650000000006
12.408 -129.38499999999854
12.409 -132.28499999999866
12.41 -135.17000000000112
12.411 -138.04500000000053
12.412 -140.90999999999966
12.413 -143.75000000000082
12.414 -146.5749999999988
12.415 -149.39499999999938
12.416 -152.19000000000204
12.417 -154.96500000000134
12.418 -157.7299999999976
12.419 -160.47999999999897
12.42 -163.2100000000025
12.421 -165.91999999999996
12.422 -168.61499999999972
12.423 -171.28999999999894
12.424 -173.94499999999758
12.425 -176.59000000000148
12.426 -179.21000000000186
12.427 -181.80499999999878
12.428 -184.38999999999817
12.429 -186.95499999999976
12.43 -189.49500000000063
12.431 -192.0100000000008
12.432 -194.5100000000005
12.433 -196.9949999999998
12.434 -199.45500000000115
12.435 -201.88500000000164
12.436 -204.2999999999989
12.437 -206.69999999999854
12.438 -209.07000000000008
12.439 -211.41500000000087
12.44 -213.7449999999999
12.441 -216.04999999999959
12.442 -218.32999999999993
12.443 -220.59499999999983
12.444 -222.8250000000001
12.445 -225.03999999999996
12.446 -227.2350000000006
12.447 -229.3950000000003
12.448 -231.5399999999995
12.449 -233.6599999999994
12.45 -235.755
12.451 -237.82499999999982
12.452 -239.8750000000005
12.453 -241.90000000000046
12.454 -243.89499999999953
12.455 -245.8699999999994
12.456 -247.81999999999996
12.457 -249.74500000000123
12.458 -251.64500000000035
12.459 -253.515
12.46 -255.36499999999904
12.461 -257.1899999999988
12.462 -258.98500000000047
12.463 -260.75500000000005
12.464 -262.4950000000001
12.465 -264.215000000001
12.466 -265.90499999999963
12.467 -267.57000000000033
12.468 -269.21000000000026
12.469 -270.8149999999992
12.47 -272.39500000000027
12.471 -273.95000000000056
12.472 -275.475
12.473 -276.97500000000014
12.474 -278.44499999999937
12.475 -279.88499999999914
12.476 -281.2950000000008
12.477 -282.68000000000046
12.478 -284.0399999999993
12.479 -285.3599999999998
12.48 -286.6599999999997
12.481 -287.9300000000001
12.482 -289.165000000001
12.483 -290.3799999999998
12.484 -291.55999999999904
12.485 -292.7100000000002
12.486 -293.8350000000006
12.487 -294.9300000000002
12.488 -295.99499999999955
12.489 -297.0249999999994
12.49 -298.0300000000005
12.491 -299.0100000000002
12.492 -299.95499999999964
12.493 -300.8700000000003
12.494 -301.7550000000001
12.495 -302.6125999999997
12.496 -303.44164999999975
12.497 -304.2396500000002
12.498 -305.00780000000043
12.499 -305.7464999999995
12.5 -306.4553999999997
12.501 -307.1341500000005
12.502 -307.7831000000003
12.503 -308.4019
12.504 -308.99049999999966
12.505 -309.5492499999998
12.506 -310.0778999999998
12.507 -310.5759499999999
12.508 -311.04385000000036
12.509 -311.48159999999996
12.51 -311.8887500000001
12.511 -312.26534999999996
12.512 -312.61164999999977
12.513 -312.92740000000015
12.514 -313.21235
12.515 -313.4668
12.516 -313.6905000000002
12.517 -313.8835499999999
12.518 -314.0460499999999
12.519 -314.17775
12.52 -314.2786
12.521 -314.34885000000014
12.522 -314.3884499999999
12.523 -314.3972499999999
12.524 -314.37543
12.525 -314.32295500000004
12.526 -314.23985500000003
12.527 -314.12620649999997
12.528 -313.982075
12.529 -313.8075185
12.53 -313.60256499999997
12.531 -313.36726999999996
12.532 -313.10182499999996
12.533 -312.80615
12.534 -312.48040000000003
12.535 -312.12475000000006
12.536 -311.73920000000004
12.537 -311.3239
12.538 -310.8788999999999
12.539 -310.40445
12.54 -309.9004000000003
12.541 -309.36690000000004
12.542 -308.8041999999999
12.543 -308.2122499999999
12.544 -307.5914499999999
12.545 -306.9415999999998
12.546 -306.2628000000001
12.547 -305.55519999999996
12.548 -304.8187499999997
12.549 -304.05410000000006
12.55 -303.26095000000055
12.551 -302.4391500000001
12.552 -301.5886999999995
12.553 -300.70989999999995
12.554 -299.80320000000046
12.555 -298.86849999999976
12.556 -297.90584999999993
12.557 -296.9149500000004
12.558 -295.8960999999996
12.559 -294.84929999999963
12.56 -293.7758000000005
12.561 -292.67140000000035
12.562 -291.53999999999985
12.563 -290.38499999999993
12.564 -289.20500000000004
12.565 -287.9899999999997
12.566 -286.7499999999995
12.567 -285.4849999999999
12.568 -284.1900000000001
12.569 -282.87000000000035
12.57 -281.5199999999997
12.571 -280.14999999999986
12.572 -278.75499999999994
12.573 -277.3250000000005
12.574 -275.8700000000003
12.575 -274.39999999999964
12.576 -272.8950000000008
12.577 -271.3599999999997
12.578 -269.8099999999995
12.579 -268.235
12.58 -266.62999999999965
12.581 -264.99999999999994
12.582 -263.34500000000094
12.583 -261.66999999999996
12.584 -259.9749999999998
12.585 -258.2500000000001
12.586 -256.4999999999998
12.587 -254.73000000000022
12.588 -252.9400000000001
12.589 -251.12500000000065
12.59 -249.2849999999991
12.591 -247.42499999999973
12.592 -245.54500000000118
12.593 -243.64499999999927
12.594 -241.7149999999993
12.595 -239.7650000000001
12.596 -237.80500000000066
12.597 -235.81500000000034
12.598 -233.7999999999993
12.599 -231.77499999999935
12.6 -229.72500000000005
12.601 -227.6500000000001
12.602 -225.5549999999995
12.603 -223.44499999999988
12.604 -221.31500000000108
12.605 -219.16500000000033
12.606 -216.99499999999898
12.607 -214.7999999999997
12.608 -212.59
12.609 -210.3600000000011
12.61 -208.11500000000035
12.611 -205.84999999999906
12.612 -203.55999999999983
12.613 -201.2600000000003
12.614 -198.94000000000023
12.615 -196.5949999999994
12.616 -194.23999999999967
12.617 -191.8700000000009
12.618 -189.47500000000005
12.619 -187.06500000000014
12.62 -184.64499999999995
12.621 -182.20499999999916
12.622 -179.7450000000006
12.623 -177.27000000000018
12.624 -174.7849999999995
12.625 -172.27999999999966
12.626 -169.7649999999995
12.627 -167.2350000000017
12.628 -164.6850000000005
12.629 -162.12499999999906
12.63 -159.55500000000012
12.631 -156.9700000000007
12.632 -154.37000000000089
12.633 -151.759999999998
12.634 -149.1300000000001
12.635 -146.49500000000205
12.636 -143.85499999999828
12.637 -141.1949999999995
12.638 -138.52000000000032
12.639 -135.83999999999818
12.64 -133.1500000000013
12.641 -130.44500000000124
12.642 -127.73499999999827
12.643 -125.01500000000054
12.644 -122.27999999999962
12.645 -119.53999999999854
12.646 -116.78999999999995
12.647 -114.03000000000108
12.648 -111.26000000000191
12.649 -108.48499999999983
12.65 -105.70000000000024
12.651 -102.90500000000036
12.652 -100.10500000000033
12.653 -97.29500000000002
12.654 -94.47999999999956
12.655 -91.65499999999882
12.656 -88.82499999999793
12.657 -85.98999999999968
12.658 -83.15000000000128
12.659 -80.29999999999981
12.66 -77.44000000000084
12.661 -74.58000000000186
12.662 -71.71499999999997
12.663 -68.84500000000071
12.664 -65.96999999999854
12.665 -63.084999999998836
12.666 -60.20500000000206
12.667 -57.319999999999595
12.668 -54.41999999999947
12.669 -51.52499999999949
12.67 -48.63499999999965
12.671 -45.73499999999952
12.672 -42.82999999999926
12.673 -39.925000000001766
12.674 -37.01500000000135
12.675 -34.10999999999831
12.676 -31.20499999999804
12.677 -28.295000000000403
12.678 -25.379999999999846
12.679 -22.469999999999434
12.68 -19.56500000000194
12.681 -16.65500000000153
12.682 -13.744999999998342
12.683 -10.835000000000704
12.684 -7.925000000000293
12.685 -5.020000000000024
12.686 -2.1199999999998997
12.687 0.780000000000225
12.688 3.6800000000003497
12.689 6.580000000000474
12.69 9.470000000000312
12.691 12.360000000000149
12.692 15.249999999999986
12.693 18.13499999999968
12.694 21.01499999999923
12.695 23.89000000000141
12.696 26.760000000000673
12.697 29.62499999999979
12.698 32.48999999999891
12.699 35.34500000000052
12.7 38.194999999999204
12.701 41.04499999999789
12.702 43.88500000000184
12.703 46.714999999999954
12.704 49.54499999999806
12.705 52.36500000000144
12.706 55.1800000000019
12.707 57.989999999999434
12.708 60.78999999999945
12.709 63.579999999999195
12.71 66.36499999999879
12.711 69.14000000000087
12.712 71.91000000000003
12.713 74.66999999999891
12.714 77.42000000000027
12.715 80.16500000000148
12.716 82.88999999999935
12.717 85.615
12.718 88.33000000000035
12.719 91.03000000000027
12.72 93.72500000000005
12.721 96.4049999999994
12.722 99.07500000000124
12.723 101.72999999999988
12.724 104.37499999999822
12.725 107.01499999999919
12.726 109.63500000000236
12.727 112.23999999999957
12.728 114.83999999999939
12.729 117.42500000000156
12.73 119.99000000000038
12.731 122.54999999999905
12.732 125.09500000000007
12.733 127.62500000000065
12.734 130.13999999999803
12.735 132.64000000000053
12.736 135.12999999999997
12.737 137.59999999999883
12.738 140.06000000000017
12.739 142.5050000000011
12.74 144.93000000000146
12.741 147.34499999999872
12.742 149.73999999999822
12.743 152.12000000000003
12.744 154.49000000000157
12.745 156.8349999999996
12.746 159.17000000000016
12.747 161.4950000000004
12.748 163.78999999999976
12.749 166.07500000000164
12.75 168.35000000000045
12.751 170.59499999999838
12.752 172.82999999999882
12.753 175.05000000000018
12.754 177.24500000000089
12.755 179.42999999999986
12.756 181.59499999999966
12.757 183.73500000000013
12.758 185.86000000000018
12.759 187.9699999999998
12.76 190.06000000000023
12.761 192.13000000000008
12.762 194.17999999999935
12.763 196.20500000000067
12.764 198.21500000000017
12.765 200.2099999999993
12.766 202.18000000000043
12.767 204.12500000000082
12.768 206.04999999999927
12.769 207.9600000000001
12.77 209.8500000000003
12.771 211.71499999999983
12.772 213.55499999999998
12.773 215.3749999999996
12.774 217.18000000000015
12.775 218.95499999999984
12.776 220.71000000000035
12.777 222.45000000000044
12.778 224.1549999999995
12.779 225.8449999999995
12.78 227.51500000000036
12.781 229.16000000000048
12.782 230.77999999999986
12.783 232.38000000000008
12.784 233.95999999999972
12.785 235.50999999999988
12.786 237.03999999999948
12.787 238.54999999999987
12.788 240.0400000000011
12.789 241.50000000000006
12.79 242.9349999999997
12.791 244.35500000000027
12.792 245.75000000000014
12.793 247.11499999999913
12.794 248.45999999999896
12.795 249.7900000000011
12.796 251.0850000000009
12.797 252.3600000000001
12.798 253.6150000000001
12.799 254.83499999999907
12.8 256.039999999999
12.801 257.2249999999998
12.802 258.38000000000113
12.803 259.50500000000017
12.804 260.61
12.805 261.6950000000007
12.806 262.7499999999991
12.807 263.7749999999994
12.808 264.785
12.809 265.7700000000006
12.81 266.72000000000014
12.811 267.6499999999998
12.812 268.5550000000002
12.813 269.43499999999983
12.814 270.2900000000001
12.815 271.1200000000004
12.816 271.9199999999998
12.817 272.69579999999945
12.818 273.4485500000001
12.819 274.1713
12.82 274.86980000000005
12.821 275.5426000000005
12.822 276.18969999999996
12.823 276.8106499999999
12.824 277.40559999999965
12.825 277.97445000000005
12.826 278.51720000000023
12.827 279.0343500000001
12.828 279.52529999999973
12.829 279.9902
12.83 280.4294500000002
12.831 280.84274999999985
12.832 281.2301499999999
12.833 281.5916999999998
12.834 281.92754999999994
12.835 282.2375000000002
12.836 282.5215500000002
12.837 282.7798999999999
12.838 283.0125499999999
12.839 283.21925000000005
12.84 283.4003500000001
12.841 283.55580000000003
12.842 283.6854999999999
12.843 283.7896499999999
12.844 283.86815000000007
12.845 283.92095000000006
12.846 283.94814999999994
12.847 283.94980000000004
12.848 283.92584999999997
12.849 283.876305
12.85 283.801215
12.851 283.70065
12.852 283.574532
12.853 283.42288
12.854 283.245733
12.855 283.04312999999996
12.856 282.81507000000005
12.857 282.56158500000004
12.858 282.2827500000001
12.859 281.97855000000004
12.86 281.64899999999994
12.861 281.2941499999999
12.862 280.91409999999996
12.863 280.5088499999999
12.864 280.0783999999999
12.865 279.6229000000001
12.866 279.14250000000004
12.867 278.63720000000023
12.868 278.10690000000005
12.869 277.552
12.87 276.97255
12.871 276.3684999999998
12.872 275.7401999999999
12.873 275.08754999999996
12.874 274.4106499999999
12.875 273.70990000000035
12.876 272.9852000000005
12.877 272.23679999999956
12.878 271.4644999999995
12.879 270.6687499999999
12.88 269.84995
12.881 269.00770000000057
12.882 268.1423000000002
12.883 267.25419999999997
12.884 266.34334999999993
12.885 265.40939999999955
12.886 264.4531499999998
12.887 263.4745500000001
12.888 262.4731500000005
12.889 261.4478000000003
12.89 260.40439999999995
12.891 259.3399999999996
12.892 258.245
12.893 257.135
12.894 256.0049999999994
12.895 254.8500000000002
12.896 253.6750000000004
12.897 252.4749999999999
12.898 251.25500000000022
12.899 250.01499999999996
12.9 248.75499999999911
12.901 247.46999999999963
12.902 246.16500000000093
12.903 244.84500000000048
12.904 243.49999999999926
12.905 242.13000000000014
12.906 240.74500000000052
12.907 239.34499999999912
12.908 237.91499999999965
12.909 236.465000000001
12.91 235.0000000000005
12.911 233.51499999999942
12.912 232.00999999999917
12.913 230.4849999999997
12.914 228.94499999999982
12.915 227.38000000000062
12.916 225.79500000000087
12.917 224.19499999999925
12.918 222.58
12.919 220.94500000000016
12.92 219.2849999999996
12.921 217.61500000000015
12.922 215.93000000000026
12.923 214.22499999999985
12.924 212.50000000000017
12.925 210.7600000000001
12.926 209.00499999999963
12.927 207.23500000000007
12.928 205.44499999999994
12.929 203.64000000000075
12.93 201.82499999999993
12.931 199.9899999999999
12.932 198.1400000000008
12.933 196.27499999999992
12.934 194.39499999999998
12.935 192.4999999999996
12.936 190.5899999999988
12.937 188.66500000000036
12.938 186.73000000000022
12.939 184.77999999999966
12.94 182.81500000000005
12.941 180.835
12.942 178.8449999999997
12.943 176.84000000000032
12.944 174.8150000000004
12.945 172.78000000000014
12.946 170.73499999999964
12.947 168.6800000000002
12.948 166.61000000000035
12.949 164.5249999999987
12.95 162.4300000000009
12.951 160.32000000000127
12.952 158.20000000000002
12.953 156.06499999999969
12.954 153.92499999999922
12.955 151.76999999999967
12.956 149.59999999999974
12.957 147.42999999999978
12.958 145.24000000000063
12.959 143.045
12.96 140.83500000000026
12.961 138.61500000000026
12.962 136.39499999999887
12.963 134.1549999999997
12.964 131.91000000000176
12.965 129.65500000000074
12.966 127.38999999999945
12.967 125.12000000000079
12.968 122.83999999999907
12.969 120.55499999999996
12.97 118.26000000000059
12.971 115.95999999999829
12.972 113.64999999999847
12.973 111.33000000000115
12.974 109.01000000000106
12.975 106.68000000000066
12.976 104.34500000000013
12.977 102.00499999999946
12.978 99.65500000000127
12.979 97.3050000000003
12.98 94.9499999999992
12.981 92.5849999999978
12.982 90.21999999999919
12.983 87.85000000000042
12.984 85.47000000000138
12.985 83.08499999999941
12.986 80.70500000000035
12.987 78.32000000000117
12.988 75.91999999999877
12.989 73.52499999999928
12.99 71.12999999999981
12.991 68.73000000000017
12.992 66.32500000000041
12.993 63.9150000000005
12.994 61.505000000000585
12.995 59.09000000000053
12.996 56.67500000000047
12.997 54.26500000000056
12.998 51.84499999999759
12.999 49.420000000000016
13.0 47.00499999999997
13.001 44.57999999999962
13.002 42.155000000002055
13.003 39.734999999999076
13.004 37.30999999999873
13.005 34.89000000000131
13.006 32.46500000000096
13.007 30.039999999997846
13.008 27.620000000000424
13.009 25.19500000000008
13.01 22.774999999999878
13.011 20.355000000002455
13.012 17.93499999999948
13.013 15.519999999999424
13.014 13.104999999999368
13.015 10.694999999999455
13.016 8.289999999999687
13.017 5.879999999999774
13.018 3.469999999999862
13.019 1.0700000000002374
13.02 -1.3249999999992434
13.021 -3.7200000000015
13.022 -6.115000000000981
13.023 -8.4999999999974
13.024 -10.879999999999225
13.025 -13.26000000000105
13.026 -15.634999999999955
13.027 -18.00500000000149
13.028 -20.37000000000011
13.029 -22.724999999998442
13.03 -25.074999999999402
13.031 -27.425000000000367
13.032 -29.770000000001183
13.033 -32.10499999999894
13.034 -34.43499999999933
13.035 -36.76000000000235
13.036 -39.07999999999967
13.037 -41.38999999999948
13.038 -43.68999999999901
13.039 -45.98999999999853
13.04 -48.285000000000686
13.041 -50.564999999999635
13.042 -52.84000000000122
13.043 -55.11500000000002
13.044 -57.3749999999984
13.045 -59.62500000000204
13.046 -61.86999999999998
13.047 -64.10499999999763
13.048 -66.3350000000007
13.049 -68.5550000000007
13.05 -70.76500000000041
13.051 -72.96999999999998
13.052 -75.16499999999925
13.053 -77.34500000000088
13.054 -79.51499999999945
13.055 -81.68000000000065
13.056 -83.83500000000154
13.057 -85.9799999999994
13.058 -88.10999999999957
13.059 -90.22999999999948
13.06 -92.34499999999923
13.061 -94.44500000000133
13.062 -96.53000000000023
13.063 -98.60499999999884
13.064 -100.67500000000007
13.065 -102.73000000000087
13.066 -104.76500000000111
13.067 -106.79499999999842
13.068 -108.81499999999822
13.069 -110.82000000000036
13.07 -112.81500000000221
13.071 -114.79500000000087
13.072 -116.75999999999908
13.073 -118.71499999999979
13.074 -120.65500000000007
13.075 -122.58500000000005
13.076 -124.49999999999962
13.077 -126.39999999999874
13.078 -128.29000000000036
13.079 -130.1600000000014
13.08 -132.0249999999995
13.081 -133.87499999999997
13.082 -135.70499999999984
13.083 -137.52499999999947
13.084 -139.33500000000015
13.085 -141.13000000000042
13.086 -142.90500000000011
13.087 -144.66499999999937
13.088 -146.41499999999974
13.089 -148.1549999999998
13.09 -149.87500000000068
13.091 -151.58000000000115
13.092 -153.26999999999978
13.093 -154.93999999999923
13.094 -156.60499999999993
13.095 -158.25000000000006
13.096 -159.87999999999974
13.097 -161.4950000000004
13.098 -163.09000000000046
13.099 -164.67500000000024
13.1 -166.23999999999944
13.101 -167.7899999999996
13.102 -169.32500000000073
13.103 -170.8399999999999
13.104 -172.33999999999997
13.105 -173.82499999999968
13.106 -175.29000000000016
13.107 -176.74000000000024
13.108 -178.16999999999973
13.109 -179.58500000000015
13.11 -180.98000000000002
13.111 -182.35999999999945
13.112 -183.72499999999985
13.113 -185.07000000000107
13.114 -186.39500000000032
13.115 -187.70499999999913
13.116 -188.99500000000015
13.117 -190.27000000000072
13.118 -191.52499999999932
13.119 -192.76000000000016
13.12 -193.98500000000067
13.121 -195.1849999999991
13.122 -196.36499999999972
13.123 -197.52999999999992
13.124 -198.67999999999967
13.125 -199.81000000000026
13.126 -200.92000000000024
13.127 -202.00999999999968
13.128 -203.08500000000004
13.129 -204.145
13.13 -205.18499999999938
13.131 -206.20500000000095
13.132 -207.20500000000058
13.133 -208.18999999999974
13.134 -209.15499999999975
13.135 -210.1049999999993
13.136 -211.03499999999968
13.137 -211.94000000000074
13.138 -212.82999999999993
13.139 -213.70500000000013
13.14 -214.55999999999972
13.141 -215.39500000000018
13.142 -216.21500000000015
13.143 -217.00999999999942
13.144 -217.79000000000104
13.145 -218.55499999999944
13.146 -219.29499999999987
13.147 -220.01500000000047
13.148 -220.7149999999991
13.149 -221.4000000000001
13.15 -222.07000000000062
13.151 -222.71499999999972
13.152 -223.33999999999966
13.153 -223.94500000000036
13.154 -224.52999999999986
13.155 -225.0999999999996
13.156 -225.65000000000018
13.157 -226.18000000000015
13.158 -226.68880000000016
13.159 -227.17770000000024
13.16 -227.6479999999997
13.161 -228.09839999999997
13.162 -228.5290500000002
13.163 -228.94070000000002
13.164 -229.33259999999981
13.165 -229.70474999999962
13.166 -230.0579000000004
13.167 -230.39130000000046
13.168 -230.7053999999996
13.169 -231.00004999999993
13.17 -231.27530000000007
13.171 -231.53124999999997
13.172 -231.7678500000003
13.173 -231.98539999999963
13.174 -232.18374999999963
13.175 -232.3631000000003
13.176 -232.52329999999995
13.177 -232.66449999999986
13.178 -232.78670000000008
13.179 -232.8898999999999
13.18 -232.97440000000017
13.181 -233.0402000000002
13.182 -233.0871499999998
13.183 -233.11524999999992
13.184 -233.12455000000023
13.185 -233.11524999999992
13.186 -233.0873499999997
13.187 -233.04074999999992
13.188 -232.97555000000006
13.189 -232.89175000000012
13.19 -232.78930000000008
13.191 -232.66829999999996
13.192 -232.52869999999984
13.193 -232.37045000000006
13.194 -232.1937500000001
13.195 -231.9985499999999
13.196 -231.78469999999996
13.197 -231.55229000000003
13.198 -231.30141500000002
13.199 -231.03205
13.2 -230.74423499999997
13.201 -230.4380145
13.202 -230.11342
13.203 -229.77047050000002
13.204 -229.40925499999997
13.205 -229.02985
13.206 -228.63227500000005
13.207 -228.21657499999995
13.208 -227.7829
13.209 -227.3314
13.21 -226.8619999999999
13.211 -226.37489999999988
13.212 -225.87009999999998
13.213 -225.34775
13.214 -224.80794999999998
13.215 -224.25065000000015
13.216 -223.67624999999992
13.217 -223.08449999999988
13.218 -222.47560000000016
13.219 -221.85000000000014
13.22 -221.20739999999978
13.221 -220.54780000000002
13.222 -219.87165000000027
13.223 -219.17894999999993
13.224 -218.46944999999974
13.225 -217.7435999999998
13.226 -217.00135000000014
13.227 -216.24265000000017
13.228 -215.4678
13.229 -214.67654999999982
13.23 -213.86910000000015
13.231 -213.04600000000008
13.232 -212.20704999999964
13.233 -211.3517500000002
13.234 -210.4804000000002
13.235 -209.59340000000006
13.236 -208.69074999999987
13.237 -207.77249999999955
13.238 -206.83895000000035
13.239 -205.8897000000004
13.24 -204.92449999999982
13.241 -203.94399999999965
13.242 -202.9485999999997
13.243 -201.93755000000033
13.244 -200.91120000000004
13.245 -199.8703999999997
13.246 -198.81430000000046
13.247 -197.74415000000033
13.248 -196.65799999999956
13.249 -195.55500000000004
13.25 -194.43999999999988
13.251 -193.31500000000014
13.252 -192.17000000000053
13.253 -191.0099999999998
13.254 -189.83999999999946
13.255 -188.65500000000006
13.256 -187.45500000000027
13.257 -186.24
13.258 -185.01500000000019
13.259 -183.77499999999992
13.26 -182.52500000000003
13.261 -181.25999999999976
13.262 -179.97499999999957
13.263 -178.68500000000066
13.264 -177.38500000000073
13.265 -176.06499999999886
13.266 -174.73499999999947
13.267 -173.39500000000118
13.268 -172.04499999999982
13.269 -170.67999999999944
13.27 -169.3
13.271 -167.91000000000028
13.272 -166.51000000000028
13.273 -165.09999999999997
13.274 -163.67000000000047
13.275 -162.23499999999947
13.276 -160.79499999999967
13.277 -159.33500000000072
13.278 -157.86500000000007
13.279 -156.38499999999914
13.28 -154.89499999999933
13.281 -153.3950000000006
13.282 -151.88000000000005
13.283 -150.35499999999925
13.284 -148.82499999999965
13.285 -147.280000000001
13.286 -145.7250000000007
13.287 -144.1600000000001
13.288 -142.58499999999924
13.289 -140.99999999999946
13.29 -139.40500000000077
13.291 -137.8000000000004
13.292 -136.18499999999977
13.293 -134.55999999999884
13.294 -132.9250000000004
13.295 -131.28500000000042
13.296 -129.63000000000002
13.297 -127.97000000000085
13.298 -126.30000000000001
13.299 -124.61999999999888
13.3 -122.93499999999902
13.301 -121.24000000000024
13.302 -119.53000000000102
13.303 -117.82000000000042
13.304 -116.10499999999968
13.305 -114.37499999999989
13.306 -112.63499999999982
13.307 -110.89499999999974
13.308 -109.14999999999952
13.309 -107.39000000000026
13.31 -105.62500000000085
13.311 -103.85499999999992
13.312 -102.08500000000036
13.313 -100.3000000000004
13.314 -98.50999999999888
13.315 -96.71499999999999
13.316 -94.91500000000097
13.317 -93.10999999999903
13.318 -91.29499999999958
13.319 -89.48000000000012
13.32 -87.65500000000037
13.321 -85.82500000000049
13.322 -83.99499999999921
13.323 -82.16000000000057
13.324 -80.31500000000025
13.325 -78.46499999999979
13.326 -76.6150000000007
13.327 -74.7600000000001
13.328 -72.89499999999921
13.329 -71.0299999999997
13.33 -69.16000000000005
13.331 -67.28500000000027
13.332 -65.40500000000033
13.333 -63.524999999999
13.334 -61.640000000000306
13.335 -59.74499999999993
13.336 -57.85499999999971
13.337 -55.95500000000059
13.338 -54.05500000000008
13.339 -52.15499999999956
13.34 -50.245000000000154
13.341 -48.330000000000595
13.342 -46.419999999999796
13.343 -44.51000000000038
13.344 -42.58999999999929
13.345 -40.66499999999945
13.346 -38.74500000000114
13.347 -36.82500000000005
13.348 -34.894999999998674
13.349 -32.97000000000022
13.35 -31.040000000000234
13.351 -29.110000000000248
13.352 -27.18000000000026
13.353 -25.24500000000013
13.354 -23.31500000000014
13.355 -21.38000000000001
13.356 -19.450000000000024
13.357 -17.51499999999989
13.358 -15.57999999999976
13.359 -13.649999999999773
13.36 -11.714999999999643
13.361 -9.784999999999656
13.362 -7.855000000001056
13.363 -5.919999999999536
13.364 -3.9899999999995495
13.365 -2.0650000000010937
13.366 -0.13499999999971868
13.367 1.7900000000001248
13.368 3.7149999999999683
13.369 5.639999999999812
13.37 7.559999999999512
13.371 9.480000000000599
13.372 11.400000000000299
13.373 13.314999999999856
13.374 15.22999999999941
13.375 17.14000000000021
13.376 19.05000000000101
13.377 20.960000000000424
13.378 22.85999999999955
13.379 24.76000000000006
13.38 26.660000000000572
13.381 28.554999999999552
13.382 30.44999999999992
13.383 32.340000000000146
13.384 34.220000000000084
13.385 36.10500000000017
13.386 37.9850000000001
13.387 39.85999999999989
13.388 41.72999999999954
13.389 43.594999999999054
13.39 45.4549999999998
13.391 47.31000000000041
13.392 49.16499999999962
13.393 51.00999999999994
13.394 52.85500000000026
13.395 54.690000000000296
13.396 56.52000000000018
13.397 58.350000000000065
13.398 60.16499999999952
13.399 61.980000000000366
13.4 63.790000000001065
13.401 65.59000000000009
13.402 67.38999999999912
13.403 69.17999999999924
13.404 70.95500000000033
13.405 72.73000000000002
13.406 74.50499999999971
13.407 76.26500000000036
13.408 78.01500000000073
13.409 79.7649999999997
13.41 81.50999999999992
13.411 83.2399999999997
13.412 84.96499999999935
13.413 86.68500000000023
13.414 88.39500000000083
13.415 90.09499999999976
13.416 91.78499999999978
13.417 93.47499999999981
13.418 95.15499999999955
13.419 96.82000000000023
13.42 98.47999999999941
13.421 100.13499999999979
13.422 101.77500000000117
13.423 103.410000000001
13.424 105.0399999999993
13.425 106.65499999999994
13.426 108.26000000000029
13.427 109.85500000000037
13.428 111.44500000000028
13.429 113.02499999999993
13.43 114.59499999999927
13.431 116.14999999999958
13.432 117.69999999999973
13.433 119.23999999999961
13.434 120.76500000000046
13.435 122.28499999999976
13.436 123.79
13.437 125.28499999999998
13.438 126.76999999999965
13.439 128.24500000000043
13.44 129.70500000000078
13.441 131.15499999999946
13.442 132.59499999999923
13.443 134.01999999999995
13.444 135.43500000000043
13.445 136.84000000000057
13.446 138.2300000000003
13.447 139.60999999999973
13.448 140.98000000000027
13.449 142.3300000000002
13.45 143.6699999999999
13.451 145.00000000000068
13.452 146.31499999999963
13.453 147.61499999999955
13.454 148.90499999999918
13.455 150.1849999999999
13.456 151.44500000000005
13.457 152.6949999999999
13.458 153.93000000000072
13.459 155.15499999999986
13.46 156.36499999999998
13.461 157.55999999999963
13.462 158.7450000000004
13.463 159.9100000000006
13.464 161.06499999999912
13.465 162.21000000000012
13.466 163.33500000000058
13.467 164.44499999999917
13.468 165.54500000000027
13.469 166.6350000000011
13.47 167.70499999999993
13.471 168.75999999999974
13.472 169.80499999999924
13.473 170.8299999999996
13.474 171.8400000000002
13.475 172.8399999999998
13.476 173.8299999999998
13.477 174.80000000000064
13.478 175.7500000000002
13.479 176.6899999999995
13.48 177.6150000000004
13.481 178.5250000000002
13.482 179.4199999999996
13.483 180.29499999999976
13.484 181.16000000000034
13.485 182.00500000000034
13.486 182.83499999999995
13.487 183.65200000000013
13.488 184.44845
13.489 185.22959999999964
13.49 185.99480000000003
13.491 186.7432500000002
13.492 187.47484999999952
13.493 188.18970000000004
13.494 188.88750000000053
13.495 189.5685000000001
13.496 190.2323499999997
13.497 190.87864999999954
13.498 191.50785000000005
13.499 192.11955000000003
13.5 192.71410000000003
13.501 193.29155
13.502 193.8510999999997
13.503 194.3931000000003
13.504 194.91795000000022
13.505 195.42534999999958
13.506 195.91524999999984
13.507 196.38800000000046
13.508 196.84325000000024
13.509 197.28094999999988
13.51 197.70134999999993
13.511 198.10424999999984
13.512 198.48979999999986
13.513 198.85805
13.514 199.20875000000032
13.515 199.54215000000005
13.516 199.85809999999992
13.517 200.15650000000002
13.518 200.4375999999999
13.519 200.7011499999999
13.52 200.9471500000002
13.521 201.17575000000025
13.522 201.3865999999998
13.523 201.57974999999973
13.524 201.75510000000008
13.525 201.91255000000018
13.526 202.05229999999997
13.527 202.1740499999999
13.528 202.2777
13.529 202.36325000000005
13.53 202.43064999999999
13.531 202.47974999999997
13.532 202.51055
13.533 202.52296999999996
13.534 202.51695999999998
13.535 202.49253000000002
13.536 202.44954
13.537 202.387958
13.538 202.30778999999995
13.539 202.20901199999997
13.54 202.09159999999997
13.541 201.95554
13.542 201.800815
13.543 201.62749
13.544 201.435495
13.545 201.22485
13.546 200.99570000000006
13.547 200.74795
13.548 200.48159999999996
13.549 200.19679999999997
13.55 199.8936
13.551 199.5719
13.552 199.2318
13.553 198.8733999999999
13.554 198.49674999999988
13.555 198.1018000000001
13.556 197.6887
13.557 197.25729999999984
13.558 196.80785000000012
13.559 196.34030000000024
13.56 195.85449999999992
13.561 195.3508999999999
13.562 194.82915000000008
13.563 194.28954999999996
13.564 193.7320499999999
13.565 193.15644999999998
13.566 192.56305000000006
13.567 191.95154999999997
13.568 191.32235000000017
13.569 190.67544999999996
13.57 190.01065000000017
13.571 189.3282000000003
13.572 188.6278499999998
13.573 187.90959999999967
13.574 187.17384999999976
13.575 186.42060000000004
13.576 185.64945
13.577 184.8608500000001
13.578 184.0550500000003
13.579 183.23174999999995
13.58 182.3906
13.581 181.5322500000001
13.582 180.6568500000001
13.583 179.76389999999967
13.584 178.85379999999992
13.585 177.92655000000016
13.586 176.98219999999972
13.587 176.02109999999976
13.588 175.0432000000003
13.589 174.0481500000002
13.59 173.03409999999963
13.591 172.00595000000027
13.592 170.965
13.593 169.90500000000006
13.594 168.82500000000022
13.595 167.72999999999996
13.596 166.61999999999998
13.597 165.49000000000007
13.598 164.3499999999999
13.599 163.18999999999986
13.6 162.01500000000007
13.601 160.83
13.602 159.62500000000003
13.603 158.40499999999966
13.604 157.16500000000008
13.605 155.9149999999995
13.606 154.64999999999992
13.607 153.36500000000112
13.608 152.06999999999996
13.609 150.76499999999993
13.61 149.43500000000054
13.611 148.09499999999946
13.612 146.7449999999995
13.613 145.37000000000023
13.614 143.98499999999925
13.615 142.58999999999938
13.616 141.18000000000046
13.617 139.7550000000011
13.618 138.31499999999997
13.619 136.85999999999976
13.62 135.39500000000064
13.621 133.9149999999997
13.622 132.41999999999976
13.623 130.90999999999934
13.624 129.39000000000004
13.625 127.85500000000032
13.626 126.30500000000015
13.627 124.74999999999984
13.628 123.17499999999897
13.629 121.59000000000057
13.63 119.99000000000038
13.631 118.37999999999987
13.632 116.76000000000046
13.633 115.11500000000035
13.634 113.47000000000023
13.635 111.80999999999968
13.636 110.13500000000009
13.637 108.45500000000034
13.638 106.75999999999878
13.639 105.05499999999972
13.64 103.33500000000022
13.641 101.60500000000043
13.642 99.86500000000036
13.643 98.11499999999862
13.644 96.3599999999995
13.645 94.59000000000134
13.646 92.80499999999996
13.647 91.01499999999984
13.648 89.21500000000083
13.649 87.40500000000011
13.65 85.58999999999928
13.651 83.76499999999953
13.652 81.93000000000089
13.653 80.08499999999918
13.654 78.22999999999996
13.655 76.3700000000006
13.656 74.49999999999957
13.657 72.62499999999977
13.658 70.74499999999983
13.659 68.85000000000086
13.66 66.95000000000034
13.661 65.04499999999969
13.662 63.135000000000275
13.663 61.214999999999186
13.664 59.2849999999992
13.665 57.350000000000456
13.666 55.40500000000004
13.667 53.45999999999962
13.668 51.510000000000446
13.669 49.550000000000985
13.67 47.58499999999999
13.671 45.61000000000009
13.672 43.63000000000006
13.673 41.65000000000002
13.674 39.6599999999997
13.675 37.664999999999225
13.676 35.665
13.677 33.660000000000636
13.678 31.654999999999877
13.679 29.639999999998835
13.68 27.61500000000028
13.681 25.59500000000048
13.682 23.570000000000533
13.683 21.535000000000302
13.684 19.50499999999883
13.685 17.46499999999984
13.686 15.42000000000071
13.687 13.380000000000337
13.688 11.334999999999818
13.689 9.284999999999155
13.69 7.229999999999737
13.691 5.175000000000319
13.692 3.124999999999656
13.693 1.0700000000002374
13.694 -0.9899999999993248
13.695 -3.0500000000002747
13.696 -5.104999999999693
13.697 -7.164999999999255
13.698 -9.230000000000349
13.699 -11.284999999999767
13.7 -13.345000000000717
13.701 -15.40500000000028
13.702 -17.4599999999997
13.703 -19.52000000000065
13.704 -21.58000000000021
13.705 -23.63499999999963
13.706 -25.689999999999046
13.707 -27.73999999999971
13.708 -29.790000000000372
13.709 -31.84499999999979
13.71 -33.890000000000306
13.711 -35.93500000000083
13.712 -37.97999999999996
13.713 -40.02000000000033
13.714 -42.05999999999932
13.715 -44.09499999999955
13.716 -46.12500000000102
13.717 -48.154999999999724
13.718 -50.179999999999666
13.719 -52.200000000000855
13.72 -54.21999999999927
13.721 -56.23499999999893
13.722 -58.24999999999997
13.723 -60.25500000000073
13.724 -62.25499999999995
13.725 -64.25499999999917
13.726 -66.24500000000089
13.727 -68.23499999999983
13.728 -70.21499999999986
13.729 -72.19000000000115
13.73 -74.16499999999965
13.731 -76.12999999999926
13.732 -78.0900000000001
13.733 -80.04500000000081
13.734 -81.9849999999997
13.735 -83.92499999999997
13.736 -85.8600000000001
13.737 -87.78499999999994
13.738 -89.70000000000088
13.739 -91.60999999999892
13.74 -93.51499999999957
13.741 -95.40500000000118
13.742 -97.28999999999988
13.743 -99.16499999999967
13.744 -101.03000000000056
13.745 -102.88999999999993
13.746 -104.73999999999899
13.747 -106.57999999999916
13.748 -108.41000000000045
13.749 -110.23000000000005
13.75 -112.03999999999937
13.751 -113.84000000000117
13.752 -115.6299999999999
13.753 -117.40499999999957
13.754 -119.17500000000052
13.755 -120.93499999999979
13.756 -122.68
13.757 -124.41499999999994
13.758 -126.13999999999959
13.759 -127.85500000000032
13.76 -129.55500000000063
13.761 -131.23999999999913
13.762 -132.92000000000027
13.763 -134.58500000000095
13.764 -136.23499999999981
13.765 -137.87999999999994
13.766 -139.50499999999948
13.767 -141.12000000000015
13.768 -142.72500000000048
13.769 -144.31000000000026
13.77 -145.88499999999976
13.771 -147.44999999999897
13.772 -148.99500000000037
13.773 -150.5300000000001
13.774 -152.05499999999955
13.775 -153.55499999999967
13.776 -155.04499999999948
13.777 -156.53000000000054
13.778 -157.9900000000009
13.779 -159.43500000000012
13.78 -160.86999999999975
13.781 -162.28500000000022
13.782 -163.68999999999966
13.783 -165.07499999999996
13.784 -166.44500000000048
13.785 -167.79999999999987
13.786 -169.13499999999942
13.787 -170.46000000000006
13.788 -171.7650000000001
13.789 -173.04999999999959
13.79 -174.3250000000002
13.791 -175.58000000000018
13.792 -176.8150000000003
13.793 -178.035
13.794 -179.2383999999994
13.795 -180.42394999999988
13.796 -181.59040000000002
13.797 -182.73965000000015
13.798 -183.8706500000002
13.799 -184.98375
13.8 -186.0790000000001
13.801 -187.15560000000033
13.802 -188.21354999999997
13.803 -189.25329999999948
13.804 -190.27444999999977
13.805 -191.27690000000018
13.806 -192.26035000000016
13.807 -193.22484999999972
13.808 -194.17035000000027
13.809 -195.09680000000043
13.81 -196.00424999999947
13.811 -196.89239999999967
13.812 -197.76115000000038
13.813 -198.61050000000017
13.814 -199.4402999999999
13.815 -200.25039999999987
13.816 -201.04070000000021
13.817 -201.81125000000023
13.818 -202.56189999999995
13.819 -203.29265000000007
13.82 -204.0030499999998
13.821 -204.6931499999998
13.822 -205.3629500000001
13.823 -206.01225000000008
13.824 -206.64110000000005
13.825 -207.24909999999988
13.826 -207.83620000000002
13.827 -208.4022500000001
13.828 -208.9472499999998
13.829 -209.4710999999999
13.83 -209.9735500000002
13.831 -210.45460000000006
13.832 -210.91419999999994
13.833 -211.3521
13.834 -211.76825000000008
13.835 -212.16264999999993
13.836 -212.5351499999999
13.837 -212.88570000000004
13.838 -213.21424999999996
13.839 -213.52066499999998
13.84 -213.80494000000004
13.841 -214.06705499999998
13.842 -214.30695499999993
13.843 -214.52462450000002
13.844 -214.72005
13.845 -214.89319549999996
13.846 -215.044025
13.847 -215.17255500000002
13.848 -215.27873
13.849 -215.36260499999992
13.85 -215.42420000000004
13.851 -215.46345000000002
13.852 -215.48029999999994
13.853 -215.47479999999996
13.854 -215.44705
13.855 -215.39695
13.856 -215.32435000000007
13.857 -215.22945000000004
13.858 -215.1123500000001
13.859 -214.97265000000007
13.86 -214.81049999999976
13.861 -214.62605000000002
13.862 -214.41930000000028
13.863 -214.19004999999984
13.864 -213.93819999999985
13.865 -213.6640499999998
13.866 -213.36729999999991
13.867 -213.04785000000015
13.868 -212.70590000000004
13.869 -212.34154999999996
13.87 -211.95465
13.871 -211.5450500000001
13.872 -211.11294999999996
13.873 -210.6581
13.874 -210.1807000000004
13.875 -209.68094999999977
13.876 -209.1586499999999
13.877 -208.6136500000002
13.878 -208.04594999999995
13.879 -207.4562000000002
13.88 -206.84374999999991
13.881 -206.20859999999976
13.882 -205.5514500000001
13.883 -204.87199999999967
13.884 -204.17014999999998
13.885 -203.4463
13.886 -202.70010000000002
13.887 -201.93155000000002
13.888 -201.1414499999996
13.889 -200.3293500000003
13.89 -199.4952500000001
13.891 -198.64080000000018
13.892 -197.76440000000005
13.893 -196.86000000000007
13.894 -195.94
13.895 -195.00499999999948
13.896 -194.0400000000002
13.897 -193.05000000000015
13.898 -192.0449999999997
13.899 -191.02500000000023
13.9 -189.97499999999988
13.901 -188.90499999999963
13.902 -187.8150000000002
13.903 -186.7050000000002
13.904 -185.57499999999962
13.905 -184.4200000000004
13.906 -183.25000000000006
13.907 -182.05999999999915
13.908 -180.8450000000003
13.909 -179.61000000000087
13.91 -178.35999999999962
13.911 -177.08999999999918
13.912 -175.7950000000008
13.913 -174.48000000000044
13.914 -173.14499999999956
13.915 -171.7949999999996
13.916 -170.42500000000044
13.917 -169.03000000000057
13.918 -167.61500000000012
13.919 -166.18499999999926
13.92 -164.73999999999933
13.921 -163.27000000000007
13.922 -161.78000000000026
13.923 -160.27499999999998
13.924 -158.75000000000054
13.925 -157.20500000000052
13.926 -155.6449999999987
13.927 -154.06500000000045
13.928 -152.46500000000023
13.929 -150.84499999999946
13.93 -149.21499999999978
13.931 -147.56499999999951
13.932 -145.8900000000013
13.933 -144.20500000000004
13.934 -142.5049999999997
13.935 -140.78000000000006
13.936 -139.04
13.937 -137.28999999999962
13.938 -135.5200000000001
13.939 -133.7350000000001
13.94 -131.92999999999955
13.941 -130.10999999999996
13.942 -128.28000000000006
13.943 -126.43000000000097
13.944 -124.55999999999993
13.945 -122.68
13.946 -120.78999999999978
13.947 -118.87999999999899
13.948 -116.95500000000052
13.949 -115.01500000000024
13.95 -113.06499999999969
13.951 -111.1000000000001
13.952 -109.1149999999999
13.953 -107.12500000000095
13.954 -105.12000000000022
13.955 -103.09499999999888
13.956 -101.06000000000004
13.957 -99.01500000000091
13.958 -96.96000000000011
13.959 -94.8850000000001
13.96 -92.79999999999983
13.961 -90.70499999999926
13.962 -88.5999999999998
13.963 -86.47999999999989
13.964 -84.34499999999956
13.965 -82.20500000000047
13.966 -80.05000000000095
13.967 -77.88499999999976
13.968 -75.70999999999967
13.969 -73.52500000000067
13.97 -71.32499999999986
13.971 -69.11999999999891
13.972 -66.90500000000044
13.973 -64.67500000000015
13.974 -62.43999999999972
13.975 -60.195000000000384
13.976 -57.93999999999938
13.977 -55.67499999999947
13.978 -53.40500000000081
13.979 -51.125000000000476
13.98 -48.83499999999985
13.981 -46.54000000000047
13.982 -44.23499999999942
13.983 -41.9249999999996
13.984 -39.60500000000089
13.985 -37.2750000000005
13.986 -34.945000000000114
13.987 -32.60999999999959
13.988 -30.264999999998764
13.989 -27.910000000000434
13.99 -25.555000000000717
13.991 -23.194999999999467
13.992 -20.824999999999317
13.993 -18.455000000000553
13.994 -16.08000000000026
13.995 -13.699999999999823
13.996 -11.31500000000063
13.997 -8.93000000000005
13.998 -6.539999999999324
13.999 -4.1399999999996995
14.0 -1.7450000000002186
14.001 0.6500000000006501
14.002 3.0550000000004185
14.003 5.460000000000187
14.004 7.864999999999956
14.005 10.274999999999867
14.006 12.68499999999978
14.007 15.099999999999836
14.008 17.50999999999975
14.009 19.91999999999966
14.01 22.334999999999717
14.011 24.744999999999628
14.012 27.159999999999684
14.013 29.57499999999974
14.014 31.98500000000104
14.015 34.4000000000011
14.016 36.81499999999976
14.017 39.224999999999675
14.018 41.62999999999945
14.019 44.034999999999215
14.02 46.44500000000051
14.021 48.85000000000028
14.022 51.24999999999991
14.023 53.65000000000092
14.024 56.0450000000004
14.025 58.43499999999974
14.026 60.82499999999907
14.027 63.20999999999965
14.028 65.59000000000009
14.029 67.97000000000052
14.03 70.34000000000069
14.031 72.7049999999993
14.032 75.06999999999931
14.033 77.43000000000055
14.034 79.78000000000013
14.035 82.11999999999942
14.036 84.4600000000001
14.037 86.79500000000063
14.038 89.11999999999948
14.039 91.43499999999943
14.04 93.74500000000063
14.041 96.0500000000003
14.042 98.34999999999982
14.043 100.6350000000003
14.044 102.91000000000051
14.045 105.17999999999917
14.046 107.44499999999906
14.047 109.69499999999992
14.048 111.9350000000005
14.049 114.17000000000093
14.05 116.3949999999997
14.051 118.60999999999954
14.052 120.81000000000034
14.053 122.99999999999949
14.054 125.18499999999987
14.055 127.35499999999982
14.056 129.5149999999995
14.057 131.66500000000025
14.058 133.79500000000044
14.059 135.92000000000047
14.06 138.03500000000025
14.061 140.13499999999956
14.062 142.21999999999983
14.063 144.29499999999985
14.064 146.3549999999994
14.065 148.40500000000006
14.066 150.44000000000028
14.067 152.45499999999993
14.068 154.46000000000072
14.069 156.450000000001
14.07 158.42499999999953
14.071 160.38999999999913
14.072 162.33499999999955
14.073 164.26500000000092
14.074 166.1800000000005
14.075 168.07499999999948
14.076 169.95999999999955
14.077 171.82500000000044
14.078 173.67000000000075
14.079 175.5049999999994
14.08 177.32000000000025
14.081 179.11500000000052
14.082 180.89499999999896
14.083 182.6549999999996
14.084 184.39999999999984
14.085 186.1249999999995
14.086 187.83000000000132
14.087 189.51499999999982
14.088 191.18499999999926
14.089 192.84000000000106
14.09 194.4650000000006
14.091 196.0749999999997
14.092 197.6699999999998
14.093 199.2349999999997
14.094 200.78499999999985
14.095 202.3250000000004
14.096 203.83500000000012
14.097 205.31999999999982
14.098 206.7849999999996
14.099 208.23499999999967
14.1 209.66499999999985
14.101 211.07
14.102 212.45500000000027
14.103 213.81500000000054
14.104 215.15999999999966
14.105 216.47895
14.106 217.7723500000006
14.107 219.04859999999985
14.108 220.30099999999982
14.109 221.53069999999997
14.11 222.73734999999974
14.111 223.9212499999997
14.112 225.08205
14.113 226.21975
14.114 227.33394999999987
14.115 228.4243500000005
14.116 229.49130000000025
14.117 230.5343999999994
14.118 231.5532500000002
14.119 232.54750000000004
14.12 233.51759999999945
14.121 234.46325000000024
14.122 235.3839500000003
14.123 236.27969999999996
14.124 237.15049999999997
14.125 237.99614999999994
14.126 238.8162499999999
14.127 239.6106500000002
14.128 240.37935000000007
14.129 241.12239999999997
14.13 241.8393500000001
14.131 242.53019999999972
14.132 243.19475000000003
14.133 243.8329000000003
14.134 244.44464999999994
14.135 245.02959999999976
14.136 245.5878
14.137 246.1193
14.138 246.62399999999997
14.139 247.10165000000012
14.14 247.55230000000003
14.141 247.97589999999988
14.142 248.37230000000002
14.143 248.74147
14.144 249.08341
14.145 249.39810500000004
14.146 249.68545500000002
14.147 249.945425
14.148 250.17799999999997
14.149 250.38315500000002
14.15 250.56085999999996
14.151 250.711095
14.152 250.83382500000005
14.153 250.92894999999996
14.154 250.9965499999999
14.155 251.03650000000007
14.156 251.04880000000017
14.157 251.03355000000005
14.158 250.99059999999992
14.159 250.9199
14.16 250.82134999999982
14.161 250.69499999999988
14.162 250.54085
14.163 250.35890000000003
14.164 250.1491500000001
14.165 249.91144999999997
14.166 249.6454999999998
14.167 249.35155000000015
14.168 249.02970000000022
14.169 248.67969999999988
14.17 248.30159999999975
14.171 247.8953499999999
14.172 247.46095000000022
14.173 246.99850000000006
14.174 246.50805000000014
14.175 245.9890999999999
14.176 245.44189999999992
14.177 244.86704999999995
14.178 244.26389999999964
14.179 243.6325000000003
14.18 242.9731500000004
14.181 242.28579999999997
14.182 241.57054999999968
14.183 240.8273499999995
14.184 240.05655
14.185 239.25790000000057
14.186 238.43124999999992
14.187 237.5770499999999
14.188 236.6940000000005
14.189 235.78744999999955
14.19 234.84999999999965
14.191 233.88500000000033
14.192 232.89500000000035
14.193 231.87500000000014
14.194 230.82999999999993
14.195 229.7599999999997
14.196 228.65999999999994
14.197 227.53500000000022
14.198 226.3849999999998
14.199 225.1999999999997
14.2 223.99500000000043
14.201 222.76999999999992
14.202 221.50999999999974
14.203 220.2250000000003
14.204 218.91500000000005
14.205 217.5750000000004
14.206 216.21500000000015
14.207 214.8299999999992
14.208 213.41500000000013
14.209 211.97500000000034
14.21 210.50999999999985
14.211 209.02000000000004
14.212 207.50499999999948
14.213 205.9649999999996
14.214 204.40500000000057
14.215 202.81500000000062
14.216 201.19499999999982
14.217 199.56
14.218 197.89999999999947
14.219 196.20999999999944
14.22 194.50000000000023
14.221 192.7650000000003
14.222 191.00499999999965
14.223 189.2249999999998
14.224 187.42000000000064
14.225 185.59000000000074
14.226 183.7400000000003
14.227 181.86999999999924
14.228 179.9749999999989
14.229 178.05500000000058
14.23 176.1150000000003
14.231 174.1499999999993
14.232 172.17000000000064
14.233 170.17000000000004
14.234 168.13999999999996
14.235 166.09000000000066
14.236 164.02499999999958
14.237 161.93999999999932
14.238 159.8299999999997
14.239 157.7000000000009
14.24 155.55500000000026
14.241 153.38999999999908
14.242 151.19999999999993
14.243 148.99500000000037
14.244 146.7700000000002
14.245 144.5249999999995
14.246 142.26499999999976
14.247 139.98000000000067
14.248 137.67999999999972
14.249 135.36999999999992
14.25 133.0350000000008
14.251 130.68499999999983
14.252 128.31499999999966
14.253 125.92500000000032
14.254 123.52999999999948
14.255 121.10999999999927
14.256 118.67500000000003
14.257 116.22500000000035
14.258 113.7550000000001
14.259 111.27999999999972
14.26 108.78500000000014
14.261 106.26999999999998
14.262 103.74000000000076
14.263 101.19999999999989
14.264 98.64999999999874
14.265 96.07999999999977
14.266 93.50000000000053
14.267 90.90500000000084
14.268 88.29500000000074
14.269 85.67500000000034
14.27 83.03999999999951
14.271 80.39499999999977
14.272 77.73499999999962
14.273 75.06499999999916
14.274 72.38999999999996
14.275 69.70000000000032
14.276 66.99500000000025
14.277 64.28500000000004
14.278 61.564999999999536
14.279 58.82999999999999
14.28 56.09000000000031
14.281 53.34000000000033
14.282 50.585000000000214
14.283 47.81999999999981
14.284 45.04499999999911
14.285 42.26500000000105
14.286 39.47499999999992
14.287 36.68000000000005
14.288 33.880000000000024
14.289 31.074999999999854
14.29 28.260000000002172
14.291 25.439999999998797
14.292 22.614999999998055
14.293 19.78499999999994
14.294 16.95500000000183
14.295 14.115000000000656
14.296 11.27499999999948
14.297 8.430000000000938
14.298 5.579999999999474
14.299 2.7349999999981556
14.3 -0.12000000000067512
14.301 -2.9799999999996496
14.302 -5.839999999998624
14.303 -8.700000000000374
14.304 -11.559999999999349
14.305 -14.424999999998466
14.306 -17.285000000000217
14.307 -20.15000000000211
14.308 -23.01500000000123
14.309 -25.879999999997573
14.31 -28.744999999999465
14.311 -31.60000000000107
14.312 -34.46500000000019
14.313 -37.32999999999931
14.314 -40.18500000000091
14.315 -43.040000000001136
14.316 -45.89999999999872
14.317 -48.750000000000185
14.318 -51.59500000000011
14.319 -54.445000000000185
14.32 -57.284999999999975
14.321 -60.12499999999976
14.322 -62.96000000000079
14.323 -65.78
14.324 -68.60499999999936
14.325 -71.42499999999995
14.326 -74.23500000000027
14.327 -77.03999999999905
14.328 -79.84000000000047
14.329 -82.63000000000021
14.33 -85.40999999999966
14.331 -88.1900000000005
14.332 -90.95999999999965
14.333 -93.71499999999978
14.334 -96.46499999999975
14.335 -99.20999999999958
14.336 -101.94000000000037
14.337 -104.66000000000086
14.338 -107.36999999999968
14.339 -110.0699999999996
14.34 -112.76500000000078
14.341 -115.44500000000014
14.342 -118.11000000000043
14.343 -120.76500000000046
14.344 -123.4099999999988
14.345 -126.03999999999948
14.346 -128.65999999999988
14.347 -131.26499999999984
14.348 -133.85500000000076
14.349 -136.43500000000003
14.35 -139.00000000000023
14.351 -141.55
14.352 -144.08499999999935
14.353 -146.60499999999965
14.354 -149.1100000000009
14.355 -151.60000000000034
14.356 -154.07499999999933
14.357 -156.53500000000068
14.358 -158.97500000000008
14.359 -161.39999999999904
14.36 -163.81000000000034
14.361 -166.19999999999968
14.362 -168.57499999999996
14.363 -170.93000000000106
14.364 -173.2650000000002
14.365 -175.58000000000018
14.366 -177.8799999999997
14.367 -180.1649999999988
14.368 -182.42499999999995
14.369 -184.66500000000053
14.37 -186.88499999999914
14.371 -189.08499999999995
14.372 -191.26500000000019
14.373 -193.42499999999984
14.374 -195.5650000000003
14.375 -197.68000000000006
14.376 -199.7700000000005
14.377 -201.84500000000048
14.378 -203.89499999999975
14.379 -205.9199999999997
14.38 -207.92500000000044
14.381 -209.90000000000038
14.382 -211.85999999999981
14.383 -213.80000000000007
14.384 -215.70499999999936
14.385 -217.58999999999946
14.386 -219.4500000000002
14.387 -221.2900000000004
14.388 -223.10499999999985
14.389 -224.88499999999965
14.39 -226.6450000000003
14.391 -228.38500000000036
14.392 -230.09499999999957
14.393 -231.77999999999946
14.394 -233.44000000000005
14.395 -235.0699999999997
14.396 -236.67500000000007
14.397 -238.25500000000108
14.398 -239.81000000000003
14.399 -241.32999999999933
14.4 -242.825
14.401 -244.29499999999993
14.402 -245.73999999999984
14.403 -247.15500000000029
14.404 -248.53500000000045
14.405 -249.88999999999982
14.406 -251.2199999999999
14.407 -252.5199999999998
14.408 -253.79175000000004
14.409 -255.03465000000017
14.41 -256.24409999999983
14.411 -257.42615000000006
14.412 -258.5783500000001
14.413 -259.7007999999998
14.414 -260.7930500000001
14.415 -261.85474999999985
14.416 -262.8862999999995
14.417 -263.88725
14.418 -264.85735000000005
14.419 -265.7961
14.42 -266.70395000000025
14.421 -267.5805500000003
14.422 -268.4256
14.423 -269.2391999999998
14.424 -270.02115000000003
14.425 -270.77139999999997
14.426 -271.48964999999976
14.427 -272.17590000000007
14.428 -272.82985
14.429 -273.45154999999994
14.43 -274.04110000000014
14.431 -274.59839999999997
14.432 -275.12309999999997
14.433 -275.6152500000001
14.434 -276.07494999999994
14.435 -276.50184999999993
14.436 -276.8959999999999
14.437 -277.25744999999995
14.438 -277.5860500000001
14.439 -277.88175000000007
14.44 -278.14459999999997
14.441 -278.37443499999995
14.442 -278.57127999999994
14.443 -278.73517000000004
14.444 -278.865986
14.445 -278.96371999999997
14.446 -279.02834399999995
14.447 -279.059865
14.448 -279.05824
14.449 -279.02350999999993
14.45 -278.9556
14.451 -278.8545000000001
14.452 -278.7203
14.453 -278.55289999999997
14.454 -278.35229999999996
14.455 -278.1184499999999
14.456 -277.8513999999999
14.457 -277.55110000000013
14.458 -277.21750000000014
14.459 -276.85055000000006
14.46 -276.45045000000005
14.461 -276.01714999999984
14.462 -275.5505499999998
14.463 -275.05069999999995
14.464 -274.5176000000002
14.465 -273.95130000000023
14.466 -273.35174999999975
14.467 -272.7189999999997
14.468 -272.05330000000004
14.469 -271.3546500000004
14.47 -270.6225999999999
14.471 -269.85775
14.472 -269.0602
14.473 -268.2294999999994
14.474 -267.36595000000017
14.475 -266.4700000000006
14.476 -265.54165
14.477 -264.5805499999994
14.478 -263.5869999999998
14.479 -262.5614500000005
14.48 -261.50385
14.481 -260.41574999999955
14.482 -259.29224999999974
14.483 -258.14000000000044
14.484 -256.9550000000004
14.485 -255.73999999999947
14.486 -254.49499999999975
14.487 -253.21000000000024
14.488 -251.90500000000017
14.489 -250.5649999999998
14.49 -249.18999999999986
14.491 -247.79499999999993
14.492 -246.36499999999978
14.493 -244.90000000000066
14.494 -243.41000000000085
14.495 -241.89000000000016
14.496 -240.33499999999984
14.497 -238.7549999999988
14.498 -237.14999999999984
14.499 -235.51000000000127
14.5 -233.84000000000046
14.501 -232.1449999999989
14.502 -230.41999999999922
14.503 -228.6650000000001
14.504 -226.88500000000028
14.505 -225.07999999999973
14.506 -223.23999999999953
14.507 -221.37500000000006
14.508 -219.4849999999998
14.509 -217.5650000000001
14.51 -215.61500000000095
14.511 -213.64000000000104
14.512 -211.6449999999992
14.513 -209.61999999999927
14.514 -207.56499999999983
14.515 -205.4849999999997
14.516 -203.3800000000002
14.517 -201.2550000000002
14.518 -199.10000000000065
14.519 -196.91500000000028
14.52 -194.71499999999946
14.521 -192.48500000000058
14.522 -190.2349999999997
14.523 -187.9599999999995
14.524 -185.65499999999983
14.525 -183.33499999999972
14.526 -180.99000000000032
14.527 -178.62000000000015
14.528 -176.2300000000008
14.529 -173.81999999999954
14.53 -171.3849999999989
14.531 -168.92500000000032
14.532 -166.44999999999993
14.533 -163.95500000000033
14.534 -161.43500000000003
14.535 -158.89499999999916
14.536 -156.3350000000005
14.537 -153.76000000000002
14.538 -151.16500000000033
14.539 -148.55000000000007
14.54 -145.91499999999925
14.541 -143.26000000000062
14.542 -140.59000000000015
14.543 -137.9049999999993
14.544 -135.19500000000045
14.545 -132.4700000000012
14.546 -129.73500000000027
14.547 -126.98000000000013
14.548 -124.2099999999996
14.549 -121.41999999999986
14.55 -118.6149999999997
14.551 -115.79999999999924
14.552 -112.96500000000098
14.553 -110.11500000000089
14.554 -107.2599999999993
14.555 -104.38499999999988
14.556 -101.4899999999999
14.557 -98.58999999999979
14.558 -95.68000000000076
14.559 -92.75499999999992
14.56 -89.81500000000004
14.561 -86.86499999999985
14.562 -83.90499999999939
14.563 -80.9299999999999
14.564 -77.94500000000009
14.565 -74.95500000000015
14.566 -71.95499999999994
14.567 -68.94500000000082
14.568 -65.92500000000001
14.569 -62.89499999999892
14.57 -59.86000000000047
14.571 -56.814999999998946
14.572 -53.75999999999992
14.573 -50.70000000000074
14.574 -47.63499999999865
14.575 -44.56499999999919
14.576 -41.48999999999958
14.577 -38.40500000000247
14.578 -35.31500000000243
14.579 -32.22499999999962
14.58 -29.129999999999434
14.581 -26.024999999998965
14.582 -22.92499999999864
14.583 -19.82000000000095
14.584 -16.710000000000335
14.585 -13.599999999999724
14.586 -10.485000000001744
14.587 -7.369999999998211
14.588 -4.254999999997455
14.589 -1.145000000002394
14.59 1.9749999999985057
14.591 5.095000000002181
14.592 8.205000000000018
14.593 11.319999999997998
14.594 14.430000000001385
14.595 17.54500000000214
14.596 20.65499999999998
14.597 23.75999999999767
14.598 26.86499999999814
14.599 29.96500000000124
14.6 33.06500000000157
14.601 36.15999999999897
14.602 39.249999999999005
14.603 42.33000000000153
14.604 45.41000000000128
14.605 48.48499999999811
14.606 51.55499999999758
14.607 54.62000000000244
14.608 57.675000000001475
14.609 60.72000000000022
14.61 63.75999999999882
14.611 66.79999999999741
14.612 69.82500000000114
14.613 72.8400000000018
14.614 75.84999999999953
14.615 78.84999999999975
14.616 81.83999999999969
14.617 84.8149999999992
14.618 87.78499999999994
14.619 90.7450000000004
14.62 93.69000000000044
14.621 96.62500000000018
14.622 99.54500000000088
14.623 102.4549999999999
14.624 105.34999999999988
14.625 108.23499999999957
14.626 111.10499999999884
14.627 113.96000000000043
14.628 116.80500000000038
14.629 119.62499999999959
14.63 122.43499999999989
14.631 125.22999999999978
14.632 128.01000000000062
14.633 130.77500000000103
14.634 133.51999999999947
14.635 136.24500000000012
14.636 138.95500000000033
14.637 141.65499999999886
14.638 144.32999999999944
14.639 146.98500000000087
14.64 149.62500000000045
14.641 152.24499999999946
14.642 154.8449999999993
14.643 157.42499999999993
14.644 159.98500000000138
14.645 162.52999999999963
14.646 165.04999999999993
14.647 167.55000000000103
14.648 170.02999999999878
14.649 172.47999999999985
14.65 174.91500000000048
14.651 177.3349999999993
14.652 179.72500000000002
14.653 182.09000000000003
14.654 184.4399999999996
14.655 186.76000000000107
14.656 189.0600000000006
14.657 191.3349999999994
14.658 193.58000000000013
14.659 195.81000000000043
14.66 198.015
14.661 200.19000000000008
14.662 202.33999999999946
14.663 204.4649999999995
14.664 206.5600000000001
14.665 208.63500000000008
14.666 210.6800000000006
14.667 212.7000000000004
14.668 214.69499999999945
14.669 216.65499999999892
14.67 218.5950000000006
14.671 220.505
14.672 222.3799999999998
14.673 224.2350000000004
14.674 226.06000000000014
14.675 227.85000000000028
14.676 229.61499999999967
14.677 231.35499999999976
14.678 233.06000000000023
14.679 234.7349999999998
14.68 236.3799999999999
14.681 237.99500000000057
14.682 239.5849999999991
14.683 241.13499999999925
14.684 242.6600000000001
14.685 244.1550000000001
14.686 245.6150000000004
14.687 247.04500000000058
14.688 248.44499999999988
14.689 249.8099999999996
14.69 251.14500000000052
14.691 252.44999999999987
14.692 253.71999999999963
14.693 254.9600000000006
14.694 256.17
14.695 257.3449999999998
14.696 258.48165000000034
14.697 259.59014999999977
14.698 260.66675
14.699 261.7091000000002
14.7 262.71790000000004
14.701 263.69354999999996
14.702 264.63529999999975
14.703 265.54319999999996
14.704 266.4174999999998
14.705 267.25750000000033
14.706 268.0633500000001
14.707 268.83519999999976
14.708 269.57280000000014
14.709 270.27579999999995
14.71 270.9441
14.711 271.57774999999987
14.712 272.17660000000006
14.713 272.7404499999999
14.714 273.26919999999984
14.715 273.7630000000001
14.716 274.22180000000014
14.717 274.6453499999999
14.718 275.03349999999995
14.719 275.3865000000001
14.72 275.7043000000001
14.721 275.98664999999994
14.722 276.23349999999994
14.723 276.44510000000014
14.724 276.62134999999995
14.725 276.7621499999999
14.726 276.8675999999999
14.727 276.93765
14.728 276.9723000000001
14.729 276.971685
14.73 276.935775
14.731 276.86457499999995
14.732 276.758155
14.733 276.61653
14.734 276.43977
14.735 276.227915
14.736 275.98098500000003
14.737 275.69904500000007
14.738 275.38206499999995
14.739 275.0302
14.74 274.6436
14.741 274.22204999999997
14.742 273.76580000000007
14.743 273.27489999999995
14.744 272.74935000000005
14.745 272.18919999999997
14.746 271.5945500000001
14.747 270.9655000000002
14.748 270.3019999999997
14.749 269.60429999999985
14.75 268.8725000000003
14.751 268.10635
14.752 267.3061499999997
14.753 266.47204999999985
14.754 265.60385000000025
14.755 264.702
14.756 263.7667999999996
14.757 262.7976000000001
14.758 261.79475000000025
14.759 260.7591499999999
14.76 259.6903500000004
14.761 258.58804999999984
14.762 257.4529499999999
14.763 256.2854500000003
14.764 255.08514999999994
14.765 253.8521000000002
14.766 252.58660000000015
14.767 251.28944999999945
14.768 249.96064999999942
14.769 248.5998000000003
14.77 247.20730000000054
14.771 245.78300000000013
14.772 244.33139999999952
14.773 242.84499999999986
14.774 241.32500000000056
14.775 239.77999999999983
14.776 238.20499999999964
14.777 236.60000000000002
14.778 234.96500000000017
14.779 233.29500000000002
14.78 231.59999999999985
14.781 229.87999999999968
14.782 228.12499999999986
14.783 226.34500000000003
14.784 224.53999999999948
14.785 222.70000000000064
14.786 220.83500000000117
14.787 218.94499999999954
14.788 217.02499999999984
14.789 215.08499999999958
14.79 213.1099999999997
14.791 211.11000000000044
14.792 209.0899999999993
14.793 207.03499999999985
14.794 204.96000000000123
14.795 202.86000000000053
14.796 200.72999999999897
14.797 198.5799999999996
14.798 196.40500000000088
14.799 194.2100000000002
14.8 191.98500000000007
14.801 189.73500000000058
14.802 187.46499999999915
14.803 185.16999999999976
14.804 182.85499999999982
14.805 180.51499999999913
14.806 178.15500000000065
14.807 175.7700000000001
14.808 173.36500000000032
14.809 170.93499999999983
14.81 168.48500000000016
14.811 166.0250000000002
14.812 163.53499999999937
14.813 161.0200000000006
14.814 158.49500000000018
14.815 155.94999999999914
14.816 153.3800000000002
14.817 150.79500000000078
14.818 148.19499999999957
14.819 145.57000000000042
14.82 142.92999999999944
14.821 140.27999999999957
14.822 137.60500000000036
14.823 134.91499999999934
14.824 132.2150000000008
14.825 129.49000000000015
14.826 126.75499999999921
14.827 124.01000000000077
14.828 121.24500000000037
14.829 118.46999999999967
14.83 115.67999999999994
14.831 112.87499999999977
14.832 110.05999999999932
14.833 107.22999999999982
14.834 104.39000000000003
14.835 101.53999999999996
14.836 98.67500000000085
14.837 95.80000000000005
14.838 92.91499999999897
14.839 90.02000000000038
14.84 87.12000000000025
14.841 84.20999999999984
14.842 81.28500000000038
14.843 78.3549999999994
14.844 75.41499999999951
14.845 72.46500000000073
14.846 69.51500000000055
14.847 66.55500000000009
14.848 63.58499999999934
14.849 60.60999999999983
14.85 57.63000000000018
14.851 54.65000000000053
14.852 51.66000000000059
14.853 48.65999999999898
14.854 45.655
14.855 42.654999999999774
14.856 39.64999999999941
14.857 36.63500000000014
14.858 33.62000000000087
14.859 30.605000000000217
14.86 27.58999999999956
14.861 24.570000000000146
14.862 21.54500000000059
14.863 18.524999999999793
14.864 15.504999999998992
14.865 12.480000000000825
14.866 9.460000000000024
14.867 6.444999999999368
14.868 3.424999999999956
14.869 0.4050000000005438
14.87 -2.6049999999999685
14.871 -5.6200000000006245
14.872 -8.629999999999749
14.873 -11.629999999999974
14.874 -14.635000000000343
14.875 -17.630000000000422
14.876 -20.619999999998974
14.877 -23.60999999999891
14.878 -26.589999999999947
14.879 -29.56500000000084
14.88 -32.53000000000006
14.881 -35.489999999999135
14.882 -38.44500000000084
14.883 -41.39500000000101
14.884 -44.33499999999951
14.885 -47.25999999999897
14.886 -50.179999999999666
14.887 -53.095000000000226
14.888 -56.0000000000005
14.889 -58.89000000000033
14.89 -61.76999999999988
14.891 -64.64499999999929
14.892 -67.50999999999979
14.893 -70.35500000000111
14.894 -73.19000000000075
14.895 -76.01999999999887
14.896 -78.83499999999933
14.897 -81.63500000000073
14.898 -84.42000000000033
14.899 -87.19499999999964
14.9 -89.96000000000004
14.901 -92.70499999999987
14.902 -95.43000000000052
14.903 -98.15000000000101
14.904 -100.84999999999955
14.905 -103.53499999999904
14.906 -106.20499999999949
14.907 -108.85500000000074
14.908 -111.49500000000035
14.909 -114.11499999999934
14.91 -116.71500000000057
14.911 -119.29499999999982
14.912 -121.86000000000001
14.913 -124.4099999999998
14.914 -126.93999999999899
14.915 -129.44500000000025
14.916 -131.93000000000092
14.917 -134.40499999999992
14.918 -136.85499999999962
14.919 -139.27999999999997
14.92 -141.68499999999972
14.921 -144.0700000000003
14.922 -146.44000000000045
14.923 -148.78499999999988
14.924 -151.09999999999982
14.925 -153.40000000000074
14.926 -155.6799999999997
14.927 -157.92999999999918
14.928 -160.1550000000007
14.929 -162.36000000000027
14.93 -164.54999999999941
14.931 -166.70500000000033
14.932 -168.83500000000052
14.933 -170.95000000000027
14.934 -173.029999999999
14.935 -175.08999999999997
14.936 -177.1250000000002
14.937 -179.12999999999957
14.938 -181.11499999999972
14.939 -183.07000000000045
14.94 -185.00000000000043
14.941 -186.9049999999997
14.942 -188.77999999999952
14.943 -190.62999999999997
14.944 -192.45000000000095
14.945 -194.24499999999983
14.946 -196.00999999999925
14.947 -197.74999999999932
14.948 -199.4599999999999
14.949 -201.14000000000104
14.95 -202.79500000000007
14.951 -204.41499999999942
14.952 -206.01499999999965
14.953 -207.58000000000027
14.954 -209.11000000000124
14.955 -210.62000000000026
14.956 -212.09999999999977
14.957 -213.5449999999997
14.958 -214.955
14.959 -216.3400000000003
14.96 -217.69999999999982
14.961 -219.01999999999964
14.962 -220.30999999999997
14.963 -221.57000000000008
14.964 -222.80000000000007
14.965 -223.9999999999999
14.966 -225.1650000000001
14.967 -226.30000000000013
14.968 -227.40499999999994
14.969 -228.47304999999983
14.97 -229.50819999999968
14.971 -230.51540000000034
14.972 -231.4888000000001
14.973 -232.42944999999975
14.974 -233.33764999999977
14.975 -234.21345000000025
14.976 -235.05690000000038
14.977 -235.86714999999992
14.978 -236.6445999999994
14.979 -237.38965
14.98 -238.1019000000005
14.981 -238.7810499999997
14.982 -239.42704999999967
14.983 -240.04020000000028
14.984 -240.6202000000003
14.985 -241.16724999999963
14.986 -241.68139999999997
14.987 -242.1621500000002
14.988 -242.60969999999986
14.989 -243.02414999999993
14.99 -243.40545000000012
14.991 -243.7533500000002
14.992 -244.06779999999983
14.993 -244.3490999999999
14.994 -244.59695000000025
14.995 -244.8113499999998
14.996 -244.99259999999984
14.997 -245.14030000000014
14.998 -245.2544000000001
14.999 -245.33504999999997
15.0 -245.38224999999994
15.001 -245.39594999999997
15.002 -245.37615000000002
15.003 -245.32285
15.004 -245.23604999999992
15.005 -245.11575000000002
15.006 -244.96205
15.007 -244.77486500000003
15.008 -244.55422999999996
15.009 -244.30031499999996
15.01 -244.01305800000003
15.011 -243.69255999999996
15.012 -243.33887199999998
15.013 -242.952065
15.014 -242.53220499999998
15.015 -242.079445
15.016 -241.593935
15.017 -241.0756
15.018 -240.52460000000005
15.019 -239.94119999999998
15.02 -239.32550000000003
15.021 -238.6776
15.022 -237.99764999999988
15.023 -237.28580000000002
15.024 -236.5421499999999
15.025 -235.7670000000001
15.026 -234.96040000000016
15.027 -234.12239999999994
15.028 -233.25345000000004
15.029 -232.3538
15.03 -231.42339999999982
15.031 -230.46229999999986
15.032 -229.47079999999994
15.033 -228.44914999999992
15.034 -227.3977
15.035 -226.31640000000016
15.036 -225.20535
15.037 -224.06504999999964
15.038 -222.8956500000004
15.039 -221.69685000000064
15.04 -220.4694
15.041 -219.21359999999973
15.042 -217.92874999999947
15.043 -216.61595000000005
15.044 -215.2752000000001
15.045 -213.90614999999974
15.046 -212.50989999999982
15.047 -211.0861499999998
15.048 -209.6351500000003
15.049 -208.15730000000033
15.05 -206.65230000000005
15.051 -205.12045000000006
15.052 -203.56249999999991
15.053 -201.97849999999963
15.054 -200.36810000000003
15.055 -198.73285000000033
15.056 -197.06965000000008
15.057 -195.38500000000002
15.058 -193.6750000000001
15.059 -191.935
15.06 -190.17500000000007
15.061 -188.39000000000007
15.062 -186.58000000000007
15.063 -184.7500000000002
15.064 -182.89499999999958
15.065 -181.01499999999965
15.066 -179.11499999999984
15.067 -177.18999999999997
15.068 -175.2400000000001
15.069 -173.27500000000052
15.07 -171.28500000000088
15.071 -169.2749999999993
15.072 -167.2449999999992
15.073 -165.18999999999977
15.074 -163.11499999999978
15.075 -161.02500000000074
15.076 -158.91499999999974
15.077 -156.7799999999994
15.078 -154.6350000000002
15.079 -152.46500000000023
15.08 -150.27499999999972
15.081 -148.0750000000003
15.082 -145.85000000000014
15.083 -143.60999999999956
15.084 -141.35499999999993
15.085 -139.07999999999976
15.086 -136.79500000000067
15.087 -134.490000000001
15.088 -132.1699999999995
15.089 -129.83499999999896
15.09 -127.48500000000078
15.091 -125.12000000000079
15.092 -122.73999999999896
15.093 -120.34499999999949
15.094 -117.94000000000109
15.095 -115.52499999999965
15.096 -113.08499999999889
15.097 -110.64000000000074
15.098 -108.19000000000105
15.099 -105.71999999999942
15.1 -103.24000000000026
15.101 -100.74500000000069
15.102 -98.24499999999958
15.103 -95.73499999999957
15.104 -93.20999999999913
15.105 -90.67999999999992
15.106 -88.1350000000003
15.107 -85.58500000000052
15.108 -83.0300000000006
15.109 -80.46499999999901
15.11 -77.8899999999999
15.111 -75.3050000000005
15.112 -72.71499999999959
15.113 -70.12500000000004
15.114 -67.52500000000022
15.115 -64.9150000000001
15.116 -62.305
15.117 -59.68999999999974
15.118 -57.06500000000059
15.119 -54.44000000000004
15.12 -51.8149999999995
15.121 -49.18000000000006
15.122 -46.54499999999923
15.123 -43.90999999999978
15.124 -41.26500000000005
15.125 -38.62500000000046
15.126 -35.98500000000088
15.127 -33.33499999999962
15.128 -30.689999999999884
15.129 -28.050000000000296
15.13 -25.405000000000566
15.131 -22.754999999999303
15.132 -20.114999999999718
15.133 -17.47500000000013
15.134 -14.825000000000255
15.135 -12.190000000000811
15.136 -9.55499999999998
15.137 -6.9150000000003935
15.138 -4.284999999999705
15.139 -1.6549999999990184
15.14 0.9700000000001374
15.141 3.5899999999991494
15.142 6.20999999999955
15.143 8.825000000001193
15.144 11.430000000001161
15.145 14.029999999999598
15.146 16.629999999999423
15.147 19.220000000000347
15.148 21.7999999999996
15.149 24.379999999998848
15.15 26.950000000000585
15.151 29.510000000000648
15.152 32.06999999999932
15.153 34.61500000000034
15.154 37.15000000000107
15.155 39.679999999998884
15.156 42.19499999999904
15.157 44.70500000000044
15.158 47.20500000000016
15.159 49.6949999999996
15.16 52.17500000000014
15.161 54.6350000000001
15.162 57.08999999999992
15.163 59.535000000000835
15.164 61.959999999999795
15.165 64.38
15.166 66.78499999999976
15.167 69.17000000000034
15.168 71.55000000000078
15.169 73.90999999999926
15.17 76.25500000000007
15.171 78.59500000000075
15.172 80.90999999999931
15.173 83.20999999999884
15.174 85.50000000000085
15.175 87.7700000000009
15.176 90.02499999999914
15.177 92.2649999999997
15.178 94.4850000000011
15.179 96.68999999999927
15.18 98.87499999999966
15.181 101.04500000000098
15.182 103.19999999999911
15.183 105.3299999999993
15.184 107.44000000000031
15.185 109.54000000000102
15.186 111.61999999999976
15.187 113.67499999999919
15.188 115.7100000000008
15.189 117.7300000000006
15.19 119.72999999999982
15.191 121.70999999999988
15.192 123.66999999999932
15.193 125.59999999999931
15.194 127.51500000000027
15.195 129.41500000000076
15.196 131.29000000000056
15.197 133.13499999999948
15.198 134.96499999999938
15.199 136.7750000000001
15.2 138.56000000000006
15.201 140.31999999999934
15.202 142.05500000000063
15.203 143.77500000000015
15.204 145.4700000000003
15.205 147.135000000001
15.206 148.77499999999958
15.207 150.394999999999
15.208 151.9949999999992
15.209 153.56499999999994
15.21 155.10999999999996
15.211 156.63000000000065
15.212 158.12500000000063
15.213 159.60000000000002
15.214 161.04499999999993
15.215 162.4599999999997
15.216 163.85500000000025
15.217 165.22500000000008
15.218 166.55999999999963
15.219 167.87499999999997
15.22 169.16500000000028
15.221 170.42499999999973
15.222 171.65999999999985
15.223 172.86500000000052
15.224 174.04499999999976
15.225 175.19999999999968
15.226 176.32500000000007
15.227 177.42110000000048
15.228 178.49085000000014
15.229 179.53399999999993
15.23 180.54880000000009
15.231 181.5352499999999
15.232 182.49379999999982
15.233 183.4243499999999
15.234 184.32660000000033
15.235 185.20059999999964
15.236 186.04620000000003
15.237 186.86355
15.238 187.65259999999964
15.239 188.41325000000035
15.24 189.14525000000015
15.241 189.84824999999995
15.242 190.52254999999963
15.243 191.16849999999963
15.244 191.78540000000035
15.245 192.37320000000045
15.246 192.9327500000001
15.247 193.4632999999998
15.248 193.96434999999977
15.249 194.4365
15.25 194.8795999999999
15.251 195.29349999999994
15.252 195.67815000000007
15.253 196.03350000000006
15.254 196.35985
15.255 196.6570000000001
15.256 196.92460000000008
15.257 197.16284999999993
15.258 197.37169999999998
15.259 197.55120000000022
15.26 197.70149999999987
15.261 197.8223999999997
15.262 197.91405000000003
15.263 197.97645000000017
15.264 198.0095500000001
15.265 198.01344999999995
15.266 197.9881499999999
15.267 197.9339
15.268 197.85064999999992
15.269 197.7385
15.27 197.59760000000009
15.271 197.42790000000005
15.272 197.2296
15.273 197.00284999999994
15.274 196.74768999999998
15.275 196.46419000000003
15.276 196.15253
15.277 195.81281500000003
15.278 195.44519049999997
15.279 195.04975
15.28 194.6266045
15.281 194.17588
15.282 193.697705
15.283 193.19217999999998
15.284 192.65937999999997
15.285 192.09953500000003
15.286 191.5127
15.287 190.89894999999996
15.288 190.25844999999995
15.289 189.59119999999996
15.29 188.89745000000013
15.291 188.17735000000013
15.292 187.43089999999992
15.293 186.65829999999997
15.294 185.85960000000006
15.295 185.0349000000001
15.296 184.18449999999999
15.297 183.3084999999998
15.298 182.4067999999998
15.299 181.47974999999997
15.3 180.5275500000002
15.301 179.55020000000007
15.302 178.54814999999982
15.303 177.5213000000001
15.304 176.46980000000022
15.305 175.39409999999984
15.306 174.29439999999997
15.307 173.1708499999998
15.308 172.02364999999998
15.309 170.85300000000032
15.31 169.6590500000001
15.311 168.44214999999983
15.312 167.20274999999992
15.313 165.94104999999996
15.314 164.6571000000003
15.315 163.35099999999977
15.316 162.02329999999986
15.317 160.67435000000006
15.318 159.30419999999958
15.319 157.9132000000004
15.32 156.5017000000002
15.321 155.0700499999995
15.322 153.61830000000035
15.323 152.1468000000005
15.324 150.6555999999999
15.325 149.14534999999964
15.326 147.61609999999968
15.327 146.06789999999995
15.328 144.50140000000013
15.329 142.91665000000023
15.33 141.3143999999998
15.331 139.69429999999977
15.332 138.05664999999993
15.333 136.4019000000001
15.334 134.73000000000027
15.335 133.04165000000006
15.336 131.33695000000014
15.337 129.61625000000032
15.338 127.87989999999971
15.339 126.12929999999966
15.34 124.36040000000024
15.341 122.57499999999976
15.342 120.77999999999949
15.343 118.97000000000017
15.344 117.14500000000044
15.345 115.30500000000026
15.346 113.4549999999998
15.347 111.5899999999996
15.348 109.70500000000021
15.349 107.815
15.35 105.91500000000018
15.351 104.00000000000063
15.352 102.06999999999992
15.353 100.12999999999965
15.354 98.1799999999998
15.355 96.22000000000033
15.356 94.24999999999989
15.357 92.26999999999985
15.358 90.28000000000021
15.359 88.2799999999996
15.36 86.27499999999955
15.361 84.25500000000044
15.362 82.22500000000035
15.363 80.19499999999957
15.364 78.15499999999989
15.365 76.10499999999992
15.366 74.05000000000051
15.367 71.9850000000008
15.368 69.91499999999957
15.369 67.84499999999971
15.37 65.76499999999957
15.371 63.67499999999915
15.372 61.585000000000115
15.373 59.49000000000093
15.374 57.39000000000022
15.375 55.28999999999951
15.376 53.17999999999989
15.377 51.070000000000285
15.378 48.955000000000524
15.379 46.83499999999924
15.38 44.724999999999625
15.381 42.60500000000111
15.382 40.47499999999954
15.383 38.35499999999964
15.384 36.230000000000985
15.385 34.10499999999955
15.386 31.97999999999951
15.387 29.85000000000071
15.388 27.72999999999942
15.389 25.60499999999938
15.39 23.48000000000072
15.391 21.360000000000824
15.392 19.234999999999392
15.393 17.11499999999949
15.394 15.000000000001123
15.395 12.88499999999998
15.396 10.774999999998979
15.397 8.664999999999367
15.398 6.559999999999899
15.399 4.460000000000575
15.4 2.359999999999862
15.401 0.26500000000068136
15.402 -1.8199999999995997
15.403 -3.900000000001125
15.404 -5.979999999999874
15.405 -8.054999999999868
15.406 -10.119999999999575
15.407 -12.179999999999136
15.408 -14.229999999999798
15.409 -16.27500000000032
15.41 -18.31500000000069
15.411 -20.34500000000078
15.412 -22.369999999999337
15.413 -24.38499999999899
15.414 -26.390000000001134
15.415 -28.385000000000215
15.416 -30.36999999999901
15.417 -32.34500000000029
15.418 -34.31500000000004
15.419 -36.2749999999995
15.42 -38.21999999999992
15.421 -40.15500000000005
15.422 -42.074999999999754
15.423 -43.9900000000007
15.424 -45.89500000000135
15.425 -47.780000000000044
15.426 -49.65499999999984
15.427 -51.52499999999949
15.428 -53.37499999999995
15.429 -55.20999999999998
15.43 -57.03999999999987
15.431 -58.85000000000057
15.432 -60.649999999999594
15.433 -62.434999999999576
15.434 -64.20500000000051
15.435 -65.95999999999962
15.436 -67.6999999999997
15.437 -69.43000000000087
15.438 -71.14000000000009
15.439 -72.83499999999957
15.44 -74.51999999999944
15.441 -76.18500000000013
15.442 -77.83000000000025
15.443 -79.46500000000009
15.444 -81.08500000000018
15.445 -82.6849999999997
15.446 -84.26500000000003
15.447 -85.83500000000008
15.448 -87.38499999999955
15.449 -88.90999999999968
15.45 -90.42500000000022
15.451 -91.92000000000019
15.452 -93.39500000000028
15.453 -94.85499999999993
15.454 -96.2949999999997
15.455 -97.7150000000003
15.456 -99.11500000000031
15.457 -100.49499999999976
15.458 -101.855
15.459 -103.19999999999982
15.46 -104.51999999999961
15.461 -105.82000000000022
15.462 -107.10000000000024
15.463 -108.3599999999997
15.464 -109.59999999999997
15.465 -110.81500000000023
15.466 -112.01220000000012
15.467 -113.18700000000001
15.468 -114.34104999999973
15.469 -115.47319999999985
15.47 -116.58334999999977
15.471 -117.6714500000002
15.472 -118.73805000000016
15.473 -119.78264999999988
15.474 -120.80480000000031
15.475 -121.80469999999998
15.476 -122.78224999999962
15.477 -123.73734999999996
15.478 -124.66980000000044
15.479 -125.57955000000037
15.48 -126.46649999999981
15.481 -127.33080000000008
15.482 -128.17234999999982
15.483 -128.99079999999995
15.484 -129.7861500000004
15.485 -130.55834999999988
15.486 -131.30754999999965
15.487 -132.03325
15.488 -132.73545000000024
15.489 -133.41419999999965
15.49 -134.06944999999962
15.491 -134.70125000000013
15.492 -135.30925
15.493 -135.89339999999993
15.494 -136.45364999999993
15.495 -136.99030000000022
15.496 -137.50290000000032
15.497 -137.99125
15.498 -138.45579999999975
15.499 -138.8961500000001
15.5 -139.31210000000004
15.501 -139.70394999999988
15.502 -140.07145000000006
15.503 -140.41459999999984
15.504 -140.73344999999992
15.505 -141.02795
15.506 -141.29824999999997
15.507 -141.54405
15.508 -141.7653500000001
15.509 -141.9622500000002
15.51 -142.13469999999998
15.511 -142.28279999999975
15.512 -142.40649999999985
15.513 -142.50595000000027
15.514 -142.5810500000003
15.515 -142.6317
15.516 -142.65809999999996
15.517 -142.66034999999982
15.518 -142.63849999999988
15.519 -142.59240000000003
15.52 -142.52215000000007
15.521 -142.42790000000005
15.522 -142.30979999999994
15.523 -142.16790000000003
15.524 -142.00210000000004
15.525 -141.81255000000007
15.526 -141.59949999999998
15.527 -141.36284999999998
15.528 -141.10275000000001
15.529 -140.81934999999993
15.53 -140.5127
15.531 -140.18299999999996
15.532 -139.83025000000004
15.533 -139.45455
15.534 -139.05613
15.535 -138.635025
15.536 -138.19132
15.537 -137.72517000000002
15.538 -137.236665
15.539 -136.72592649999999
15.54 -136.1930635
15.541 -135.6381835
15.542 -135.06140150000002
15.543 -134.46283
15.544 -133.842615
15.545 -133.20085
15.546 -132.537655
15.547 -131.853165
15.548 -131.14750000000004
15.549 -130.4208
15.55 -129.67314999999994
15.551 -128.90474999999995
15.552 -128.11570000000006
15.553 -127.30609999999997
15.554 -126.47609999999996
15.555 -125.62590000000009
15.556 -124.75579999999992
15.557 -123.86580000000001
15.558 -122.95615000000002
15.559 -122.02704999999987
[truncated: 183,489 more chars]
